# Supplementary material for: Network pharmacology and experiments verify the effect of triptolide on extraocular muscle fibrosis
Source: PLoS One. 2025 Nov 10;20(11):e0336487. doi: 10.1371/journal.pone.0336487 (PMC12599947; doi:10.1371/journal.pone.0336487)
Supplement: S2 File — (ZIP) [file pone.0336487.s002.zip]

Archive with 78 entries (70 files):
- S2_raw data/vina new/
- S2_raw data/vina new/target/
- S2_raw data/vina new/TPL/
- S2_raw data/vina new/TPL dock/
- S2_raw data/vina new/TPL dock/TPL IL2/
- S2_raw data/vina new/TPL dock/TPL IL4/
- S2_raw data/vina new/TPL dock/TPL TP53/
- S2_raw data/vina new/TPL dock/TPL VEGFA/
- S2_raw data/extraocular muscle fibrosis targets.xlsx
- S2_raw data/gene ontology .txt
- S2_raw data/GO target.xlsx
- S2_raw data/KEGG.txt
- S2_raw data/PPI.tsv
- S2_raw data/result.xlsx
- S2_raw data/TPL and TPL-disease target.xlsx
- S2_raw data/vina new/target/IL2 rep.pdb
- S2_raw data/vina new/target/IL2.pdb
- S2_raw data/vina new/target/IL4 rep.pdb
- S2_raw data/vina new/target/IL4.pdb
- S2_raw data/vina new/target/TP53 rep.pdb
- S2_raw data/vina new/target/TP53.pdb
- S2_raw data/vina new/target/VEFGA rep.pdb
- S2_raw data/vina new/target/VEFGA.pdb
- S2_raw data/vina new/TPL/Structure2D_COMPOUND_CID_107985.mol2
- S2_raw data/vina new/TPL/Structure2D_COMPOUND_CID_107985.pdbqt
- S2_raw data/vina new/TPL dock/TPL IL2/1.pdb
- S2_raw data/vina new/TPL dock/TPL IL2/2.png
- S2_raw data/vina new/TPL dock/TPL IL2/3.png
- S2_raw data/vina new/TPL dock/TPL IL2/cmd.txt
- S2_raw data/vina new/TPL dock/TPL IL2/config.txt
- S2_raw data/vina new/TPL dock/TPL IL2/Fig 8.tiff
- S2_raw data/vina new/TPL dock/TPL IL2/IL2 rep.pdbqt
- S2_raw data/vina new/TPL dock/TPL IL2/log.txt
- S2_raw data/vina new/TPL dock/TPL IL2/output.pdbqt
- S2_raw data/vina new/TPL dock/TPL IL2/TPL IL2.gpf
- S2_raw data/vina new/TPL dock/TPL IL2/TPL IL2.pdbqt
- S2_raw data/vina new/TPL dock/TPL IL2/TPL IL2.png
- S2_raw data/vina new/TPL dock/TPL IL2/vina.exe
- S2_raw data/vina new/TPL dock/TPL IL4/1.pdb
- S2_raw data/vina new/TPL dock/TPL IL4/2.png
- S2_raw data/vina new/TPL dock/TPL IL4/3.png
- S2_raw data/vina new/TPL dock/TPL IL4/3.pse
- S2_raw data/vina new/TPL dock/TPL IL4/cmd.txt
- S2_raw data/vina new/TPL dock/TPL IL4/config.txt
- S2_raw data/vina new/TPL dock/TPL IL4/Fig 9.tiff
- S2_raw data/vina new/TPL dock/TPL IL4/IL4 rep.pdbqt
- S2_raw data/vina new/TPL dock/TPL IL4/log.txt
- S2_raw data/vina new/TPL dock/TPL IL4/output.pdbqt
- S2_raw data/vina new/TPL dock/TPL IL4/TPL IL4.gpf
- S2_raw data/vina new/TPL dock/TPL IL4/TPL IL4.pdbqt
- S2_raw data/vina new/TPL dock/TPL IL4/TPL IL4.png
- S2_raw data/vina new/TPL dock/TPL IL4/vina.exe
- S2_raw data/vina new/TPL dock/TPL TP53/11.pdb
- S2_raw data/vina new/TPL dock/TPL TP53/2.png
- S2_raw data/vina new/TPL dock/TPL TP53/3.png
- S2_raw data/vina new/TPL dock/TPL TP53/cmd.txt
- S2_raw data/vina new/TPL dock/TPL TP53/config.txt
- S2_raw data/vina new/TPL dock/TPL TP53/Fig 7.tiff
- S2_raw data/vina new/TPL dock/TPL TP53/grid.gpf
- S2_raw data/vina new/TPL dock/TPL TP53/log.txt
- S2_raw data/vina new/TPL dock/TPL TP53/output.pdbqt
- S2_raw data/vina new/TPL dock/TPL TP53/TP53 rep.pdbqt
- S2_raw data/vina new/TPL dock/TPL TP53/TPL TP53.pdbqt
- S2_raw data/vina new/TPL dock/TPL TP53/TPL TP53.png
- S2_raw data/vina new/TPL dock/TPL TP53/vina.exe
- S2_raw data/vina new/TPL dock/TPL VEGFA/11.pdb
- S2_raw data/vina new/TPL dock/TPL VEGFA/2.png
- S2_raw data/vina new/TPL dock/TPL VEGFA/3.png
- S2_raw data/vina new/TPL dock/TPL VEGFA/cmd.txt
- S2_raw data/vina new/TPL dock/TPL VEGFA/config.txt
- S2_raw data/vina new/TPL dock/TPL VEGFA/Fig 10.tiff
- S2_raw data/vina new/TPL dock/TPL VEGFA/log.txt
- S2_raw data/vina new/TPL dock/TPL VEGFA/output.pdbqt
- S2_raw data/vina new/TPL dock/TPL VEGFA/TPL VEGFA.gpf
- S2_raw data/vina new/TPL dock/TPL VEGFA/TPL VEGFA.pdbqt
- S2_raw data/vina new/TPL dock/TPL VEGFA/TPL VEGFA.png
- S2_raw data/vina new/TPL dock/TPL VEGFA/VEFGA rep.pdbqt
- S2_raw data/vina new/TPL dock/TPL VEGFA/vina.exe
