# Supplementary material for: Network pharmacology and experiments verify the effect of triptolide on extraocular muscle fibrosis
Source: PLoS One. 2025 Nov 10;20(11):e0336487. doi: 10.1371/journal.pone.0336487 (PMC12599947; doi:10.1371/journal.pone.0336487)
Supplement: S2 File — (ZIP) [file pone.0336487.s002.zip › S2_raw data/extraocular muscle fibrosis targets.xlsx]

## Sheet: genecards
Gene Symbol	Description	Category	Uniprot ID	Gifts	GC Id	Relevance score	GeneCards Link
KIF21A	Kinesin Family Member 21A	Protein Coding	Q7Z4S6	44	GC12M039293	165.78	https://www.genecards.org/cgi-bin/carddisp.pl?gene=KIF21A
TERT	Telomerase Reverse Transcriptase	Protein Coding	O14746	55	GC05M001253	142.205	https://www.genecards.org/cgi-bin/carddisp.pl?gene=TERT
RTEL1	Regulator Of Telomere Elongation Helicase 1	Protein Coding	Q9NZ71	45	GC20P066087	128.724	https://www.genecards.org/cgi-bin/carddisp.pl?gene=RTEL1
RYR1	Ryanodine Receptor 1	Protein Coding	P21817	52	GC19P095927	115.116	https://www.genecards.org/cgi-bin/carddisp.pl?gene=RYR1
TUBB3	Tubulin Beta 3 Class III	Protein Coding	Q13509	52	GC16P092506	106.308	https://www.genecards.org/cgi-bin/carddisp.pl?gene=TUBB3
PHOX2A	Paired Like Homeobox 2A	Protein Coding	O14813	46	GC11M072239	94.2105	https://www.genecards.org/cgi-bin/carddisp.pl?gene=PHOX2A
CLCN1	Chloride Voltage-Gated Channel 1	Protein Coding	P35523	47	GC07P143316	86.7015	https://www.genecards.org/cgi-bin/carddisp.pl?gene=CLCN1
TTN	Titin	Protein Coding	Q8WZ42	52	GC02M178525	85.1859	https://www.genecards.org/cgi-bin/carddisp.pl?gene=TTN
PARN	Poly(A)-Specific Ribonuclease	Protein Coding	O95453	48	GC16M014435	80.6283	https://www.genecards.org/cgi-bin/carddisp.pl?gene=PARN
TGFB1	Transforming Growth Factor Beta 1	Protein Coding	P01137	56	GC19M041301	76.4676	https://www.genecards.org/cgi-bin/carddisp.pl?gene=TGFB1
COL25A1	Collagen Type XXV Alpha 1 Chain	Protein Coding	Q9BXS0	42	GC04M108810	73.9346	https://www.genecards.org/cgi-bin/carddisp.pl?gene=COL25A1
FHL1	Four And A Half LIM Domains 1	Protein Coding	Q13642	48	GC0XP136146	68.587	https://www.genecards.org/cgi-bin/carddisp.pl?gene=FHL1
ACTA1	Actin Alpha 1, Skeletal Muscle	Protein Coding	P68133	51	GC01M230051	67.6188	https://www.genecards.org/cgi-bin/carddisp.pl?gene=ACTA1
DMD	Dystrophin	Protein Coding	P11532	49	GC0XM031097	66.0571	https://www.genecards.org/cgi-bin/carddisp.pl?gene=DMD
ACTA2	Actin Alpha 2, Smooth Muscle	Protein Coding	P62736	51	GC10M088935	65.1847	https://www.genecards.org/cgi-bin/carddisp.pl?gene=ACTA2
CAV3	Caveolin 3	Protein Coding	P56539	46	GC03P008733	64.2196	https://www.genecards.org/cgi-bin/carddisp.pl?gene=CAV3
POMGNT1	Protein O-Linked Mannose N-Acetylglucosaminyltransferase 1 (Beta 1,2-)	Protein Coding	Q8WZA1	48	GC01M046188	61.8822	https://www.genecards.org/cgi-bin/carddisp.pl?gene=POMGNT1
MSTN	Myostatin	Protein Coding	O14793	50	GC02M190055	60.3172	https://www.genecards.org/cgi-bin/carddisp.pl?gene=MSTN
DES	Desmin	Protein Coding	P17661	51	GC02P219418	59.6604	https://www.genecards.org/cgi-bin/carddisp.pl?gene=DES
SCN4A	Sodium Voltage-Gated Channel Alpha Subunit 4	Protein Coding	P35499	49	GC17M063938	58.812	https://www.genecards.org/cgi-bin/carddisp.pl?gene=SCN4A
DYSF	Dysferlin	Protein Coding	O75923	46	GC02P071453	57.5267	https://www.genecards.org/cgi-bin/carddisp.pl?gene=DYSF
CAPN3	Calpain 3	Protein Coding	P20807	51	GC15P042359	56.2811	https://www.genecards.org/cgi-bin/carddisp.pl?gene=CAPN3
TUBA1A	Tubulin Alpha 1a	Protein Coding	Q71U36	52	GC12M049184	54.8197	https://www.genecards.org/cgi-bin/carddisp.pl?gene=TUBA1A
ENO3	Enolase 3	Protein Coding	P13929	51	GC17P004948	53.8225	https://www.genecards.org/cgi-bin/carddisp.pl?gene=ENO3
NEB	Nebulin	Protein Coding	P20929	45	GC02M151485	53.6843	https://www.genecards.org/cgi-bin/carddisp.pl?gene=NEB
MYOD1	Myogenic Differentiation 1	Protein Coding	P15172	50	GC11P017719	53.5975	https://www.genecards.org/cgi-bin/carddisp.pl?gene=MYOD1
LMNA	Lamin A/C	Protein Coding	P02545	53	GC01P156082	53.1862	https://www.genecards.org/cgi-bin/carddisp.pl?gene=LMNA
ACTC1	Actin Alpha Cardiac Muscle 1	Protein Coding	P68032	48	GC15M034790	51.9755	https://www.genecards.org/cgi-bin/carddisp.pl?gene=ACTC1
TUBB2B	Tubulin Beta 2B Class IIb	Protein Coding	Q9BVA1	47	GC06M003611	51.2934	https://www.genecards.org/cgi-bin/carddisp.pl?gene=TUBB2B
FKRP	Fukutin Related Protein	Protein Coding	Q9H9S5	43	GC19P096216	51.1512	https://www.genecards.org/cgi-bin/carddisp.pl?gene=FKRP
HRAS	HRas Proto-Oncogene, GTPase	Protein Coding	P01112	55	GC11M009562	49.483	https://www.genecards.org/cgi-bin/carddisp.pl?gene=HRAS
COL4A1	Collagen Type IV Alpha 1 Chain	Protein Coding	P02462	51	GC13M110148	48.7479	https://www.genecards.org/cgi-bin/carddisp.pl?gene=COL4A1
TERC	Telomerase RNA Component	RNA Gene		29	GC03M169765	47.1084	https://www.genecards.org/cgi-bin/carddisp.pl?gene=TERC
MUSK	Muscle Associated Receptor Tyrosine Kinase	Protein Coding	O15146	52	GC09P110668	46.4543	https://www.genecards.org/cgi-bin/carddisp.pl?gene=MUSK
TNF	Tumor Necrosis Factor	Protein Coding	P01375	55	GC06P118895	45.2402	https://www.genecards.org/cgi-bin/carddisp.pl?gene=TNF
TSPAN1	Tetraspanin 1	Protein Coding	O60635	44	GC01P046175	44.8351	https://www.genecards.org/cgi-bin/carddisp.pl?gene=TSPAN1
MIR21	MicroRNA 21	RNA Gene		25	GC17P094092	42.9277	https://www.genecards.org/cgi-bin/carddisp.pl?gene=MIR21
H19	H19 Imprinted Maternally Expressed Transcript	RNA Gene		28	GC11M001995	42.7479	https://www.genecards.org/cgi-bin/carddisp.pl?gene=H19
MYH6	Myosin Heavy Chain 6	Protein Coding	P13533	50	GC14M023381	42.3346	https://www.genecards.org/cgi-bin/carddisp.pl?gene=MYH6
IL6	Interleukin 6	Protein Coding	P05231	54	GC07P022725	42.3206	https://www.genecards.org/cgi-bin/carddisp.pl?gene=IL6
SELENON	Selenoprotein N	Protein Coding	Q9NZV5	41	GC01P025800	42.1934	https://www.genecards.org/cgi-bin/carddisp.pl?gene=SELENON
FLNC	Filamin C	Protein Coding	Q14315	48	GC07P128830	42.1545	https://www.genecards.org/cgi-bin/carddisp.pl?gene=FLNC
AFG2A	AFG2 AAA ATPase Homolog A	Protein Coding	Q8NB90	45	GC04P122923	41.7191	https://www.genecards.org/cgi-bin/carddisp.pl?gene=AFG2A
MYOG	Myogenin	Protein Coding	P15173	44	GC01M203083	41.4444	https://www.genecards.org/cgi-bin/carddisp.pl?gene=MYOG
LAMA2	Laminin Subunit Alpha 2	Protein Coding	P24043	48	GC06P128863	41.4393	https://www.genecards.org/cgi-bin/carddisp.pl?gene=LAMA2
CACNA1S	Calcium Voltage-Gated Channel Subunit Alpha1 S	Protein Coding	Q13698	52	GC01M201008	41.0632	https://www.genecards.org/cgi-bin/carddisp.pl?gene=CACNA1S
TPM2	Tropomyosin 2	Protein Coding	P07951	50	GC09M035672	40.8498	https://www.genecards.org/cgi-bin/carddisp.pl?gene=TPM2
TPM3	Tropomyosin 3	Protein Coding	P06753	51	GC01M154155	40.4446	https://www.genecards.org/cgi-bin/carddisp.pl?gene=TPM3
MYF5	Myogenic Factor 5	Protein Coding	P13349	44	GC12P080716	39.9042	https://www.genecards.org/cgi-bin/carddisp.pl?gene=MYF5
FKTN	Fukutin	Protein Coding	O75072	44	GC09P105558	39.5742	https://www.genecards.org/cgi-bin/carddisp.pl?gene=FKTN
CAV1	Caveolin 1	Protein Coding	Q03135	52	GC07P116524	39.1179	https://www.genecards.org/cgi-bin/carddisp.pl?gene=CAV1
TP53	Tumor Protein P53	Protein Coding	P04637	57	GC17M007661	38.7914	https://www.genecards.org/cgi-bin/carddisp.pl?gene=TP53
DSP	Desmoplakin	Protein Coding	P15924	54	GC06P007541	38.6526	https://www.genecards.org/cgi-bin/carddisp.pl?gene=DSP
HMOX1	Heme Oxygenase 1	Protein Coding	P09601	55	GC22P035380	38.2957	https://www.genecards.org/cgi-bin/carddisp.pl?gene=HMOX1
ACTN2	Actinin Alpha 2	Protein Coding	P35609	50	GC01P236686	38.1091	https://www.genecards.org/cgi-bin/carddisp.pl?gene=ACTN2
IGF1	Insulin Like Growth Factor 1	Protein Coding	P05019	52	GC12M102395	37.6764	https://www.genecards.org/cgi-bin/carddisp.pl?gene=IGF1
POLG	DNA Polymerase Gamma, Catalytic Subunit	Protein Coding	P54098	51	GC15M141245	37.6241	https://www.genecards.org/cgi-bin/carddisp.pl?gene=POLG
MYF6	Myogenic Factor 6	Protein Coding	P23409	46	GC12P080707	37.5951	https://www.genecards.org/cgi-bin/carddisp.pl?gene=MYF6
MYH3	Myosin Heavy Chain 3	Protein Coding	P11055	48	GC17M010628	37.4617	https://www.genecards.org/cgi-bin/carddisp.pl?gene=MYH3
MYOT	Myotilin	Protein Coding	Q9UBF9	44	GC05P137867	37.3763	https://www.genecards.org/cgi-bin/carddisp.pl?gene=MYOT
OXTR	Oxytocin Receptor	Protein Coding	P30559	50	GC03M008767	37.1269	https://www.genecards.org/cgi-bin/carddisp.pl?gene=OXTR
EDNRA	Endothelin Receptor Type A	Protein Coding	P25101	53	GC04P147480	36.8491	https://www.genecards.org/cgi-bin/carddisp.pl?gene=EDNRA
TNNT2	Troponin T2, Cardiac Type	Protein Coding	P45379	51	GC01M201359	36.7595	https://www.genecards.org/cgi-bin/carddisp.pl?gene=TNNT2
INS	Insulin	Protein Coding	P01308	51	GC11M002159	36.4015	https://www.genecards.org/cgi-bin/carddisp.pl?gene=INS
CHRNA1	Cholinergic Receptor Nicotinic Alpha 1 Subunit	Protein Coding	P02708	50	GC02M174747	36.2431	https://www.genecards.org/cgi-bin/carddisp.pl?gene=CHRNA1
FAM111B	FAM111 Trypsin Like Peptidase B	Protein Coding	Q6SJ93	39	GC11P059107	35.7323	https://www.genecards.org/cgi-bin/carddisp.pl?gene=FAM111B
MYL2	Myosin Light Chain 2	Protein Coding	P10916	52	GC12M110910	35.6402	https://www.genecards.org/cgi-bin/carddisp.pl?gene=MYL2
MYH2	Myosin Heavy Chain 2	Protein Coding	Q9UKX2	48	GC17M010521	35.5331	https://www.genecards.org/cgi-bin/carddisp.pl?gene=MYH2
VCP	Valosin Containing Protein	Protein Coding	P55072	53	GC09M035056	35.5	https://www.genecards.org/cgi-bin/carddisp.pl?gene=VCP
TTN-AS1	TTN Antisense RNA 1	RNA Gene		18	GC02P178521	35.3003	https://www.genecards.org/cgi-bin/carddisp.pl?gene=TTN-AS1
CXCL8	C-X-C Motif Chemokine Ligand 8	Protein Coding	P10145	47	GC04P073740	35.2633	https://www.genecards.org/cgi-bin/carddisp.pl?gene=CXCL8
PAX7	Paired Box 7	Protein Coding	P23759	46	GC01P019148	34.8259	https://www.genecards.org/cgi-bin/carddisp.pl?gene=PAX7
TCAP	Titin-Cap	Protein Coding	O15273	45	GC17P093562	34.5221	https://www.genecards.org/cgi-bin/carddisp.pl?gene=TCAP
ATP2A1	ATPase Sarcoplasmic/Endoplasmic Reticulum Ca2+ Transporting 1	Protein Coding	O14983	52	GC16P060660	34.4777	https://www.genecards.org/cgi-bin/carddisp.pl?gene=ATP2A1
MIR146B	MicroRNA 146b	RNA Gene		22	GC10P102436	34.4656	https://www.genecards.org/cgi-bin/carddisp.pl?gene=MIR146B
LDB3	LIM Domain Binding 3	Protein Coding	O75112	45	GC10P086666	34.373	https://www.genecards.org/cgi-bin/carddisp.pl?gene=LDB3
POMT1	Protein O-Mannosyltransferase 1	Protein Coding	Q9Y6A1	48	GC09P131502	34.2927	https://www.genecards.org/cgi-bin/carddisp.pl?gene=POMT1
EDN1	Endothelin 1	Protein Coding	P05305	52	GC06P012236	34.258	https://www.genecards.org/cgi-bin/carddisp.pl?gene=EDN1
IL1B	Interleukin 1 Beta	Protein Coding	P01584	51	GC02M112829	33.7013	https://www.genecards.org/cgi-bin/carddisp.pl?gene=IL1B
AKT1	AKT Serine/Threonine Kinase 1	Protein Coding	P31749	57	GC14M104769	33.4875	https://www.genecards.org/cgi-bin/carddisp.pl?gene=AKT1
POMT2	Protein O-Mannosyltransferase 2	Protein Coding	Q9UKY4	47	GC14M077274	33.4817	https://www.genecards.org/cgi-bin/carddisp.pl?gene=POMT2
CHRND	Cholinergic Receptor Nicotinic Delta Subunit	Protein Coding	Q07001	46	GC02P232525	33.2836	https://www.genecards.org/cgi-bin/carddisp.pl?gene=CHRND
DNM2	Dynamin 2	Protein Coding	P50570	53	GC19P010718	33.1228	https://www.genecards.org/cgi-bin/carddisp.pl?gene=DNM2
MYBPC1	Myosin Binding Protein C1	Protein Coding	Q00872	47	GC12P101568	33.0179	https://www.genecards.org/cgi-bin/carddisp.pl?gene=MYBPC1
MB	Myoglobin	Protein Coding	P02144	48	GC22M035606	32.8674	https://www.genecards.org/cgi-bin/carddisp.pl?gene=MB
SGCA	Sarcoglycan Alpha	Protein Coding	Q16586	46	GC17P050164	32.4855	https://www.genecards.org/cgi-bin/carddisp.pl?gene=SGCA
GAA	Alpha Glucosidase	Protein Coding	P10253	53	GC17P080101	32.4572	https://www.genecards.org/cgi-bin/carddisp.pl?gene=GAA
SOD1	Superoxide Dismutase 1	Protein Coding	P00441	56	GC21P031659	32.4416	https://www.genecards.org/cgi-bin/carddisp.pl?gene=SOD1
GMPPB	GDP-Mannose Pyrophosphorylase B	Protein Coding	Q9Y5P6	47	GC03M049716	32.4117	https://www.genecards.org/cgi-bin/carddisp.pl?gene=GMPPB
MFN2	Mitofusin 2	Protein Coding	O95140	52	GC01P011980	32.246	https://www.genecards.org/cgi-bin/carddisp.pl?gene=MFN2
TPM1	Tropomyosin 1	Protein Coding	P09493	52	GC15P147347	32.1206	https://www.genecards.org/cgi-bin/carddisp.pl?gene=TPM1
MIR214	MicroRNA 214	RNA Gene		23	GC01M172234	31.9922	https://www.genecards.org/cgi-bin/carddisp.pl?gene=MIR214
PPARG	Peroxisome Proliferator Activated Receptor Gamma	Protein Coding	P37231	56	GC03P012287	31.929	https://www.genecards.org/cgi-bin/carddisp.pl?gene=PPARG
CTNNB1	Catenin Beta 1	Protein Coding	P35222	57	GC03P041194	31.8653	https://www.genecards.org/cgi-bin/carddisp.pl?gene=CTNNB1
MT-TL1	Mitochondrially Encoded TRNA-Leu (UUA/G) 1	RNA Gene		18	GCMTP003232	31.795	https://www.genecards.org/cgi-bin/carddisp.pl?gene=MT-TL1
MTM1	Myotubularin 1	Protein Coding	Q13496	46	GC0XP150562	31.5181	https://www.genecards.org/cgi-bin/carddisp.pl?gene=MTM1
IL10	Interleukin 10	Protein Coding	P22301	51	GC01M206767	31.4478	https://www.genecards.org/cgi-bin/carddisp.pl?gene=IL10
STAC3	SH3 And Cysteine Rich Domain 3	Protein Coding	Q96MF2	40	GC12M057243	31.2843	https://www.genecards.org/cgi-bin/carddisp.pl?gene=STAC3
MMP9	Matrix Metallopeptidase 9	Protein Coding	P14780	57	GC20P046008	31.0896	https://www.genecards.org/cgi-bin/carddisp.pl?gene=MMP9
PDGFB	Platelet Derived Growth Factor Subunit B	Protein Coding	P01127	54	GC22M073492	30.9853	https://www.genecards.org/cgi-bin/carddisp.pl?gene=PDGFB
PDGFRB	Platelet Derived Growth Factor Receptor Beta	Protein Coding	P09619	57	GC05M150113	30.9353	https://www.genecards.org/cgi-bin/carddisp.pl?gene=PDGFRB
COL6A2	Collagen Type VI Alpha 2 Chain	Protein Coding	P12110	48	GC21P046098	30.8509	https://www.genecards.org/cgi-bin/carddisp.pl?gene=COL6A2
IFNG	Interferon Gamma	Protein Coding	P01579	54	GC12M068154	30.803	https://www.genecards.org/cgi-bin/carddisp.pl?gene=IFNG
ACTB	Actin Beta	Protein Coding	P60709	53	GC07M005527	30.7876	https://www.genecards.org/cgi-bin/carddisp.pl?gene=ACTB
AGRN	Agrin	Protein Coding	O00468	48	GC01P001020	30.772	https://www.genecards.org/cgi-bin/carddisp.pl?gene=AGRN
IL4	Interleukin 4	Protein Coding	P05112	50	GC05P132673	30.7366	https://www.genecards.org/cgi-bin/carddisp.pl?gene=IL4
MIR155	MicroRNA 155	RNA Gene		22	GC21P025573	30.7311	https://www.genecards.org/cgi-bin/carddisp.pl?gene=MIR155
LARGE1	LARGE Xylosyl- And Glucuronyltransferase 1	Protein Coding	O95461	45	GC22M072553	30.2741	https://www.genecards.org/cgi-bin/carddisp.pl?gene=LARGE1
HLA-DRB1	Major Histocompatibility Complex, Class II, DR Beta 1	Protein Coding	P01911	50	GC06M087309	30.258	https://www.genecards.org/cgi-bin/carddisp.pl?gene=HLA-DRB1
CHRNB1	Cholinergic Receptor Nicotinic Beta 1 Subunit	Protein Coding	P11230	49	GC17P092364	30.0604	https://www.genecards.org/cgi-bin/carddisp.pl?gene=CHRNB1
ELN	Elastin	Protein Coding	P15502	47	GC07P074027	29.9455	https://www.genecards.org/cgi-bin/carddisp.pl?gene=ELN
MEG3	Maternally Expressed 3	RNA Gene		29	GC14P114433	29.6979	https://www.genecards.org/cgi-bin/carddisp.pl?gene=MEG3
CCL2	C-C Motif Chemokine Ligand 2	Protein Coding	P13500	52	GC17P034255	29.6699	https://www.genecards.org/cgi-bin/carddisp.pl?gene=CCL2
VEGFA	Vascular Endothelial Growth Factor A	Protein Coding	P15692	53	GC06P043770	29.5709	https://www.genecards.org/cgi-bin/carddisp.pl?gene=VEGFA
RRM2B	Ribonucleotide Reductase Regulatory TP53 Inducible Subunit M2B	Protein Coding	Q7LG56	53	GC08M102204	29.4659	https://www.genecards.org/cgi-bin/carddisp.pl?gene=RRM2B
HSPG2	Heparan Sulfate Proteoglycan 2	Protein Coding	P98160	52	GC01M021822	29.3824	https://www.genecards.org/cgi-bin/carddisp.pl?gene=HSPG2
NOS1	Nitric Oxide Synthase 1	Protein Coding	P29475	53	GC12M117208	29.3807	https://www.genecards.org/cgi-bin/carddisp.pl?gene=NOS1
MIR34A	MicroRNA 34a	RNA Gene		23	GC01M011962	29.2203	https://www.genecards.org/cgi-bin/carddisp.pl?gene=MIR34A
MYH13	Myosin Heavy Chain 13	Protein Coding	Q9UKX3	41	GC17M010300	29.0505	https://www.genecards.org/cgi-bin/carddisp.pl?gene=MYH13
BMP6	Bone Morphogenetic Protein 6	Protein Coding	P22004	48	GC06P007726	29.0138	https://www.genecards.org/cgi-bin/carddisp.pl?gene=BMP6
IL13	Interleukin 13	Protein Coding	P35225	47	GC05P132656	28.8885	https://www.genecards.org/cgi-bin/carddisp.pl?gene=IL13
DYNC1H1	Dynein Cytoplasmic 1 Heavy Chain 1	Protein Coding	Q14204	49	GC14P113788	28.7641	https://www.genecards.org/cgi-bin/carddisp.pl?gene=DYNC1H1
SMAD3	SMAD Family Member 3	Protein Coding	P84022	56	GC15P067063	28.6496	https://www.genecards.org/cgi-bin/carddisp.pl?gene=SMAD3
LMOD1	Leiomodin 1	Protein Coding	P29536	45	GC01M201896	28.5697	https://www.genecards.org/cgi-bin/carddisp.pl?gene=LMOD1
MMP2	Matrix Metallopeptidase 2	Protein Coding	P08253	56	GC16P061423	28.5479	https://www.genecards.org/cgi-bin/carddisp.pl?gene=MMP2
RAPSN	Receptor Associated Protein Of The Synapse	Protein Coding	Q13702	45	GC11M116488	28.4235	https://www.genecards.org/cgi-bin/carddisp.pl?gene=RAPSN
SLC25A4	Solute Carrier Family 25 Member 4	Protein Coding	P12235	52	GC04P185143	28.2924	https://www.genecards.org/cgi-bin/carddisp.pl?gene=SLC25A4
SMN1	Survival Of Motor Neuron 1, Telomeric	Protein Coding	Q16637	44	GC05P070924	28.1903	https://www.genecards.org/cgi-bin/carddisp.pl?gene=SMN1
MMP1	Matrix Metallopeptidase 1	Protein Coding	P03956	53	GC11M117619	28.1374	https://www.genecards.org/cgi-bin/carddisp.pl?gene=MMP1
MT-ATP6	Mitochondrially Encoded ATP Synthase Membrane Subunit 6	Protein Coding	P00846	36	GCMTP008531	28.0522	https://www.genecards.org/cgi-bin/carddisp.pl?gene=MT-ATP6
TNNI2	Troponin I2, Fast Skeletal Type	Protein Coding	P48788	47	GC11P005768	28.0401	https://www.genecards.org/cgi-bin/carddisp.pl?gene=TNNI2
TMEM67	Transmembrane Protein 67	Protein Coding	Q5HYA8	44	GC08P093754	27.905	https://www.genecards.org/cgi-bin/carddisp.pl?gene=TMEM67
CHRNG	Cholinergic Receptor Nicotinic Gamma Subunit	Protein Coding	P07510	45	GC02P232539	27.774	https://www.genecards.org/cgi-bin/carddisp.pl?gene=CHRNG
EGFR	Epidermal Growth Factor Receptor	Protein Coding	P00533	58	GC07P055019	27.7669	https://www.genecards.org/cgi-bin/carddisp.pl?gene=EGFR
TARDBP	TAR DNA Binding Protein	Protein Coding	Q13148	51	GC01P011013	27.7652	https://www.genecards.org/cgi-bin/carddisp.pl?gene=TARDBP
SERPINE1	Serpin Family E Member 1	Protein Coding	P05121	54	GC07P101127	27.7443	https://www.genecards.org/cgi-bin/carddisp.pl?gene=SERPINE1
PLG	Plasminogen	Protein Coding	P00747	53	GC06P160702	27.513	https://www.genecards.org/cgi-bin/carddisp.pl?gene=PLG
VIM	Vimentin	Protein Coding	P08670	54	GC10P017227	27.4484	https://www.genecards.org/cgi-bin/carddisp.pl?gene=VIM
FLNA	Filamin A	Protein Coding	P21333	52	GC0XM154348	27.3925	https://www.genecards.org/cgi-bin/carddisp.pl?gene=FLNA
CACNA1A	Calcium Voltage-Gated Channel Subunit Alpha1 A	Protein Coding	O00555	52	GC19M013206	27.3746	https://www.genecards.org/cgi-bin/carddisp.pl?gene=CACNA1A
MTOR	Mechanistic Target Of Rapamycin Kinase	Protein Coding	P42345	59	GC01M011106	27.1597	https://www.genecards.org/cgi-bin/carddisp.pl?gene=MTOR
PLEC	Plectin	Protein Coding	Q15149	47	GC08M146323	27.1274	https://www.genecards.org/cgi-bin/carddisp.pl?gene=PLEC
SMN2	Survival Of Motor Neuron 2, Centromeric	Protein Coding	Q16637	43	GC05P070049	27.0742	https://www.genecards.org/cgi-bin/carddisp.pl?gene=SMN2
MIR221	MicroRNA 221	RNA Gene		21	GC0XM045746	26.7983	https://www.genecards.org/cgi-bin/carddisp.pl?gene=MIR221
SQSTM1	Sequestosome 1	Protein Coding	Q13501	53	GC05P179806	26.7878	https://www.genecards.org/cgi-bin/carddisp.pl?gene=SQSTM1
BDNF-AS	BDNF Antisense RNA	RNA Gene		22	GC11P027466	26.7688	https://www.genecards.org/cgi-bin/carddisp.pl?gene=BDNF-AS
SGCG	Sarcoglycan Gamma	Protein Coding	Q13326	47	GC13P023160	26.7421	https://www.genecards.org/cgi-bin/carddisp.pl?gene=SGCG
TRIM32	Tripartite Motif Containing 32	Protein Coding	Q13049	47	GC09P116687	26.5838	https://www.genecards.org/cgi-bin/carddisp.pl?gene=TRIM32
DOK7	Docking Protein 7	Protein Coding	Q18PE1	42	GC04P003465	26.5405	https://www.genecards.org/cgi-bin/carddisp.pl?gene=DOK7
MIR133B	MicroRNA 133b	RNA Gene		23	GC06P052148	26.4794	https://www.genecards.org/cgi-bin/carddisp.pl?gene=MIR133B
SRC	SRC Proto-Oncogene, Non-Receptor Tyrosine Kinase	Protein Coding	P12931	54	GC20P037344	26.4736	https://www.genecards.org/cgi-bin/carddisp.pl?gene=SRC
CRPPA	CDP-L-Ribitol Pyrophosphorylase A	Protein Coding	A4D126	40	GC07M016088	26.3774	https://www.genecards.org/cgi-bin/carddisp.pl?gene=CRPPA
COL6A1	Collagen Type VI Alpha 1 Chain	Protein Coding	P12109	48	GC21P045981	26.3364	https://www.genecards.org/cgi-bin/carddisp.pl?gene=COL6A1
FN1	Fibronectin 1	Protein Coding	P02751	54	GC02M215360	26.1945	https://www.genecards.org/cgi-bin/carddisp.pl?gene=FN1
MPZ	Myelin Protein Zero	Protein Coding	P25189	48	GC01M161304	26.0356	https://www.genecards.org/cgi-bin/carddisp.pl?gene=MPZ
TRIM63	Tripartite Motif Containing 63	Protein Coding	Q969Q1	45	GC01M030095	26.0286	https://www.genecards.org/cgi-bin/carddisp.pl?gene=TRIM63
TNNT3	Troponin T3, Fast Skeletal Type	Protein Coding	P45378	47	GC11P005773	26.0258	https://www.genecards.org/cgi-bin/carddisp.pl?gene=TNNT3
MUC1	Mucin 1, Cell Surface Associated	Protein Coding	P15941	52	GC01M155185	26.0194	https://www.genecards.org/cgi-bin/carddisp.pl?gene=MUC1
MYMK	Myomaker, Myoblast Fusion Factor	Protein Coding	A6NI61	32	GC09M133515	25.994	https://www.genecards.org/cgi-bin/carddisp.pl?gene=MYMK
COL1A1	Collagen Type I Alpha 1 Chain	Protein Coding	P02452	53	GC17M068598	25.6252	https://www.genecards.org/cgi-bin/carddisp.pl?gene=COL1A1
TUKLS	Tukel Syndrome	Genetic Locus		2	GC21U900181	25.5831	https://www.genecards.org/cgi-bin/carddisp.pl?gene=TUKLS
SYNE1	Spectrin Repeat Containing Nuclear Envelope Protein 1	Protein Coding	Q8NF91	44	GC06M152121	25.5637	https://www.genecards.org/cgi-bin/carddisp.pl?gene=SYNE1
KLHL40	Kelch Like Family Member 40	Protein Coding	Q2TBA0	41	GC03P042685	25.5438	https://www.genecards.org/cgi-bin/carddisp.pl?gene=KLHL40
DPP9	Dipeptidyl Peptidase 9	Protein Coding	Q86TI2	47	GC19M016707	25.5286	https://www.genecards.org/cgi-bin/carddisp.pl?gene=DPP9
SLC2A1	Solute Carrier Family 2 Member 1	Protein Coding	P11166	56	GC01M042925	25.5007	https://www.genecards.org/cgi-bin/carddisp.pl?gene=SLC2A1
SMCHD1	Structural Maintenance Of Chromosomes Flexible Hinge Domain Containing 1	Protein Coding	A6NHR9	44	GC18P002649	25.3635	https://www.genecards.org/cgi-bin/carddisp.pl?gene=SMCHD1
ITGA7	Integrin Subunit Alpha 7	Protein Coding	Q13683	50	GC12M055684	25.2934	https://www.genecards.org/cgi-bin/carddisp.pl?gene=ITGA7
MYL3	Myosin Light Chain 3	Protein Coding	P08590	49	GC03M046836	25.2473	https://www.genecards.org/cgi-bin/carddisp.pl?gene=MYL3
COL6A3	Collagen Type VI Alpha 3 Chain	Protein Coding	P12111	49	GC02M237324	25.2389	https://www.genecards.org/cgi-bin/carddisp.pl?gene=COL6A3
RCBTB1	RCC1 And BTB Domain Containing Protein 1	Protein Coding	Q8NDN9	43	GC13M049531	25.1074	https://www.genecards.org/cgi-bin/carddisp.pl?gene=RCBTB1
RPGRIP1L	RPGRIP1 Like	Protein Coding	Q68CZ1	45	GC16M053665	25.0794	https://www.genecards.org/cgi-bin/carddisp.pl?gene=RPGRIP1L
GJB1	Gap Junction Protein Beta 1	Protein Coding	P08034	50	GC0XP071212	24.9904	https://www.genecards.org/cgi-bin/carddisp.pl?gene=GJB1
CRP	C-Reactive Protein	Protein Coding	P02741	49	GC01M159734	24.8515	https://www.genecards.org/cgi-bin/carddisp.pl?gene=CRP
MAPK1	Mitogen-Activated Protein Kinase 1	Protein Coding	P28482	57	GC22M021759	24.8462	https://www.genecards.org/cgi-bin/carddisp.pl?gene=MAPK1
TWNK	Twinkle MtDNA Helicase	Protein Coding	Q96RR1	45	GC10P104827	24.8351	https://www.genecards.org/cgi-bin/carddisp.pl?gene=TWNK
DMPK	DM1 Protein Kinase	Protein Coding	Q09013	51	GC19M045769	24.7924	https://www.genecards.org/cgi-bin/carddisp.pl?gene=DMPK
TRPV4	Transient Receptor Potential Cation Channel Subfamily V Member 4	Protein Coding	Q9HBA0	52	GC12M109783	24.7141	https://www.genecards.org/cgi-bin/carddisp.pl?gene=TRPV4
CHAT	Choline O-Acetyltransferase	Protein Coding	P28329	52	GC10P049609	24.6969	https://www.genecards.org/cgi-bin/carddisp.pl?gene=CHAT
TLR4	Toll Like Receptor 4	Protein Coding	O00206	54	GC09P117704	24.685	https://www.genecards.org/cgi-bin/carddisp.pl?gene=TLR4
SDHA	Succinate Dehydrogenase Complex Flavoprotein Subunit A	Protein Coding	P31040	52	GC05P000220	24.6223	https://www.genecards.org/cgi-bin/carddisp.pl?gene=SDHA
SOD2-OT1	SOD2 Overlapping Transcript 1	RNA Gene		13	GC06M159772	24.5576	https://www.genecards.org/cgi-bin/carddisp.pl?gene=SOD2-OT1
NOS2	Nitric Oxide Synthase 2	Protein Coding	P35228	53	GC17M027756	24.5353	https://www.genecards.org/cgi-bin/carddisp.pl?gene=NOS2
MIR199B	MicroRNA 199b	RNA Gene		20	GC09M128244	24.4806	https://www.genecards.org/cgi-bin/carddisp.pl?gene=MIR199B
RYR3	Ryanodine Receptor 3	Protein Coding	Q15413	45	GC15P033310	24.2907	https://www.genecards.org/cgi-bin/carddisp.pl?gene=RYR3
TIMP1	TIMP Metallopeptidase Inhibitor 1	Protein Coding	P01033	48	GC0XP053104	24.2766	https://www.genecards.org/cgi-bin/carddisp.pl?gene=TIMP1
FBN1	Fibrillin 1	Protein Coding	P35555	51	GC15M048408	24.2464	https://www.genecards.org/cgi-bin/carddisp.pl?gene=FBN1
CP	Ceruloplasmin	Protein Coding	P00450	52	GC03M149162	24.2179	https://www.genecards.org/cgi-bin/carddisp.pl?gene=CP
BCL2	BCL2 Apoptosis Regulator	Protein Coding	P10415	54	GC18M063123	24.2064	https://www.genecards.org/cgi-bin/carddisp.pl?gene=BCL2
MIR132	MicroRNA 132	RNA Gene		22	GC17M002049	24.1086	https://www.genecards.org/cgi-bin/carddisp.pl?gene=MIR132
CRYAB	Crystallin Alpha B	Protein Coding	P02511	50	GC11M111908	24.0796	https://www.genecards.org/cgi-bin/carddisp.pl?gene=CRYAB
NOP10	NOP10 Ribonucleoprotein	Protein Coding	Q9NPE3	45	GC15M038076	24.0462	https://www.genecards.org/cgi-bin/carddisp.pl?gene=NOP10
COLQ	Collagen Like Tail Subunit Of Asymmetric Acetylcholinesterase	Protein Coding	Q9Y215	43	GC03M024993	24.043	https://www.genecards.org/cgi-bin/carddisp.pl?gene=COLQ
SMAD4	SMAD Family Member 4	Protein Coding	Q13485	56	GC18P051028	24.0361	https://www.genecards.org/cgi-bin/carddisp.pl?gene=SMAD4
ATP2A2	ATPase Sarcoplasmic/Endoplasmic Reticulum Ca2+ Transporting 2	Protein Coding	P16615	54	GC12P110280	24.0313	https://www.genecards.org/cgi-bin/carddisp.pl?gene=ATP2A2
IGF2	Insulin Like Growth Factor 2	Protein Coding	P01344	52	GC11M009655	24.0193	https://www.genecards.org/cgi-bin/carddisp.pl?gene=IGF2
CC2D2A	Coiled-Coil And C2 Domain Containing 2A	Protein Coding	Q9P2K1	43	GC04P023039	23.9358	https://www.genecards.org/cgi-bin/carddisp.pl?gene=CC2D2A
TGFB2	Transforming Growth Factor Beta 2	Protein Coding	P61812	54	GC01P218345	23.9095	https://www.genecards.org/cgi-bin/carddisp.pl?gene=TGFB2
MEF2A	Myocyte Enhancer Factor 2A	Protein Coding	Q02078	49	GC15P099565	23.841	https://www.genecards.org/cgi-bin/carddisp.pl?gene=MEF2A
MIR222	MicroRNA 222	RNA Gene		21	GC0XM045747	23.7662	https://www.genecards.org/cgi-bin/carddisp.pl?gene=MIR222
PABPN1	Poly(A) Binding Protein Nuclear 1	Protein Coding	Q86U42	48	GC14P042760	23.6373	https://www.genecards.org/cgi-bin/carddisp.pl?gene=PABPN1
MIR335	MicroRNA 335	RNA Gene		21	GC07P130496	23.6368	https://www.genecards.org/cgi-bin/carddisp.pl?gene=MIR335
DUX4	Double Homeobox 4	Protein Coding	Q9UBX2	29	GC04P190173	23.6197	https://www.genecards.org/cgi-bin/carddisp.pl?gene=DUX4
PIK3CA	Phosphatidylinositol-4,5-Bisphosphate 3-Kinase Catalytic Subunit Alpha	Protein Coding	P42336	55	GC03P179148	23.6034	https://www.genecards.org/cgi-bin/carddisp.pl?gene=PIK3CA
PTGS2	Prostaglandin-Endoperoxide Synthase 2	Protein Coding	P35354	53	GC01M186671	23.5472	https://www.genecards.org/cgi-bin/carddisp.pl?gene=PTGS2
GFPT1	Glutamine--Fructose-6-Phosphate Transaminase 1	Protein Coding	Q06210	50	GC02M069319	23.5092	https://www.genecards.org/cgi-bin/carddisp.pl?gene=GFPT1
LOC126862902	BRD4-Independent Group 4 Enhancer GRCh37_chr19:38995830-38997029	Functional Element		3	GC19P098035	23.4602	https://www.genecards.org/cgi-bin/carddisp.pl?gene=LOC126862902
STX1A	Syntaxin 1A	Protein Coding	Q16623	51	GC07M074306	23.4394	https://www.genecards.org/cgi-bin/carddisp.pl?gene=STX1A
MIR29A	MicroRNA 29a	RNA Gene		22	GC07M130876	23.4339	https://www.genecards.org/cgi-bin/carddisp.pl?gene=MIR29A
TGFBR1	Transforming Growth Factor Beta Receptor 1	Protein Coding	P36897	57	GC09P099104	23.3948	https://www.genecards.org/cgi-bin/carddisp.pl?gene=TGFBR1
RHOA	Ras Homolog Family Member A	Protein Coding	P61586	53	GC03M049359	23.3052	https://www.genecards.org/cgi-bin/carddisp.pl?gene=RHOA
ICAM1	Intercellular Adhesion Molecule 1	Protein Coding	P05362	53	GC19P095217	23.1783	https://www.genecards.org/cgi-bin/carddisp.pl?gene=ICAM1
B3GALNT2	Beta-1,3-N-Acetylgalactosaminyltransferase 2	Protein Coding	Q8NCR0	44	GC01M235440	23.053	https://www.genecards.org/cgi-bin/carddisp.pl?gene=B3GALNT2
EGF	Epidermal Growth Factor	Protein Coding	P01133	54	GC04P109912	23.0464	https://www.genecards.org/cgi-bin/carddisp.pl?gene=EGF
SCO2	Synthesis Of Cytochrome C Oxidase 2	Protein Coding	O43819	48	GC22M050523	23.0141	https://www.genecards.org/cgi-bin/carddisp.pl?gene=SCO2
TK2	Thymidine Kinase 2	Protein Coding	O00142	46	GC16M066508	23.0099	https://www.genecards.org/cgi-bin/carddisp.pl?gene=TK2
ZC4H2	Zinc Finger C4H2-Type Containing	Protein Coding	Q9NQZ6	41	GC0XM064915	22.9614	https://www.genecards.org/cgi-bin/carddisp.pl?gene=ZC4H2
KLHL41	Kelch Like Family Member 41	Protein Coding	O60662	42	GC02P169509	22.9223	https://www.genecards.org/cgi-bin/carddisp.pl?gene=KLHL41
SALL4	Spalt Like Transcription Factor 4	Protein Coding	Q9UJQ4	47	GC20M051784	22.7531	https://www.genecards.org/cgi-bin/carddisp.pl?gene=SALL4
NHLRC2	NHL Repeat Containing 2	Protein Coding	Q8NBF2	40	GC10P113854	22.7455	https://www.genecards.org/cgi-bin/carddisp.pl?gene=NHLRC2
GJA1	Gap Junction Protein Alpha 1	Protein Coding	P17302	54	GC06P123193	22.7315	https://www.genecards.org/cgi-bin/carddisp.pl?gene=GJA1
PLXND1	Plexin D1	Protein Coding	Q9Y4D7	46	GC03M129555	22.6049	https://www.genecards.org/cgi-bin/carddisp.pl?gene=PLXND1
VCAM1	Vascular Cell Adhesion Molecule 1	Protein Coding	P19320	50	GC01P100719	22.5795	https://www.genecards.org/cgi-bin/carddisp.pl?gene=VCAM1
DGUOK	Deoxyguanosine Kinase	Protein Coding	Q16854	47	GC02P073926	22.5447	https://www.genecards.org/cgi-bin/carddisp.pl?gene=DGUOK
ENG	Endoglin	Protein Coding	P17813	52	GC09M127815	22.5269	https://www.genecards.org/cgi-bin/carddisp.pl?gene=ENG
MYH1	Myosin Heavy Chain 1	Protein Coding	P12882	42	GC17M010492	22.5176	https://www.genecards.org/cgi-bin/carddisp.pl?gene=MYH1
ADRB2	Adrenoceptor Beta 2	Protein Coding	P07550	51	GC05P149798	22.5002	https://www.genecards.org/cgi-bin/carddisp.pl?gene=ADRB2
KIF1B	Kinesin Family Member 1B	Protein Coding	O60333	47	GC01P010210	22.4333	https://www.genecards.org/cgi-bin/carddisp.pl?gene=KIF1B
STIM1	Stromal Interaction Molecule 1	Protein Coding	Q13586	53	GC11P005883	22.4217	https://www.genecards.org/cgi-bin/carddisp.pl?gene=STIM1
KIF7	Kinesin Family Member 7	Protein Coding	Q2M1P5	42	GC15M089608	22.3988	https://www.genecards.org/cgi-bin/carddisp.pl?gene=KIF7
INSR	Insulin Receptor	Protein Coding	P06213	57	GC19M007112	22.3851	https://www.genecards.org/cgi-bin/carddisp.pl?gene=INSR
MME	Membrane Metalloendopeptidase	Protein Coding	P08473	53	GC03P155024	22.3741	https://www.genecards.org/cgi-bin/carddisp.pl?gene=MME
KIF5B	Kinesin Family Member 5B	Protein Coding	P33176	48	GC10M035043	22.3528	https://www.genecards.org/cgi-bin/carddisp.pl?gene=KIF5B
MYH4	Myosin Heavy Chain 4	Protein Coding	Q9Y623	42	GC17M010443	22.2838	https://www.genecards.org/cgi-bin/carddisp.pl?gene=MYH4
MET	MET Proto-Oncogene, Receptor Tyrosine Kinase	Protein Coding	P08581	58	GC07P116672	22.1885	https://www.genecards.org/cgi-bin/carddisp.pl?gene=MET
MYL11	Myosin Light Chain 11	Protein Coding	Q96A32	42	GC16P064298	22.0869	https://www.genecards.org/cgi-bin/carddisp.pl?gene=MYL11
NOTCH3	Notch Receptor 3	Protein Coding	Q9UM47	54	GC19M015159	22.0531	https://www.genecards.org/cgi-bin/carddisp.pl?gene=NOTCH3
PTEN	Phosphatase And Tensin Homolog	Protein Coding	P60484	55	GC10P104451	22.047	https://www.genecards.org/cgi-bin/carddisp.pl?gene=PTEN
FRG1	FSHD Region Gene 1	Protein Coding	Q14331	45	GC04P189940	22.0064	https://www.genecards.org/cgi-bin/carddisp.pl?gene=FRG1
IL5	Interleukin 5	Protein Coding	P05113	48	GC05M132541	21.9829	https://www.genecards.org/cgi-bin/carddisp.pl?gene=IL5
TGFBR2	Transforming Growth Factor Beta Receptor 2	Protein Coding	P37173	55	GC03P030623	21.9376	https://www.genecards.org/cgi-bin/carddisp.pl?gene=TGFBR2
MECP2	Methyl-CpG Binding Protein 2	Protein Coding	P51608	50	GC0XM154021	21.8864	https://www.genecards.org/cgi-bin/carddisp.pl?gene=MECP2
IL17A	Interleukin 17A	Protein Coding	Q16552	47	GC06P052186	21.7407	https://www.genecards.org/cgi-bin/carddisp.pl?gene=IL17A
MT-ND1	Mitochondrially Encoded NADH:Ubiquinone Oxidoreductase Core Subunit 1	Protein Coding	P03886	34	GCMTP003309	21.7117	https://www.genecards.org/cgi-bin/carddisp.pl?gene=MT-ND1
KCNMA1	Potassium Calcium-Activated Channel Subfamily M Alpha 1	Protein Coding	Q12791	52	GC10M076869	21.6829	https://www.genecards.org/cgi-bin/carddisp.pl?gene=KCNMA1
CD34	CD34 Molecule	Protein Coding	P28906	49	GC01M207880	21.6553	https://www.genecards.org/cgi-bin/carddisp.pl?gene=CD34
SMARCA4	SWI/SNF Related, Matrix Associated, Actin Dependent Regulator Of Chromatin, Subfamily A, Member 4	Protein Coding	P51532	54	GC19P095233	21.6323	https://www.genecards.org/cgi-bin/carddisp.pl?gene=SMARCA4
LAMB2	Laminin Subunit Beta 2	Protein Coding	P55268	50	GC03M049121	21.6105	https://www.genecards.org/cgi-bin/carddisp.pl?gene=LAMB2
FAS	Fas Cell Surface Death Receptor	Protein Coding	P25445	53	GC10P104467	21.6059	https://www.genecards.org/cgi-bin/carddisp.pl?gene=FAS
LOX	Lysyl Oxidase	Protein Coding	P28300	51	GC05M122063	21.6029	https://www.genecards.org/cgi-bin/carddisp.pl?gene=LOX
CASQ2	Calsequestrin 2	Protein Coding	O14958	48	GC01M115700	21.6007	https://www.genecards.org/cgi-bin/carddisp.pl?gene=CASQ2
SPART	Spartin	Protein Coding	Q8N0X7	43	GC13M039198	21.4814	https://www.genecards.org/cgi-bin/carddisp.pl?gene=SPART
CHCHD10	Coiled-Coil-Helix-Coiled-Coil-Helix Domain Containing 10	Protein Coding	Q8WYQ3	42	GC22M023765	21.4755	https://www.genecards.org/cgi-bin/carddisp.pl?gene=CHCHD10
LMOD3	Leiomodin 3	Protein Coding	Q0VAK6	43	GC03M069156	21.3686	https://www.genecards.org/cgi-bin/carddisp.pl?gene=LMOD3
SDHB	Succinate Dehydrogenase Complex Iron Sulfur Subunit B	Protein Coding	P21912	52	GC01M018919	21.3379	https://www.genecards.org/cgi-bin/carddisp.pl?gene=SDHB
TYMP	Thymidine Phosphorylase	Protein Coding	P19971	51	GC22M050525	21.3132	https://www.genecards.org/cgi-bin/carddisp.pl?gene=TYMP
TINF2	TERF1 Interacting Nuclear Factor 2	Protein Coding	Q9BSI4	45	GC14M026223	21.312	https://www.genecards.org/cgi-bin/carddisp.pl?gene=TINF2
PLA2G6	Phospholipase A2 Group VI	Protein Coding	O60733	51	GC22M074272	21.27	https://www.genecards.org/cgi-bin/carddisp.pl?gene=PLA2G6
LAMP2	Lysosomal Associated Membrane Protein 2	Protein Coding	P13473	48	GC0XM120426	21.1541	https://www.genecards.org/cgi-bin/carddisp.pl?gene=LAMP2
OFD1	OFD1 Centriole And Centriolar Satellite Protein	Protein Coding	O75665	46	GC0XP013714	21.1498	https://www.genecards.org/cgi-bin/carddisp.pl?gene=OFD1
MAPT	Microtubule Associated Protein Tau	Protein Coding	P10636	53	GC17P045894	21.1473	https://www.genecards.org/cgi-bin/carddisp.pl?gene=MAPT
KIF1A	Kinesin Family Member 1A	Protein Coding	Q12756	46	GC02M240713	21.1028	https://www.genecards.org/cgi-bin/carddisp.pl?gene=KIF1A
PTPN11	Protein Tyrosine Phosphatase Non-Receptor Type 11	Protein Coding	Q06124	57	GC12P112418	21.0878	https://www.genecards.org/cgi-bin/carddisp.pl?gene=PTPN11
CHN1	Chimerin 1	Protein Coding	P15882	50	GC02M174799	20.9993	https://www.genecards.org/cgi-bin/carddisp.pl?gene=CHN1
SPG7	SPG7 Matrix AAA Peptidase Subunit, Paraplegin	Protein Coding	Q9UQ90	47	GC16P092478	20.9669	https://www.genecards.org/cgi-bin/carddisp.pl?gene=SPG7
INPP5E	Inositol Polyphosphate-5-Phosphatase E	Protein Coding	Q9NRR6	45	GC09M136428	20.903	https://www.genecards.org/cgi-bin/carddisp.pl?gene=INPP5E
COL1A2	Collagen Type I Alpha 2 Chain	Protein Coding	P08123	51	GC07P094394	20.881	https://www.genecards.org/cgi-bin/carddisp.pl?gene=COL1A2
NOTCH1	Notch Receptor 1	Protein Coding	P46531	55	GC09M138467	20.8721	https://www.genecards.org/cgi-bin/carddisp.pl?gene=NOTCH1
FIG4	FIG4 Phosphoinositide 5-Phosphatase	Protein Coding	Q92562	47	GC06P119928	20.7456	https://www.genecards.org/cgi-bin/carddisp.pl?gene=FIG4
KCNJ2	Potassium Inwardly Rectifying Channel Subfamily J Member 2	Protein Coding	P63252	52	GC17P070168	20.71	https://www.genecards.org/cgi-bin/carddisp.pl?gene=KCNJ2
POMK	Protein O-Mannose Kinase	Protein Coding	Q9H5K3	40	GC08P043093	20.6579	https://www.genecards.org/cgi-bin/carddisp.pl?gene=POMK
SETX	Senataxin	Protein Coding	Q7Z333	46	GC09M132261	20.6574	https://www.genecards.org/cgi-bin/carddisp.pl?gene=SETX
IL1A	Interleukin 1 Alpha	Protein Coding	P01583	49	GC02M112773	20.648	https://www.genecards.org/cgi-bin/carddisp.pl?gene=IL1A
ANKRD1	Ankyrin Repeat Domain 1	Protein Coding	Q15327	45	GC10M090912	20.6445	https://www.genecards.org/cgi-bin/carddisp.pl?gene=ANKRD1
KCNA1	Potassium Voltage-Gated Channel Subfamily A Member 1	Protein Coding	Q09470	49	GC12P033689	20.6303	https://www.genecards.org/cgi-bin/carddisp.pl?gene=KCNA1
FUS	FUS RNA Binding Protein	Protein Coding	P35637	48	GC16P031180	20.6065	https://www.genecards.org/cgi-bin/carddisp.pl?gene=FUS
DCN	Decorin	Protein Coding	P07585	51	GC12M091140	20.595	https://www.genecards.org/cgi-bin/carddisp.pl?gene=DCN
CAPZB	Capping Actin Protein Of Muscle Z-Line Subunit Beta	Protein Coding	P47756	44	GC01M019339	20.5784	https://www.genecards.org/cgi-bin/carddisp.pl?gene=CAPZB
ADIPOQ	Adiponectin, C1Q And Collagen Domain Containing	Protein Coding	Q15848	50	GC03P186842	20.5766	https://www.genecards.org/cgi-bin/carddisp.pl?gene=ADIPOQ
UTRN	Utrophin	Protein Coding	P46939	44	GC06P144285	20.4686	https://www.genecards.org/cgi-bin/carddisp.pl?gene=UTRN
SURF1	SURF1 Cytochrome C Oxidase Assembly Factor	Protein Coding	Q15526	45	GC09M133351	20.4445	https://www.genecards.org/cgi-bin/carddisp.pl?gene=SURF1
MT-CO1	Mitochondrially Encoded Cytochrome C Oxidase I	Protein Coding	P00395	35	GCMTP005906	20.441	https://www.genecards.org/cgi-bin/carddisp.pl?gene=MT-CO1
AARS1	Alanyl-TRNA Synthetase 1	Protein Coding	P49588	48	GC16M072514	20.4244	https://www.genecards.org/cgi-bin/carddisp.pl?gene=AARS1
HNRNPA1	Heterogeneous Nuclear Ribonucleoprotein A1	Protein Coding	P09651	51	GC12P054280	20.3337	https://www.genecards.org/cgi-bin/carddisp.pl?gene=HNRNPA1
PIK3CG	Phosphatidylinositol-4,5-Bisphosphate 3-Kinase Catalytic Subunit Gamma	Protein Coding	P48736	52	GC07P106865	20.3213	https://www.genecards.org/cgi-bin/carddisp.pl?gene=PIK3CG
LPL	Lipoprotein Lipase	Protein Coding	P06858	53	GC08P019901	20.2434	https://www.genecards.org/cgi-bin/carddisp.pl?gene=LPL
SHH	Sonic Hedgehog Signaling Molecule	Protein Coding	Q15465	54	GC07M155799	20.2173	https://www.genecards.org/cgi-bin/carddisp.pl?gene=SHH
CCR6	C-C Motif Chemokine Receptor 6	Protein Coding	P51684	47	GC06P167111	20.1975	https://www.genecards.org/cgi-bin/carddisp.pl?gene=CCR6
MIR154	MicroRNA 154	RNA Gene		20	GC14P114440	20.1947	https://www.genecards.org/cgi-bin/carddisp.pl?gene=MIR154
AIFM1	Apoptosis Inducing Factor Mitochondria Associated 1	Protein Coding	O95831	53	GC0XM130129	20.1946	https://www.genecards.org/cgi-bin/carddisp.pl?gene=AIFM1
MIR140	MicroRNA 140	RNA Gene		25	GC16P069934	20.1924	https://www.genecards.org/cgi-bin/carddisp.pl?gene=MIR140
ITPR1	Inositol 1,4,5-Trisphosphate Receptor Type 1	Protein Coding	Q14643	52	GC03P004486	20.1825	https://www.genecards.org/cgi-bin/carddisp.pl?gene=ITPR1
HDAC4	Histone Deacetylase 4	Protein Coding	P56524	55	GC02M239048	20.0491	https://www.genecards.org/cgi-bin/carddisp.pl?gene=HDAC4
SH3TC2	SH3 Domain And Tetratricopeptide Repeats 2	Protein Coding	Q8TF17	41	GC05M148923	20.0307	https://www.genecards.org/cgi-bin/carddisp.pl?gene=SH3TC2
SPTLC1	Serine Palmitoyltransferase Long Chain Base Subunit 1	Protein Coding	O15269	50	GC09M105787	20.0163	https://www.genecards.org/cgi-bin/carddisp.pl?gene=SPTLC1
COL3A1	Collagen Type III Alpha 1 Chain	Protein Coding	P02461	51	GC02P188974	19.8361	https://www.genecards.org/cgi-bin/carddisp.pl?gene=COL3A1
NKX2-5	NK2 Homeobox 5	Protein Coding	P52952	48	GC05M173232	19.8155	https://www.genecards.org/cgi-bin/carddisp.pl?gene=NKX2-5
IGF1R	Insulin Like Growth Factor 1 Receptor	Protein Coding	P08069	58	GC15P098648	19.804	https://www.genecards.org/cgi-bin/carddisp.pl?gene=IGF1R
PMP22	Peripheral Myelin Protein 22	Protein Coding	Q01453	47	GC17M015229	19.7802	https://www.genecards.org/cgi-bin/carddisp.pl?gene=PMP22
HPS4	HPS4 Biogenesis Of Lysosomal Organelles Complex 3 Subunit 2	Protein Coding	Q9NQG7	42	GC22M026443	19.7361	https://www.genecards.org/cgi-bin/carddisp.pl?gene=HPS4
PTCH1	Patched 1	Protein Coding	Q13635	54	GC09M095442	19.7223	https://www.genecards.org/cgi-bin/carddisp.pl?gene=PTCH1
SFTA3	Surfactant Associated 3	RNA Gene	P0C7M3	34	GC14M036474	19.7113	https://www.genecards.org/cgi-bin/carddisp.pl?gene=SFTA3
TGFB3	Transforming Growth Factor Beta 3	Protein Coding	P10600	51	GC14M075958	19.6814	https://www.genecards.org/cgi-bin/carddisp.pl?gene=TGFB3
GSN	Gelsolin	Protein Coding	P06396	52	GC09P121201	19.6416	https://www.genecards.org/cgi-bin/carddisp.pl?gene=GSN
MT-ATP8	Mitochondrially Encoded ATP Synthase Membrane Subunit 8	Protein Coding	P03928	33	GCMTP008368	19.5893	https://www.genecards.org/cgi-bin/carddisp.pl?gene=MT-ATP8
COL4A2	Collagen Type IV Alpha 2 Chain	Protein Coding	P08572	50	GC13P110305	19.5499	https://www.genecards.org/cgi-bin/carddisp.pl?gene=COL4A2
KAT6B	Lysine Acetyltransferase 6B	Protein Coding	Q8WYB5	48	GC10P074893	19.5389	https://www.genecards.org/cgi-bin/carddisp.pl?gene=KAT6B
CNBP	CCHC-Type Zinc Finger Nucleic Acid Binding Protein	Protein Coding	P62633	47	GC03M129167	19.5326	https://www.genecards.org/cgi-bin/carddisp.pl?gene=CNBP
MKS1	MKS Transition Zone Complex Subunit 1	Protein Coding	Q9NXB0	44	GC17M058205	19.5155	https://www.genecards.org/cgi-bin/carddisp.pl?gene=MKS1
NPHP1	Nephrocystin 1	Protein Coding	O15259	47	GC02M110122	19.5027	https://www.genecards.org/cgi-bin/carddisp.pl?gene=NPHP1
VAPB	VAMP Associated Protein B And C	Protein Coding	O95292	48	GC20P058389	19.4839	https://www.genecards.org/cgi-bin/carddisp.pl?gene=VAPB
TRAPPC11	Trafficking Protein Particle Complex Subunit 11	Protein Coding	Q7Z392	40	GC04P183659	19.3736	https://www.genecards.org/cgi-bin/carddisp.pl?gene=TRAPPC11
CEP290	Centrosomal Protein 290	Protein Coding	O15078	45	GC12M088049	19.3469	https://www.genecards.org/cgi-bin/carddisp.pl?gene=CEP290
PIK3C2A	Phosphatidylinositol-4-Phosphate 3-Kinase Catalytic Subunit Type 2 Alpha	Protein Coding	O00443	50	GC11M017858	19.2891	https://www.genecards.org/cgi-bin/carddisp.pl?gene=PIK3C2A
CS	Citrate Synthase	Protein Coding	O75390	48	GC12M056271	19.2732	https://www.genecards.org/cgi-bin/carddisp.pl?gene=CS
CDKN2A	Cyclin Dependent Kinase Inhibitor 2A	Protein Coding	Q8N726	54	GC09M021967	19.2545	https://www.genecards.org/cgi-bin/carddisp.pl?gene=CDKN2A
DCTN1	Dynactin Subunit 1	Protein Coding	Q14203	50	GC02M074361	19.2438	https://www.genecards.org/cgi-bin/carddisp.pl?gene=DCTN1
MT-CO3	Mitochondrially Encoded Cytochrome C Oxidase III	Protein Coding	P00414	33	GCMTP009209	19.2272	https://www.genecards.org/cgi-bin/carddisp.pl?gene=MT-CO3
ATP1A2	ATPase Na+/K+ Transporting Subunit Alpha 2	Protein Coding	P50993	52	GC01P160115	19.1995	https://www.genecards.org/cgi-bin/carddisp.pl?gene=ATP1A2
SPARC	Secreted Protein Acidic And Cysteine Rich	Protein Coding	P09486	52	GC05M151661	19.1954	https://www.genecards.org/cgi-bin/carddisp.pl?gene=SPARC
MYH10	Myosin Heavy Chain 10	Protein Coding	P35580	49	GC17M008474	19.1586	https://www.genecards.org/cgi-bin/carddisp.pl?gene=MYH10
ATXN2	Ataxin 2	Protein Coding	Q99700	47	GC12M111443	19.1198	https://www.genecards.org/cgi-bin/carddisp.pl?gene=ATXN2
ESR1	Estrogen Receptor 1	Protein Coding	P03372	57	GC06P151656	19.1182	https://www.genecards.org/cgi-bin/carddisp.pl?gene=ESR1
ACHE	Acetylcholinesterase (Cartwright Blood Group)	Protein Coding	P22303	50	GC07M100889	19.0873	https://www.genecards.org/cgi-bin/carddisp.pl?gene=ACHE
DNAH8	Dynein Axonemal Heavy Chain 8	Protein Coding	Q96JB1	41	GC06P119084	19.0643	https://www.genecards.org/cgi-bin/carddisp.pl?gene=DNAH8
ALS2	Alsin Rho Guanine Nucleotide Exchange Factor ALS2	Protein Coding	Q96Q42	47	GC02M201701	19.0031	https://www.genecards.org/cgi-bin/carddisp.pl?gene=ALS2
PMM2	Phosphomannomutase 2	Protein Coding	O15305	50	GC16P008788	18.9924	https://www.genecards.org/cgi-bin/carddisp.pl?gene=PMM2
PKHD1	PKHD1 Ciliary IPT Domain Containing Fibrocystin/Polyductin	Protein Coding	P08F94	42	GC06M087621	18.9915	https://www.genecards.org/cgi-bin/carddisp.pl?gene=PKHD1
SPG11	SPG11 Vesicle Trafficking Associated, Spatacsin	Protein Coding	Q96JI7	44	GC15M044572	18.9909	https://www.genecards.org/cgi-bin/carddisp.pl?gene=SPG11
TUBB4A	Tubulin Beta 4A Class IVa	Protein Coding	P04350	51	GC19M016791	18.9873	https://www.genecards.org/cgi-bin/carddisp.pl?gene=TUBB4A
SERPINA3	Serpin Family A Member 3	Protein Coding	P01011	47	GC14P094612	18.9745	https://www.genecards.org/cgi-bin/carddisp.pl?gene=SERPINA3
PDGFA	Platelet Derived Growth Factor Subunit A	Protein Coding	P04085	47	GC07M000497	18.9523	https://www.genecards.org/cgi-bin/carddisp.pl?gene=PDGFA
MYH7B	Myosin Heavy Chain 7B	Protein Coding	A7E2Y1	40	GC20P038047	18.9407	https://www.genecards.org/cgi-bin/carddisp.pl?gene=MYH7B
POLG2	DNA Polymerase Gamma 2, Accessory Subunit	Protein Coding	Q9UHN1	44	GC17M064477	18.8789	https://www.genecards.org/cgi-bin/carddisp.pl?gene=POLG2
HLA-DQB1	Major Histocompatibility Complex, Class II, DQ Beta 1	Protein Coding	P01920	46	GC06M087318	18.8773	https://www.genecards.org/cgi-bin/carddisp.pl?gene=HLA-DQB1
MIR379	MicroRNA 379	RNA Gene		18	GC14P114455	18.8378	https://www.genecards.org/cgi-bin/carddisp.pl?gene=MIR379
MYC	MYC Proto-Oncogene, BHLH Transcription Factor	Protein Coding	P01106	56	GC08P127735	18.825	https://www.genecards.org/cgi-bin/carddisp.pl?gene=MYC
TMX2-CTNND1	TMX2-CTNND1 Readthrough (NMD Candidate)	RNA Gene		17	GC11P057712	18.8039	https://www.genecards.org/cgi-bin/carddisp.pl?gene=TMX2-CTNND1
MT-ND6	Mitochondrially Encoded NADH:Ubiquinone Oxidoreductase Core Subunit 6	Protein Coding	P03923	34	GCMTM014151	18.7892	https://www.genecards.org/cgi-bin/carddisp.pl?gene=MT-ND6
KIT	KIT Proto-Oncogene, Receptor Tyrosine Kinase	Protein Coding	P10721	57	GC04P054657	18.7838	https://www.genecards.org/cgi-bin/carddisp.pl?gene=KIT
HSPD1	Heat Shock Protein Family D (Hsp60) Member 1	Protein Coding	P10809	52	GC02M197486	18.7831	https://www.genecards.org/cgi-bin/carddisp.pl?gene=HSPD1
GBA1	Glucosylceramidase Beta 1	Protein Coding	P04062	53	GC01M158826	18.768	https://www.genecards.org/cgi-bin/carddisp.pl?gene=GBA1
MYBPC2	Myosin Binding Protein C2	Protein Coding	Q14324	42	GC19P050432	18.7235	https://www.genecards.org/cgi-bin/carddisp.pl?gene=MYBPC2
ACADVL	Acyl-CoA Dehydrogenase Very Long Chain	Protein Coding	P49748	49	GC17P092334	18.7115	https://www.genecards.org/cgi-bin/carddisp.pl?gene=ACADVL
MEF2C	Myocyte Enhancer Factor 2C	Protein Coding	Q06413	51	GC05M088718	18.7028	https://www.genecards.org/cgi-bin/carddisp.pl?gene=MEF2C
REV3L	REV3 Like, DNA Directed Polymerase Zeta Catalytic Subunit	Protein Coding	O60673	48	GC06M111299	18.6998	https://www.genecards.org/cgi-bin/carddisp.pl?gene=REV3L
ASAH1	N-Acylsphingosine Amidohydrolase 1	Protein Coding	Q13510	53	GC08M018055	18.6804	https://www.genecards.org/cgi-bin/carddisp.pl?gene=ASAH1
POLGARF	POLG Alternative Reading Frame	Protein Coding	A0A3B3IS91	11	GC15M144047	18.6488	https://www.genecards.org/cgi-bin/carddisp.pl?gene=POLGARF
MDM2	MDM2 Proto-Oncogene	Protein Coding	Q00987	57	GC12P068808	18.6276	https://www.genecards.org/cgi-bin/carddisp.pl?gene=MDM2
DKC1	Dyskerin Pseudouridine Synthase 1	Protein Coding	O60832	50	GC0XP154762	18.5709	https://www.genecards.org/cgi-bin/carddisp.pl?gene=DKC1
AFG3L2	AFG3 Like Matrix AAA Peptidase Subunit 2	Protein Coding	Q9Y4W6	49	GC18M012328	18.5353	https://www.genecards.org/cgi-bin/carddisp.pl?gene=AFG3L2
SACS	Sacsin Molecular Chaperone	Protein Coding	Q9NZJ4	41	GC13M023288	18.5252	https://www.genecards.org/cgi-bin/carddisp.pl?gene=SACS
JAG1	Jagged Canonical Notch Ligand 1	Protein Coding	P78504	54	GC20M010637	18.5184	https://www.genecards.org/cgi-bin/carddisp.pl?gene=JAG1
FGFR1	Fibroblast Growth Factor Receptor 1	Protein Coding	P11362	58	GC08M038400	18.4899	https://www.genecards.org/cgi-bin/carddisp.pl?gene=FGFR1
SPAST	Spastin	Protein Coding	Q9UBP0	45	GC02P032063	18.4724	https://www.genecards.org/cgi-bin/carddisp.pl?gene=SPAST
MT-ND5	Mitochondrially Encoded NADH:Ubiquinone Oxidoreductase Core Subunit 5	Protein Coding	P03915	36	GCMTP012339	18.4531	https://www.genecards.org/cgi-bin/carddisp.pl?gene=MT-ND5
HPS1	HPS1 Biogenesis Of Lysosomal Organelles Complex 3 Subunit 1	Protein Coding	Q92902	45	GC10M098410	18.3503	https://www.genecards.org/cgi-bin/carddisp.pl?gene=HPS1
MARS1	Methionyl-TRNA Synthetase 1	Protein Coding	P56192	48	GC12P059144	18.3446	https://www.genecards.org/cgi-bin/carddisp.pl?gene=MARS1
PITX2	Paired Like Homeodomain 2	Protein Coding	Q99697	50	GC04M110617	18.2631	https://www.genecards.org/cgi-bin/carddisp.pl?gene=PITX2
NF1	Neurofibromin 1	Protein Coding	P21359	52	GC17P031094	18.2411	https://www.genecards.org/cgi-bin/carddisp.pl?gene=NF1
NDUFS4	NADH:Ubiquinone Oxidoreductase Subunit S4	Protein Coding	O43181	46	GC05P053560	18.2068	https://www.genecards.org/cgi-bin/carddisp.pl?gene=NDUFS4
CAMK2G	Calcium/Calmodulin Dependent Protein Kinase II Gamma	Protein Coding	Q13555	51	GC10M073812	18.1695	https://www.genecards.org/cgi-bin/carddisp.pl?gene=CAMK2G
NPHP4	Nephrocystin 4	Protein Coding	O75161	44	GC01M011746	18.1581	https://www.genecards.org/cgi-bin/carddisp.pl?gene=NPHP4
HSPA4	Heat Shock Protein Family A (Hsp70) Member 4	Protein Coding	P34932	46	GC05P133062	18.1457	https://www.genecards.org/cgi-bin/carddisp.pl?gene=HSPA4
TUBB	Tubulin Beta Class I	Protein Coding	P07437	53	GC06P118873	18.0599	https://www.genecards.org/cgi-bin/carddisp.pl?gene=TUBB
NLRP3	NLR Family Pyrin Domain Containing 3	Protein Coding	Q96P20	52	GC01P247416	18.0273	https://www.genecards.org/cgi-bin/carddisp.pl?gene=NLRP3
COL2A1	Collagen Type II Alpha 1 Chain	Protein Coding	P02458	53	GC12M047972	18.0102	https://www.genecards.org/cgi-bin/carddisp.pl?gene=COL2A1
S100A1	S100 Calcium Binding Protein A1	Protein Coding	P23297	44	GC01P153627	17.9827	https://www.genecards.org/cgi-bin/carddisp.pl?gene=S100A1
PRKN	Parkin RBR E3 Ubiquitin Protein Ligase	Protein Coding	O60260	52	GC06M161348	17.9665	https://www.genecards.org/cgi-bin/carddisp.pl?gene=PRKN
MAP1B	Microtubule Associated Protein 1B	Protein Coding	P46821	48	GC05P072107	17.9582	https://www.genecards.org/cgi-bin/carddisp.pl?gene=MAP1B
FTL	Ferritin Light Chain	Protein Coding	P02792	50	GC19P048965	17.9512	https://www.genecards.org/cgi-bin/carddisp.pl?gene=FTL
TUBB2A	Tubulin Beta 2A Class IIa	Protein Coding	Q13885	49	GC06M003153	17.9461	https://www.genecards.org/cgi-bin/carddisp.pl?gene=TUBB2A
BMP4	Bone Morphogenetic Protein 4	Protein Coding	P12644	53	GC14M053949	17.9152	https://www.genecards.org/cgi-bin/carddisp.pl?gene=BMP4
BRCA2	BRCA2 DNA Repair Associated	Protein Coding	P51587	52	GC13P032315	17.8696	https://www.genecards.org/cgi-bin/carddisp.pl?gene=BRCA2
TNFRSF1A	TNF Receptor Superfamily Member 1A	Protein Coding	P19438	53	GC12M006328	17.8529	https://www.genecards.org/cgi-bin/carddisp.pl?gene=TNFRSF1A
MYOM1	Myomesin 1	Protein Coding	P52179	43	GC18M003066	17.8359	https://www.genecards.org/cgi-bin/carddisp.pl?gene=MYOM1
MT-ND4	Mitochondrially Encoded NADH:Ubiquinone Oxidoreductase Core Subunit 4	Protein Coding	P03905	35	GCMTP010762	17.8132	https://www.genecards.org/cgi-bin/carddisp.pl?gene=MT-ND4
SLC17A5	Solute Carrier Family 17 Member 5	Protein Coding	Q9NRA2	48	GC06M073593	17.7676	https://www.genecards.org/cgi-bin/carddisp.pl?gene=SLC17A5
SMPD1	Sphingomyelin Phosphodiesterase 1	Protein Coding	P17405	52	GC11P006390	17.7061	https://www.genecards.org/cgi-bin/carddisp.pl?gene=SMPD1
CDH1	Cadherin 1	Protein Coding	P12830	53	GC16P068737	17.6545	https://www.genecards.org/cgi-bin/carddisp.pl?gene=CDH1
GAPDH	Glyceraldehyde-3-Phosphate Dehydrogenase	Protein Coding	P04406	54	GC12P033726	17.646	https://www.genecards.org/cgi-bin/carddisp.pl?gene=GAPDH
APOE	Apolipoprotein E	Protein Coding	P02649	53	GC19P096171	17.5892	https://www.genecards.org/cgi-bin/carddisp.pl?gene=APOE
MT-CYB	Mitochondrially Encoded Cytochrome B	Protein Coding	P00156	35	GCMTP014749	17.5637	https://www.genecards.org/cgi-bin/carddisp.pl?gene=MT-CYB
PSMB8	Proteasome 20S Subunit Beta 8	Protein Coding	P28062	53	GC06M032840	17.5523	https://www.genecards.org/cgi-bin/carddisp.pl?gene=PSMB8
COL12A1	Collagen Type XII Alpha 1 Chain	Protein Coding	Q99715	45	GC06M075084	17.404	https://www.genecards.org/cgi-bin/carddisp.pl?gene=COL12A1
ACAD9	Acyl-CoA Dehydrogenase Family Member 9	Protein Coding	Q9H845	48	GC03P137419	17.3294	https://www.genecards.org/cgi-bin/carddisp.pl?gene=ACAD9
HLA-B	Major Histocompatibility Complex, Class I, B	Protein Coding	P01889	49	GC06M087165	17.3217	https://www.genecards.org/cgi-bin/carddisp.pl?gene=HLA-B
BCHE	Butyrylcholinesterase	Protein Coding	P06276	53	GC03M165772	17.302	https://www.genecards.org/cgi-bin/carddisp.pl?gene=BCHE
C9orf72	C9orf72-SMCR8 Complex Subunit	Protein Coding	Q96LT7	44	GC09M029102	17.2995	https://www.genecards.org/cgi-bin/carddisp.pl?gene=C9orf72
VAMP1	Vesicle Associated Membrane Protein 1	Protein Coding	P23763	47	GC12M006462	17.2975	https://www.genecards.org/cgi-bin/carddisp.pl?gene=VAMP1
GAS5	Growth Arrest Specific 5	RNA Gene		25	GC01M173947	17.257	https://www.genecards.org/cgi-bin/carddisp.pl?gene=GAS5
MMP3	Matrix Metallopeptidase 3	Protein Coding	P08254	53	GC11M102835	17.2491	https://www.genecards.org/cgi-bin/carddisp.pl?gene=MMP3
TTR	Transthyretin	Protein Coding	P02766	52	GC18P031557	17.2139	https://www.genecards.org/cgi-bin/carddisp.pl?gene=TTR
ALDOA	Aldolase, Fructose-Bisphosphate A	Protein Coding	P04075	52	GC16P030064	17.2124	https://www.genecards.org/cgi-bin/carddisp.pl?gene=ALDOA
MIRLET7B	MicroRNA Let-7b	RNA Gene		21	GC22P061149	17.1991	https://www.genecards.org/cgi-bin/carddisp.pl?gene=MIRLET7B
MAP3K20	Mitogen-Activated Protein Kinase Kinase Kinase 20	Protein Coding	Q9NYL2	49	GC02P173076	17.1842	https://www.genecards.org/cgi-bin/carddisp.pl?gene=MAP3K20
SCN1B	Sodium Voltage-Gated Channel Beta Subunit 1	Protein Coding	Q07699	49	GC19P035030	17.1608	https://www.genecards.org/cgi-bin/carddisp.pl?gene=SCN1B
SOD2	Superoxide Dismutase 2	Protein Coding	P04179	51	GC06M159669	17.098	https://www.genecards.org/cgi-bin/carddisp.pl?gene=SOD2
FXN	Frataxin	Protein Coding	Q16595	50	GC09P069035	17.0394	https://www.genecards.org/cgi-bin/carddisp.pl?gene=FXN
TMEM216	Transmembrane Protein 216	Protein Coding	Q9P0N5	38	GC11P061577	17.0229	https://www.genecards.org/cgi-bin/carddisp.pl?gene=TMEM216
BMP2	Bone Morphogenetic Protein 2	Protein Coding	P12643	50	GC20P006767	17.0002	https://www.genecards.org/cgi-bin/carddisp.pl?gene=BMP2
NR3C1	Nuclear Receptor Subfamily 3 Group C Member 1	Protein Coding	P04150	53	GC05M143277	16.9499	https://www.genecards.org/cgi-bin/carddisp.pl?gene=NR3C1
OPTN	Optineurin	Protein Coding	Q96CV9	47	GC10P013099	16.9447	https://www.genecards.org/cgi-bin/carddisp.pl?gene=OPTN
GFAP	Glial Fibrillary Acidic Protein	Protein Coding	P14136	52	GC17M068297	16.9341	https://www.genecards.org/cgi-bin/carddisp.pl?gene=GFAP
MT-CO2	Mitochondrially Encoded Cytochrome C Oxidase II	Protein Coding	P00403	37	GCMTP007587	16.9109	https://www.genecards.org/cgi-bin/carddisp.pl?gene=MT-CO2
ABCC8	ATP Binding Cassette Subfamily C Member 8	Protein Coding	Q09428	50	GC11M017392	16.8482	https://www.genecards.org/cgi-bin/carddisp.pl?gene=ABCC8
SCN8A	Sodium Voltage-Gated Channel Alpha Subunit 8	Protein Coding	Q9UQD0	53	GC12P051590	16.8416	https://www.genecards.org/cgi-bin/carddisp.pl?gene=SCN8A
BCS1L	BCS1 Homolog, Ubiquinol-Cytochrome C Reductase Complex Chaperone	Protein Coding	Q9Y276	48	GC02P218658	16.8235	https://www.genecards.org/cgi-bin/carddisp.pl?gene=BCS1L
BMP1	Bone Morphogenetic Protein 1	Protein Coding	P13497	52	GC08P022165	16.7906	https://www.genecards.org/cgi-bin/carddisp.pl?gene=BMP1
EPRS1	Glutamyl-Prolyl-TRNA Synthetase 1	Protein Coding	P07814	47	GC01M219969	16.7824	https://www.genecards.org/cgi-bin/carddisp.pl?gene=EPRS1
PIEZO2	Piezo Type Mechanosensitive Ion Channel Component 2	Protein Coding	Q9H5I5	41	GC18M010684	16.7273	https://www.genecards.org/cgi-bin/carddisp.pl?gene=PIEZO2
IL2	Interleukin 2	Protein Coding	P60568	49	GC04M122451	16.7189	https://www.genecards.org/cgi-bin/carddisp.pl?gene=IL2
NHP2	NHP2 Ribonucleoprotein	Protein Coding	Q9NX24	48	GC05M178149	16.7162	https://www.genecards.org/cgi-bin/carddisp.pl?gene=NHP2
IFIH1	Interferon Induced With Helicase C Domain 1	Protein Coding	Q9BYX4	52	GC02M162267	16.6959	https://www.genecards.org/cgi-bin/carddisp.pl?gene=IFIH1
NALCN	Sodium Leak Channel, Non-Selective	Protein Coding	Q8IZF0	45	GC13M101053	16.6943	https://www.genecards.org/cgi-bin/carddisp.pl?gene=NALCN
GALC	Galactosylceramidase	Protein Coding	P54803	48	GC14M087837	16.6491	https://www.genecards.org/cgi-bin/carddisp.pl?gene=GALC
CD4	CD4 Molecule	Protein Coding	P01730	53	GC12P006786	16.6398	https://www.genecards.org/cgi-bin/carddisp.pl?gene=CD4
DTNBP1	Dystrobrevin Binding Protein 1	Protein Coding	Q96EV8	46	GC06M015576	16.6313	https://www.genecards.org/cgi-bin/carddisp.pl?gene=DTNBP1
CAPN1	Calpain 1	Protein Coding	P07384	53	GC11P081930	16.6187	https://www.genecards.org/cgi-bin/carddisp.pl?gene=CAPN1
SUCLA2	Succinate-CoA Ligase ADP-Forming Subunit Beta	Protein Coding	Q9P2R7	50	GC13M047745	16.6163	https://www.genecards.org/cgi-bin/carddisp.pl?gene=SUCLA2
HPS6	HPS6 Biogenesis Of Lysosomal Organelles Complex 2 Subunit 3	Protein Coding	Q86YV9	44	GC10P102065	16.6136	https://www.genecards.org/cgi-bin/carddisp.pl?gene=HPS6
CCDC78	Coiled-Coil Domain Containing 78	Protein Coding	A2IDD5	38	GC16M013996	16.5774	https://www.genecards.org/cgi-bin/carddisp.pl?gene=CCDC78
VRK1	VRK Serine/Threonine Kinase 1	Protein Coding	Q99986	51	GC14P096797	16.5569	https://www.genecards.org/cgi-bin/carddisp.pl?gene=VRK1
COX5A	Cytochrome C Oxidase Subunit 5A	Protein Coding	P20674	47	GC15M074919	16.5512	https://www.genecards.org/cgi-bin/carddisp.pl?gene=COX5A
EDNRB	Endothelin Receptor Type B	Protein Coding	P24530	53	GC13M077895	16.545	https://www.genecards.org/cgi-bin/carddisp.pl?gene=EDNRB
TCTN2	Tectonic Family Member 2	Protein Coding	Q96GX1	44	GC12P123671	16.5309	https://www.genecards.org/cgi-bin/carddisp.pl?gene=TCTN2
ETFDH	Electron Transfer Flavoprotein Dehydrogenase	Protein Coding	Q16134	49	GC04P158672	16.4972	https://www.genecards.org/cgi-bin/carddisp.pl?gene=ETFDH
YAP1	Yes1 Associated Transcriptional Regulator	Protein Coding	P46937	51	GC11P102110	16.4856	https://www.genecards.org/cgi-bin/carddisp.pl?gene=YAP1
MPV17	Mitochondrial Inner Membrane Protein MPV17	Protein Coding	P39210	45	GC02M027309	16.4829	https://www.genecards.org/cgi-bin/carddisp.pl?gene=MPV17
AHI1	Abelson Helper Integration Site 1	Protein Coding	Q8N157	45	GC06M135283	16.4509	https://www.genecards.org/cgi-bin/carddisp.pl?gene=AHI1
PDP1	Pyruvate Dehydrogenase Phosphatase Catalytic Subunit 1	Protein Coding	Q9P0J1	51	GC08P093857	16.4139	https://www.genecards.org/cgi-bin/carddisp.pl?gene=PDP1
KIF5A	Kinesin Family Member 5A	Protein Coding	Q12840	48	GC12P059154	16.3911	https://www.genecards.org/cgi-bin/carddisp.pl?gene=KIF5A
GLE1	GLE1 RNA Export Mediator	Protein Coding	Q53GS7	45	GC09P128504	16.3648	https://www.genecards.org/cgi-bin/carddisp.pl?gene=GLE1
TFAM	Transcription Factor A, Mitochondrial	Protein Coding	Q00059	47	GC10P058385	16.3643	https://www.genecards.org/cgi-bin/carddisp.pl?gene=TFAM
EZH2	Enhancer Of Zeste 2 Polycomb Repressive Complex 2 Subunit	Protein Coding	Q15910	56	GC07M148807	16.3579	https://www.genecards.org/cgi-bin/carddisp.pl?gene=EZH2
ATM	ATM Serine/Threonine Kinase	Protein Coding	Q13315	57	GC11P108222	16.3567	https://www.genecards.org/cgi-bin/carddisp.pl?gene=ATM
TLR3	Toll Like Receptor 3	Protein Coding	O15455	54	GC04P186059	16.3427	https://www.genecards.org/cgi-bin/carddisp.pl?gene=TLR3
BRAF	B-Raf Proto-Oncogene, Serine/Threonine Kinase	Protein Coding	P15056	57	GC07M140757	16.3195	https://www.genecards.org/cgi-bin/carddisp.pl?gene=BRAF
CBL	Cbl Proto-Oncogene	Protein Coding	P22681	54	GC11P119206	16.2675	https://www.genecards.org/cgi-bin/carddisp.pl?gene=CBL
MIR369	MicroRNA 369	RNA Gene		20	GC14P114449	16.2489	https://www.genecards.org/cgi-bin/carddisp.pl?gene=MIR369
HOXB1	Homeobox B1	Protein Coding	P14653	46	GC17M048528	16.2156	https://www.genecards.org/cgi-bin/carddisp.pl?gene=HOXB1
CDH2	Cadherin 2	Protein Coding	P19022	55	GC18M032084	16.2014	https://www.genecards.org/cgi-bin/carddisp.pl?gene=CDH2
IFT140	Intraflagellar Transport 140	Protein Coding	Q96RY7	45	GC16M014049	16.1942	https://www.genecards.org/cgi-bin/carddisp.pl?gene=IFT140
COX10	Cytochrome C Oxidase Assembly Factor Heme A:Farnesyltransferase COX10	Protein Coding	Q12887	47	GC17P014069	16.1931	https://www.genecards.org/cgi-bin/carddisp.pl?gene=COX10
B9D2	B9 Domain Containing 2	Protein Coding	Q9BPU9	43	GC19M041354	16.1832	https://www.genecards.org/cgi-bin/carddisp.pl?gene=B9D2
WT1	WT1 Transcription Factor	Protein Coding	P19544	52	GC11M032365	16.1782	https://www.genecards.org/cgi-bin/carddisp.pl?gene=WT1
WDR19	WD Repeat Domain 19	Protein Coding	Q8NEZ3	42	GC04P039184	16.1384	https://www.genecards.org/cgi-bin/carddisp.pl?gene=WDR19
PKM	Pyruvate Kinase M1/2	Protein Coding	P14618	53	GC15M072199	16.1301	https://www.genecards.org/cgi-bin/carddisp.pl?gene=PKM
KANK1	KN Motif And Ankyrin Repeat Domains 1	Protein Coding	Q14678	47	GC09P000474	16.1218	https://www.genecards.org/cgi-bin/carddisp.pl?gene=KANK1
COL13A1	Collagen Type XIII Alpha 1 Chain	Protein Coding	Q5TAT6	44	GC10P069801	16.1064	https://www.genecards.org/cgi-bin/carddisp.pl?gene=COL13A1
STUB1	STIP1 Homology And U-Box Containing Protein 1	Protein Coding	Q9UNE7	49	GC16P059753	16.0941	https://www.genecards.org/cgi-bin/carddisp.pl?gene=STUB1
CCND1	Cyclin D1	Protein Coding	P24385	57	GC11P069641	16.0933	https://www.genecards.org/cgi-bin/carddisp.pl?gene=CCND1
DBET	D4Z4 Binding Element Transcript	RNA Gene		14	GC04P190180	16.0856	https://www.genecards.org/cgi-bin/carddisp.pl?gene=DBET
SCN1A	Sodium Voltage-Gated Channel Alpha Subunit 1	Protein Coding	P35498	51	GC02M165989	16.085	https://www.genecards.org/cgi-bin/carddisp.pl?gene=SCN1A
SNAP25	Synaptosome Associated Protein 25	Protein Coding	P60880	53	GC20P010216	16.0645	https://www.genecards.org/cgi-bin/carddisp.pl?gene=SNAP25
INPP5K	Inositol Polyphosphate-5-Phosphatase K	Protein Coding	Q9BT40	46	GC17M001494	16.0544	https://www.genecards.org/cgi-bin/carddisp.pl?gene=INPP5K
ATXN3	Ataxin 3	Protein Coding	P54252	49	GC14M117495	16.0418	https://www.genecards.org/cgi-bin/carddisp.pl?gene=ATXN3
APC	APC Regulator Of WNT Signaling Pathway	Protein Coding	P25054	53	GC05P112707	16.0294	https://www.genecards.org/cgi-bin/carddisp.pl?gene=APC
EGR2	Early Growth Response 2	Protein Coding	P11161	48	GC10M062811	16.0155	https://www.genecards.org/cgi-bin/carddisp.pl?gene=EGR2
PNPLA6	Patatin Like Phospholipase Domain Containing 6	Protein Coding	Q8IY17	47	GC19P007534	16.001	https://www.genecards.org/cgi-bin/carddisp.pl?gene=PNPLA6
NEK1	NIMA Related Kinase 1	Protein Coding	Q96PY6	47	GC04M169393	16.0008	https://www.genecards.org/cgi-bin/carddisp.pl?gene=NEK1
KMT2D	Lysine Methyltransferase 2D	Protein Coding	O14686	47	GC12M049018	15.9568	https://www.genecards.org/cgi-bin/carddisp.pl?gene=KMT2D
CREBBP	CREB Binding Protein	Protein Coding	Q92793	57	GC16M014250	15.9307	https://www.genecards.org/cgi-bin/carddisp.pl?gene=CREBBP
RNASEH1	Ribonuclease H1	Protein Coding	O60930	46	GC02M003539	15.9217	https://www.genecards.org/cgi-bin/carddisp.pl?gene=RNASEH1
MYL4	Myosin Light Chain 4	Protein Coding	P12829	46	GC17P047189	15.9125	https://www.genecards.org/cgi-bin/carddisp.pl?gene=MYL4
TUBB4B	Tubulin Beta 4B Class IVb	Protein Coding	P68371	47	GC09P137241	15.906	https://www.genecards.org/cgi-bin/carddisp.pl?gene=TUBB4B
FASLG	Fas Ligand	Protein Coding	P48023	52	GC01P172659	15.8859	https://www.genecards.org/cgi-bin/carddisp.pl?gene=FASLG
MT-RNR1	Mitochondrially Encoded 12S RRNA	RNA Gene	A0A0C5B5G6	16	GCMTP000642	15.8299	https://www.genecards.org/cgi-bin/carddisp.pl?gene=MT-RNR1
TUBB6	Tubulin Beta 6 Class V	Protein Coding	Q9BUF5	46	GC18P012307	15.8051	https://www.genecards.org/cgi-bin/carddisp.pl?gene=TUBB6
PFN1	Profilin 1	Protein Coding	P07737	50	GC17M004945	15.7524	https://www.genecards.org/cgi-bin/carddisp.pl?gene=PFN1
MTHFR	Methylenetetrahydrofolate Reductase	Protein Coding	P42898	51	GC01M011785	15.735	https://www.genecards.org/cgi-bin/carddisp.pl?gene=MTHFR
CTSD	Cathepsin D	Protein Coding	P07339	56	GC11M001752	15.7232	https://www.genecards.org/cgi-bin/carddisp.pl?gene=CTSD
MYO9A	Myosin IXA	Protein Coding	B2RTY4	42	GC15M071822	15.6959	https://www.genecards.org/cgi-bin/carddisp.pl?gene=MYO9A
MT-TK	Mitochondrially Encoded TRNA-Lys (AAA/G)	RNA Gene		15	GCMTP008297	15.6846	https://www.genecards.org/cgi-bin/carddisp.pl?gene=MT-TK
ASPH	Aspartate Beta-Hydroxylase	Protein Coding	Q12797	46	GC08M061500	15.679	https://www.genecards.org/cgi-bin/carddisp.pl?gene=ASPH
HPS5	HPS5 Biogenesis Of Lysosomal Organelles Complex 2 Subunit 2	Protein Coding	Q9UPZ3	45	GC11M018278	15.6591	https://www.genecards.org/cgi-bin/carddisp.pl?gene=HPS5
TUBB1	Tubulin Beta 1 Class VI	Protein Coding	Q9H4B7	50	GC20P059020	15.6455	https://www.genecards.org/cgi-bin/carddisp.pl?gene=TUBB1
TGM2	Transglutaminase 2	Protein Coding	P21980	51	GC20M038127	15.6285	https://www.genecards.org/cgi-bin/carddisp.pl?gene=TGM2
LRP4	LDL Receptor Related Protein 4	Protein Coding	O75096	47	GC11M116474	15.597	https://www.genecards.org/cgi-bin/carddisp.pl?gene=LRP4
NCAM1	Neural Cell Adhesion Molecule 1	Protein Coding	P13591	52	GC11P112961	15.5776	https://www.genecards.org/cgi-bin/carddisp.pl?gene=NCAM1
PDLIM3	PDZ And LIM Domain 3	Protein Coding	Q53GG5	41	GC04M185500	15.5731	https://www.genecards.org/cgi-bin/carddisp.pl?gene=PDLIM3
VDR	Vitamin D Receptor	Protein Coding	P11473	53	GC12M047841	15.5657	https://www.genecards.org/cgi-bin/carddisp.pl?gene=VDR
ATP7A	ATPase Copper Transporting Alpha	Protein Coding	Q04656	50	GC0XP078103	15.549	https://www.genecards.org/cgi-bin/carddisp.pl?gene=ATP7A
IFT172	Intraflagellar Transport 172	Protein Coding	Q9UG01	44	GC02M028677	15.5226	https://www.genecards.org/cgi-bin/carddisp.pl?gene=IFT172
HTT	Huntingtin	Protein Coding	P42858	48	GC04P003041	15.5124	https://www.genecards.org/cgi-bin/carddisp.pl?gene=HTT
TBK1	TANK Binding Kinase 1	Protein Coding	Q9UHD2	52	GC12P064451	15.4901	https://www.genecards.org/cgi-bin/carddisp.pl?gene=TBK1
EP300	E1A Binding Protein P300	Protein Coding	Q09472	55	GC22P061007	15.4601	https://www.genecards.org/cgi-bin/carddisp.pl?gene=EP300
PWAR1	Prader Willi/Angelman Region RNA 1	RNA Gene		16	GC15P025135	15.459	https://www.genecards.org/cgi-bin/carddisp.pl?gene=PWAR1
GTF2IRD1	GTF2I Repeat Domain Containing 1	Protein Coding	Q9UHL9	45	GC07P082774	15.4127	https://www.genecards.org/cgi-bin/carddisp.pl?gene=GTF2IRD1
RAF1	Raf-1 Proto-Oncogene, Serine/Threonine Kinase	Protein Coding	P04049	58	GC03M012583	15.4071	https://www.genecards.org/cgi-bin/carddisp.pl?gene=RAF1
ABCC9	ATP Binding Cassette Subfamily C Member 9	Protein Coding	O60706	48	GC12M021797	15.401	https://www.genecards.org/cgi-bin/carddisp.pl?gene=ABCC9
GIPC1	GIPC PDZ Domain Containing Family Member 1	Protein Coding	O14908	47	GC19M017528	15.3837	https://www.genecards.org/cgi-bin/carddisp.pl?gene=GIPC1
TH	Tyrosine Hydroxylase	Protein Coding	P07101	54	GC11M002163	15.3269	https://www.genecards.org/cgi-bin/carddisp.pl?gene=TH
ANXA11	Annexin A11	Protein Coding	P50995	47	GC10M080150	15.3222	https://www.genecards.org/cgi-bin/carddisp.pl?gene=ANXA11
MAP2K1	Mitogen-Activated Protein Kinase Kinase 1	Protein Coding	Q02750	58	GC15P066386	15.2519	https://www.genecards.org/cgi-bin/carddisp.pl?gene=MAP2K1
HADHA	Hydroxyacyl-CoA Dehydrogenase Trifunctional Multienzyme Complex Subunit Alpha	Protein Coding	P40939	50	GC02M026190	15.2068	https://www.genecards.org/cgi-bin/carddisp.pl?gene=HADHA
MIR99B	MicroRNA 99b	RNA Gene		21	GC19P051692	15.2062	https://www.genecards.org/cgi-bin/carddisp.pl?gene=MIR99B
HPS3	HPS3 Biogenesis Of Lysosomal Organelles Complex 2 Subunit 1	Protein Coding	Q969F9	44	GC03P149129	15.1915	https://www.genecards.org/cgi-bin/carddisp.pl?gene=HPS3
SPINK1	Serine Peptidase Inhibitor Kazal Type 1	Protein Coding	P00995	46	GC05M147825	15.139	https://www.genecards.org/cgi-bin/carddisp.pl?gene=SPINK1
TGFA	Transforming Growth Factor Alpha	Protein Coding	P01135	50	GC02M070447	15.0756	https://www.genecards.org/cgi-bin/carddisp.pl?gene=TGFA
ERLIN2	ER Lipid Raft Associated 2	Protein Coding	O94905	47	GC08P037736	15.0576	https://www.genecards.org/cgi-bin/carddisp.pl?gene=ERLIN2
ITPR3	Inositol 1,4,5-Trisphosphate Receptor Type 3	Protein Coding	Q14573	49	GC06P033620	15.0552	https://www.genecards.org/cgi-bin/carddisp.pl?gene=ITPR3
BDNF	Brain Derived Neurotrophic Factor	Protein Coding	P23560	53	GC11M027654	15.0429	https://www.genecards.org/cgi-bin/carddisp.pl?gene=BDNF
COQ8A	Coenzyme Q8A	Protein Coding	Q8NI60	47	GC01P226939	15.0227	https://www.genecards.org/cgi-bin/carddisp.pl?gene=COQ8A
RILPL1	Rab Interacting Lysosomal Protein Like 1	Protein Coding	Q5EBL4	41	GC12M123470	15.0199	https://www.genecards.org/cgi-bin/carddisp.pl?gene=RILPL1
ALMS1	ALMS1 Centrosome And Basal Body Associated Protein	Protein Coding	Q8TCU4	45	GC02P073385	15.0155	https://www.genecards.org/cgi-bin/carddisp.pl?gene=ALMS1
PSAP	Prosaposin	Protein Coding	P07602	51	GC10M071816	15.0023	https://www.genecards.org/cgi-bin/carddisp.pl?gene=PSAP
MT-TS1	Mitochondrially Encoded TRNA-Ser (UCN) 1	RNA Gene		16	GCMTM007447	14.998	https://www.genecards.org/cgi-bin/carddisp.pl?gene=MT-TS1
GDNF	Glial Cell Derived Neurotrophic Factor	Protein Coding	P39905	53	GC05M037812	14.9915	https://www.genecards.org/cgi-bin/carddisp.pl?gene=GDNF
TOR1A	Torsin Family 1 Member A	Protein Coding	O14656	50	GC09M129812	14.9902	https://www.genecards.org/cgi-bin/carddisp.pl?gene=TOR1A
TCTN1	Tectonic Family Member 1	Protein Coding	Q2MV58	43	GC12P110614	14.9383	https://www.genecards.org/cgi-bin/carddisp.pl?gene=TCTN1
MT-TE	Mitochondrially Encoded TRNA-Glu (GAA/G)	RNA Gene		13	GCMTM014676	14.9274	https://www.genecards.org/cgi-bin/carddisp.pl?gene=MT-TE
TMEM237	Transmembrane Protein 237	Protein Coding	Q96Q45	41	GC02M201620	14.9182	https://www.genecards.org/cgi-bin/carddisp.pl?gene=TMEM237
SGCE	Sarcoglycan Epsilon	Protein Coding	O43556	46	GC07M094524	14.9131	https://www.genecards.org/cgi-bin/carddisp.pl?gene=SGCE
SIL1	SIL1 Nucleotide Exchange Factor	Protein Coding	Q9H173	45	GC05M138958	14.8987	https://www.genecards.org/cgi-bin/carddisp.pl?gene=SIL1
B9D1	B9 Domain Containing 1	Protein Coding	Q9UPM9	39	GC17M019334	14.895	https://www.genecards.org/cgi-bin/carddisp.pl?gene=B9D1
CNTNAP1	Contactin Associated Protein 1	Protein Coding	P78357	47	GC17P042682	14.8537	https://www.genecards.org/cgi-bin/carddisp.pl?gene=CNTNAP1
ERCC6	ERCC Excision Repair 6, Chromatin Remodeling Factor	Protein Coding	Q03468	50	GC10M049454	14.8483	https://www.genecards.org/cgi-bin/carddisp.pl?gene=ERCC6
DTNA	Dystrobrevin Alpha	Protein Coding	Q9Y4J8	47	GC18P034493	14.8332	https://www.genecards.org/cgi-bin/carddisp.pl?gene=DTNA
HARS1	Histidyl-TRNA Synthetase 1	Protein Coding	P12081	48	GC05M140673	14.8267	https://www.genecards.org/cgi-bin/carddisp.pl?gene=HARS1
GNAS	GNAS Complex Locus	Protein Coding	P84996	53	GC20P058839	14.8127	https://www.genecards.org/cgi-bin/carddisp.pl?gene=GNAS
ATP2B3	ATPase Plasma Membrane Ca2+ Transporting 3	Protein Coding	Q16720	49	GC0XP153517	14.8022	https://www.genecards.org/cgi-bin/carddisp.pl?gene=ATP2B3
MBNL1	Muscleblind Like Splicing Regulator 1	Protein Coding	Q9NR56	42	GC03P152243	14.7907	https://www.genecards.org/cgi-bin/carddisp.pl?gene=MBNL1
PVT1	Pvt1 Oncogene	RNA Gene		27	GC08P127987	14.7639	https://www.genecards.org/cgi-bin/carddisp.pl?gene=PVT1
TCTN3	Tectonic Family Member 3	Protein Coding	Q6NUS6	44	GC10M095663	14.7569	https://www.genecards.org/cgi-bin/carddisp.pl?gene=TCTN3
PSMB4	Proteasome 20S Subunit Beta 4	Protein Coding	P28070	48	GC01P151399	14.7254	https://www.genecards.org/cgi-bin/carddisp.pl?gene=PSMB4
H2AC18	H2A Clustered Histone 18	Protein Coding	Q6FI13	33	GC01M158545	14.7048	https://www.genecards.org/cgi-bin/carddisp.pl?gene=H2AC18
ACTG1	Actin Gamma 1	Protein Coding	P63261	51	GC17M081509	14.7018	https://www.genecards.org/cgi-bin/carddisp.pl?gene=ACTG1
NOTCH2NLC	Notch 2 N-Terminal Like C	Protein Coding	P0DPK4	16	GC01P149390	14.6951	https://www.genecards.org/cgi-bin/carddisp.pl?gene=NOTCH2NLC
DNM1L	Dynamin 1 Like	Protein Coding	O00429	52	GC12P032679	14.6557	https://www.genecards.org/cgi-bin/carddisp.pl?gene=DNM1L
CSPP1	Centrosome And Spindle Pole Associated Protein 1	Protein Coding	Q1MSJ5	43	GC08P067062	14.646	https://www.genecards.org/cgi-bin/carddisp.pl?gene=CSPP1
SIX1	SIX Homeobox 1	Protein Coding	Q15475	47	GC14M060643	14.6399	https://www.genecards.org/cgi-bin/carddisp.pl?gene=SIX1
STAT4	Signal Transducer And Activator Of Transcription 4	Protein Coding	Q14765	50	GC02M191029	14.6292	https://www.genecards.org/cgi-bin/carddisp.pl?gene=STAT4
ANK1	Ankyrin 1	Protein Coding	P16157	48	GC08M041653	14.6189	https://www.genecards.org/cgi-bin/carddisp.pl?gene=ANK1
KRAS	KRAS Proto-Oncogene, GTPase	Protein Coding	P01116	56	GC12M027012	14.5828	https://www.genecards.org/cgi-bin/carddisp.pl?gene=KRAS
MGME1	Mitochondrial Genome Maintenance Exonuclease 1	Protein Coding	Q9BQP7	41	GC20P017968	14.5818	https://www.genecards.org/cgi-bin/carddisp.pl?gene=MGME1
KIF16B	Kinesin Family Member 16B	Protein Coding	Q96L93	40	GC20M016272	14.5782	https://www.genecards.org/cgi-bin/carddisp.pl?gene=KIF16B
APTX	Aprataxin	Protein Coding	Q7Z2E3	47	GC09M032886	14.5591	https://www.genecards.org/cgi-bin/carddisp.pl?gene=APTX
PRX	Periaxin	Protein Coding	Q9BXM0	45	GC19M040393	14.5534	https://www.genecards.org/cgi-bin/carddisp.pl?gene=PRX
GCH1	GTP Cyclohydrolase 1	Protein Coding	P30793	51	GC14M054842	14.5398	https://www.genecards.org/cgi-bin/carddisp.pl?gene=GCH1
AARS2	Alanyl-TRNA Synthetase 2, Mitochondrial	Protein Coding	Q5JTZ9	47	GC06M087555	14.5355	https://www.genecards.org/cgi-bin/carddisp.pl?gene=AARS2
MIR22	MicroRNA 22	RNA Gene		23	GC17M001713	14.5289	https://www.genecards.org/cgi-bin/carddisp.pl?gene=MIR22
KCNJ5	Potassium Inwardly Rectifying Channel Subfamily J Member 5	Protein Coding	P48544	51	GC11P128891	14.5104	https://www.genecards.org/cgi-bin/carddisp.pl?gene=KCNJ5
MED12	Mediator Complex Subunit 12	Protein Coding	Q93074	48	GC0XP071118	14.5003	https://www.genecards.org/cgi-bin/carddisp.pl?gene=MED12
SSPN	Sarcospan	Protein Coding	Q14714	39	GC12P034236	14.497	https://www.genecards.org/cgi-bin/carddisp.pl?gene=SSPN
DNMT1	DNA Methyltransferase 1	Protein Coding	P26358	56	GC19M010133	14.4665	https://www.genecards.org/cgi-bin/carddisp.pl?gene=DNMT1
PLOD1	Procollagen-Lysine,2-Oxoglutarate 5-Dioxygenase 1	Protein Coding	Q02809	48	GC01P011934	14.451	https://www.genecards.org/cgi-bin/carddisp.pl?gene=PLOD1
ADAM17	ADAM Metallopeptidase Domain 17	Protein Coding	P78536	54	GC02M009488	14.4303	https://www.genecards.org/cgi-bin/carddisp.pl?gene=ADAM17
TMEM231	Transmembrane Protein 231	Protein Coding	Q9H6L2	42	GC16M075536	14.419	https://www.genecards.org/cgi-bin/carddisp.pl?gene=TMEM231
CAMK2B	Calcium/Calmodulin Dependent Protein Kinase II Beta	Protein Coding	Q13554	53	GC07M044977	14.3987	https://www.genecards.org/cgi-bin/carddisp.pl?gene=CAMK2B
MAFB	MAF BZIP Transcription Factor B	Protein Coding	Q9Y5Q3	47	GC20M040685	14.3924	https://www.genecards.org/cgi-bin/carddisp.pl?gene=MAFB
FOXG1	Forkhead Box G1	Protein Coding	P55316	48	GC14P041814	14.3852	https://www.genecards.org/cgi-bin/carddisp.pl?gene=FOXG1
STXBP1	Syntaxin Binding Protein 1	Protein Coding	P61764	53	GC09P127605	14.3716	https://www.genecards.org/cgi-bin/carddisp.pl?gene=STXBP1
GNB1	G Protein Subunit Beta 1	Protein Coding	P62873	49	GC01M001785	14.3643	https://www.genecards.org/cgi-bin/carddisp.pl?gene=GNB1
ERLIN1	ER Lipid Raft Associated 1	Protein Coding	O75477	46	GC10M100150	14.3546	https://www.genecards.org/cgi-bin/carddisp.pl?gene=ERLIN1
SDHD	Succinate Dehydrogenase Complex Subunit D	Protein Coding	O14521	47	GC11P112316	14.3539	https://www.genecards.org/cgi-bin/carddisp.pl?gene=SDHD
CPLANE1	Ciliogenesis And Planar Polarity Effector Complex Subunit 1	Protein Coding	Q9H799	38	GC05M038215	14.2709	https://www.genecards.org/cgi-bin/carddisp.pl?gene=CPLANE1
EMSLR	E2F1 MRNA Stabilizing LncRNA	RNA Gene		14	GC07P104345	14.2434	https://www.genecards.org/cgi-bin/carddisp.pl?gene=EMSLR
FBLN5	Fibulin 5	Protein Coding	Q9UBX5	50	GC14M091869	14.2274	https://www.genecards.org/cgi-bin/carddisp.pl?gene=FBLN5
PIK3R1	Phosphoinositide-3-Kinase Regulatory Subunit 1	Protein Coding	P27986	55	GC05P068215	14.2072	https://www.genecards.org/cgi-bin/carddisp.pl?gene=PIK3R1
PANK2	Pantothenate Kinase 2	Protein Coding	Q9BZ23	49	GC20P007228	14.1979	https://www.genecards.org/cgi-bin/carddisp.pl?gene=PANK2
ROBO3	Roundabout Guidance Receptor 3	Protein Coding	Q96MS0	47	GC11P124865	14.1866	https://www.genecards.org/cgi-bin/carddisp.pl?gene=ROBO3
IFRD1	Interferon Related Developmental Regulator 1	Protein Coding	O00458	43	GC07P112422	14.1372	https://www.genecards.org/cgi-bin/carddisp.pl?gene=IFRD1
SDHAF1	Succinate Dehydrogenase Complex Assembly Factor 1	Protein Coding	A6NFY7	39	GC19P035995	14.1217	https://www.genecards.org/cgi-bin/carddisp.pl?gene=SDHAF1
ATP5F1A	ATP Synthase F1 Subunit Alpha	Protein Coding	P25705	50	GC18M046081	14.1098	https://www.genecards.org/cgi-bin/carddisp.pl?gene=ATP5F1A
ADA	Adenosine Deaminase	Protein Coding	P00813	54	GC20M044620	14.1015	https://www.genecards.org/cgi-bin/carddisp.pl?gene=ADA
YARS2	Tyrosyl-TRNA Synthetase 2	Protein Coding	Q9Y2Z4	48	GC12M032859	14.0993	https://www.genecards.org/cgi-bin/carddisp.pl?gene=YARS2
CHUK	Component Of Inhibitor Of Nuclear Factor Kappa B Kinase Complex	Protein Coding	O15111	53	GC10M100328	14.0823	https://www.genecards.org/cgi-bin/carddisp.pl?gene=CHUK
WNT5A	Wnt Family Member 5A	Protein Coding	P41221	54	GC03M055465	14.0758	https://www.genecards.org/cgi-bin/carddisp.pl?gene=WNT5A
SCYL1	SCY1 Like Pseudokinase 1	Protein Coding	Q96KG9	45	GC11P065525	14.0737	https://www.genecards.org/cgi-bin/carddisp.pl?gene=SCYL1
SBF1	SET Binding Factor 1	Protein Coding	O95248	45	GC22M072797	14.0718	https://www.genecards.org/cgi-bin/carddisp.pl?gene=SBF1
SYP	Synaptophysin	Protein Coding	P08247	50	GC0XM049187	14.0444	https://www.genecards.org/cgi-bin/carddisp.pl?gene=SYP
MT-ND3	Mitochondrially Encoded NADH:Ubiquinone Oxidoreductase Core Subunit 3	Protein Coding	P03897	35	GCMTP010061	13.9948	https://www.genecards.org/cgi-bin/carddisp.pl?gene=MT-ND3
KIF5C	Kinesin Family Member 5C	Protein Coding	O60282	45	GC02P148875	13.9737	https://www.genecards.org/cgi-bin/carddisp.pl?gene=KIF5C
IRF5	Interferon Regulatory Factor 5	Protein Coding	Q13568	50	GC07P128937	13.8651	https://www.genecards.org/cgi-bin/carddisp.pl?gene=IRF5
HBB	Hemoglobin Subunit Beta	Protein Coding	P68871	49	GC11M009824	13.8632	https://www.genecards.org/cgi-bin/carddisp.pl?gene=HBB
SNCA	Synuclein Alpha	Protein Coding	P37840	54	GC04M089724	13.8624	https://www.genecards.org/cgi-bin/carddisp.pl?gene=SNCA
APP	Amyloid Beta Precursor Protein	Protein Coding	P05067	54	GC21M025880	13.811	https://www.genecards.org/cgi-bin/carddisp.pl?gene=APP
NF2	NF2, Moesin-Ezrin-Radixin Like (MERLIN) Tumor Suppressor	Protein Coding	P35240	52	GC22P029603	13.807	https://www.genecards.org/cgi-bin/carddisp.pl?gene=NF2
GLA	Galactosidase Alpha	Protein Coding	P06280	53	GC0XM101393	13.8006	https://www.genecards.org/cgi-bin/carddisp.pl?gene=GLA
ALG14	ALG14 UDP-N-Acetylglucosaminyltransferase Subunit	Protein Coding	Q96F25	44	GC01M094974	13.7802	https://www.genecards.org/cgi-bin/carddisp.pl?gene=ALG14
GLI3	GLI Family Zinc Finger 3	Protein Coding	P10071	52	GC07M041960	13.7537	https://www.genecards.org/cgi-bin/carddisp.pl?gene=GLI3
TUBA8	Tubulin Alpha 8	Protein Coding	Q9NY65	48	GC22P018110	13.7392	https://www.genecards.org/cgi-bin/carddisp.pl?gene=TUBA8
FKBP14	FKBP Prolyl Isomerase 14	Protein Coding	Q9NWM8	45	GC07M031171	13.7234	https://www.genecards.org/cgi-bin/carddisp.pl?gene=FKBP14
YWHAG	Tyrosine 3-Monooxygenase/Tryptophan 5-Monooxygenase Activation Protein Gamma	Protein Coding	P61981	52	GC07M078254	13.7094	https://www.genecards.org/cgi-bin/carddisp.pl?gene=YWHAG
TSEN2	TRNA Splicing Endonuclease Subunit 2	Protein Coding	Q8NCE0	46	GC03P019318	13.6986	https://www.genecards.org/cgi-bin/carddisp.pl?gene=TSEN2
PRKACA	Protein Kinase CAMP-Activated Catalytic Subunit Alpha	Protein Coding	P17612	55	GC19M017498	13.6965	https://www.genecards.org/cgi-bin/carddisp.pl?gene=PRKACA
CLCN2	Chloride Voltage-Gated Channel 2	Protein Coding	P51788	48	GC03M184346	13.6951	https://www.genecards.org/cgi-bin/carddisp.pl?gene=CLCN2
ICOSLG	Inducible T Cell Costimulator Ligand	Protein Coding	O75144	45	GC21M044227	13.6703	https://www.genecards.org/cgi-bin/carddisp.pl?gene=ICOSLG
NGF	Nerve Growth Factor	Protein Coding	P01138	54	GC01M115285	13.666	https://www.genecards.org/cgi-bin/carddisp.pl?gene=NGF
LRP12	LDL Receptor Related Protein 12	Protein Coding	Q9Y561	44	GC08M104489	13.6427	https://www.genecards.org/cgi-bin/carddisp.pl?gene=LRP12
PCNA	Proliferating Cell Nuclear Antigen	Protein Coding	P12004	54	GC20M005114	13.6386	https://www.genecards.org/cgi-bin/carddisp.pl?gene=PCNA
PECAM1	Platelet And Endothelial Cell Adhesion Molecule 1	Protein Coding	P16284	45	GC17M064319	13.6252	https://www.genecards.org/cgi-bin/carddisp.pl?gene=PECAM1
SLC12A6	Solute Carrier Family 12 Member 6	Protein Coding	Q9UHW9	50	GC15M034229	13.5791	https://www.genecards.org/cgi-bin/carddisp.pl?gene=SLC12A6
PPP3CA	Protein Phosphatase 3 Catalytic Subunit Alpha	Protein Coding	Q08209	55	GC04M101024	13.5744	https://www.genecards.org/cgi-bin/carddisp.pl?gene=PPP3CA
MIR376C	MicroRNA 376c	RNA Gene		19	GC14P114453	13.557	https://www.genecards.org/cgi-bin/carddisp.pl?gene=MIR376C
PPP1CB	Protein Phosphatase 1 Catalytic Subunit Beta	Protein Coding	P62140	50	GC02P028757	13.5553	https://www.genecards.org/cgi-bin/carddisp.pl?gene=PPP1CB
DPAGT1	Dolichyl-Phosphate N-Acetylglucosaminephosphotransferase 1	Protein Coding	Q9H3H5	47	GC11M119504	13.5493	https://www.genecards.org/cgi-bin/carddisp.pl?gene=DPAGT1
ISCU	Iron-Sulfur Cluster Assembly Enzyme	Protein Coding	Q9H1K1	49	GC12P108561	13.5427	https://www.genecards.org/cgi-bin/carddisp.pl?gene=ISCU
FGFR2	Fibroblast Growth Factor Receptor 2	Protein Coding	P21802	59	GC10M121478	13.5267	https://www.genecards.org/cgi-bin/carddisp.pl?gene=FGFR2
CACNA1H	Calcium Voltage-Gated Channel Subunit Alpha1 H	Protein Coding	O95180	52	GC16P001153	13.4824	https://www.genecards.org/cgi-bin/carddisp.pl?gene=CACNA1H
NOG	Noggin	Protein Coding	Q13253	51	GC17P056593	13.4698	https://www.genecards.org/cgi-bin/carddisp.pl?gene=NOG
LMNB1	Lamin B1	Protein Coding	P20700	50	GC05P126776	13.4637	https://www.genecards.org/cgi-bin/carddisp.pl?gene=LMNB1
IQCB1	IQ Motif Containing B1	Protein Coding	Q15051	45	GC03M121769	13.4633	https://www.genecards.org/cgi-bin/carddisp.pl?gene=IQCB1
HOXA1	Homeobox A1	Protein Coding	P49639	45	GC07M027092	13.4455	https://www.genecards.org/cgi-bin/carddisp.pl?gene=HOXA1
CTC1	CST Telomere Replication Complex Component 1	Protein Coding	Q2NKJ3	40	GC17M015459	13.4441	https://www.genecards.org/cgi-bin/carddisp.pl?gene=CTC1
FLNB	Filamin B	Protein Coding	O75369	51	GC03P058008	13.3928	https://www.genecards.org/cgi-bin/carddisp.pl?gene=FLNB
LIG3	DNA Ligase 3	Protein Coding	P49916	49	GC17P034980	13.3852	https://www.genecards.org/cgi-bin/carddisp.pl?gene=LIG3
SKI	SKI Proto-Oncogene	Protein Coding	P12755	50	GC01P008431	13.3848	https://www.genecards.org/cgi-bin/carddisp.pl?gene=SKI
UNC13A	Unc-13 Homolog A	Protein Coding	Q9UPW8	44	GC19M017653	13.3813	https://www.genecards.org/cgi-bin/carddisp.pl?gene=UNC13A
CLCN3	Chloride Voltage-Gated Channel 3	Protein Coding	P51790	48	GC04P169612	13.3807	https://www.genecards.org/cgi-bin/carddisp.pl?gene=CLCN3
MYO5A	Myosin VA	Protein Coding	Q9Y4I1	48	GC15M142209	13.3742	https://www.genecards.org/cgi-bin/carddisp.pl?gene=MYO5A
DPM1	Dolichyl-Phosphate Mannosyltransferase Subunit 1, Catalytic	Protein Coding	O60762	47	GC20M050934	13.3616	https://www.genecards.org/cgi-bin/carddisp.pl?gene=DPM1
EZR	Ezrin	Protein Coding	P15311	50	GC06M158765	13.3543	https://www.genecards.org/cgi-bin/carddisp.pl?gene=EZR
KLF4	KLF Transcription Factor 4	Protein Coding	O43474	50	GC09M107484	13.3511	https://www.genecards.org/cgi-bin/carddisp.pl?gene=KLF4
VMA21	Vacuolar ATPase Assembly Factor VMA21	Protein Coding	Q3ZAQ7	40	GC0XP151396	13.3508	https://www.genecards.org/cgi-bin/carddisp.pl?gene=VMA21
SUFU	SUFU Negative Regulator Of Hedgehog Signaling	Protein Coding	Q9UMX1	47	GC10P104919	13.345	https://www.genecards.org/cgi-bin/carddisp.pl?gene=SUFU
CTLA4	Cytotoxic T-Lymphocyte Associated Protein 4	Protein Coding	P16410	52	GC02P203854	13.3349	https://www.genecards.org/cgi-bin/carddisp.pl?gene=CTLA4
FBXL4	F-Box And Leucine Rich Repeat Protein 4	Protein Coding	Q9UKA2	43	GC06M098868	13.3044	https://www.genecards.org/cgi-bin/carddisp.pl?gene=FBXL4
INVS	Inversin	Protein Coding	Q9Y283	48	GC09P100099	13.3043	https://www.genecards.org/cgi-bin/carddisp.pl?gene=INVS
FGFR3	Fibroblast Growth Factor Receptor 3	Protein Coding	P22607	58	GC04P002600	13.2879	https://www.genecards.org/cgi-bin/carddisp.pl?gene=FGFR3
TBX1	T-Box Transcription Factor 1	Protein Coding	O43435	46	GC22P060237	13.285	https://www.genecards.org/cgi-bin/carddisp.pl?gene=TBX1
CYP7B1	Cytochrome P450 Family 7 Subfamily B Member 1	Protein Coding	O75881	49	GC08M064587	13.2431	https://www.genecards.org/cgi-bin/carddisp.pl?gene=CYP7B1
COQ2	Coenzyme Q2, Polyprenyltransferase	Protein Coding	Q96H96	45	GC04M083261	13.2185	https://www.genecards.org/cgi-bin/carddisp.pl?gene=COQ2
PEX6	Peroxisomal Biogenesis Factor 6	Protein Coding	Q13608	45	GC06M042963	13.2096	https://www.genecards.org/cgi-bin/carddisp.pl?gene=PEX6
AQP4	Aquaporin 4	Protein Coding	P55087	50	GC18M026852	13.1507	https://www.genecards.org/cgi-bin/carddisp.pl?gene=AQP4
PARK7	Parkinsonism Associated Deglycase	Protein Coding	Q99497	51	GC01P009047	13.1389	https://www.genecards.org/cgi-bin/carddisp.pl?gene=PARK7
PYROXD1	Pyridine Nucleotide-Disulphide Oxidoreductase Domain 1	Protein Coding	Q8WU10	40	GC12P021437	13.1306	https://www.genecards.org/cgi-bin/carddisp.pl?gene=PYROXD1
VPS13A	Vacuolar Protein Sorting 13 Homolog A	Protein Coding	Q96RL7	46	GC09P077177	13.1296	https://www.genecards.org/cgi-bin/carddisp.pl?gene=VPS13A
HK1	Hexokinase 1	Protein Coding	P19367	53	GC10P069269	13.1224	https://www.genecards.org/cgi-bin/carddisp.pl?gene=HK1
GATA4	GATA Binding Protein 4	Protein Coding	P43694	52	GC08P011676	13.1068	https://www.genecards.org/cgi-bin/carddisp.pl?gene=GATA4
PPP1R12A	Protein Phosphatase 1 Regulatory Subunit 12A	Protein Coding	O14974	48	GC12M079773	13.1029	https://www.genecards.org/cgi-bin/carddisp.pl?gene=PPP1R12A
DARS2	Aspartyl-TRNA Synthetase 2, Mitochondrial	Protein Coding	Q6PI48	46	GC01P173824	13.0841	https://www.genecards.org/cgi-bin/carddisp.pl?gene=DARS2
ACKR3	Atypical Chemokine Receptor 3	Protein Coding	P25106	46	GC02P236537	13.0688	https://www.genecards.org/cgi-bin/carddisp.pl?gene=ACKR3
NPC1	NPC Intracellular Cholesterol Transporter 1	Protein Coding	O15118	53	GC18M023506	13.0499	https://www.genecards.org/cgi-bin/carddisp.pl?gene=NPC1
SIGMAR1	Sigma Non-Opioid Intracellular Receptor 1	Protein Coding	Q99720	50	GC09M034634	13.0488	https://www.genecards.org/cgi-bin/carddisp.pl?gene=SIGMAR1
GHR	Growth Hormone Receptor	Protein Coding	P10912	50	GC05P042429	13.0261	https://www.genecards.org/cgi-bin/carddisp.pl?gene=GHR
MIR133A1	MicroRNA 133a-1	RNA Gene		17	GC18M032011	13.0127	https://www.genecards.org/cgi-bin/carddisp.pl?gene=MIR133A1
GBA2	Glucosylceramidase Beta 2	Protein Coding	Q9HCG7	45	GC09M035736	13.0038	https://www.genecards.org/cgi-bin/carddisp.pl?gene=GBA2
GJB2	Gap Junction Protein Beta 2	Protein Coding	P29033	49	GC13M020187	12.9661	https://www.genecards.org/cgi-bin/carddisp.pl?gene=GJB2
KCND3	Potassium Voltage-Gated Channel Subfamily D Member 3	Protein Coding	Q9UK17	50	GC01M111770	12.9651	https://www.genecards.org/cgi-bin/carddisp.pl?gene=KCND3
PGR	Progesterone Receptor	Protein Coding	P06401	52	GC11M117590	12.9584	https://www.genecards.org/cgi-bin/carddisp.pl?gene=PGR
GJA5	Gap Junction Protein Alpha 5	Protein Coding	P36382	48	GC01M147756	12.9544	https://www.genecards.org/cgi-bin/carddisp.pl?gene=GJA5
KARS1	Lysyl-TRNA Synthetase 1	Protein Coding	Q15046	49	GC16M075947	12.9274	https://www.genecards.org/cgi-bin/carddisp.pl?gene=KARS1
ADAR	Adenosine Deaminase RNA Specific	Protein Coding	P55265	49	GC01M158791	12.9265	https://www.genecards.org/cgi-bin/carddisp.pl?gene=ADAR
PLP1	Proteolipid Protein 1	Protein Coding	P60201	47	GC0XP103773	12.9144	https://www.genecards.org/cgi-bin/carddisp.pl?gene=PLP1
COL5A1	Collagen Type V Alpha 1 Chain	Protein Coding	P20908	50	GC09P134641	12.9026	https://www.genecards.org/cgi-bin/carddisp.pl?gene=COL5A1
KIAA0586	KIAA0586	Protein Coding	Q9BVV6	38	GC14P058427	12.9015	https://www.genecards.org/cgi-bin/carddisp.pl?gene=KIAA0586
APOB	Apolipoprotein B	Protein Coding	P04114	50	GC02M020956	12.879	https://www.genecards.org/cgi-bin/carddisp.pl?gene=APOB
MT-ND2	Mitochondrially Encoded NADH:Ubiquinone Oxidoreductase Core Subunit 2	Protein Coding	P03891	37	GCMTP004472	12.8748	https://www.genecards.org/cgi-bin/carddisp.pl?gene=MT-ND2
MT-TL2	Mitochondrially Encoded TRNA-Leu (CUN) 2	RNA Gene		15	GCMTP012268	12.8551	https://www.genecards.org/cgi-bin/carddisp.pl?gene=MT-TL2
ACADS	Acyl-CoA Dehydrogenase Short Chain	Protein Coding	P16219	48	GC12P129969	12.8345	https://www.genecards.org/cgi-bin/carddisp.pl?gene=ACADS
FGF10	Fibroblast Growth Factor 10	Protein Coding	O15520	51	GC05M044677	12.8251	https://www.genecards.org/cgi-bin/carddisp.pl?gene=FGF10
EDN3	Endothelin 3	Protein Coding	P14138	50	GC20P059300	12.8122	https://www.genecards.org/cgi-bin/carddisp.pl?gene=EDN3
BRCA1	BRCA1 DNA Repair Associated	Protein Coding	P38398	54	GC17M043044	12.7841	https://www.genecards.org/cgi-bin/carddisp.pl?gene=BRCA1
HMGA2	High Mobility Group AT-Hook 2	Protein Coding	P52926	47	GC12P065824	12.7458	https://www.genecards.org/cgi-bin/carddisp.pl?gene=HMGA2
PUS1	Pseudouridine Synthase 1	Protein Coding	Q9Y606	46	GC12P131929	12.7332	https://www.genecards.org/cgi-bin/carddisp.pl?gene=PUS1
PVALB	Parvalbumin	Protein Coding	P20472	44	GC22M036800	12.7182	https://www.genecards.org/cgi-bin/carddisp.pl?gene=PVALB
ATXN10	Ataxin 10	Protein Coding	Q9UBB4	46	GC22P061137	12.7151	https://www.genecards.org/cgi-bin/carddisp.pl?gene=ATXN10
HSPA5	Heat Shock Protein Family A (Hsp70) Member 5	Protein Coding	P11021	52	GC09M125234	12.7061	https://www.genecards.org/cgi-bin/carddisp.pl?gene=HSPA5
TUBG1	Tubulin Gamma 1	Protein Coding	P23258	52	GC17P042609	12.6609	https://www.genecards.org/cgi-bin/carddisp.pl?gene=TUBG1
RB1	RB Transcriptional Corepressor 1	Protein Coding	P06400	52	GC13P048303	12.6418	https://www.genecards.org/cgi-bin/carddisp.pl?gene=RB1
APOA1	Apolipoprotein A1	Protein Coding	P02647	54	GC11M116835	12.6169	https://www.genecards.org/cgi-bin/carddisp.pl?gene=APOA1
TRIM37	Tripartite Motif Containing 37	Protein Coding	O94972	46	GC17M068792	12.6061	https://www.genecards.org/cgi-bin/carddisp.pl?gene=TRIM37
GGT1	Gamma-Glutamyltransferase 1	Protein Coding	P19440	52	GC22P024583	12.6058	https://www.genecards.org/cgi-bin/carddisp.pl?gene=GGT1
CELF1	CUGBP Elav-Like Family Member 1	Protein Coding	Q92879	43	GC11M116489	12.5596	https://www.genecards.org/cgi-bin/carddisp.pl?gene=CELF1
BMPR1A	Bone Morphogenetic Protein Receptor Type 1A	Protein Coding	P36894	54	GC10P104383	12.5465	https://www.genecards.org/cgi-bin/carddisp.pl?gene=BMPR1A
PURA	Purine Rich Element Binding Protein A	Protein Coding	Q00577	48	GC05P149623	12.5283	https://www.genecards.org/cgi-bin/carddisp.pl?gene=PURA
IFT74	Intraflagellar Transport 74	Protein Coding	Q96LB3	41	GC09P026947	12.4922	https://www.genecards.org/cgi-bin/carddisp.pl?gene=IFT74
P4HB	Prolyl 4-Hydroxylase Subunit Beta	Protein Coding	P07237	53	GC17M081843	12.4168	https://www.genecards.org/cgi-bin/carddisp.pl?gene=P4HB
TCF4	Transcription Factor 4	Protein Coding	P15884	51	GC18M055222	12.4138	https://www.genecards.org/cgi-bin/carddisp.pl?gene=TCF4
GLIS3	GLIS Family Zinc Finger 3	Protein Coding	Q8NEA6	41	GC09M003816	12.3696	https://www.genecards.org/cgi-bin/carddisp.pl?gene=GLIS3
PINK1	PTEN Induced Kinase 1	Protein Coding	Q9BXM7	50	GC01P020634	12.3681	https://www.genecards.org/cgi-bin/carddisp.pl?gene=PINK1
SLC2A3	Solute Carrier Family 2 Member 3	Protein Coding	P11169	51	GC12M007919	12.3638	https://www.genecards.org/cgi-bin/carddisp.pl?gene=SLC2A3
TSEN34	TRNA Splicing Endonuclease Subunit 34	Protein Coding	Q9BSV6	41	GC19P101750	12.3596	https://www.genecards.org/cgi-bin/carddisp.pl?gene=TSEN34
CLIP2	CAP-Gly Domain Containing Linker Protein 2	Protein Coding	Q9UDT6	44	GC07P074289	12.3507	https://www.genecards.org/cgi-bin/carddisp.pl?gene=CLIP2
CSF1R	Colony Stimulating Factor 1 Receptor	Protein Coding	P07333	55	GC05M150053	12.3302	https://www.genecards.org/cgi-bin/carddisp.pl?gene=CSF1R
CRYAA	Crystallin Alpha A	Protein Coding	P02489	49	GC21P043169	12.3142	https://www.genecards.org/cgi-bin/carddisp.pl?gene=CRYAA
NAGLU	N-Acetyl-Alpha-Glucosaminidase	Protein Coding	P54802	47	GC17P093664	12.3057	https://www.genecards.org/cgi-bin/carddisp.pl?gene=NAGLU
PDHA1	Pyruvate Dehydrogenase E1 Subunit Alpha 1	Protein Coding	P08559	51	GC0XP019343	12.2937	https://www.genecards.org/cgi-bin/carddisp.pl?gene=PDHA1
PTRH2	Peptidyl-TRNA Hydrolase 2	Protein Coding	Q9Y3E5	47	GC17M059674	12.2819	https://www.genecards.org/cgi-bin/carddisp.pl?gene=PTRH2
ADSL	Adenylosuccinate Lyase	Protein Coding	P30566	51	GC22P040346	12.28	https://www.genecards.org/cgi-bin/carddisp.pl?gene=ADSL
PRNP	Prion Protein	Protein Coding	F7VJQ1	52	GC20P004686	12.2672	https://www.genecards.org/cgi-bin/carddisp.pl?gene=PRNP
VPS13B	Vacuolar Protein Sorting 13 Homolog B	Protein Coding	Q7Z7G8	44	GC08P099011	12.252	https://www.genecards.org/cgi-bin/carddisp.pl?gene=VPS13B
EARS2	Glutamyl-TRNA Synthetase 2, Mitochondrial	Protein Coding	Q5JPH6	45	GC16M024798	12.2408	https://www.genecards.org/cgi-bin/carddisp.pl?gene=EARS2
UCHL1	Ubiquitin C-Terminal Hydrolase L1	Protein Coding	P09936	56	GC04P041256	12.24	https://www.genecards.org/cgi-bin/carddisp.pl?gene=UCHL1
CELF2	CUGBP Elav-Like Family Member 2	Protein Coding	O95319	48	GC10P010462	12.2305	https://www.genecards.org/cgi-bin/carddisp.pl?gene=CELF2
PSEN1	Presenilin 1	Protein Coding	P49768	55	GC14P073136	12.2303	https://www.genecards.org/cgi-bin/carddisp.pl?gene=PSEN1
ATF6	Activating Transcription Factor 6	Protein Coding	P18850	52	GC01P161766	12.2261	https://www.genecards.org/cgi-bin/carddisp.pl?gene=ATF6
PDPN	Podoplanin	Protein Coding	Q86YL7	45	GC01P013583	12.2122	https://www.genecards.org/cgi-bin/carddisp.pl?gene=PDPN
MDH2	Malate Dehydrogenase 2	Protein Coding	P40926	51	GC07P076048	12.2021	https://www.genecards.org/cgi-bin/carddisp.pl?gene=MDH2
TMEM138	Transmembrane Protein 138	Protein Coding	Q9NPI0	42	GC11P061578	12.2004	https://www.genecards.org/cgi-bin/carddisp.pl?gene=TMEM138
PAH	Phenylalanine Hydroxylase	Protein Coding	P00439	51	GC12M102836	12.1988	https://www.genecards.org/cgi-bin/carddisp.pl?gene=PAH
SLC25A20	Solute Carrier Family 25 Member 20	Protein Coding	O43772	48	GC03M048920	12.1836	https://www.genecards.org/cgi-bin/carddisp.pl?gene=SLC25A20
NOP56	NOP56 Ribonucleoprotein	Protein Coding	O00567	47	GC20P007182	12.1688	https://www.genecards.org/cgi-bin/carddisp.pl?gene=NOP56
FH	Fumarate Hydratase	Protein Coding	P07954	50	GC01M241499	12.1452	https://www.genecards.org/cgi-bin/carddisp.pl?gene=FH
ARL3	ADP Ribosylation Factor Like GTPase 3	Protein Coding	P36405	47	GC10M102673	12.1255	https://www.genecards.org/cgi-bin/carddisp.pl?gene=ARL3
TWIST1	Twist Family BHLH Transcription Factor 1	Protein Coding	Q15672	49	GC07M019020	12.1226	https://www.genecards.org/cgi-bin/carddisp.pl?gene=TWIST1
RPS27A	Ribosomal Protein S27a	Protein Coding	P62979	46	GC02P055231	12.114	https://www.genecards.org/cgi-bin/carddisp.pl?gene=RPS27A
MIR206	MicroRNA 206	RNA Gene		21	GC06P052144	12.1022	https://www.genecards.org/cgi-bin/carddisp.pl?gene=MIR206
NDUFS1	NADH:Ubiquinone Oxidoreductase Core Subunit S1	Protein Coding	P28331	48	GC02M206114	12.0616	https://www.genecards.org/cgi-bin/carddisp.pl?gene=NDUFS1
ACADM	Acyl-CoA Dehydrogenase Medium Chain	Protein Coding	P11310	50	GC01P075724	12.0537	https://www.genecards.org/cgi-bin/carddisp.pl?gene=ACADM
MEN1	Menin 1	Protein Coding	O00255	48	GC11M064803	12.0527	https://www.genecards.org/cgi-bin/carddisp.pl?gene=MEN1
PAX6	Paired Box 6	Protein Coding	P26367	51	GC11M031784	12.0223	https://www.genecards.org/cgi-bin/carddisp.pl?gene=PAX6
CA4	Carbonic Anhydrase 4	Protein Coding	P22748	50	GC17P060149	12.0116	https://www.genecards.org/cgi-bin/carddisp.pl?gene=CA4
ALG2	ALG2 Alpha-1,3/1,6-Mannosyltransferase	Protein Coding	Q9H553	45	GC09M099216	11.9961	https://www.genecards.org/cgi-bin/carddisp.pl?gene=ALG2
RAC1	Rac Family Small GTPase 1	Protein Coding	P63000	52	GC07P009178	11.9816	https://www.genecards.org/cgi-bin/carddisp.pl?gene=RAC1
BGN	Biglycan	Protein Coding	P21810	48	GC0XP153494	11.9561	https://www.genecards.org/cgi-bin/carddisp.pl?gene=BGN
THY1	Thy-1 Cell Surface Antigen	Protein Coding	P04216	46	GC11M119505	11.9487	https://www.genecards.org/cgi-bin/carddisp.pl?gene=THY1
TSC1	TSC Complex Subunit 1	Protein Coding	Q92574	51	GC09M132891	11.9467	https://www.genecards.org/cgi-bin/carddisp.pl?gene=TSC1
SMO	Smoothened, Frizzled Class Receptor	Protein Coding	Q99835	54	GC07P134476	11.9227	https://www.genecards.org/cgi-bin/carddisp.pl?gene=SMO
SST	Somatostatin	Protein Coding	P61278	44	GC03M187668	11.898	https://www.genecards.org/cgi-bin/carddisp.pl?gene=SST
CSRP2	Cysteine And Glycine Rich Protein 2	Protein Coding	Q16527	45	GC12M076859	11.8957	https://www.genecards.org/cgi-bin/carddisp.pl?gene=CSRP2
ENO2	Enolase 2	Protein Coding	P09104	51	GC12P006913	11.8906	https://www.genecards.org/cgi-bin/carddisp.pl?gene=ENO2
SEPSECS	Sep (O-Phosphoserine) TRNA:Sec (Selenocysteine) TRNA Synthase	Protein Coding	Q9HD40	47	GC04M025121	11.8894	https://www.genecards.org/cgi-bin/carddisp.pl?gene=SEPSECS
CEP41	Centrosomal Protein 41	Protein Coding	Q9BYV8	45	GC07M130393	11.8858	https://www.genecards.org/cgi-bin/carddisp.pl?gene=CEP41
TNFSF11	TNF Superfamily Member 11	Protein Coding	O14788	53	GC13P042562	11.8807	https://www.genecards.org/cgi-bin/carddisp.pl?gene=TNFSF11
MKKS	MKKS Centrosomal Shuttling Protein	Protein Coding	Q9NPJ1	44	GC20M010424	11.8722	https://www.genecards.org/cgi-bin/carddisp.pl?gene=MKKS
POMC	Proopiomelanocortin	Protein Coding	P01189	51	GC02M025160	11.8705	https://www.genecards.org/cgi-bin/carddisp.pl?gene=POMC
ADORA2A	Adenosine A2a Receptor	Protein Coding	P29274	50	GC22P024417	11.865	https://www.genecards.org/cgi-bin/carddisp.pl?gene=ADORA2A
PDE4D	Phosphodiesterase 4D	Protein Coding	Q08499	52	GC05M058969	11.8529	https://www.genecards.org/cgi-bin/carddisp.pl?gene=PDE4D
NTS	Neurotensin	Protein Coding	P30990	45	GC12P085876	11.8496	https://www.genecards.org/cgi-bin/carddisp.pl?gene=NTS
FOXP1	Forkhead Box P1	Protein Coding	Q9H334	48	GC03M070954	11.8434	https://www.genecards.org/cgi-bin/carddisp.pl?gene=FOXP1
HSD17B4	Hydroxysteroid 17-Beta Dehydrogenase 4	Protein Coding	P51659	50	GC05P119452	11.8277	https://www.genecards.org/cgi-bin/carddisp.pl?gene=HSD17B4
FMR1	Fragile X Messenger Ribonucleoprotein 1	Protein Coding	Q06787	48	GC0XP147989	11.8269	https://www.genecards.org/cgi-bin/carddisp.pl?gene=FMR1
GPD1	Glycerol-3-Phosphate Dehydrogenase 1	Protein Coding	P21695	48	GC12P051089	11.8017	https://www.genecards.org/cgi-bin/carddisp.pl?gene=GPD1
GUSB	Glucuronidase Beta	Protein Coding	P08236	51	GC07M065960	11.7876	https://www.genecards.org/cgi-bin/carddisp.pl?gene=GUSB
CDC42	Cell Division Cycle 42	Protein Coding	P60953	54	GC01P022052	11.7586	https://www.genecards.org/cgi-bin/carddisp.pl?gene=CDC42
YARS1	Tyrosyl-TRNA Synthetase 1	Protein Coding	P54577	47	GC01M032776	11.7527	https://www.genecards.org/cgi-bin/carddisp.pl?gene=YARS1
SREBF1	Sterol Regulatory Element Binding Transcription Factor 1	Protein Coding	P36956	52	GC17M017810	11.7525	https://www.genecards.org/cgi-bin/carddisp.pl?gene=SREBF1
NEU1	Neuraminidase 1	Protein Coding	Q99519	50	GC06M031857	11.7508	https://www.genecards.org/cgi-bin/carddisp.pl?gene=NEU1
ADGRG1	Adhesion G Protein-Coupled Receptor G1	Protein Coding	Q9Y653	46	GC16P057610	11.75	https://www.genecards.org/cgi-bin/carddisp.pl?gene=ADGRG1
TGIF1	TGFB Induced Factor Homeobox 1	Protein Coding	Q15583	50	GC18P003411	11.7403	https://www.genecards.org/cgi-bin/carddisp.pl?gene=TGIF1
STAT6	Signal Transducer And Activator Of Transcription 6	Protein Coding	P42226	54	GC12M057095	11.7304	https://www.genecards.org/cgi-bin/carddisp.pl?gene=STAT6
CYCS	Cytochrome C, Somatic	Protein Coding	P99999	52	GC07M025118	11.7021	https://www.genecards.org/cgi-bin/carddisp.pl?gene=CYCS
EIF2AK2	Eukaryotic Translation Initiation Factor 2 Alpha Kinase 2	Protein Coding	P19525	53	GC02M037099	11.6923	https://www.genecards.org/cgi-bin/carddisp.pl?gene=EIF2AK2
HLA-DPB1	Major Histocompatibility Complex, Class II, DP Beta 1	Protein Coding	P04440	48	GC06P118950	11.6781	https://www.genecards.org/cgi-bin/carddisp.pl?gene=HLA-DPB1
MAP3K7	Mitogen-Activated Protein Kinase Kinase Kinase 7	Protein Coding	O43318	54	GC06M090513	11.6568	https://www.genecards.org/cgi-bin/carddisp.pl?gene=MAP3K7
SDCCAG8	SHH Signaling And Ciliogenesis Regulator SDCCAG8	Protein Coding	Q86SQ7	45	GC01P243255	11.6471	https://www.genecards.org/cgi-bin/carddisp.pl?gene=SDCCAG8
CFAP410	Cilia And Flagella Associated Protein 410	Protein Coding	O43822	39	GC21M044330	11.6436	https://www.genecards.org/cgi-bin/carddisp.pl?gene=CFAP410
ERBB2	Erb-B2 Receptor Tyrosine Kinase 2	Protein Coding	P04626	58	GC17P039687	11.6289	https://www.genecards.org/cgi-bin/carddisp.pl?gene=ERBB2
RPS6KA3	Ribosomal Protein S6 Kinase A3	Protein Coding	P51812	56	GC0XM020149	11.6224	https://www.genecards.org/cgi-bin/carddisp.pl?gene=RPS6KA3
XRCC1	X-Ray Repair Cross Complementing 1	Protein Coding	P18887	48	GC19M043543	11.6207	https://www.genecards.org/cgi-bin/carddisp.pl?gene=XRCC1
CLCN4	Chloride Voltage-Gated Channel 4	Protein Coding	P51793	44	GC0XP010156	11.6166	https://www.genecards.org/cgi-bin/carddisp.pl?gene=CLCN4
SETD2	SET Domain Containing 2, Histone Lysine Methyltransferase	Protein Coding	Q9BYW2	51	GC03M047033	11.6149	https://www.genecards.org/cgi-bin/carddisp.pl?gene=SETD2
MTTP	Microsomal Triglyceride Transfer Protein	Protein Coding	P55157	48	GC04P099563	11.6026	https://www.genecards.org/cgi-bin/carddisp.pl?gene=MTTP
KIF2A	Kinesin Family Member 2A	Protein Coding	O00139	47	GC05P062306	11.5955	https://www.genecards.org/cgi-bin/carddisp.pl?gene=KIF2A
YY1	YY1 Transcription Factor	Protein Coding	P25490	52	GC14P100238	11.5889	https://www.genecards.org/cgi-bin/carddisp.pl?gene=YY1
PRKAR1A	Protein Kinase CAMP-Dependent Type I Regulatory Subunit Alpha	Protein Coding	P10644	54	GC17P094323	11.5863	https://www.genecards.org/cgi-bin/carddisp.pl?gene=PRKAR1A
EXOSC3	Exosome Component 3	Protein Coding	Q9NQT5	47	GC09M037772	11.5623	https://www.genecards.org/cgi-bin/carddisp.pl?gene=EXOSC3
BBS1	Bardet-Biedl Syndrome 1	Protein Coding	Q8NFJ9	43	GC11P082039	11.5622	https://www.genecards.org/cgi-bin/carddisp.pl?gene=BBS1
PDCD1	Programmed Cell Death 1	Protein Coding	Q15116	51	GC02M241849	11.5561	https://www.genecards.org/cgi-bin/carddisp.pl?gene=PDCD1
CHKA	Choline Kinase Alpha	Protein Coding	P35790	47	GC11M068052	11.5481	https://www.genecards.org/cgi-bin/carddisp.pl?gene=CHKA
SETBP1	SET Binding Protein 1	Protein Coding	Q9Y6X0	45	GC18P044680	11.5459	https://www.genecards.org/cgi-bin/carddisp.pl?gene=SETBP1
NARS2	Asparaginyl-TRNA Synthetase 2, Mitochondrial	Protein Coding	Q96I59	47	GC11M078435	11.5175	https://www.genecards.org/cgi-bin/carddisp.pl?gene=NARS2
PCDH19	Protocadherin 19	Protein Coding	Q8TAB3	46	GC0XM100291	11.5027	https://www.genecards.org/cgi-bin/carddisp.pl?gene=PCDH19
ATP8A2	ATPase Phospholipid Transporting 8A2	Protein Coding	Q9NTI2	42	GC13P026281	11.4993	https://www.genecards.org/cgi-bin/carddisp.pl?gene=ATP8A2
LRRK2	Leucine Rich Repeat Kinase 2	Protein Coding	Q5S007	53	GC12P040196	11.4892	https://www.genecards.org/cgi-bin/carddisp.pl?gene=LRRK2
IFNA1	Interferon Alpha 1	Protein Coding	P01562	42	GC09P021678	11.4889	https://www.genecards.org/cgi-bin/carddisp.pl?gene=IFNA1
FRMD7	FERM Domain Containing 7	Protein Coding	Q6ZUT3	42	GC0XM132077	11.4466	https://www.genecards.org/cgi-bin/carddisp.pl?gene=FRMD7
TBX5	T-Box Transcription Factor 5	Protein Coding	Q99593	49	GC12M114353	11.4395	https://www.genecards.org/cgi-bin/carddisp.pl?gene=TBX5
CHD7	Chromodomain Helicase DNA Binding Protein 7	Protein Coding	Q9P2D1	48	GC08P060678	11.422	https://www.genecards.org/cgi-bin/carddisp.pl?gene=CHD7
S100B	S100 Calcium Binding Protein B	Protein Coding	P04271	48	GC21M052965	11.4198	https://www.genecards.org/cgi-bin/carddisp.pl?gene=S100B
ALDH18A1	Aldehyde Dehydrogenase 18 Family Member A1	Protein Coding	P54886	50	GC10M095605	11.4193	https://www.genecards.org/cgi-bin/carddisp.pl?gene=ALDH18A1
PLAT	Plasminogen Activator, Tissue Type	Protein Coding	P00750	52	GC08M042174	11.4175	https://www.genecards.org/cgi-bin/carddisp.pl?gene=PLAT
ABCA1	ATP Binding Cassette Subfamily A Member 1	Protein Coding	O95477	51	GC09M104781	11.4071	https://www.genecards.org/cgi-bin/carddisp.pl?gene=ABCA1
MED13L	Mediator Complex Subunit 13L	Protein Coding	Q71F56	43	GC12M115953	11.3972	https://www.genecards.org/cgi-bin/carddisp.pl?gene=MED13L
ARL13B	ADP Ribosylation Factor Like GTPase 13B	Protein Coding	Q3SXY8	42	GC03P093980	11.3941	https://www.genecards.org/cgi-bin/carddisp.pl?gene=ARL13B
AP3D1	Adaptor Related Protein Complex 3 Subunit Delta 1	Protein Coding	O14617	46	GC19M016566	11.3864	https://www.genecards.org/cgi-bin/carddisp.pl?gene=AP3D1
SOX9	SRY-Box Transcription Factor 9	Protein Coding	P48436	49	GC17P072121	11.3794	https://www.genecards.org/cgi-bin/carddisp.pl?gene=SOX9
FAT1	FAT Atypical Cadherin 1	Protein Coding	Q14517	44	GC04M186587	11.3753	https://www.genecards.org/cgi-bin/carddisp.pl?gene=FAT1
GLI1	GLI Family Zinc Finger 1	Protein Coding	P08151	52	GC12P059141	11.3651	https://www.genecards.org/cgi-bin/carddisp.pl?gene=GLI1
NFIX	Nuclear Factor I X	Protein Coding	Q14938	47	GC19P095375	11.3521	https://www.genecards.org/cgi-bin/carddisp.pl?gene=NFIX
LMX1B	LIM Homeobox Transcription Factor 1 Beta	Protein Coding	O60663	47	GC09P126618	11.3483	https://www.genecards.org/cgi-bin/carddisp.pl?gene=LMX1B
KLHL7	Kelch Like Family Member 7	Protein Coding	Q8IXQ5	44	GC07P023105	11.3473	https://www.genecards.org/cgi-bin/carddisp.pl?gene=KLHL7
PRKD1	Protein Kinase D1	Protein Coding	Q15139	52	GC14M029576	11.3464	https://www.genecards.org/cgi-bin/carddisp.pl?gene=PRKD1
CD274	CD274 Molecule	Protein Coding	Q9NZQ7	48	GC09P005450	11.3363	https://www.genecards.org/cgi-bin/carddisp.pl?gene=CD274
MIR27A	MicroRNA 27a	RNA Gene		24	GC19M017490	11.3293	https://www.genecards.org/cgi-bin/carddisp.pl?gene=MIR27A
GDF11	Growth Differentiation Factor 11	Protein Coding	O95390	46	GC12P055743	11.3239	https://www.genecards.org/cgi-bin/carddisp.pl?gene=GDF11
SAMHD1	SAM And HD Domain Containing Deoxynucleoside Triphosphate Triphosphohydrolase 1	Protein Coding	Q9Y3Z3	47	GC20M036890	11.3162	https://www.genecards.org/cgi-bin/carddisp.pl?gene=SAMHD1
TNFRSF1B	TNF Receptor Superfamily Member 1B	Protein Coding	P20333	52	GC01P012599	11.3136	https://www.genecards.org/cgi-bin/carddisp.pl?gene=TNFRSF1B
FA2H	Fatty Acid 2-Hydroxylase	Protein Coding	Q7L5A8	48	GC16M074712	11.3131	https://www.genecards.org/cgi-bin/carddisp.pl?gene=FA2H
MT-TF	Mitochondrially Encoded TRNA-Phe (UUU/C)	RNA Gene		16	GCMTP000580	11.3072	https://www.genecards.org/cgi-bin/carddisp.pl?gene=MT-TF
FLT1	Fms Related Receptor Tyrosine Kinase 1	Protein Coding	P17948	54	GC13M028300	11.2955	https://www.genecards.org/cgi-bin/carddisp.pl?gene=FLT1
RANBP2	RAN Binding Protein 2	Protein Coding	P49792	50	GC02P108719	11.2948	https://www.genecards.org/cgi-bin/carddisp.pl?gene=RANBP2
RET	Ret Proto-Oncogene	Protein Coding	P07949	58	GC10P043899	11.2937	https://www.genecards.org/cgi-bin/carddisp.pl?gene=RET
MKI67	Marker Of Proliferation Ki-67	Protein Coding	P46013	48	GC10M128096	11.2901	https://www.genecards.org/cgi-bin/carddisp.pl?gene=MKI67
RNU4ATAC	RNA, U4atac Small Nuclear	RNA Gene		21	GC02P129003	11.2752	https://www.genecards.org/cgi-bin/carddisp.pl?gene=RNU4ATAC
NEK9	NIMA Related Kinase 9	Protein Coding	Q8TD19	49	GC14M075079	11.2715	https://www.genecards.org/cgi-bin/carddisp.pl?gene=NEK9
TP63	Tumor Protein P63	Protein Coding	Q9H3D4	50	GC03P189598	11.2625	https://www.genecards.org/cgi-bin/carddisp.pl?gene=TP63
ELAVL1	ELAV Like RNA Binding Protein 1	Protein Coding	Q15717	45	GC19M007958	11.2591	https://www.genecards.org/cgi-bin/carddisp.pl?gene=ELAVL1
VCAN	Versican	Protein Coding	P13611	51	GC05P083471	11.2579	https://www.genecards.org/cgi-bin/carddisp.pl?gene=VCAN
NPM1	Nucleophosmin 1	Protein Coding	P06748	54	GC05P171387	11.2557	https://www.genecards.org/cgi-bin/carddisp.pl?gene=NPM1
CA8	Carbonic Anhydrase 8	Protein Coding	P35219	49	GC08M060187	11.2542	https://www.genecards.org/cgi-bin/carddisp.pl?gene=CA8
EBF3	EBF Transcription Factor 3	Protein Coding	Q9H4W6	43	GC10M129835	11.2446	https://www.genecards.org/cgi-bin/carddisp.pl?gene=EBF3
JUP	Junction Plakoglobin	Protein Coding	P14923	52	GC17M041754	11.235	https://www.genecards.org/cgi-bin/carddisp.pl?gene=JUP
PEX1	Peroxisomal Biogenesis Factor 1	Protein Coding	O43933	48	GC07M092487	11.2226	https://www.genecards.org/cgi-bin/carddisp.pl?gene=PEX1
TMEM70	Transmembrane Protein 70	Protein Coding	Q9BUB7	43	GC08P073972	11.2226	https://www.genecards.org/cgi-bin/carddisp.pl?gene=TMEM70
DICER1	Dicer 1, Ribonuclease III	Protein Coding	Q9UPY3	52	GC14M095086	11.2173	https://www.genecards.org/cgi-bin/carddisp.pl?gene=DICER1
MCM3AP	Minichromosome Maintenance Complex Component 3 Associated Protein	Protein Coding	O60318	44	GC21M046235	11.215	https://www.genecards.org/cgi-bin/carddisp.pl?gene=MCM3AP
ALDH5A1	Aldehyde Dehydrogenase 5 Family Member A1	Protein Coding	P51649	51	GC06P024494	11.2108	https://www.genecards.org/cgi-bin/carddisp.pl?gene=ALDH5A1
MT-TH	Mitochondrially Encoded TRNA-His (CAU/C)	RNA Gene		15	GCMTP012140	11.1961	https://www.genecards.org/cgi-bin/carddisp.pl?gene=MT-TH
ATP13A2	ATPase Cation Transporting 13A2	Protein Coding	Q9NQ11	48	GC01M016985	11.1917	https://www.genecards.org/cgi-bin/carddisp.pl?gene=ATP13A2
MIR195	MicroRNA 195	RNA Gene		20	GC17M015301	11.186	https://www.genecards.org/cgi-bin/carddisp.pl?gene=MIR195
CEP104	Centrosomal Protein 104	Protein Coding	O60308	42	GC01M003812	11.1688	https://www.genecards.org/cgi-bin/carddisp.pl?gene=CEP104
LBR	Lamin B Receptor	Protein Coding	Q14739	50	GC01M225401	11.1515	https://www.genecards.org/cgi-bin/carddisp.pl?gene=LBR
DNM1	Dynamin 1	Protein Coding	Q05193	53	GC09P128191	11.1449	https://www.genecards.org/cgi-bin/carddisp.pl?gene=DNM1
MAPRE3	Microtubule Associated Protein RP/EB Family Member 3	Protein Coding	Q9UPY8	41	GC02P026970	11.1399	https://www.genecards.org/cgi-bin/carddisp.pl?gene=MAPRE3
NOD2	Nucleotide Binding Oligomerization Domain Containing 2	Protein Coding	Q9HC29	51	GC16P050693	11.1314	https://www.genecards.org/cgi-bin/carddisp.pl?gene=NOD2
AGK	Acylglycerol Kinase	Protein Coding	Q53H12	44	GC07P141551	11.127	https://www.genecards.org/cgi-bin/carddisp.pl?gene=AGK
POLR1C	RNA Polymerase I And III Subunit C	Protein Coding	O15160	48	GC06P119129	11.1008	https://www.genecards.org/cgi-bin/carddisp.pl?gene=POLR1C
TIMP2	TIMP Metallopeptidase Inhibitor 2	Protein Coding	P16035	45	GC17M078852	11.093	https://www.genecards.org/cgi-bin/carddisp.pl?gene=TIMP2
WDR35	WD Repeat Domain 35	Protein Coding	Q9P2L0	44	GC02M019910	11.0844	https://www.genecards.org/cgi-bin/carddisp.pl?gene=WDR35
ETS1	ETS Proto-Oncogene 1, Transcription Factor	Protein Coding	P14921	51	GC11M128458	11.0759	https://www.genecards.org/cgi-bin/carddisp.pl?gene=ETS1
TRMU	TRNA Mitochondrial 2-Thiouridylase	Protein Coding	O75648	42	GC22P046330	11.073	https://www.genecards.org/cgi-bin/carddisp.pl?gene=TRMU
SEPTIN9	Septin 9	Protein Coding	Q9UHD8	45	GC17P094545	11.0715	https://www.genecards.org/cgi-bin/carddisp.pl?gene=SEPTIN9
OTX2	Orthodenticle Homeobox 2	Protein Coding	P32243	50	GC14M056799	11.0578	https://www.genecards.org/cgi-bin/carddisp.pl?gene=OTX2
SLC16A2	Solute Carrier Family 16 Member 2	Protein Coding	P36021	47	GC0XP074732	11.0577	https://www.genecards.org/cgi-bin/carddisp.pl?gene=SLC16A2
LDLR	Low Density Lipoprotein Receptor	Protein Coding	P01130	55	GC19P095238	11.0522	https://www.genecards.org/cgi-bin/carddisp.pl?gene=LDLR
WRAP53	WD Repeat Containing Antisense To TP53	Protein Coding	Q9BUR4	45	GC17P092379	11.0463	https://www.genecards.org/cgi-bin/carddisp.pl?gene=WRAP53
RBPJ	Recombination Signal Binding Protein For Immunoglobulin Kappa J Region	Protein Coding	Q06330	51	GC04P026105	11.04	https://www.genecards.org/cgi-bin/carddisp.pl?gene=RBPJ
SORL1	Sortilin Related Receptor 1	Protein Coding	Q92673	49	GC11P121452	11.0356	https://www.genecards.org/cgi-bin/carddisp.pl?gene=SORL1
BBS2	Bardet-Biedl Syndrome 2	Protein Coding	Q9BXC9	45	GC16M056467	11.0131	https://www.genecards.org/cgi-bin/carddisp.pl?gene=BBS2
LZTR1	Leucine Zipper Like Post Translational Regulator 1	Protein Coding	Q8N653	47	GC22P060309	11.0122	https://www.genecards.org/cgi-bin/carddisp.pl?gene=LZTR1
CST3	Cystatin C	Protein Coding	P01034	47	GC20M023848	11.0035	https://www.genecards.org/cgi-bin/carddisp.pl?gene=CST3
NPIPA5	Nuclear Pore Complex Interacting Protein Family Member A5	Protein Coding	E9PKD4	26	GC16M015363	10.9949	https://www.genecards.org/cgi-bin/carddisp.pl?gene=NPIPA5
CTSB	Cathepsin B	Protein Coding	P07858	54	GC08M011842	10.9822	https://www.genecards.org/cgi-bin/carddisp.pl?gene=CTSB
HDAC8	Histone Deacetylase 8	Protein Coding	Q9BY41	52	GC0XM072329	10.9758	https://www.genecards.org/cgi-bin/carddisp.pl?gene=HDAC8
MT-TS2	Mitochondrially Encoded TRNA-Ser (AGU/C) 2	RNA Gene		14	GCMTP012215	10.9688	https://www.genecards.org/cgi-bin/carddisp.pl?gene=MT-TS2
FLII	FLII Actin Remodeling Protein	Protein Coding	Q13045	47	GC17M018244	10.9436	https://www.genecards.org/cgi-bin/carddisp.pl?gene=FLII
FOXC1	Forkhead Box C1	Protein Coding	Q12948	47	GC06P001610	10.923	https://www.genecards.org/cgi-bin/carddisp.pl?gene=FOXC1
SLC37A4	Solute Carrier Family 37 Member 4	Protein Coding	O43826	46	GC11M120765	10.9226	https://www.genecards.org/cgi-bin/carddisp.pl?gene=SLC37A4
DRD2	Dopamine Receptor D2	Protein Coding	P14416	52	GC11M113409	10.9115	https://www.genecards.org/cgi-bin/carddisp.pl?gene=DRD2
PSEN2	Presenilin 2	Protein Coding	P49810	52	GC01P226870	10.9012	https://www.genecards.org/cgi-bin/carddisp.pl?gene=PSEN2
MSN	Moesin	Protein Coding	P26038	51	GC0XP065588	10.8957	https://www.genecards.org/cgi-bin/carddisp.pl?gene=MSN
CD44	CD44 Molecule (Indian Blood Group)	Protein Coding	P16070	52	GC11P035139	10.8915	https://www.genecards.org/cgi-bin/carddisp.pl?gene=CD44
KIF1C	Kinesin Family Member 1C	Protein Coding	O43896	45	GC17P092238	10.8772	https://www.genecards.org/cgi-bin/carddisp.pl?gene=KIF1C
AKT3	AKT Serine/Threonine Kinase 3	Protein Coding	Q9Y243	58	GC01M243488	10.874	https://www.genecards.org/cgi-bin/carddisp.pl?gene=AKT3
GLI2	GLI Family Zinc Finger 2	Protein Coding	P10070	52	GC02P120735	10.8664	https://www.genecards.org/cgi-bin/carddisp.pl?gene=GLI2
TSHR	Thyroid Stimulating Hormone Receptor	Protein Coding	P16473	51	GC14P080954	10.8605	https://www.genecards.org/cgi-bin/carddisp.pl?gene=TSHR
MT-TW	Mitochondrially Encoded TRNA-Trp (UGA/G)	RNA Gene		15	GCMTP005514	10.8595	https://www.genecards.org/cgi-bin/carddisp.pl?gene=MT-TW
SH2B3	SH2B Adaptor Protein 3	Protein Coding	Q9UQQ2	50	GC12P111405	10.8577	https://www.genecards.org/cgi-bin/carddisp.pl?gene=SH2B3
GOSR2	Golgi SNAP Receptor Complex Member 2	Protein Coding	O14653	46	GC17P093832	10.8516	https://www.genecards.org/cgi-bin/carddisp.pl?gene=GOSR2
PRKCZ	Protein Kinase C Zeta	Protein Coding	Q05513	52	GC01P008428	10.8337	https://www.genecards.org/cgi-bin/carddisp.pl?gene=PRKCZ
VHL	Von Hippel-Lindau Tumor Suppressor	Protein Coding	P40337	51	GC03P019286	10.8324	https://www.genecards.org/cgi-bin/carddisp.pl?gene=VHL
ABHD5	Abhydrolase Domain Containing 5, Lysophosphatidic Acid Acyltransferase	Protein Coding	Q8WTS1	49	GC03P043711	10.8249	https://www.genecards.org/cgi-bin/carddisp.pl?gene=ABHD5
ETFA	Electron Transfer Flavoprotein Subunit Alpha	Protein Coding	P13804	49	GC15M140865	10.8205	https://www.genecards.org/cgi-bin/carddisp.pl?gene=ETFA
COQ4	Coenzyme Q4	Protein Coding	Q9Y3A0	44	GC09P128322	10.8057	https://www.genecards.org/cgi-bin/carddisp.pl?gene=COQ4
PRL	Prolactin	Protein Coding	P01236	47	GC06M022287	10.778	https://www.genecards.org/cgi-bin/carddisp.pl?gene=PRL
SOX6	SRY-Box Transcription Factor 6	Protein Coding	P35712	46	GC11M015949	10.7722	https://www.genecards.org/cgi-bin/carddisp.pl?gene=SOX6
DYNC2H1	Dynein Cytoplasmic 2 Heavy Chain 1	Protein Coding	Q8NCM8	43	GC11P103109	10.7649	https://www.genecards.org/cgi-bin/carddisp.pl?gene=DYNC2H1
CNTF	Ciliary Neurotrophic Factor	Protein Coding	P26441	45	GC11P058622	10.7538	https://www.genecards.org/cgi-bin/carddisp.pl?gene=CNTF
CD8A	CD8 Subunit Alpha	Protein Coding	P01732	51	GC02M086784	10.7529	https://www.genecards.org/cgi-bin/carddisp.pl?gene=CD8A
RNASEH2C	Ribonuclease H2 Subunit C	Protein Coding	Q8TDP1	42	GC11M065714	10.7388	https://www.genecards.org/cgi-bin/carddisp.pl?gene=RNASEH2C
IFT56	Intraflagellar Transport 56	Protein Coding	A0AVF1	41	GC07P139152	10.7351	https://www.genecards.org/cgi-bin/carddisp.pl?gene=IFT56
ARX	Aristaless Related Homeobox	Protein Coding	Q96QS3	47	GC0XM025003	10.7341	https://www.genecards.org/cgi-bin/carddisp.pl?gene=ARX
CLCN6	Chloride Voltage-Gated Channel 6	Protein Coding	P51797	47	GC01P011806	10.7332	https://www.genecards.org/cgi-bin/carddisp.pl?gene=CLCN6
IFT122	Intraflagellar Transport 122	Protein Coding	Q9HBG6	44	GC03P137425	10.724	https://www.genecards.org/cgi-bin/carddisp.pl?gene=IFT122
POGZ	Pogo Transposable Element Derived With ZNF Domain	Protein Coding	Q7Z3K3	45	GC01M151402	10.7196	https://www.genecards.org/cgi-bin/carddisp.pl?gene=POGZ
AP4M1	Adaptor Related Protein Complex 4 Subunit Mu 1	Protein Coding	O00189	42	GC07P104270	10.7124	https://www.genecards.org/cgi-bin/carddisp.pl?gene=AP4M1
FASTKD2	FAST Kinase Domains 2	Protein Coding	Q9NYY8	42	GC02P206766	10.6964	https://www.genecards.org/cgi-bin/carddisp.pl?gene=FASTKD2
DDHD2	DDHD Domain Containing 2	Protein Coding	O94830	44	GC08P038225	10.6893	https://www.genecards.org/cgi-bin/carddisp.pl?gene=DDHD2
TRAF3IP1	TRAF3 Interacting Protein 1	Protein Coding	Q8TDR0	42	GC02P238320	10.6812	https://www.genecards.org/cgi-bin/carddisp.pl?gene=TRAF3IP1
DNMT3A	DNA Methyltransferase 3 Alpha	Protein Coding	Q9Y6K1	55	GC02M025228	10.6773	https://www.genecards.org/cgi-bin/carddisp.pl?gene=DNMT3A
F10	Coagulation Factor X	Protein Coding	P00742	53	GC13P113122	10.674	https://www.genecards.org/cgi-bin/carddisp.pl?gene=F10
RMRP	RNA Component Of Mitochondrial RNA Processing Endoribonuclease	RNA Gene		25	GC09M035655	10.6716	https://www.genecards.org/cgi-bin/carddisp.pl?gene=RMRP
DOLK	Dolichol Kinase	Protein Coding	Q9UPQ8	42	GC09M128945	10.6654	https://www.genecards.org/cgi-bin/carddisp.pl?gene=DOLK
ATG7	Autophagy Related 7	Protein Coding	O95352	47	GC03P019299	10.6618	https://www.genecards.org/cgi-bin/carddisp.pl?gene=ATG7
TMEM107	Transmembrane Protein 107	Protein Coding	Q6UX40	40	GC17M015424	10.6615	https://www.genecards.org/cgi-bin/carddisp.pl?gene=TMEM107
PTPN22	Protein Tyrosine Phosphatase Non-Receptor Type 22	Protein Coding	Q9Y2R2	50	GC01M113813	10.6351	https://www.genecards.org/cgi-bin/carddisp.pl?gene=PTPN22
TREM2	Triggering Receptor Expressed On Myeloid Cells 2	Protein Coding	Q9NZC2	48	GC06M087467	10.6322	https://www.genecards.org/cgi-bin/carddisp.pl?gene=TREM2
SNRPN	Small Nuclear Ribonucleoprotein Polypeptide N	Protein Coding	P63162	48	GC15P024823	10.6036	https://www.genecards.org/cgi-bin/carddisp.pl?gene=SNRPN
ZFHX4	Zinc Finger Homeobox 4	Protein Coding	Q86UP3	41	GC08P076681	10.6021	https://www.genecards.org/cgi-bin/carddisp.pl?gene=ZFHX4
LTA	Lymphotoxin Alpha	Protein Coding	P01374	46	GC06P118891	10.592	https://www.genecards.org/cgi-bin/carddisp.pl?gene=LTA
TTC19	Tetratricopeptide Repeat Domain 19	Protein Coding	Q6DKK2	42	GC17P015999	10.5783	https://www.genecards.org/cgi-bin/carddisp.pl?gene=TTC19
PHLDB2	Pleckstrin Homology Like Domain Family B Member 2	Protein Coding	Q86SQ0	40	GC03P111732	10.5732	https://www.genecards.org/cgi-bin/carddisp.pl?gene=PHLDB2
UBE3A	Ubiquitin Protein Ligase E3A	Protein Coding	Q05086	51	GC15M025333	10.5649	https://www.genecards.org/cgi-bin/carddisp.pl?gene=UBE3A
RNASEH2B	Ribonuclease H2 Subunit B	Protein Coding	Q5TBB1	41	GC13P050909	10.5644	https://www.genecards.org/cgi-bin/carddisp.pl?gene=RNASEH2B
FURIN	Furin, Paired Basic Amino Acid Cleaving Enzyme	Protein Coding	P09958	51	GC15P090868	10.5497	https://www.genecards.org/cgi-bin/carddisp.pl?gene=FURIN
ADNP	Activity Dependent Neuroprotector Homeobox	Protein Coding	Q9H2P0	47	GC20M050888	10.5324	https://www.genecards.org/cgi-bin/carddisp.pl?gene=ADNP
TREX1	Three Prime Repair Exonuclease 1	Protein Coding	Q9NSU2	46	GC03P054922	10.5189	https://www.genecards.org/cgi-bin/carddisp.pl?gene=TREX1
AP4E1	Adaptor Related Protein Complex 4 Subunit Epsilon 1	Protein Coding	Q9UPM8	39	GC15P061553	10.5136	https://www.genecards.org/cgi-bin/carddisp.pl?gene=AP4E1
DBH	Dopamine Beta-Hydroxylase	Protein Coding	P09172	55	GC09P133636	10.4944	https://www.genecards.org/cgi-bin/carddisp.pl?gene=DBH
PRRT2	Proline Rich Transmembrane Protein 2	Protein Coding	Q7Z6L0	44	GC16P029811	10.4764	https://www.genecards.org/cgi-bin/carddisp.pl?gene=PRRT2
PEX5	Peroxisomal Biogenesis Factor 5	Protein Coding	P50542	48	GC12P033764	10.4764	https://www.genecards.org/cgi-bin/carddisp.pl?gene=PEX5
CACNA2D1	Calcium Voltage-Gated Channel Auxiliary Subunit Alpha2delta 1	Protein Coding	P54289	51	GC07M081946	10.4252	https://www.genecards.org/cgi-bin/carddisp.pl?gene=CACNA2D1
ACOX1	Acyl-CoA Oxidase 1	Protein Coding	Q15067	50	GC17M075941	10.4151	https://www.genecards.org/cgi-bin/carddisp.pl?gene=ACOX1
NR4A2	Nuclear Receptor Subfamily 4 Group A Member 2	Protein Coding	P43354	50	GC02M156324	10.4008	https://www.genecards.org/cgi-bin/carddisp.pl?gene=NR4A2
CYP27A1	Cytochrome P450 Family 27 Subfamily A Member 1	Protein Coding	Q02318	50	GC02P218781	10.3998	https://www.genecards.org/cgi-bin/carddisp.pl?gene=CYP27A1
SUCLG1	Succinate-CoA Ligase GDP/ADP-Forming Subunit Alpha	Protein Coding	P53597	49	GC02M084423	10.399	https://www.genecards.org/cgi-bin/carddisp.pl?gene=SUCLG1
KITLG	KIT Ligand	Protein Coding	P21583	51	GC12M088492	10.3986	https://www.genecards.org/cgi-bin/carddisp.pl?gene=KITLG
GNAQ	G Protein Subunit Alpha Q	Protein Coding	P50148	52	GC09M077716	10.3918	https://www.genecards.org/cgi-bin/carddisp.pl?gene=GNAQ
VAC14	VAC14 Component Of PIKFYVE Complex	Protein Coding	Q08AM6	46	GC16M072526	10.3903	https://www.genecards.org/cgi-bin/carddisp.pl?gene=VAC14
ANO10	Anoctamin 10	Protein Coding	Q9NW15	42	GC03M043355	10.3898	https://www.genecards.org/cgi-bin/carddisp.pl?gene=ANO10
GDF2	Growth Differentiation Factor 2	Protein Coding	Q9UK05	47	GC10P047322	10.3889	https://www.genecards.org/cgi-bin/carddisp.pl?gene=GDF2
NGLY1	N-Glycanase 1	Protein Coding	Q96IV0	46	GC03M025718	10.3808	https://www.genecards.org/cgi-bin/carddisp.pl?gene=NGLY1
TFRC	Transferrin Receptor	Protein Coding	P02786	54	GC03M196207	10.3758	https://www.genecards.org/cgi-bin/carddisp.pl?gene=TFRC
OPA3	Outer Mitochondrial Membrane Lipid Metabolism Regulator OPA3	Protein Coding	Q9H6K4	42	GC19M045527	10.3511	https://www.genecards.org/cgi-bin/carddisp.pl?gene=OPA3
ELP1	Elongator Acetyltransferase Complex Subunit 1	Protein Coding	O95163	47	GC09M108868	10.34	https://www.genecards.org/cgi-bin/carddisp.pl?gene=ELP1
AP3B1	Adaptor Related Protein Complex 3 Subunit Beta 1	Protein Coding	O00203	49	GC05M078000	10.3078	https://www.genecards.org/cgi-bin/carddisp.pl?gene=AP3B1
ALAD	Aminolevulinate Dehydratase	Protein Coding	P13716	49	GC09M113386	10.3067	https://www.genecards.org/cgi-bin/carddisp.pl?gene=ALAD
LOXL2	Lysyl Oxidase Like 2	Protein Coding	Q9Y4K0	50	GC08M023296	10.2929	https://www.genecards.org/cgi-bin/carddisp.pl?gene=LOXL2
USH2A	Usherin	Protein Coding	O75445	42	GC01M215622	10.2868	https://www.genecards.org/cgi-bin/carddisp.pl?gene=USH2A
WFS1	Wolframin ER Transmembrane Glycoprotein	Protein Coding	O76024	49	GC04P006269	10.2862	https://www.genecards.org/cgi-bin/carddisp.pl?gene=WFS1
PITX1	Paired Like Homeodomain 1	Protein Coding	P78337	48	GC05M135027	10.2859	https://www.genecards.org/cgi-bin/carddisp.pl?gene=PITX1
IL12A	Interleukin 12A	Protein Coding	P29459	48	GC03P159988	10.2813	https://www.genecards.org/cgi-bin/carddisp.pl?gene=IL12A
NOTCH2	Notch Receptor 2	Protein Coding	Q04721	54	GC01M119911	10.2781	https://www.genecards.org/cgi-bin/carddisp.pl?gene=NOTCH2
MT-TN	Mitochondrially Encoded TRNA-Asn (AAU/C)	RNA Gene		15	GCMTM005659	10.2779	https://www.genecards.org/cgi-bin/carddisp.pl?gene=MT-TN
PSMC3	Proteasome 26S Subunit, ATPase 3	Protein Coding	P17980	47	GC11M116487	10.2745	https://www.genecards.org/cgi-bin/carddisp.pl?gene=PSMC3
PLD3	Phospholipase D Family Member 3	Protein Coding	Q8IV08	45	GC19P040348	10.2723	https://www.genecards.org/cgi-bin/carddisp.pl?gene=PLD3
ANGPT2	Angiopoietin 2	Protein Coding	O15123	52	GC08M006499	10.2683	https://www.genecards.org/cgi-bin/carddisp.pl?gene=ANGPT2
TRPM3	Transient Receptor Potential Cation Channel Subfamily M Member 3	Protein Coding	Q9HCF6	45	GC09M070529	10.2676	https://www.genecards.org/cgi-bin/carddisp.pl?gene=TRPM3
RIT1	Ras Like Without CAAX 1	Protein Coding	Q92963	50	GC01M155897	10.2625	https://www.genecards.org/cgi-bin/carddisp.pl?gene=RIT1
KRT14	Keratin 14	Protein Coding	P02533	50	GC17M041582	10.2597	https://www.genecards.org/cgi-bin/carddisp.pl?gene=KRT14
PDE6D	Phosphodiesterase 6D	Protein Coding	O43924	48	GC02M231732	10.2566	https://www.genecards.org/cgi-bin/carddisp.pl?gene=PDE6D
SLC9A1	Solute Carrier Family 9 Member A1	Protein Coding	P19634	53	GC01M030165	10.2408	https://www.genecards.org/cgi-bin/carddisp.pl?gene=SLC9A1
SLC6A3	Solute Carrier Family 6 Member 3	Protein Coding	Q01959	53	GC05M001392	10.2367	https://www.genecards.org/cgi-bin/carddisp.pl?gene=SLC6A3
TYR	Tyrosinase	Protein Coding	P14679	52	GC11P089177	10.2282	https://www.genecards.org/cgi-bin/carddisp.pl?gene=TYR
SPTBN4	Spectrin Beta, Non-Erythrocytic 4	Protein Coding	Q9H254	42	GC19P040466	10.2181	https://www.genecards.org/cgi-bin/carddisp.pl?gene=SPTBN4
RIGI	RNA Sensor RIG-I	Protein Coding	O95786	51	GC09M032493	10.2128	https://www.genecards.org/cgi-bin/carddisp.pl?gene=RIGI
YAF2	YY1 Associated Factor 2	Protein Coding	Q8IY57	40	GC12M042157	10.2009	https://www.genecards.org/cgi-bin/carddisp.pl?gene=YAF2
G6PC1	Glucose-6-Phosphatase Catalytic Subunit 1	Protein Coding	P35575	47	GC17P094989	10.1837	https://www.genecards.org/cgi-bin/carddisp.pl?gene=G6PC1
NDUFAF5	NADH:Ubiquinone Oxidoreductase Complex Assembly Factor 5	Protein Coding	Q5TEU4	40	GC20P013978	10.1836	https://www.genecards.org/cgi-bin/carddisp.pl?gene=NDUFAF5
NPC2	NPC Intracellular Cholesterol Transporter 2	Protein Coding	P61916	47	GC14M074476	10.1778	https://www.genecards.org/cgi-bin/carddisp.pl?gene=NPC2
CHD8	Chromodomain Helicase DNA Binding Protein 8	Protein Coding	Q9HCK8	46	GC14M021385	10.1509	https://www.genecards.org/cgi-bin/carddisp.pl?gene=CHD8
FGF8	Fibroblast Growth Factor 8	Protein Coding	P55075	52	GC10M101770	10.1431	https://www.genecards.org/cgi-bin/carddisp.pl?gene=FGF8
HADH	Hydroxyacyl-CoA Dehydrogenase	Protein Coding	Q16836	51	GC04P107989	10.1412	https://www.genecards.org/cgi-bin/carddisp.pl?gene=HADH
VLDLR	Very Low Density Lipoprotein Receptor	Protein Coding	P98155	52	GC09P002611	10.1273	https://www.genecards.org/cgi-bin/carddisp.pl?gene=VLDLR
NBN	Nibrin	Protein Coding	O60934	52	GC08M089933	10.1072	https://www.genecards.org/cgi-bin/carddisp.pl?gene=NBN
FOXRED1	FAD Dependent Oxidoreductase Domain Containing 1	Protein Coding	Q96CU9	44	GC11P126269	10.1037	https://www.genecards.org/cgi-bin/carddisp.pl?gene=FOXRED1
LTBP2	Latent Transforming Growth Factor Beta Binding Protein 2	Protein Coding	Q14767	48	GC14M074498	10.0583	https://www.genecards.org/cgi-bin/carddisp.pl?gene=LTBP2
CEP120	Centrosomal Protein 120	Protein Coding	Q8N960	43	GC05M123344	10.0527	https://www.genecards.org/cgi-bin/carddisp.pl?gene=CEP120
CEP164	Centrosomal Protein 164	Protein Coding	Q9UPV0	45	GC11P117314	10.0414	https://www.genecards.org/cgi-bin/carddisp.pl?gene=CEP164
COMT	Catechol-O-Methyltransferase	Protein Coding	P21964	54	GC22P019941	10.0325	https://www.genecards.org/cgi-bin/carddisp.pl?gene=COMT
PRKCG	Protein Kinase C Gamma	Protein Coding	P05129	54	GC19P053879	10.0261	https://www.genecards.org/cgi-bin/carddisp.pl?gene=PRKCG
SLC33A1	Solute Carrier Family 33 Member 1	Protein Coding	O00400	47	GC03M155821	10.0183	https://www.genecards.org/cgi-bin/carddisp.pl?gene=SLC33A1
EYA1	EYA Transcriptional Coactivator And Phosphatase 1	Protein Coding	Q99502	47	GC08M071210	10.0103	https://www.genecards.org/cgi-bin/carddisp.pl?gene=EYA1
SMC1A	Structural Maintenance Of Chromosomes 1A	Protein Coding	Q14683	51	GC0XM053374	10.0018	https://www.genecards.org/cgi-bin/carddisp.pl?gene=SMC1A
ATRX	ATRX Chromatin Remodeler	Protein Coding	P46100	50	GC0XM077504	10.0013	https://www.genecards.org/cgi-bin/carddisp.pl?gene=ATRX
KANSL1	KAT8 Regulatory NSL Complex Subunit 1	Protein Coding	Q7Z3B3	44	GC17M068371	10.0012	https://www.genecards.org/cgi-bin/carddisp.pl?gene=KANSL1
DLK1	Delta Like Non-Canonical Notch Ligand 1	Protein Coding	P80370	48	GC14P113877	9.99563	https://www.genecards.org/cgi-bin/carddisp.pl?gene=DLK1
FANCI	FA Complementation Group I	Protein Coding	Q9NVI1	46	GC15P089243	9.9909	https://www.genecards.org/cgi-bin/carddisp.pl?gene=FANCI
PDHX	Pyruvate Dehydrogenase Complex Component X	Protein Coding	O00330	49	GC11P034894	9.97843	https://www.genecards.org/cgi-bin/carddisp.pl?gene=PDHX
DLG4	Discs Large MAGUK Scaffold Protein 4	Protein Coding	P78352	51	GC17M015314	9.95033	https://www.genecards.org/cgi-bin/carddisp.pl?gene=DLG4
PAFAH1B1	Platelet Activating Factor Acetylhydrolase 1b Regulatory Subunit 1	Protein Coding	P43034	50	GC17P002593	9.94981	https://www.genecards.org/cgi-bin/carddisp.pl?gene=PAFAH1B1
PPT1	Palmitoyl-Protein Thioesterase 1	Protein Coding	P50897	51	GC01M040160	9.94942	https://www.genecards.org/cgi-bin/carddisp.pl?gene=PPT1
FLI1	Fli-1 Proto-Oncogene, ETS Transcription Factor	Protein Coding	Q01543	51	GC11P128686	9.94225	https://www.genecards.org/cgi-bin/carddisp.pl?gene=FLI1
RHO	Rhodopsin	Protein Coding	P08100	51	GC03P137426	9.93716	https://www.genecards.org/cgi-bin/carddisp.pl?gene=RHO
ETFB	Electron Transfer Flavoprotein Subunit Beta	Protein Coding	P38117	47	GC19M051345	9.91158	https://www.genecards.org/cgi-bin/carddisp.pl?gene=ETFB
MRE11	MRE11 Homolog, Double Strand Break Repair Nuclease	Protein Coding	P49959	51	GC11M117526	9.90676	https://www.genecards.org/cgi-bin/carddisp.pl?gene=MRE11
IFT43	Intraflagellar Transport 43	Protein Coding	Q96FT9	42	GC14P075902	9.88766	https://www.genecards.org/cgi-bin/carddisp.pl?gene=IFT43
FBN2	Fibrillin 2	Protein Coding	P35556	46	GC05M128257	9.88523	https://www.genecards.org/cgi-bin/carddisp.pl?gene=FBN2
DOCK6	Dedicator Of Cytokinesis 6	Protein Coding	Q96HP0	46	GC19M011199	9.86044	https://www.genecards.org/cgi-bin/carddisp.pl?gene=DOCK6
SOS1	SOS Ras/Rac Guanine Nucleotide Exchange Factor 1	Protein Coding	Q07889	54	GC02M039197	9.85798	https://www.genecards.org/cgi-bin/carddisp.pl?gene=SOS1
LRP1	LDL Receptor Related Protein 1	Protein Coding	Q07954	52	GC12P057128	9.83157	https://www.genecards.org/cgi-bin/carddisp.pl?gene=LRP1
RPGRIP1	RPGR Interacting Protein 1	Protein Coding	Q96KN7	44	GC14P041580	9.83128	https://www.genecards.org/cgi-bin/carddisp.pl?gene=RPGRIP1
FARS2	Phenylalanyl-TRNA Synthetase 2, Mitochondrial	Protein Coding	O95363	47	GC06P005746	9.83091	https://www.genecards.org/cgi-bin/carddisp.pl?gene=FARS2
CBS	Cystathionine Beta-Synthase	Protein Coding	P35520	54	GC21M043053	9.83064	https://www.genecards.org/cgi-bin/carddisp.pl?gene=CBS
PHGDH	Phosphoglycerate Dehydrogenase	Protein Coding	O43175	54	GC01P119660	9.82772	https://www.genecards.org/cgi-bin/carddisp.pl?gene=PHGDH
COL5A2	Collagen Type V Alpha 2 Chain	Protein Coding	P05997	47	GC02M189031	9.81306	https://www.genecards.org/cgi-bin/carddisp.pl?gene=COL5A2
KIF13B	Kinesin Family Member 13B	Protein Coding	Q9NQT8	42	GC08M029067	9.80603	https://www.genecards.org/cgi-bin/carddisp.pl?gene=KIF13B
KRT5	Keratin 5	Protein Coding	P13647	50	GC12M052514	9.80015	https://www.genecards.org/cgi-bin/carddisp.pl?gene=KRT5
ZBTB20	Zinc Finger And BTB Domain Containing 20	Protein Coding	Q9HC78	45	GC03M114315	9.78664	https://www.genecards.org/cgi-bin/carddisp.pl?gene=ZBTB20
EWSR1	EWS RNA Binding Protein 1	Protein Coding	Q01844	48	GC22P060611	9.7864	https://www.genecards.org/cgi-bin/carddisp.pl?gene=EWSR1
FGF9	Fibroblast Growth Factor 9	Protein Coding	P31371	48	GC13P021671	9.77275	https://www.genecards.org/cgi-bin/carddisp.pl?gene=FGF9
GLS	Glutaminase	Protein Coding	O94925	53	GC02P190880	9.76934	https://www.genecards.org/cgi-bin/carddisp.pl?gene=GLS
IMMT	Inner Membrane Mitochondrial Protein	Protein Coding	Q16891	44	GC02M086144	9.7611	https://www.genecards.org/cgi-bin/carddisp.pl?gene=IMMT
CD68	CD68 Molecule	Protein Coding	P34810	43	GC17P007579	9.76083	https://www.genecards.org/cgi-bin/carddisp.pl?gene=CD68
WDR73	WD Repeat Domain 73	Protein Coding	Q6P4I2	41	GC15M084639	9.7603	https://www.genecards.org/cgi-bin/carddisp.pl?gene=WDR73
PHOX2B	Paired Like Homeobox 2B	Protein Coding	Q99453	47	GC04M041746	9.7411	https://www.genecards.org/cgi-bin/carddisp.pl?gene=PHOX2B
KIF17	Kinesin Family Member 17	Protein Coding	Q9P2E2	41	GC01M020663	9.74009	https://www.genecards.org/cgi-bin/carddisp.pl?gene=KIF17
UFD1	Ubiquitin Recognition Factor In ER Associated Degradation 1	Protein Coding	Q92890	47	GC22M019799	9.72422	https://www.genecards.org/cgi-bin/carddisp.pl?gene=UFD1
KCNA2	Potassium Voltage-Gated Channel Subfamily A Member 2	Protein Coding	P16389	50	GC01M110519	9.71507	https://www.genecards.org/cgi-bin/carddisp.pl?gene=KCNA2
ZNF423	Zinc Finger Protein 423	Protein Coding	Q2M1K9	43	GC16M049487	9.71082	https://www.genecards.org/cgi-bin/carddisp.pl?gene=ZNF423
BLOC1S6	Biogenesis Of Lysosomal Organelles Complex 1 Subunit 6	Protein Coding	Q9UL45	43	GC15P061431	9.70877	https://www.genecards.org/cgi-bin/carddisp.pl?gene=BLOC1S6
CACNA1B	Calcium Voltage-Gated Channel Subunit Alpha1 B	Protein Coding	Q00975	52	GC09P137877	9.70638	https://www.genecards.org/cgi-bin/carddisp.pl?gene=CACNA1B
IL6ST	Interleukin 6 Cytokine Family Signal Transducer	Protein Coding	P40189	54	GC05M055935	9.70486	https://www.genecards.org/cgi-bin/carddisp.pl?gene=IL6ST
DHX30	DExH-Box Helicase 30	Protein Coding	Q7L2E3	45	GC03P047802	9.70256	https://www.genecards.org/cgi-bin/carddisp.pl?gene=DHX30
RDX	Radixin	Protein Coding	P35241	51	GC11M109864	9.69846	https://www.genecards.org/cgi-bin/carddisp.pl?gene=RDX
TRIM21	Tripartite Motif Containing 21	Protein Coding	P19474	47	GC11M004384	9.69219	https://www.genecards.org/cgi-bin/carddisp.pl?gene=TRIM21
NTRK2	Neurotrophic Receptor Tyrosine Kinase 2	Protein Coding	Q16620	57	GC09P084668	9.69016	https://www.genecards.org/cgi-bin/carddisp.pl?gene=NTRK2
MIR15B	MicroRNA 15b	RNA Gene		21	GC03P160404	9.68411	https://www.genecards.org/cgi-bin/carddisp.pl?gene=MIR15B
GARIN4	Golgi Associated RAB2 Interactor Family Member 4	Protein Coding	Q8IYT1	35	GC01P212627	9.67859	https://www.genecards.org/cgi-bin/carddisp.pl?gene=GARIN4
CD28	CD28 Molecule	Protein Coding	P10747	51	GC02P203706	9.6651	https://www.genecards.org/cgi-bin/carddisp.pl?gene=CD28
TAF1	TATA-Box Binding Protein Associated Factor 1	Protein Coding	P21675	52	GC0XP071366	9.6528	https://www.genecards.org/cgi-bin/carddisp.pl?gene=TAF1
EIF2AK3	Eukaryotic Translation Initiation Factor 2 Alpha Kinase 3	Protein Coding	Q9NZJ5	53	GC02M088556	9.65051	https://www.genecards.org/cgi-bin/carddisp.pl?gene=EIF2AK3
LRPPRC	Leucine Rich Pentatricopeptide Repeat Containing	Protein Coding	P42704	46	GC02M043886	9.64404	https://www.genecards.org/cgi-bin/carddisp.pl?gene=LRPPRC
CDON	Cell Adhesion Associated, Oncogene Regulated	Protein Coding	Q4KMG0	50	GC11M125955	9.64326	https://www.genecards.org/cgi-bin/carddisp.pl?gene=CDON
EXOSC8	Exosome Component 8	Protein Coding	Q96B26	45	GC13P036998	9.64192	https://www.genecards.org/cgi-bin/carddisp.pl?gene=EXOSC8
BBS9	Bardet-Biedl Syndrome 9	Protein Coding	Q3SYG4	44	GC07P033616	9.63365	https://www.genecards.org/cgi-bin/carddisp.pl?gene=BBS9
MIR331	MicroRNA 331	RNA Gene		21	GC12P095308	9.61708	https://www.genecards.org/cgi-bin/carddisp.pl?gene=MIR331
WDR45	WD Repeat Domain 45	Protein Coding	Q9Y484	44	GC0XM049074	9.61508	https://www.genecards.org/cgi-bin/carddisp.pl?gene=WDR45
ABL1	ABL Proto-Oncogene 1, Non-Receptor Tyrosine Kinase	Protein Coding	P00519	56	GC09P130713	9.59201	https://www.genecards.org/cgi-bin/carddisp.pl?gene=ABL1
ALDH3A2	Aldehyde Dehydrogenase 3 Family Member A2	Protein Coding	P51648	50	GC17P019648	9.58966	https://www.genecards.org/cgi-bin/carddisp.pl?gene=ALDH3A2
NAGA	Alpha-N-Acetylgalactosaminidase	Protein Coding	P17050	49	GC22M042058	9.58871	https://www.genecards.org/cgi-bin/carddisp.pl?gene=NAGA
TMCO1	Transmembrane And Coiled-Coil Domains 1	Protein Coding	Q9UM00	43	GC01M165724	9.55546	https://www.genecards.org/cgi-bin/carddisp.pl?gene=TMCO1
CDH23	Cadherin Related 23	Protein Coding	Q9H251	49	GC10P071396	9.54396	https://www.genecards.org/cgi-bin/carddisp.pl?gene=CDH23
CLU	Clusterin	Protein Coding	P10909	51	GC08M027596	9.53433	https://www.genecards.org/cgi-bin/carddisp.pl?gene=CLU
ZEB1	Zinc Finger E-Box Binding Homeobox 1	Protein Coding	P37275	52	GC10P031318	9.52993	https://www.genecards.org/cgi-bin/carddisp.pl?gene=ZEB1
MECR	Mitochondrial Trans-2-Enoyl-CoA Reductase	Protein Coding	Q9BV79	47	GC01M029167	9.5241	https://www.genecards.org/cgi-bin/carddisp.pl?gene=MECR
TCF21	Transcription Factor 21	Protein Coding	O43680	40	GC06P133889	9.52118	https://www.genecards.org/cgi-bin/carddisp.pl?gene=TCF21
KIF21B	Kinesin Family Member 21B	Protein Coding	O75037	40	GC01M200938	9.51628	https://www.genecards.org/cgi-bin/carddisp.pl?gene=KIF21B
ROR2	Receptor Tyrosine Kinase Like Orphan Receptor 2	Protein Coding	Q01974	52	GC09M105778	9.51232	https://www.genecards.org/cgi-bin/carddisp.pl?gene=ROR2
MTFMT	Mitochondrial Methionyl-TRNA Formyltransferase	Protein Coding	Q96DP5	43	GC15M065001	9.45664	https://www.genecards.org/cgi-bin/carddisp.pl?gene=MTFMT
SHOC2	SHOC2 Leucine Rich Repeat Scaffold Protein	Protein Coding	Q9UQ13	45	GC10P110919	9.45569	https://www.genecards.org/cgi-bin/carddisp.pl?gene=SHOC2
LOXL1	Lysyl Oxidase Like 1	Protein Coding	Q08397	46	GC15P073925	9.45004	https://www.genecards.org/cgi-bin/carddisp.pl?gene=LOXL1
TARS1	Threonyl-TRNA Synthetase 1	Protein Coding	P26639	46	GC05P033455	9.43182	https://www.genecards.org/cgi-bin/carddisp.pl?gene=TARS1
ABCD1	ATP Binding Cassette Subfamily D Member 1	Protein Coding	P33897	50	GC0XP153724	9.42804	https://www.genecards.org/cgi-bin/carddisp.pl?gene=ABCD1
NUBPL	NUBP Iron-Sulfur Cluster Assembly Factor, Mitochondrial	Protein Coding	Q8TB37	44	GC14P031489	9.40015	https://www.genecards.org/cgi-bin/carddisp.pl?gene=NUBPL
NCAPH2	Non-SMC Condensin II Complex Subunit H2	Protein Coding	Q6IBW4	42	GC22P050508	9.40001	https://www.genecards.org/cgi-bin/carddisp.pl?gene=NCAPH2
NDUFS8	NADH:Ubiquinone Oxidoreductase Core Subunit S8	Protein Coding	O00217	48	GC11P068030	9.38907	https://www.genecards.org/cgi-bin/carddisp.pl?gene=NDUFS8
BANF1	BAF Nuclear Assembly Factor 1	Protein Coding	O75531	46	GC11P066002	9.38577	https://www.genecards.org/cgi-bin/carddisp.pl?gene=BANF1
CIB3	Calcium And Integrin Binding Family Member 3	Protein Coding	Q96Q77	34	GC19M017649	9.37997	https://www.genecards.org/cgi-bin/carddisp.pl?gene=CIB3
EXOSC9	Exosome Component 9	Protein Coding	Q06265	46	GC04P121801	9.36076	https://www.genecards.org/cgi-bin/carddisp.pl?gene=EXOSC9
WWOX	WW Domain Containing Oxidoreductase	Protein Coding	Q9NZC7	49	GC16P078099	9.35627	https://www.genecards.org/cgi-bin/carddisp.pl?gene=WWOX
KIAA0753	KIAA0753	Protein Coding	Q2KHM9	38	GC17M006578	9.35473	https://www.genecards.org/cgi-bin/carddisp.pl?gene=KIAA0753
LAMA1	Laminin Subunit Alpha 1	Protein Coding	P25391	50	GC18M006941	9.34543	https://www.genecards.org/cgi-bin/carddisp.pl?gene=LAMA1
KIF27	Kinesin Family Member 27	Protein Coding	Q86VH2	38	GC09M105579	9.33607	https://www.genecards.org/cgi-bin/carddisp.pl?gene=KIF27
ERCC2	ERCC Excision Repair 2, TFIIH Core Complex Helicase Subunit	Protein Coding	P18074	51	GC19M045349	9.33136	https://www.genecards.org/cgi-bin/carddisp.pl?gene=ERCC2
PAK1	P21 (RAC1) Activated Kinase 1	Protein Coding	Q13153	54	GC11M117322	9.32777	https://www.genecards.org/cgi-bin/carddisp.pl?gene=PAK1
ATG5	Autophagy Related 5	Protein Coding	Q9H1Y0	48	GC06M106045	9.3162	https://www.genecards.org/cgi-bin/carddisp.pl?gene=ATG5
ATXN8OS	ATXN8 Opposite Strand LncRNA	RNA Gene	P0DMR3	28	GC13P070107	9.31411	https://www.genecards.org/cgi-bin/carddisp.pl?gene=ATXN8OS
SPR	Sepiapterin Reductase	Protein Coding	P35270	53	GC02P072850	9.30535	https://www.genecards.org/cgi-bin/carddisp.pl?gene=SPR
ALPL	Alkaline Phosphatase, Biomineralization Associated	Protein Coding	P05186	54	GC01P021508	9.29725	https://www.genecards.org/cgi-bin/carddisp.pl?gene=ALPL
SOD3	Superoxide Dismutase 3	Protein Coding	P08294	47	GC04P024798	9.27867	https://www.genecards.org/cgi-bin/carddisp.pl?gene=SOD3
TRE-TTC3-1	TRNA-Glu (Anticodon TTC) 3-1	RNA Gene		10	GC01P019097	9.273	https://www.genecards.org/cgi-bin/carddisp.pl?gene=TRE-TTC3-1
CNTNAP2	Contactin Associated Protein 2	Protein Coding	Q9UHC6	49	GC07P146116	9.26344	https://www.genecards.org/cgi-bin/carddisp.pl?gene=CNTNAP2
TUFM	Tu Translation Elongation Factor, Mitochondrial	Protein Coding	P49411	48	GC16M042289	9.2598	https://www.genecards.org/cgi-bin/carddisp.pl?gene=TUFM
MT-TG	Mitochondrially Encoded TRNA-Gly (GGN)	RNA Gene		13	GCMTP009993	9.24895	https://www.genecards.org/cgi-bin/carddisp.pl?gene=MT-TG
GNA11	G Protein Subunit Alpha 11	Protein Coding	P29992	50	GC19P003094	9.24804	https://www.genecards.org/cgi-bin/carddisp.pl?gene=GNA11
TSEN54	TRNA Splicing Endonuclease Subunit 54	Protein Coding	Q7Z6J9	42	GC17P075515	9.24788	https://www.genecards.org/cgi-bin/carddisp.pl?gene=TSEN54
GFM1	G Elongation Factor Mitochondrial 1	Protein Coding	Q96RP9	47	GC03P158644	9.24312	https://www.genecards.org/cgi-bin/carddisp.pl?gene=GFM1
LRP5	LDL Receptor Related Protein 5	Protein Coding	O75197	53	GC11P068298	9.23127	https://www.genecards.org/cgi-bin/carddisp.pl?gene=LRP5
MT-TQ	Mitochondrially Encoded TRNA-Gln (CAA/G)	RNA Gene		14	GCMTM004331	9.2288	https://www.genecards.org/cgi-bin/carddisp.pl?gene=MT-TQ
LY86	Lymphocyte Antigen 86	Protein Coding	O95711	42	GC06P006588	9.2263	https://www.genecards.org/cgi-bin/carddisp.pl?gene=LY86
TMEM218	Transmembrane Protein 218	Protein Coding	A2RU14	36	GC11M125094	9.22353	https://www.genecards.org/cgi-bin/carddisp.pl?gene=TMEM218
DDR2	Discoidin Domain Receptor Tyrosine Kinase 2	Protein Coding	Q16832	55	GC01P162631	9.21801	https://www.genecards.org/cgi-bin/carddisp.pl?gene=DDR2
TPO	Thyroid Peroxidase	Protein Coding	P07202	51	GC02P001374	9.21761	https://www.genecards.org/cgi-bin/carddisp.pl?gene=TPO
MIR200A	MicroRNA 200a	RNA Gene		21	GC01P008374	9.2066	https://www.genecards.org/cgi-bin/carddisp.pl?gene=MIR200A
BBIP1	BBSome Interacting Protein 1	Protein Coding	A8MTZ0	35	GC10M110898	9.19455	https://www.genecards.org/cgi-bin/carddisp.pl?gene=BBIP1
BAP1	BRCA1 Associated Protein 1	Protein Coding	Q92560	51	GC03M052401	9.17584	https://www.genecards.org/cgi-bin/carddisp.pl?gene=BAP1
ENO1	Enolase 1	Protein Coding	P06733	51	GC01M008861	9.17455	https://www.genecards.org/cgi-bin/carddisp.pl?gene=ENO1
NDUFS7	NADH:Ubiquinone Oxidoreductase Core Subunit S7	Protein Coding	O75251	50	GC19P094787	9.16742	https://www.genecards.org/cgi-bin/carddisp.pl?gene=NDUFS7
ASPA	Aspartoacylase	Protein Coding	P45381	47	GC17P003472	9.167	https://www.genecards.org/cgi-bin/carddisp.pl?gene=ASPA
DRD5	Dopamine Receptor D5	Protein Coding	P21918	50	GC04P009783	9.16068	https://www.genecards.org/cgi-bin/carddisp.pl?gene=DRD5
SPTBN1	Spectrin Beta, Non-Erythrocytic 1	Protein Coding	Q01082	50	GC02P054456	9.15855	https://www.genecards.org/cgi-bin/carddisp.pl?gene=SPTBN1
LGI4	Leucine Rich Repeat LGI Family Member 4	Protein Coding	Q8N135	44	GC19M035124	9.15823	https://www.genecards.org/cgi-bin/carddisp.pl?gene=LGI4
NT5C2	5'-Nucleotidase, Cytosolic II	Protein Coding	P49902	50	GC10M103088	9.1578	https://www.genecards.org/cgi-bin/carddisp.pl?gene=NT5C2
BECN1	Beclin 1	Protein Coding	Q14457	50	GC17M042810	9.15465	https://www.genecards.org/cgi-bin/carddisp.pl?gene=BECN1
LTBP1	Latent Transforming Growth Factor Beta Binding Protein 1	Protein Coding	Q14766	48	GC02P032946	9.15445	https://www.genecards.org/cgi-bin/carddisp.pl?gene=LTBP1
MVP	Major Vault Protein	Protein Coding	Q14764	44	GC16P060759	9.14513	https://www.genecards.org/cgi-bin/carddisp.pl?gene=MVP
TTPA	Alpha Tocopherol Transfer Protein	Protein Coding	P49638	45	GC08M063048	9.14268	https://www.genecards.org/cgi-bin/carddisp.pl?gene=TTPA
TBCK	TBC1 Domain Containing Kinase	Protein Coding	Q8TEA7	43	GC04M106041	9.13509	https://www.genecards.org/cgi-bin/carddisp.pl?gene=TBCK
PEX7	Peroxisomal Biogenesis Factor 7	Protein Coding	O00628	47	GC06P136822	9.13222	https://www.genecards.org/cgi-bin/carddisp.pl?gene=PEX7
BBS4	Bardet-Biedl Syndrome 4	Protein Coding	Q96RK4	45	GC15P072686	9.1269	https://www.genecards.org/cgi-bin/carddisp.pl?gene=BBS4
TRIM8	Tripartite Motif Containing 8	Protein Coding	Q9BZR9	42	GC10P104929	9.12409	https://www.genecards.org/cgi-bin/carddisp.pl?gene=TRIM8
GFER	Growth Factor, Augmenter Of Liver Regeneration	Protein Coding	P55789	49	GC16P001984	9.10632	https://www.genecards.org/cgi-bin/carddisp.pl?gene=GFER
GM2A	Ganglioside GM2 Activator	Protein Coding	P17900	46	GC05P151212	9.09472	https://www.genecards.org/cgi-bin/carddisp.pl?gene=GM2A
BLOC1S5	Biogenesis Of Lysosomal Organelles Complex 1 Subunit 5	Protein Coding	Q8TDH9	41	GC06M008014	9.08092	https://www.genecards.org/cgi-bin/carddisp.pl?gene=BLOC1S5
TTC8	Tetratricopeptide Repeat Domain 8	Protein Coding	Q8TAM2	45	GC14P091585	9.07725	https://www.genecards.org/cgi-bin/carddisp.pl?gene=TTC8
ALG9	ALG9 Alpha-1,2-Mannosyltransferase	Protein Coding	Q9H6U8	46	GC11M117784	9.07304	https://www.genecards.org/cgi-bin/carddisp.pl?gene=ALG9
MID1	Midline 1	Protein Coding	O15344	46	GC0XM010445	9.07173	https://www.genecards.org/cgi-bin/carddisp.pl?gene=MID1
EEF2	Eukaryotic Translation Elongation Factor 2	Protein Coding	P13639	52	GC19M003976	9.06922	https://www.genecards.org/cgi-bin/carddisp.pl?gene=EEF2
DLL1	Delta Like Canonical Notch Ligand 1	Protein Coding	O00548	48	GC06M170282	9.06513	https://www.genecards.org/cgi-bin/carddisp.pl?gene=DLL1
CLN3	CLN3 Lysosomal/Endosomal Transmembrane Protein, Battenin	Protein Coding	Q13286	47	GC16M028466	9.06499	https://www.genecards.org/cgi-bin/carddisp.pl?gene=CLN3
QARS1	Glutaminyl-TRNA Synthetase 1	Protein Coding	P47897	34	GC03M053111	9.04811	https://www.genecards.org/cgi-bin/carddisp.pl?gene=QARS1
ADARB1	Adenosine Deaminase RNA Specific B1	Protein Coding	P78563	47	GC21P045073	9.04431	https://www.genecards.org/cgi-bin/carddisp.pl?gene=ADARB1
IDH1	Isocitrate Dehydrogenase (NADP(+)) 1	Protein Coding	O75874	56	GC02M208236	9.03899	https://www.genecards.org/cgi-bin/carddisp.pl?gene=IDH1
ATP6V0A2	ATPase H+ Transporting V0 Subunit A2	Protein Coding	Q9Y487	47	GC12P123712	9.03141	https://www.genecards.org/cgi-bin/carddisp.pl?gene=ATP6V0A2
CD55	CD55 Molecule (Cromer Blood Group)	Protein Coding	P08174	52	GC01P207321	9.02993	https://www.genecards.org/cgi-bin/carddisp.pl?gene=CD55
SIK1	Salt Inducible Kinase 1	Protein Coding	P57059	50	GC21M043414	9.02191	https://www.genecards.org/cgi-bin/carddisp.pl?gene=SIK1
KRT7	Keratin 7	Protein Coding	P08729	45	GC12P052232	9.01909	https://www.genecards.org/cgi-bin/carddisp.pl?gene=KRT7
KIF15	Kinesin Family Member 15	Protein Coding	Q9NS87	42	GC03P054768	9.00215	https://www.genecards.org/cgi-bin/carddisp.pl?gene=KIF15
DPM2	Dolichyl-Phosphate Mannosyltransferase Subunit 2, Regulatory	Protein Coding	O94777	40	GC09M127935	8.99662	https://www.genecards.org/cgi-bin/carddisp.pl?gene=DPM2
GATA1	GATA Binding Protein 1	Protein Coding	P15976	50	GC0XP048786	8.99589	https://www.genecards.org/cgi-bin/carddisp.pl?gene=GATA1
CTCF	CCCTC-Binding Factor	Protein Coding	P49711	51	GC16P067563	8.99342	https://www.genecards.org/cgi-bin/carddisp.pl?gene=CTCF
GGPS1	Geranylgeranyl Diphosphate Synthase 1	Protein Coding	O95749	48	GC01P235327	8.97878	https://www.genecards.org/cgi-bin/carddisp.pl?gene=GGPS1
RAB3GAP1	RAB3 GTPase Activating Protein Catalytic Subunit 1	Protein Coding	Q15042	45	GC02P135052	8.97843	https://www.genecards.org/cgi-bin/carddisp.pl?gene=RAB3GAP1
GK	Glycerol Kinase	Protein Coding	P32189	48	GC0XP031296	8.97426	https://www.genecards.org/cgi-bin/carddisp.pl?gene=GK
MCOLN1	Mucolipin TRP Cation Channel 1	Protein Coding	Q9GZU1	47	GC19P095050	8.97003	https://www.genecards.org/cgi-bin/carddisp.pl?gene=MCOLN1
LRP2	LDL Receptor Related Protein 2	Protein Coding	P98164	53	GC02M169127	8.96578	https://www.genecards.org/cgi-bin/carddisp.pl?gene=LRP2
AEBP1	AE Binding Protein 1	Protein Coding	Q8IUX7	44	GC07P044228	8.96477	https://www.genecards.org/cgi-bin/carddisp.pl?gene=AEBP1
EVC2	EvC Ciliary Complex Subunit 2	Protein Coding	Q86UK5	43	GC04M005552	8.96443	https://www.genecards.org/cgi-bin/carddisp.pl?gene=EVC2
IDUA	Alpha-L-Iduronidase	Protein Coding	P35475	49	GC04P000986	8.96274	https://www.genecards.org/cgi-bin/carddisp.pl?gene=IDUA
TCF3	Transcription Factor 3	Protein Coding	P15923	50	GC19M001609	8.95634	https://www.genecards.org/cgi-bin/carddisp.pl?gene=TCF3
GOLGA2	Golgin A2	Protein Coding	Q08379	45	GC09M128255	8.95539	https://www.genecards.org/cgi-bin/carddisp.pl?gene=GOLGA2
ACVRL1	Activin A Receptor Like Type 1	Protein Coding	P37023	54	GC12P051906	8.95096	https://www.genecards.org/cgi-bin/carddisp.pl?gene=ACVRL1
NEDD4L	NEDD4 Like E3 Ubiquitin Protein Ligase	Protein Coding	Q96PU5	49	GC18P058044	8.94716	https://www.genecards.org/cgi-bin/carddisp.pl?gene=NEDD4L
PIBF1	Progesterone Immunomodulatory Binding Factor 1	Protein Coding	Q8WXW3	45	GC13P072782	8.94603	https://www.genecards.org/cgi-bin/carddisp.pl?gene=PIBF1
ZMPSTE24	Zinc Metallopeptidase STE24	Protein Coding	O75844	45	GC01P040258	8.94144	https://www.genecards.org/cgi-bin/carddisp.pl?gene=ZMPSTE24
TBX4	T-Box Transcription Factor 4	Protein Coding	P57082	45	GC17P094144	8.93872	https://www.genecards.org/cgi-bin/carddisp.pl?gene=TBX4
YWHAE	Tyrosine 3-Monooxygenase/Tryptophan 5-Monooxygenase Activation Protein Epsilon	Protein Coding	P62258	53	GC17M014951	8.93612	https://www.genecards.org/cgi-bin/carddisp.pl?gene=YWHAE
BSG	Basigin (Ok Blood Group)	Protein Coding	P35613	48	GC19P000571	8.93439	https://www.genecards.org/cgi-bin/carddisp.pl?gene=BSG
NDUFS2	NADH:Ubiquinone Oxidoreductase Core Subunit S2	Protein Coding	O75306	47	GC01P161197	8.92907	https://www.genecards.org/cgi-bin/carddisp.pl?gene=NDUFS2
MEFV	MEFV Innate Immunity Regulator, Pyrin	Protein Coding	O15553	47	GC16M014218	8.91671	https://www.genecards.org/cgi-bin/carddisp.pl?gene=MEFV
RPL5	Ribosomal Protein L5	Protein Coding	P46777	51	GC01P092832	8.8963	https://www.genecards.org/cgi-bin/carddisp.pl?gene=RPL5
SYNGAP1	Synaptic Ras GTPase Activating Protein 1	Protein Coding	Q96PV0	51	GC06P118990	8.88611	https://www.genecards.org/cgi-bin/carddisp.pl?gene=SYNGAP1
TFAP2A	Transcription Factor AP-2 Alpha	Protein Coding	P05549	51	GC06M010393	8.87415	https://www.genecards.org/cgi-bin/carddisp.pl?gene=TFAP2A
ALG1	ALG1 Chitobiosyldiphosphodolichol Beta-Mannosyltransferase	Protein Coding	Q9BT22	49	GC16P005033	8.86909	https://www.genecards.org/cgi-bin/carddisp.pl?gene=ALG1
VARS2	Valyl-TRNA Synthetase 2, Mitochondrial	Protein Coding	Q5ST30	45	GC06P118878	8.85579	https://www.genecards.org/cgi-bin/carddisp.pl?gene=VARS2
LIN28A	Lin-28 Homolog A	Protein Coding	Q9H9Z2	45	GC01P026410	8.85469	https://www.genecards.org/cgi-bin/carddisp.pl?gene=LIN28A
HERC2	HECT And RLD Domain Containing E3 Ubiquitin Protein Ligase 2	Protein Coding	O95714	48	GC15M028111	8.84655	https://www.genecards.org/cgi-bin/carddisp.pl?gene=HERC2
LARS2	Leucyl-TRNA Synthetase 2, Mitochondrial	Protein Coding	Q15031	48	GC03P054778	8.81751	https://www.genecards.org/cgi-bin/carddisp.pl?gene=LARS2
PROK2	Prokineticin 2	Protein Coding	Q9HC23	46	GC03M071771	8.81745	https://www.genecards.org/cgi-bin/carddisp.pl?gene=PROK2
EFEMP2	EGF Containing Fibulin Extracellular Matrix Protein 2	Protein Coding	O95967	48	GC11M116909	8.81655	https://www.genecards.org/cgi-bin/carddisp.pl?gene=EFEMP2
KATNIP	Katanin Interacting Protein	Protein Coding	O60303	37	GC16P060538	8.81415	https://www.genecards.org/cgi-bin/carddisp.pl?gene=KATNIP
PEX13	Peroxisomal Biogenesis Factor 13	Protein Coding	Q92968	44	GC02P061017	8.81187	https://www.genecards.org/cgi-bin/carddisp.pl?gene=PEX13
SMARCC2	SWI/SNF Related, Matrix Associated, Actin Dependent Regulator Of Chromatin Subfamily C Member 2	Protein Coding	Q8TAQ2	48	GC12M058902	8.8082	https://www.genecards.org/cgi-bin/carddisp.pl?gene=SMARCC2
SIX2	SIX Homeobox 2	Protein Coding	Q9NPC8	44	GC02M045005	8.80757	https://www.genecards.org/cgi-bin/carddisp.pl?gene=SIX2
LYVE1	Lymphatic Vessel Endothelial Hyaluronan Receptor 1	Protein Coding	Q9Y5Y7	46	GC11M011379	8.80122	https://www.genecards.org/cgi-bin/carddisp.pl?gene=LYVE1
AIMP1	Aminoacyl TRNA Synthetase Complex Interacting Multifunctional Protein 1	Protein Coding	Q12904	49	GC04P106315	8.78908	https://www.genecards.org/cgi-bin/carddisp.pl?gene=AIMP1
ARHGAP31	Rho GTPase Activating Protein 31	Protein Coding	Q2M1Z3	45	GC03P119294	8.76783	https://www.genecards.org/cgi-bin/carddisp.pl?gene=ARHGAP31
PRKAR1B	Protein Kinase CAMP-Dependent Type I Regulatory Subunit Beta	Protein Coding	P31321	50	GC07M000549	8.76609	https://www.genecards.org/cgi-bin/carddisp.pl?gene=PRKAR1B
COQ5	Coenzyme Q5, Methyltransferase	Protein Coding	Q5HYK3	45	GC12M120503	8.75647	https://www.genecards.org/cgi-bin/carddisp.pl?gene=COQ5
ARMC9	Armadillo Repeat Containing 9	Protein Coding	Q7Z3E5	41	GC02P231198	8.75061	https://www.genecards.org/cgi-bin/carddisp.pl?gene=ARMC9
NDUFA13	NADH:Ubiquinone Oxidoreductase Subunit A13	Protein Coding	Q9P0J0	47	GC19P019515	8.74335	https://www.genecards.org/cgi-bin/carddisp.pl?gene=NDUFA13
MIR33A	MicroRNA 33a	RNA Gene		20	GC22P041900	8.73876	https://www.genecards.org/cgi-bin/carddisp.pl?gene=MIR33A
LEMD3	LEM Domain Containing 3	Protein Coding	Q9Y2U8	45	GC12P065169	8.73449	https://www.genecards.org/cgi-bin/carddisp.pl?gene=LEMD3
MTR	5-Methyltetrahydrofolate-Homocysteine Methyltransferase	Protein Coding	Q99707	51	GC01P236795	8.73141	https://www.genecards.org/cgi-bin/carddisp.pl?gene=MTR
OCRL	OCRL Inositol Polyphosphate-5-Phosphatase	Protein Coding	Q01968	48	GC0XP129539	8.71638	https://www.genecards.org/cgi-bin/carddisp.pl?gene=OCRL
CSNK2A1	Casein Kinase 2 Alpha 1	Protein Coding	P68400	54	GC20M000472	8.70961	https://www.genecards.org/cgi-bin/carddisp.pl?gene=CSNK2A1
NRAS	NRAS Proto-Oncogene, GTPase	Protein Coding	P01111	54	GC01M114704	8.70762	https://www.genecards.org/cgi-bin/carddisp.pl?gene=NRAS
CX3CL1	C-X3-C Motif Chemokine Ligand 1	Protein Coding	P78423	47	GC16P057372	8.70426	https://www.genecards.org/cgi-bin/carddisp.pl?gene=CX3CL1
RNASEH2A	Ribonuclease H2 Subunit A	Protein Coding	O75792	47	GC19P095368	8.70248	https://www.genecards.org/cgi-bin/carddisp.pl?gene=RNASEH2A
CLTCL1	Clathrin Heavy Chain Like 1	Protein Coding	P53675	44	GC22M019760	8.69426	https://www.genecards.org/cgi-bin/carddisp.pl?gene=CLTCL1
NDUFAF3	NADH:Ubiquinone Oxidoreductase Complex Assembly Factor 3	Protein Coding	Q9BU61	43	GC03P049020	8.68068	https://www.genecards.org/cgi-bin/carddisp.pl?gene=NDUFAF3
PRDM16	PR/SET Domain 16	Protein Coding	Q9HAZ2	48	GC01P008458	8.67643	https://www.genecards.org/cgi-bin/carddisp.pl?gene=PRDM16
PSMD12	Proteasome 26S Subunit, Non-ATPase 12	Protein Coding	O00232	46	GC17M067337	8.66615	https://www.genecards.org/cgi-bin/carddisp.pl?gene=PSMD12
CDH11	Cadherin 11	Protein Coding	P55287	50	GC16M064943	8.65781	https://www.genecards.org/cgi-bin/carddisp.pl?gene=CDH11
KIF4B	Kinesin Family Member 4B	Protein Coding	Q2VIQ3	36	GC05P155013	8.6498	https://www.genecards.org/cgi-bin/carddisp.pl?gene=KIF4B
TBC1D23	TBC1 Domain Family Member 23	Protein Coding	Q9NUY8	41	GC03P100260	8.64208	https://www.genecards.org/cgi-bin/carddisp.pl?gene=TBC1D23
USP8	Ubiquitin Specific Peptidase 8	Protein Coding	P40818	50	GC15P050424	8.64177	https://www.genecards.org/cgi-bin/carddisp.pl?gene=USP8
ECEL1	Endothelin Converting Enzyme Like 1	Protein Coding	O95672	44	GC02M232479	8.63352	https://www.genecards.org/cgi-bin/carddisp.pl?gene=ECEL1
SATB2	SATB Homeobox 2	Protein Coding	Q9UPW6	48	GC02M199269	8.63215	https://www.genecards.org/cgi-bin/carddisp.pl?gene=SATB2
CADM1	Cell Adhesion Molecule 1	Protein Coding	Q9BY67	48	GC11M115169	8.61234	https://www.genecards.org/cgi-bin/carddisp.pl?gene=CADM1
PROM1	Prominin 1	Protein Coding	O43490	50	GC04M015965	8.61134	https://www.genecards.org/cgi-bin/carddisp.pl?gene=PROM1
CLCN7	Chloride Voltage-Gated Channel 7	Protein Coding	P51798	48	GC16M001444	8.59754	https://www.genecards.org/cgi-bin/carddisp.pl?gene=CLCN7
IFNB1	Interferon Beta 1	Protein Coding	P01574	47	GC09M021077	8.57763	https://www.genecards.org/cgi-bin/carddisp.pl?gene=IFNB1
C4A	Complement C4A (Rodgers Blood Group)	Protein Coding	P0C0L4	47	GC06P118928	8.57456	https://www.genecards.org/cgi-bin/carddisp.pl?gene=C4A
CDK5	Cyclin Dependent Kinase 5	Protein Coding	Q00535	56	GC07M151053	8.57264	https://www.genecards.org/cgi-bin/carddisp.pl?gene=CDK5
SLC5A6	Solute Carrier Family 5 Member 6	Protein Coding	Q9Y289	47	GC02M027201	8.55823	https://www.genecards.org/cgi-bin/carddisp.pl?gene=SLC5A6
ANOS1	Anosmin 1	Protein Coding	P23352	44	GC0XM008528	8.55133	https://www.genecards.org/cgi-bin/carddisp.pl?gene=ANOS1
SPTBN2	Spectrin Beta, Non-Erythrocytic 2	Protein Coding	O15020	46	GC11M116966	8.55006	https://www.genecards.org/cgi-bin/carddisp.pl?gene=SPTBN2
BLTP1	Bridge-Like Lipid Transfer Protein Family Member 1	Protein Coding	Q2LD37	37	GC04P122154	8.53916	https://www.genecards.org/cgi-bin/carddisp.pl?gene=BLTP1
SLC26A3	Solute Carrier Family 26 Member 3	Protein Coding	P40879	50	GC07M107765	8.53748	https://www.genecards.org/cgi-bin/carddisp.pl?gene=SLC26A3
AFG2B	AFG2 AAA ATPase Homolog B	Protein Coding	Q9BVQ7	39	GC15P045402	8.53642	https://www.genecards.org/cgi-bin/carddisp.pl?gene=AFG2B
BRD4	Bromodomain Containing 4	Protein Coding	O60885	51	GC19M017571	8.51715	https://www.genecards.org/cgi-bin/carddisp.pl?gene=BRD4
PNPO	Pyridoxamine 5'-Phosphate Oxidase	Protein Coding	Q9NVS9	50	GC17P047941	8.51661	https://www.genecards.org/cgi-bin/carddisp.pl?gene=PNPO
ASXL1	ASXL Transcriptional Regulator 1	Protein Coding	Q8IXJ9	47	GC20P037878	8.51547	https://www.genecards.org/cgi-bin/carddisp.pl?gene=ASXL1
RMND1	Required For Meiotic Nuclear Division 1 Homolog	Protein Coding	Q9NWS8	41	GC06M151404	8.50815	https://www.genecards.org/cgi-bin/carddisp.pl?gene=RMND1
BBS10	Bardet-Biedl Syndrome 10	Protein Coding	Q8TAM1	45	GC12M076344	8.50517	https://www.genecards.org/cgi-bin/carddisp.pl?gene=BBS10
CDKN2B	Cyclin Dependent Kinase Inhibitor 2B	Protein Coding	P42772	49	GC09M022002	8.49892	https://www.genecards.org/cgi-bin/carddisp.pl?gene=CDKN2B
NDN	Necdin, MAGE Family Member	Protein Coding	Q99608	46	GC15M026309	8.49866	https://www.genecards.org/cgi-bin/carddisp.pl?gene=NDN
BBS7	Bardet-Biedl Syndrome 7	Protein Coding	Q8IWZ6	42	GC04M121824	8.48054	https://www.genecards.org/cgi-bin/carddisp.pl?gene=BBS7
CTF1	Cardiotrophin 1	Protein Coding	Q16619	41	GC16P060845	8.47675	https://www.genecards.org/cgi-bin/carddisp.pl?gene=CTF1
WARS2	Tryptophanyl TRNA Synthetase 2, Mitochondrial	Protein Coding	Q9UGM6	48	GC01M119031	8.46985	https://www.genecards.org/cgi-bin/carddisp.pl?gene=WARS2
MACF1	Microtubule Actin Crosslinking Factor 1	Protein Coding	O94854	46	GC01P039082	8.45853	https://www.genecards.org/cgi-bin/carddisp.pl?gene=MACF1
HTRA1	HtrA Serine Peptidase 1	Protein Coding	Q92743	48	GC10P122461	8.4527	https://www.genecards.org/cgi-bin/carddisp.pl?gene=HTRA1
FOXF1	Forkhead Box F1	Protein Coding	Q12946	44	GC16P086510	8.44632	https://www.genecards.org/cgi-bin/carddisp.pl?gene=FOXF1
CTSL	Cathepsin L	Protein Coding	P07711	51	GC09P087725	8.43999	https://www.genecards.org/cgi-bin/carddisp.pl?gene=CTSL
MPDU1	Mannose-P-Dolichol Utilization Defect 1	Protein Coding	O75352	45	GC17P007583	8.43428	https://www.genecards.org/cgi-bin/carddisp.pl?gene=MPDU1
HNRNPH2	Heterogeneous Nuclear Ribonucleoprotein H2	Protein Coding	P55795	43	GC0XP101408	8.42762	https://www.genecards.org/cgi-bin/carddisp.pl?gene=HNRNPH2
ODC1	Ornithine Decarboxylase 1	Protein Coding	P11926	52	GC02M010432	8.42586	https://www.genecards.org/cgi-bin/carddisp.pl?gene=ODC1
KCNQ3	Potassium Voltage-Gated Channel Subfamily Q Member 3	Protein Coding	O43525	51	GC08M132120	8.42479	https://www.genecards.org/cgi-bin/carddisp.pl?gene=KCNQ3
FGF14	Fibroblast Growth Factor 14	Protein Coding	Q92915	46	GC13M101710	8.42282	https://www.genecards.org/cgi-bin/carddisp.pl?gene=FGF14
ALG13	ALG13 UDP-N-Acetylglucosaminyltransferase Subunit	Protein Coding	Q9NP73	43	GC0XP111665	8.42033	https://www.genecards.org/cgi-bin/carddisp.pl?gene=ALG13
C2CD3	C2 Domain Containing 3 Centriole Elongation Regulator	Protein Coding	Q4AC94	43	GC11M074012	8.41416	https://www.genecards.org/cgi-bin/carddisp.pl?gene=C2CD3
HUWE1	HECT, UBA And WWE Domain Containing E3 Ubiquitin Protein Ligase 1	Protein Coding	Q7Z6Z7	50	GC0XM053532	8.41159	https://www.genecards.org/cgi-bin/carddisp.pl?gene=HUWE1
PQBP1	Polyglutamine Binding Protein 1	Protein Coding	O60828	43	GC0XP048890	8.4034	https://www.genecards.org/cgi-bin/carddisp.pl?gene=PQBP1
OAT	Ornithine Aminotransferase	Protein Coding	P04181	51	GC10M124397	8.40312	https://www.genecards.org/cgi-bin/carddisp.pl?gene=OAT
IFT80	Intraflagellar Transport 80	Protein Coding	Q9P2H3	41	GC03M160256	8.38959	https://www.genecards.org/cgi-bin/carddisp.pl?gene=IFT80
CUL4B	Cullin 4B	Protein Coding	Q13620	47	GC0XM120524	8.38632	https://www.genecards.org/cgi-bin/carddisp.pl?gene=CUL4B
GRM1	Glutamate Metabotropic Receptor 1	Protein Coding	Q13255	53	GC06P145973	8.38481	https://www.genecards.org/cgi-bin/carddisp.pl?gene=GRM1
HNF4A	Hepatocyte Nuclear Factor 4 Alpha	Protein Coding	P41235	53	GC20P044355	8.37468	https://www.genecards.org/cgi-bin/carddisp.pl?gene=HNF4A
FAM149B1	Family With Sequence Similarity 149 Member B1	Protein Coding	Q96BN6	36	GC10P073168	8.37429	https://www.genecards.org/cgi-bin/carddisp.pl?gene=FAM149B1
ANTXR1	ANTXR Cell Adhesion Molecule 1	Protein Coding	Q9H6X2	49	GC02P068977	8.36669	https://www.genecards.org/cgi-bin/carddisp.pl?gene=ANTXR1
PPP2R2B	Protein Phosphatase 2 Regulatory Subunit Bbeta	Protein Coding	Q00005	49	GC05M146582	8.36497	https://www.genecards.org/cgi-bin/carddisp.pl?gene=PPP2R2B
TYMS	Thymidylate Synthetase	Protein Coding	P04818	53	GC18P000657	8.36232	https://www.genecards.org/cgi-bin/carddisp.pl?gene=TYMS
ADA2	Adenosine Deaminase 2	Protein Coding	Q9NZK5	45	GC22M017289	8.35498	https://www.genecards.org/cgi-bin/carddisp.pl?gene=ADA2
TGFBR3	Transforming Growth Factor Beta Receptor 3	Protein Coding	Q03167	51	GC01M091680	8.34738	https://www.genecards.org/cgi-bin/carddisp.pl?gene=TGFBR3
ACO2	Aconitase 2	Protein Coding	Q99798	50	GC22P061031	8.34544	https://www.genecards.org/cgi-bin/carddisp.pl?gene=ACO2
USP7	Ubiquitin Specific Peptidase 7	Protein Coding	Q93009	53	GC16M008892	8.32692	https://www.genecards.org/cgi-bin/carddisp.pl?gene=USP7
BTD	Biotinidase	Protein Coding	P43251	48	GC03P019420	8.31767	https://www.genecards.org/cgi-bin/carddisp.pl?gene=BTD
BLVRB	Biliverdin Reductase B	Protein Coding	P30043	44	GC19M040447	8.3139	https://www.genecards.org/cgi-bin/carddisp.pl?gene=BLVRB
PAX2	Paired Box 2	Protein Coding	Q02962	50	GC10P100735	8.29811	https://www.genecards.org/cgi-bin/carddisp.pl?gene=PAX2
RORA	RAR Related Orphan Receptor A	Protein Coding	P35398	52	GC15M060488	8.27334	https://www.genecards.org/cgi-bin/carddisp.pl?gene=RORA
CR2	Complement C3d Receptor 2	Protein Coding	P20023	50	GC01P207454	8.27303	https://www.genecards.org/cgi-bin/carddisp.pl?gene=CR2
ABCB7	ATP Binding Cassette Subfamily B Member 7	Protein Coding	O75027	48	GC0XM075053	8.26976	https://www.genecards.org/cgi-bin/carddisp.pl?gene=ABCB7
PEX10	Peroxisomal Biogenesis Factor 10	Protein Coding	O60683	45	GC01M002403	8.26275	https://www.genecards.org/cgi-bin/carddisp.pl?gene=PEX10
IFT27	Intraflagellar Transport 27	Protein Coding	Q9BW83	42	GC22M072627	8.26108	https://www.genecards.org/cgi-bin/carddisp.pl?gene=IFT27
PCSK9	Proprotein Convertase Subtilisin/Kexin Type 9	Protein Coding	Q8NBP7	53	GC01P055039	8.25806	https://www.genecards.org/cgi-bin/carddisp.pl?gene=PCSK9
PRKG2	Protein Kinase CGMP-Dependent 2	Protein Coding	Q13237	50	GC04M081087	8.25569	https://www.genecards.org/cgi-bin/carddisp.pl?gene=PRKG2
ALX4	ALX Homeobox 4	Protein Coding	Q9H161	44	GC11M044238	8.25091	https://www.genecards.org/cgi-bin/carddisp.pl?gene=ALX4
FOXC2	Forkhead Box C2	Protein Coding	Q99958	47	GC16P086642	8.24857	https://www.genecards.org/cgi-bin/carddisp.pl?gene=FOXC2
MAGEL2	MAGE Family Member L2	Protein Coding	Q9UJ55	41	GC15M023643	8.24775	https://www.genecards.org/cgi-bin/carddisp.pl?gene=MAGEL2
UQCC2	Ubiquinol-Cytochrome C Reductase Complex Assembly Factor 2	Protein Coding	Q9BRT2	41	GC06M033694	8.23607	https://www.genecards.org/cgi-bin/carddisp.pl?gene=UQCC2
CTNNA3	Catenin Alpha 3	Protein Coding	Q9UI47	45	GC10M065912	8.23358	https://www.genecards.org/cgi-bin/carddisp.pl?gene=CTNNA3
NDUFA1	NADH:Ubiquinone Oxidoreductase Subunit A1	Protein Coding	O15239	46	GC0XP119871	8.21892	https://www.genecards.org/cgi-bin/carddisp.pl?gene=NDUFA1
PEX2	Peroxisomal Biogenesis Factor 2	Protein Coding	P28328	48	GC08M076980	8.21459	https://www.genecards.org/cgi-bin/carddisp.pl?gene=PEX2
GATA2	GATA Binding Protein 2	Protein Coding	P23769	52	GC03M128479	8.20384	https://www.genecards.org/cgi-bin/carddisp.pl?gene=GATA2
MT-TT	Mitochondrially Encoded TRNA-Thr (ACN)	RNA Gene		16	GCMTP015890	8.20296	https://www.genecards.org/cgi-bin/carddisp.pl?gene=MT-TT
IMPDH2	Inosine Monophosphate Dehydrogenase 2	Protein Coding	P12268	52	GC03M053108	8.1959	https://www.genecards.org/cgi-bin/carddisp.pl?gene=IMPDH2
L1CAM	L1 Cell Adhesion Molecule	Protein Coding	P32004	51	GC0XM153864	8.19134	https://www.genecards.org/cgi-bin/carddisp.pl?gene=L1CAM
IARS2	Isoleucyl-TRNA Synthetase 2, Mitochondrial	Protein Coding	Q9NSE4	45	GC01P220094	8.18445	https://www.genecards.org/cgi-bin/carddisp.pl?gene=IARS2
ARHGEF2	Rho/Rac Guanine Nucleotide Exchange Factor 2	Protein Coding	Q92974	50	GC01M155946	8.18277	https://www.genecards.org/cgi-bin/carddisp.pl?gene=ARHGEF2
IKBKG	Inhibitor Of Nuclear Factor Kappa B Kinase Regulatory Subunit Gamma	Protein Coding	Q9Y6K9	52	GC0XP154541	8.17523	https://www.genecards.org/cgi-bin/carddisp.pl?gene=IKBKG
CCR1	C-C Motif Chemokine Receptor 1	Protein Coding	P32246	47	GC03M046218	8.16396	https://www.genecards.org/cgi-bin/carddisp.pl?gene=CCR1
BBS12	Bardet-Biedl Syndrome 12	Protein Coding	Q6ZW61	38	GC04P122702	8.14978	https://www.genecards.org/cgi-bin/carddisp.pl?gene=BBS12
IL17F	Interleukin 17F	Protein Coding	Q96PD4	46	GC06M087631	8.11544	https://www.genecards.org/cgi-bin/carddisp.pl?gene=IL17F
DDC	Dopa Decarboxylase	Protein Coding	P20711	53	GC07M050458	8.11488	https://www.genecards.org/cgi-bin/carddisp.pl?gene=DDC
PTH1R	Parathyroid Hormone 1 Receptor	Protein Coding	Q03431	54	GC03P046877	8.08647	https://www.genecards.org/cgi-bin/carddisp.pl?gene=PTH1R
FAR1	Fatty Acyl-CoA Reductase 1	Protein Coding	Q8WVX9	45	GC11P013668	8.08336	https://www.genecards.org/cgi-bin/carddisp.pl?gene=FAR1
TBX3	T-Box Transcription Factor 3	Protein Coding	O15119	47	GC12M114670	8.07717	https://www.genecards.org/cgi-bin/carddisp.pl?gene=TBX3
STT3A	STT3 Oligosaccharyltransferase Complex Catalytic Subunit A	Protein Coding	P46977	50	GC11P125592	8.07543	https://www.genecards.org/cgi-bin/carddisp.pl?gene=STT3A
PEX16	Peroxisomal Biogenesis Factor 16	Protein Coding	Q9Y5Y5	43	GC11M116463	8.0711	https://www.genecards.org/cgi-bin/carddisp.pl?gene=PEX16
CALB2	Calbindin 2	Protein Coding	P22676	43	GC16P071358	8.07021	https://www.genecards.org/cgi-bin/carddisp.pl?gene=CALB2
DKK1	Dickkopf WNT Signaling Pathway Inhibitor 1	Protein Coding	O94907	48	GC10P052314	8.06134	https://www.genecards.org/cgi-bin/carddisp.pl?gene=DKK1
MERTK	MER Proto-Oncogene, Tyrosine Kinase	Protein Coding	Q12866	54	GC02P111898	8.05619	https://www.genecards.org/cgi-bin/carddisp.pl?gene=MERTK
YWHAQ	Tyrosine 3-Monooxygenase/Tryptophan 5-Monooxygenase Activation Protein Theta	Protein Coding	P27348	50	GC02M009583	8.03569	https://www.genecards.org/cgi-bin/carddisp.pl?gene=YWHAQ
ACOX2	Acyl-CoA Oxidase 2	Protein Coding	Q99424	47	GC03M058506	8.03334	https://www.genecards.org/cgi-bin/carddisp.pl?gene=ACOX2
ITPR2	Inositol 1,4,5-Trisphosphate Receptor Type 2	Protein Coding	Q14571	49	GC12M027057	8.03168	https://www.genecards.org/cgi-bin/carddisp.pl?gene=ITPR2
PHYH	Phytanoyl-CoA 2-Hydroxylase	Protein Coding	O14832	48	GC10M013277	8.02678	https://www.genecards.org/cgi-bin/carddisp.pl?gene=PHYH
SLC9A6	Solute Carrier Family 9 Member A6	Protein Coding	Q92581	49	GC0XP135985	8.02458	https://www.genecards.org/cgi-bin/carddisp.pl?gene=SLC9A6
KCNN2	Potassium Calcium-Activated Channel Subfamily N Member 2	Protein Coding	Q9H2S1	46	GC05P114058	8.01606	https://www.genecards.org/cgi-bin/carddisp.pl?gene=KCNN2
LIMK1	LIM Domain Kinase 1	Protein Coding	P53667	52	GC07P074082	8.01126	https://www.genecards.org/cgi-bin/carddisp.pl?gene=LIMK1
PEX26	Peroxisomal Biogenesis Factor 26	Protein Coding	Q7Z412	44	GC22P060196	8.01098	https://www.genecards.org/cgi-bin/carddisp.pl?gene=PEX26
HNRNPK	Heterogeneous Nuclear Ribonucleoprotein K	Protein Coding	P61978	48	GC09M105580	8.00822	https://www.genecards.org/cgi-bin/carddisp.pl?gene=HNRNPK
SOX5	SRY-Box Transcription Factor 5	Protein Coding	P35711	48	GC12M023529	8.00369	https://www.genecards.org/cgi-bin/carddisp.pl?gene=SOX5
HNRNPH1	Heterogeneous Nuclear Ribonucleoprotein H1	Protein Coding	P31943	45	GC05M179614	8.00205	https://www.genecards.org/cgi-bin/carddisp.pl?gene=HNRNPH1
SLC29A3	Solute Carrier Family 29 Member 3	Protein Coding	Q9BZD2	47	GC10P071551	7.99557	https://www.genecards.org/cgi-bin/carddisp.pl?gene=SLC29A3
PIK3C3	Phosphatidylinositol 3-Kinase Catalytic Subunit Type 3	Protein Coding	Q8NEB9	52	GC18P041955	7.99201	https://www.genecards.org/cgi-bin/carddisp.pl?gene=PIK3C3
CD79A	CD79a Molecule	Protein Coding	P11912	51	GC19P041877	7.97724	https://www.genecards.org/cgi-bin/carddisp.pl?gene=CD79A
ZIC3	Zic Family Member 3	Protein Coding	O60481	48	GC0XP137566	7.97674	https://www.genecards.org/cgi-bin/carddisp.pl?gene=ZIC3
LYRM7	LYR Motif Containing 7	Protein Coding	Q5U5X0	41	GC05P131170	7.97295	https://www.genecards.org/cgi-bin/carddisp.pl?gene=LYRM7
GMPPA	GDP-Mannose Pyrophosphorylase A	Protein Coding	Q96IJ6	45	GC02P219498	7.97195	https://www.genecards.org/cgi-bin/carddisp.pl?gene=GMPPA
SNAP29	Synaptosome Associated Protein 29	Protein Coding	O95721	45	GC22P020859	7.96588	https://www.genecards.org/cgi-bin/carddisp.pl?gene=SNAP29
NAA10	N-Alpha-Acetyltransferase 10, NatA Catalytic Subunit	Protein Coding	P41227	48	GC0XM153929	7.9536	https://www.genecards.org/cgi-bin/carddisp.pl?gene=NAA10
CD163	CD163 Molecule	Protein Coding	Q86VB7	48	GC12M009089	7.95281	https://www.genecards.org/cgi-bin/carddisp.pl?gene=CD163
SEMA3A	Semaphorin 3A	Protein Coding	Q14563	50	GC07M083955	7.94621	https://www.genecards.org/cgi-bin/carddisp.pl?gene=SEMA3A
NDUFB11	NADH:Ubiquinone Oxidoreductase Subunit B11	Protein Coding	Q9NX14	44	GC0XM047142	7.94405	https://www.genecards.org/cgi-bin/carddisp.pl?gene=NDUFB11
ERCC5	ERCC Excision Repair 5, Endonuclease	Protein Coding	P28715	48	GC13P102845	7.93829	https://www.genecards.org/cgi-bin/carddisp.pl?gene=ERCC5
BBS5	Bardet-Biedl Syndrome 5	Protein Coding	Q8N3I7	43	GC02P169480	7.93745	https://www.genecards.org/cgi-bin/carddisp.pl?gene=BBS5
AHCY	Adenosylhomocysteinase	Protein Coding	P23526	53	GC20M035569	7.93281	https://www.genecards.org/cgi-bin/carddisp.pl?gene=AHCY
OBSL1	Obscurin Like Cytoskeletal Adaptor 1	Protein Coding	O75147	42	GC02M219613	7.92937	https://www.genecards.org/cgi-bin/carddisp.pl?gene=OBSL1
TKT	Transketolase	Protein Coding	P29401	49	GC03M053224	7.92285	https://www.genecards.org/cgi-bin/carddisp.pl?gene=TKT
VARS1	Valyl-TRNA Synthetase 1	Protein Coding	P26640	47	GC06M087225	7.91451	https://www.genecards.org/cgi-bin/carddisp.pl?gene=VARS1
MOG	Myelin Oligodendrocyte Glycoprotein	Protein Coding	Q16653	49	GC06P118834	7.89824	https://www.genecards.org/cgi-bin/carddisp.pl?gene=MOG
RLBP1	Retinaldehyde Binding Protein 1	Protein Coding	P12271	47	GC15M089209	7.88276	https://www.genecards.org/cgi-bin/carddisp.pl?gene=RLBP1
B4GALT7	Beta-1,4-Galactosyltransferase 7	Protein Coding	Q9UBV7	45	GC05P177600	7.86834	https://www.genecards.org/cgi-bin/carddisp.pl?gene=B4GALT7
FKBP6	FKBP Prolyl Isomerase Family Member 6 (Inactive)	Protein Coding	O75344	42	GC07P073328	7.86323	https://www.genecards.org/cgi-bin/carddisp.pl?gene=FKBP6
CEP85L	Centrosomal Protein 85 Like	Protein Coding	Q5SZL2	40	GC06M118460	7.85058	https://www.genecards.org/cgi-bin/carddisp.pl?gene=CEP85L
POLR2A	RNA Polymerase II Subunit A	Protein Coding	P24928	48	GC17P092368	7.83813	https://www.genecards.org/cgi-bin/carddisp.pl?gene=POLR2A
ADD3	Adducin 3	Protein Coding	Q9UEY8	46	GC10P109996	7.83648	https://www.genecards.org/cgi-bin/carddisp.pl?gene=ADD3
PEX12	Peroxisomal Biogenesis Factor 12	Protein Coding	O00623	43	GC17M035574	7.83142	https://www.genecards.org/cgi-bin/carddisp.pl?gene=PEX12
OCA2	OCA2 Melanosomal Transmembrane Protein	Protein Coding	Q04671	47	GC15M027754	7.82749	https://www.genecards.org/cgi-bin/carddisp.pl?gene=OCA2
ITGA3	Integrin Subunit Alpha 3	Protein Coding	P26006	52	GC17P050055	7.81278	https://www.genecards.org/cgi-bin/carddisp.pl?gene=ITGA3
GPT2	Glutamic--Pyruvic Transaminase 2	Protein Coding	Q8TD30	48	GC16P061146	7.8073	https://www.genecards.org/cgi-bin/carddisp.pl?gene=GPT2
EEF1A2	Eukaryotic Translation Elongation Factor 1 Alpha 2	Protein Coding	Q05639	50	GC20M063488	7.79304	https://www.genecards.org/cgi-bin/carddisp.pl?gene=EEF1A2
PROKR2	Prokineticin Receptor 2	Protein Coding	Q8NFJ6	46	GC20M009379	7.79126	https://www.genecards.org/cgi-bin/carddisp.pl?gene=PROKR2
ATP5F1E	ATP Synthase F1 Subunit Epsilon	Protein Coding	P56381	45	GC20M059026	7.78971	https://www.genecards.org/cgi-bin/carddisp.pl?gene=ATP5F1E
PI4KA	Phosphatidylinositol 4-Kinase Alpha	Protein Coding	P42356	52	GC22M020707	7.78645	https://www.genecards.org/cgi-bin/carddisp.pl?gene=PI4KA
NIPBL	NIPBL Cohesin Loading Factor	Protein Coding	Q6KC79	47	GC05P036876	7.78461	https://www.genecards.org/cgi-bin/carddisp.pl?gene=NIPBL
SF3B2	Splicing Factor 3b Subunit 2	Protein Coding	Q13435	45	GC11P066050	7.78243	https://www.genecards.org/cgi-bin/carddisp.pl?gene=SF3B2
AHSG	Alpha 2-HS Glycoprotein	Protein Coding	P02765	48	GC03P186658	7.77452	https://www.genecards.org/cgi-bin/carddisp.pl?gene=AHSG
PAK2	P21 (RAC1) Activated Kinase 2	Protein Coding	Q13177	52	GC03P196739	7.76229	https://www.genecards.org/cgi-bin/carddisp.pl?gene=PAK2
PGF	Placental Growth Factor	Protein Coding	P49763	48	GC14M074941	7.76122	https://www.genecards.org/cgi-bin/carddisp.pl?gene=PGF
SDHC	Succinate Dehydrogenase Complex Subunit C	Protein Coding	Q99643	47	GC01P161314	7.75887	https://www.genecards.org/cgi-bin/carddisp.pl?gene=SDHC
SYNJ1	Synaptojanin 1	Protein Coding	O43426	49	GC21M032628	7.7578	https://www.genecards.org/cgi-bin/carddisp.pl?gene=SYNJ1
THG1L	TRNA-Histidine Guanylyltransferase 1 Like	Protein Coding	Q9NWX6	45	GC05P157731	7.73569	https://www.genecards.org/cgi-bin/carddisp.pl?gene=THG1L
TNFRSF11A	TNF Receptor Superfamily Member 11a	Protein Coding	Q9Y6Q6	51	GC18P062325	7.73375	https://www.genecards.org/cgi-bin/carddisp.pl?gene=TNFRSF11A
ERCC1	ERCC Excision Repair 1, Endonuclease Non-Catalytic Subunit	Protein Coding	P07992	50	GC19M085690	7.73196	https://www.genecards.org/cgi-bin/carddisp.pl?gene=ERCC1
ABCA4	ATP Binding Cassette Subfamily A Member 4	Protein Coding	P78363	48	GC01M093992	7.72704	https://www.genecards.org/cgi-bin/carddisp.pl?gene=ABCA4
SLC41A1	Solute Carrier Family 41 Member 1	Protein Coding	Q8IVJ1	43	GC01M205789	7.71144	https://www.genecards.org/cgi-bin/carddisp.pl?gene=SLC41A1
RAB11B	RAB11B, Member RAS Oncogene Family	Protein Coding	Q15907	46	GC19P095110	7.70801	https://www.genecards.org/cgi-bin/carddisp.pl?gene=RAB11B
NDUFS3	NADH:Ubiquinone Oxidoreductase Core Subunit S3	Protein Coding	O75489	50	GC11P047575	7.7026	https://www.genecards.org/cgi-bin/carddisp.pl?gene=NDUFS3
LONP1	Lon Peptidase 1, Mitochondrial	Protein Coding	P36776	49	GC19M005691	7.69601	https://www.genecards.org/cgi-bin/carddisp.pl?gene=LONP1
RARS1	Arginyl-TRNA Synthetase 1	Protein Coding	P54136	48	GC05P168487	7.6843	https://www.genecards.org/cgi-bin/carddisp.pl?gene=RARS1
MAF	MAF BZIP Transcription Factor	Protein Coding	O75444	48	GC16M079204	7.67442	https://www.genecards.org/cgi-bin/carddisp.pl?gene=MAF
DVL2	Dishevelled Segment Polarity Protein 2	Protein Coding	O14641	48	GC17M007225	7.66969	https://www.genecards.org/cgi-bin/carddisp.pl?gene=DVL2
HAS2	Hyaluronan Synthase 2	Protein Coding	Q92819	46	GC08M121612	7.66416	https://www.genecards.org/cgi-bin/carddisp.pl?gene=HAS2
FZD4	Frizzled Class Receptor 4	Protein Coding	Q9ULV1	53	GC11M086945	7.64654	https://www.genecards.org/cgi-bin/carddisp.pl?gene=FZD4
TPP1	Tripeptidyl Peptidase 1	Protein Coding	O14773	48	GC11M009914	7.64595	https://www.genecards.org/cgi-bin/carddisp.pl?gene=TPP1
IFT88	Intraflagellar Transport 88	Protein Coding	Q13099	45	GC13P020566	7.6443	https://www.genecards.org/cgi-bin/carddisp.pl?gene=IFT88
ZEB2	Zinc Finger E-Box Binding Homeobox 2	Protein Coding	O60315	51	GC02M144384	7.63795	https://www.genecards.org/cgi-bin/carddisp.pl?gene=ZEB2
COL18A1	Collagen Type XVIII Alpha 1 Chain	Protein Coding	P39060	50	GC21P045405	7.63327	https://www.genecards.org/cgi-bin/carddisp.pl?gene=COL18A1
MLXIPL	MLX Interacting Protein Like	Protein Coding	Q9NP71	47	GC07M073593	7.63291	https://www.genecards.org/cgi-bin/carddisp.pl?gene=MLXIPL
SCAPER	S-Phase Cyclin A Associated Protein In The ER	Protein Coding	Q9BY12	40	GC15M076347	7.62941	https://www.genecards.org/cgi-bin/carddisp.pl?gene=SCAPER
DYRK1A	Dual Specificity Tyrosine Phosphorylation Regulated Kinase 1A	Protein Coding	Q13627	53	GC21P037365	7.62852	https://www.genecards.org/cgi-bin/carddisp.pl?gene=DYRK1A
F5	Coagulation Factor V	Protein Coding	P12259	51	GC01M169511	7.62759	https://www.genecards.org/cgi-bin/carddisp.pl?gene=F5
FLCN	Folliculin	Protein Coding	Q8NFG4	46	GC17M017212	7.62322	https://www.genecards.org/cgi-bin/carddisp.pl?gene=FLCN
LYST	Lysosomal Trafficking Regulator	Protein Coding	Q99698	42	GC01M235661	7.61784	https://www.genecards.org/cgi-bin/carddisp.pl?gene=LYST
DCAF17	DDB1 And CUL4 Associated Factor 17	Protein Coding	Q5H9S7	42	GC02P171434	7.61105	https://www.genecards.org/cgi-bin/carddisp.pl?gene=DCAF17
ALG6	ALG6 Alpha-1,3-Glucosyltransferase	Protein Coding	Q9Y672	45	GC01P063367	7.60184	https://www.genecards.org/cgi-bin/carddisp.pl?gene=ALG6
RNU7-1	RNA, U7 Small Nuclear 1	RNA Gene		18	GC12P033758	7.60152	https://www.genecards.org/cgi-bin/carddisp.pl?gene=RNU7-1
AFP	Alpha Fetoprotein	Protein Coding	P02771	51	GC04P073431	7.59226	https://www.genecards.org/cgi-bin/carddisp.pl?gene=AFP
CANT1	Calcium Activated Nucleotidase 1	Protein Coding	Q8WVQ1	48	GC17M078992	7.57476	https://www.genecards.org/cgi-bin/carddisp.pl?gene=CANT1
KIF14	Kinesin Family Member 14	Protein Coding	Q15058	45	GC01M200551	7.56324	https://www.genecards.org/cgi-bin/carddisp.pl?gene=KIF14
DLL4	Delta Like Canonical Notch Ligand 4	Protein Coding	Q9NR61	51	GC15P040929	7.56264	https://www.genecards.org/cgi-bin/carddisp.pl?gene=DLL4
SEMA4A	Semaphorin 4A	Protein Coding	Q9H3S1	48	GC01P156147	7.55713	https://www.genecards.org/cgi-bin/carddisp.pl?gene=SEMA4A
CCND2	Cyclin D2	Protein Coding	P30279	52	GC12P033680	7.5538	https://www.genecards.org/cgi-bin/carddisp.pl?gene=CCND2
NID1	Nidogen 1	Protein Coding	P14543	47	GC01M235975	7.5468	https://www.genecards.org/cgi-bin/carddisp.pl?gene=NID1
UBR1	Ubiquitin Protein Ligase E3 Component N-Recognin 1	Protein Coding	Q8IWV7	47	GC15M042942	7.54476	https://www.genecards.org/cgi-bin/carddisp.pl?gene=UBR1
MIR19B1	MicroRNA 19b-1	RNA Gene		19	GC13P091649	7.54314	https://www.genecards.org/cgi-bin/carddisp.pl?gene=MIR19B1
TFE3	Transcription Factor Binding To IGHM Enhancer 3	Protein Coding	P19532	48	GC0XM049028	7.54097	https://www.genecards.org/cgi-bin/carddisp.pl?gene=TFE3
RARA	Retinoic Acid Receptor Alpha	Protein Coding	P10276	53	GC17P040309	7.52905	https://www.genecards.org/cgi-bin/carddisp.pl?gene=RARA
ITGA8	Integrin Subunit Alpha 8	Protein Coding	P53708	48	GC10M015513	7.51957	https://www.genecards.org/cgi-bin/carddisp.pl?gene=ITGA8
NPR3	Natriuretic Peptide Receptor 3	Protein Coding	P17342	49	GC05P032689	7.50763	https://www.genecards.org/cgi-bin/carddisp.pl?gene=NPR3
GPC3	Glypican 3	Protein Coding	P51654	50	GC0XM133535	7.50405	https://www.genecards.org/cgi-bin/carddisp.pl?gene=GPC3
HS6ST1	Heparan Sulfate 6-O-Sulfotransferase 1	Protein Coding	O60243	46	GC02M128236	7.49763	https://www.genecards.org/cgi-bin/carddisp.pl?gene=HS6ST1
ANKH	ANKH Inorganic Pyrophosphate Transport Regulator	Protein Coding	Q9HCJ1	43	GC05M014792	7.49088	https://www.genecards.org/cgi-bin/carddisp.pl?gene=ANKH
MFF	Mitochondrial Fission Factor	Protein Coding	Q9GZY8	44	GC02P227325	7.4783	https://www.genecards.org/cgi-bin/carddisp.pl?gene=MFF
CRIPTO	Cripto, EGF-CFC Family Member	Protein Coding	P13385	44	GC03P055149	7.47615	https://www.genecards.org/cgi-bin/carddisp.pl?gene=CRIPTO
FOXL2	Forkhead Box L2	Protein Coding	P58012	45	GC03M138944	7.47259	https://www.genecards.org/cgi-bin/carddisp.pl?gene=FOXL2
PEX11B	Peroxisomal Biogenesis Factor 11 Beta	Protein Coding	O96011	42	GC01M145911	7.46804	https://www.genecards.org/cgi-bin/carddisp.pl?gene=PEX11B
GTF2I	General Transcription Factor IIi	Protein Coding	P78347	44	GC07P082781	7.46358	https://www.genecards.org/cgi-bin/carddisp.pl?gene=GTF2I
SCLT1	Sodium Channel And Clathrin Linker 1	Protein Coding	Q96NL6	39	GC04M128864	7.43381	https://www.genecards.org/cgi-bin/carddisp.pl?gene=SCLT1
SSBP1	Single Stranded DNA Binding Protein 1	Protein Coding	Q04837	45	GC07P155560	7.42613	https://www.genecards.org/cgi-bin/carddisp.pl?gene=SSBP1
BLOC1S1	Biogenesis Of Lysosomal Organelles Complex 1 Subunit 1	Protein Coding	P78537	40	GC12P059046	7.42436	https://www.genecards.org/cgi-bin/carddisp.pl?gene=BLOC1S1
BCL11A	BCL11 Transcription Factor A	Protein Coding	Q9H165	47	GC02M060451	7.4166	https://www.genecards.org/cgi-bin/carddisp.pl?gene=BCL11A
WDR62	WD Repeat Domain 62	Protein Coding	O43379	43	GC19P036054	7.41324	https://www.genecards.org/cgi-bin/carddisp.pl?gene=WDR62
MVK	Mevalonate Kinase	Protein Coding	Q03426	51	GC12P109573	7.41192	https://www.genecards.org/cgi-bin/carddisp.pl?gene=MVK
GAST	Gastrin	Protein Coding	P01350	43	GC17P041712	7.4114	https://www.genecards.org/cgi-bin/carddisp.pl?gene=GAST
SLC3A1	Solute Carrier Family 3 Member 1	Protein Coding	Q07837	51	GC02P044275	7.39855	https://www.genecards.org/cgi-bin/carddisp.pl?gene=SLC3A1
GLUD1	Glutamate Dehydrogenase 1	Protein Coding	P00367	53	GC10M087050	7.39841	https://www.genecards.org/cgi-bin/carddisp.pl?gene=GLUD1
STX16	Syntaxin 16	Protein Coding	O14662	45	GC20P058652	7.38843	https://www.genecards.org/cgi-bin/carddisp.pl?gene=STX16
SLCO1B1	Solute Carrier Organic Anion Transporter Family Member 1B1	Protein Coding	Q9Y6L6	50	GC12P034155	7.37364	https://www.genecards.org/cgi-bin/carddisp.pl?gene=SLCO1B1
SLC25A22	Solute Carrier Family 25 Member 22	Protein Coding	Q9H936	44	GC11M009580	7.37144	https://www.genecards.org/cgi-bin/carddisp.pl?gene=SLC25A22
KCNN3	Potassium Calcium-Activated Channel Subfamily N Member 3	Protein Coding	Q9UGI6	47	GC01M154697	7.35343	https://www.genecards.org/cgi-bin/carddisp.pl?gene=KCNN3
ROBO1	Roundabout Guidance Receptor 1	Protein Coding	Q9Y6N7	48	GC03M078597	7.35036	https://www.genecards.org/cgi-bin/carddisp.pl?gene=ROBO1
ITGB6	Integrin Subunit Beta 6	Protein Coding	P18564	52	GC02M160099	7.34963	https://www.genecards.org/cgi-bin/carddisp.pl?gene=ITGB6
AHR	Aryl Hydrocarbon Receptor	Protein Coding	P35869	50	GC07P016916	7.33413	https://www.genecards.org/cgi-bin/carddisp.pl?gene=AHR
RSPO2	R-Spondin 2	Protein Coding	Q6UXX9	46	GC08M107899	7.33196	https://www.genecards.org/cgi-bin/carddisp.pl?gene=RSPO2
BEST1	Bestrophin 1	Protein Coding	O76090	47	GC11P061949	7.32668	https://www.genecards.org/cgi-bin/carddisp.pl?gene=BEST1
ERAP1	Endoplasmic Reticulum Aminopeptidase 1	Protein Coding	Q9NZ08	49	GC05M096760	7.31662	https://www.genecards.org/cgi-bin/carddisp.pl?gene=ERAP1
SNAI2	Snail Family Transcriptional Repressor 2	Protein Coding	O43623	47	GC08M048917	7.31208	https://www.genecards.org/cgi-bin/carddisp.pl?gene=SNAI2
NUP62	Nucleoporin 62	Protein Coding	P37198	48	GC19M049906	7.31138	https://www.genecards.org/cgi-bin/carddisp.pl?gene=NUP62
CD209	CD209 Molecule	Protein Coding	Q9NNX6	47	GC19M007739	7.30005	https://www.genecards.org/cgi-bin/carddisp.pl?gene=CD209
FZD3	Frizzled Class Receptor 3	Protein Coding	Q9NPG1	46	GC08P028494	7.29393	https://www.genecards.org/cgi-bin/carddisp.pl?gene=FZD3
KDM4C	Lysine Demethylase 4C	Protein Coding	Q9H3R0	45	GC09P006720	7.29101	https://www.genecards.org/cgi-bin/carddisp.pl?gene=KDM4C
HGSNAT	Heparan-Alpha-Glucosaminide N-Acetyltransferase	Protein Coding	Q68CP4	41	GC08P043140	7.28197	https://www.genecards.org/cgi-bin/carddisp.pl?gene=HGSNAT
CUL7	Cullin 7	Protein Coding	Q14999	45	GC06M043037	7.28109	https://www.genecards.org/cgi-bin/carddisp.pl?gene=CUL7
COG6	Component Of Oligomeric Golgi Complex 6	Protein Coding	Q9Y2V7	42	GC13P039655	7.27458	https://www.genecards.org/cgi-bin/carddisp.pl?gene=COG6
NODAL	Nodal Growth Differentiation Factor	Protein Coding	Q96S42	46	GC10M070431	7.26424	https://www.genecards.org/cgi-bin/carddisp.pl?gene=NODAL
REPS1	RALBP1 Associated Eps Domain Containing 1	Protein Coding	Q96D71	42	GC06M138903	7.26187	https://www.genecards.org/cgi-bin/carddisp.pl?gene=REPS1
YME1L1	YME1 Like 1 ATPase	Protein Coding	Q96TA2	46	GC10M027110	7.2597	https://www.genecards.org/cgi-bin/carddisp.pl?gene=YME1L1
AUTS2	Activator Of Transcription And Developmental Regulator AUTS2	Protein Coding	Q8WXX7	45	GC07P069598	7.24824	https://www.genecards.org/cgi-bin/carddisp.pl?gene=AUTS2
WDPCP	WD Repeat Containing Planar Cell Polarity Effector	Protein Coding	O95876	42	GC02M063121	7.24797	https://www.genecards.org/cgi-bin/carddisp.pl?gene=WDPCP
RSRC2	Arginine And Serine Rich Coiled-Coil 2	Protein Coding	Q7L4I2	37	GC12M122503	7.24467	https://www.genecards.org/cgi-bin/carddisp.pl?gene=RSRC2
PEX19	Peroxisomal Biogenesis Factor 19	Protein Coding	P40855	47	GC01M160276	7.23856	https://www.genecards.org/cgi-bin/carddisp.pl?gene=PEX19
NRCAM	Neuronal Cell Adhesion Molecule	Protein Coding	Q92823	48	GC07M108147	7.22792	https://www.genecards.org/cgi-bin/carddisp.pl?gene=NRCAM
AP3B2	Adaptor Related Protein Complex 3 Subunit Beta 2	Protein Coding	Q13367	45	GC15M141003	7.22251	https://www.genecards.org/cgi-bin/carddisp.pl?gene=AP3B2
SLC35A2	Solute Carrier Family 35 Member A2	Protein Coding	P78381	44	GC0XM048903	7.22084	https://www.genecards.org/cgi-bin/carddisp.pl?gene=SLC35A2
GTPBP2	GTP Binding Protein 2	Protein Coding	Q9BX10	42	GC06M043605	7.2133	https://www.genecards.org/cgi-bin/carddisp.pl?gene=GTPBP2
CYB5R3	Cytochrome B5 Reductase 3	Protein Coding	P00387	49	GC22M072679	7.20297	https://www.genecards.org/cgi-bin/carddisp.pl?gene=CYB5R3
CCDC174	Coiled-Coil Domain Containing 174	Protein Coding	Q6PII3	36	GC03P019384	7.20164	https://www.genecards.org/cgi-bin/carddisp.pl?gene=CCDC174
MT-TR	Mitochondrially Encoded TRNA-Arg (CGN)	RNA Gene		14	GCMTP010407	7.20112	https://www.genecards.org/cgi-bin/carddisp.pl?gene=MT-TR
ATP5F1D	ATP Synthase F1 Subunit Delta	Protein Coding	P30049	44	GC19P094770	7.20027	https://www.genecards.org/cgi-bin/carddisp.pl?gene=ATP5F1D
TOE1	Target Of EGR1, Exonuclease	Protein Coding	Q96GM8	42	GC01P045887	7.19554	https://www.genecards.org/cgi-bin/carddisp.pl?gene=TOE1
HNF1A-AS1	HNF1A Antisense RNA 1	RNA Gene		21	GC12M123092	7.19431	https://www.genecards.org/cgi-bin/carddisp.pl?gene=HNF1A-AS1
GABRA1	Gamma-Aminobutyric Acid Type A Receptor Subunit Alpha1	Protein Coding	P14867	51	GC05P161847	7.19385	https://www.genecards.org/cgi-bin/carddisp.pl?gene=GABRA1
MINPP1	Multiple Inositol-Polyphosphate Phosphatase 1	Protein Coding	Q9UNW1	49	GC10P087504	7.19122	https://www.genecards.org/cgi-bin/carddisp.pl?gene=MINPP1
TOP2A	DNA Topoisomerase II Alpha	Protein Coding	P11388	54	GC17M040388	7.18748	https://www.genecards.org/cgi-bin/carddisp.pl?gene=TOP2A
PBX1	PBX Homeobox 1	Protein Coding	P40424	52	GC01P164524	7.18038	https://www.genecards.org/cgi-bin/carddisp.pl?gene=PBX1
CFAP418	Cilia And Flagella Associated Protein 418	Protein Coding	Q96NL8	36	GC08M095245	7.17743	https://www.genecards.org/cgi-bin/carddisp.pl?gene=CFAP418
NARS1	Asparaginyl-TRNA Synthetase 1	Protein Coding	O43776	47	GC18M057601	7.17232	https://www.genecards.org/cgi-bin/carddisp.pl?gene=NARS1
SOST	Sclerostin	Protein Coding	Q9BQB4	47	GC17M043753	7.16736	https://www.genecards.org/cgi-bin/carddisp.pl?gene=SOST
DMBX1	Diencephalon/Mesencephalon Homeobox 1	Protein Coding	Q8NFW5	36	GC01P046489	7.1537	https://www.genecards.org/cgi-bin/carddisp.pl?gene=DMBX1
TRPA1	Transient Receptor Potential Cation Channel Subfamily A Member 1	Protein Coding	O75762	51	GC08M072019	7.13628	https://www.genecards.org/cgi-bin/carddisp.pl?gene=TRPA1
IPW	Imprinted In Prader-Willi Syndrome	RNA Gene		17	GC15P025116	7.13185	https://www.genecards.org/cgi-bin/carddisp.pl?gene=IPW
RREB1	Ras Responsive Element Binding Protein 1	Protein Coding	Q92766	45	GC06P007107	7.13112	https://www.genecards.org/cgi-bin/carddisp.pl?gene=RREB1
CUX1	Cut Like Homeobox 1	Protein Coding	Q13948	49	GC07P101815	7.12807	https://www.genecards.org/cgi-bin/carddisp.pl?gene=CUX1
PEX14	Peroxisomal Biogenesis Factor 14	Protein Coding	O75381	47	GC01P010472	7.12297	https://www.genecards.org/cgi-bin/carddisp.pl?gene=PEX14
MICOS13	Mitochondrial Contact Site And Cristae Organizing System Subunit 13	Protein Coding	Q5XKP0	40	GC19M016749	7.11956	https://www.genecards.org/cgi-bin/carddisp.pl?gene=MICOS13
SRD5A3	Steroid 5 Alpha-Reductase 3	Protein Coding	Q9H8P0	46	GC04P055346	7.11862	https://www.genecards.org/cgi-bin/carddisp.pl?gene=SRD5A3
BRAT1	BRCA1 Associated ATM Activator 1	Protein Coding	Q6PJG6	41	GC07M003002	7.10964	https://www.genecards.org/cgi-bin/carddisp.pl?gene=BRAT1
PMPCA	Peptidase, Mitochondrial Processing Subunit Alpha	Protein Coding	Q10713	46	GC09P136410	7.103	https://www.genecards.org/cgi-bin/carddisp.pl?gene=PMPCA
HARS2	Histidyl-TRNA Synthetase 2, Mitochondrial	Protein Coding	P49590	47	GC05P149892	7.09732	https://www.genecards.org/cgi-bin/carddisp.pl?gene=HARS2
RPS24	Ribosomal Protein S24	Protein Coding	P62847	47	GC10P078033	7.08468	https://www.genecards.org/cgi-bin/carddisp.pl?gene=RPS24
PDLIM1	PDZ And LIM Domain 1	Protein Coding	O00151	44	GC10M095237	7.08376	https://www.genecards.org/cgi-bin/carddisp.pl?gene=PDLIM1
GATA3	GATA Binding Protein 3	Protein Coding	P23771	53	GC10P008045	7.07931	https://www.genecards.org/cgi-bin/carddisp.pl?gene=GATA3
TNFSF13B	TNF Superfamily Member 13b	Protein Coding	Q9Y275	48	GC13P108251	7.07341	https://www.genecards.org/cgi-bin/carddisp.pl?gene=TNFSF13B
CBY1	Chibby 1, Beta Catenin Antagonist	Protein Coding	Q9Y3M2	44	GC22P038656	7.06811	https://www.genecards.org/cgi-bin/carddisp.pl?gene=CBY1
DYNC2I1	Dynein 2 Intermediate Chain 1	Protein Coding	Q8WVS4	40	GC07P158839	7.0536	https://www.genecards.org/cgi-bin/carddisp.pl?gene=DYNC2I1
CCDC115	Coiled-Coil Domain Containing 115	Protein Coding	Q96NT0	41	GC02M136260	7.05254	https://www.genecards.org/cgi-bin/carddisp.pl?gene=CCDC115
LEFTY2	Left-Right Determination Factor 2	Protein Coding	O00292	48	GC01M226081	7.05105	https://www.genecards.org/cgi-bin/carddisp.pl?gene=LEFTY2
IFT52	Intraflagellar Transport 52	Protein Coding	Q9Y366	40	GC20P043590	7.04967	https://www.genecards.org/cgi-bin/carddisp.pl?gene=IFT52
ATAD3A	ATPase Family AAA Domain Containing 3A	Protein Coding	Q9NVI7	45	GC01P008396	7.04262	https://www.genecards.org/cgi-bin/carddisp.pl?gene=ATAD3A
CCDC28B	Coiled-Coil Domain Containing 28B	Protein Coding	Q9BUN5	41	GC01P032246	7.03963	https://www.genecards.org/cgi-bin/carddisp.pl?gene=CCDC28B
MRPS34	Mitochondrial Ribosomal Protein S34	Protein Coding	P82930	40	GC16M001771	7.02634	https://www.genecards.org/cgi-bin/carddisp.pl?gene=MRPS34
STAT2	Signal Transducer And Activator Of Transcription 2	Protein Coding	P52630	52	GC12M056341	7.01757	https://www.genecards.org/cgi-bin/carddisp.pl?gene=STAT2
NDUFA6	NADH:Ubiquinone Oxidoreductase Subunit A6	Protein Coding	P56556	47	GC22M042085	7.00503	https://www.genecards.org/cgi-bin/carddisp.pl?gene=NDUFA6
MYORG	Myogenesis Regulating Glycosidase (Putative)	Protein Coding	Q6NSJ0	40	GC09M034366	7.00362	https://www.genecards.org/cgi-bin/carddisp.pl?gene=MYORG
UBA5	Ubiquitin Like Modifier Activating Enzyme 5	Protein Coding	Q9GZZ9	45	GC03P132654	6.99855	https://www.genecards.org/cgi-bin/carddisp.pl?gene=UBA5
UNC80	Unc-80 Homolog, NALCN Channel Complex Subunit	Protein Coding	Q8N2C7	39	GC02P209771	6.99853	https://www.genecards.org/cgi-bin/carddisp.pl?gene=UNC80
CLTC	Clathrin Heavy Chain	Protein Coding	Q00610	49	GC17P059619	6.98326	https://www.genecards.org/cgi-bin/carddisp.pl?gene=CLTC
SLC39A13	Solute Carrier Family 39 Member 13	Protein Coding	Q96H72	44	GC11P047407	6.98299	https://www.genecards.org/cgi-bin/carddisp.pl?gene=SLC39A13
MLANA	Melan-A	Protein Coding	Q16655	44	GC09P008640	6.98209	https://www.genecards.org/cgi-bin/carddisp.pl?gene=MLANA
COL7A1	Collagen Type VII Alpha 1 Chain	Protein Coding	Q02388	47	GC03M048564	6.97472	https://www.genecards.org/cgi-bin/carddisp.pl?gene=COL7A1
TNR	Tenascin R	Protein Coding	Q92752	47	GC01M175291	6.96902	https://www.genecards.org/cgi-bin/carddisp.pl?gene=TNR
KDM6A	Lysine Demethylase 6A	Protein Coding	O15550	51	GC0XP044873	6.95941	https://www.genecards.org/cgi-bin/carddisp.pl?gene=KDM6A
ERF	ETS2 Repressor Factor	Protein Coding	P50548	45	GC19M042247	6.93345	https://www.genecards.org/cgi-bin/carddisp.pl?gene=ERF
NR2E3	Nuclear Receptor Subfamily 2 Group E Member 3	Protein Coding	Q9Y5X4	46	GC15P071792	6.93215	https://www.genecards.org/cgi-bin/carddisp.pl?gene=NR2E3
HLCS	Holocarboxylase Synthetase	Protein Coding	P50747	46	GC21M036750	6.93152	https://www.genecards.org/cgi-bin/carddisp.pl?gene=HLCS
CACNA1F	Calcium Voltage-Gated Channel Subunit Alpha1 F	Protein Coding	O60840	47	GC0XM049205	6.92385	https://www.genecards.org/cgi-bin/carddisp.pl?gene=CACNA1F
TMEM199	Transmembrane Protein 199	Protein Coding	Q8N511	39	GC17P093081	6.91993	https://www.genecards.org/cgi-bin/carddisp.pl?gene=TMEM199
DHCR24	24-Dehydrocholesterol Reductase	Protein Coding	Q15392	48	GC01M054849	6.9155	https://www.genecards.org/cgi-bin/carddisp.pl?gene=DHCR24
SGPL1	Sphingosine-1-Phosphate Lyase 1	Protein Coding	O95470	50	GC10P070815	6.91138	https://www.genecards.org/cgi-bin/carddisp.pl?gene=SGPL1
RPGR	Retinitis Pigmentosa GTPase Regulator	Protein Coding	Q92834	45	GC0XM038269	6.90731	https://www.genecards.org/cgi-bin/carddisp.pl?gene=RPGR
IRF3	Interferon Regulatory Factor 3	Protein Coding	Q14653	48	GC19M049659	6.90564	https://www.genecards.org/cgi-bin/carddisp.pl?gene=IRF3
NBAS	NBAS Subunit Of NRZ Tethering Complex	Protein Coding	A2RRP1	44	GC02M014796	6.90017	https://www.genecards.org/cgi-bin/carddisp.pl?gene=NBAS
AMBRA1	Autophagy And Beclin 1 Regulator 1	Protein Coding	Q9C0C7	41	GC11M116466	6.88869	https://www.genecards.org/cgi-bin/carddisp.pl?gene=AMBRA1
SMAD9	SMAD Family Member 9	Protein Coding	O15198	50	GC13M036844	6.87952	https://www.genecards.org/cgi-bin/carddisp.pl?gene=SMAD9
TSPO	Translocator Protein	Protein Coding	B1AH88	48	GC22P043151	6.87564	https://www.genecards.org/cgi-bin/carddisp.pl?gene=TSPO
EXOSC5	Exosome Component 5	Protein Coding	Q9NQT4	45	GC19M085570	6.87211	https://www.genecards.org/cgi-bin/carddisp.pl?gene=EXOSC5
UGT1A1	UDP Glucuronosyltransferase Family 1 Member A1	Protein Coding	P22309	54	GC02P233760	6.86663	https://www.genecards.org/cgi-bin/carddisp.pl?gene=UGT1A1
PEX3	Peroxisomal Biogenesis Factor 3	Protein Coding	P56589	46	GC06P143450	6.86381	https://www.genecards.org/cgi-bin/carddisp.pl?gene=PEX3
EFNB1	Ephrin B1	Protein Coding	P98172	50	GC0XP068828	6.86218	https://www.genecards.org/cgi-bin/carddisp.pl?gene=EFNB1
TBX15	T-Box Transcription Factor 15	Protein Coding	Q96SF7	44	GC01M118883	6.86109	https://www.genecards.org/cgi-bin/carddisp.pl?gene=TBX15
CHRNA7	Cholinergic Receptor Nicotinic Alpha 7 Subunit	Protein Coding	P36544	48	GC15P031923	6.85144	https://www.genecards.org/cgi-bin/carddisp.pl?gene=CHRNA7
BFSP2	Beaded Filament Structural Protein 2	Protein Coding	Q13515	43	GC03P137482	6.84435	https://www.genecards.org/cgi-bin/carddisp.pl?gene=BFSP2
CYP1B1	Cytochrome P450 Family 1 Subfamily B Member 1	Protein Coding	Q16678	51	GC02M038066	6.83755	https://www.genecards.org/cgi-bin/carddisp.pl?gene=CYP1B1
ERCC4	ERCC Excision Repair 4, Endonuclease Catalytic Subunit	Protein Coding	Q92889	49	GC16P013920	6.83554	https://www.genecards.org/cgi-bin/carddisp.pl?gene=ERCC4
LTBP3	Latent Transforming Growth Factor Beta Binding Protein 3	Protein Coding	Q9NS15	47	GC11M065538	6.83484	https://www.genecards.org/cgi-bin/carddisp.pl?gene=LTBP3
BUB1B	BUB1 Mitotic Checkpoint Serine/Threonine Kinase B	Protein Coding	O60566	53	GC15P040161	6.8283	https://www.genecards.org/cgi-bin/carddisp.pl?gene=BUB1B
GNPTAB	N-Acetylglucosamine-1-Phosphate Transferase Subunits Alpha And Beta	Protein Coding	Q3T906	45	GC12M101745	6.82733	https://www.genecards.org/cgi-bin/carddisp.pl?gene=GNPTAB
BIRC5	Baculoviral IAP Repeat Containing 5	Protein Coding	O15392	50	GC17P078214	6.81361	https://www.genecards.org/cgi-bin/carddisp.pl?gene=BIRC5
ASNS	Asparagine Synthetase (Glutamine-Hydrolyzing)	Protein Coding	P08243	50	GC07M097854	6.80617	https://www.genecards.org/cgi-bin/carddisp.pl?gene=ASNS
ZMYND11	Zinc Finger MYND-Type Containing 11	Protein Coding	Q15326	45	GC10P000134	6.80363	https://www.genecards.org/cgi-bin/carddisp.pl?gene=ZMYND11
SMS	Spermine Synthase	Protein Coding	P52788	47	GC0XP021958	6.80217	https://www.genecards.org/cgi-bin/carddisp.pl?gene=SMS
PPP2R1A	Protein Phosphatase 2 Scaffold Subunit Aalpha	Protein Coding	P30153	52	GC19P096484	6.79991	https://www.genecards.org/cgi-bin/carddisp.pl?gene=PPP2R1A
IFNGR1	Interferon Gamma Receptor 1	Protein Coding	P15260	54	GC06M137197	6.79894	https://www.genecards.org/cgi-bin/carddisp.pl?gene=IFNGR1
WRN	WRN RecQ Like Helicase	Protein Coding	Q14191	50	GC08P031033	6.79151	https://www.genecards.org/cgi-bin/carddisp.pl?gene=WRN
ARID2	AT-Rich Interaction Domain 2	Protein Coding	Q68CP9	44	GC12P045729	6.79084	https://www.genecards.org/cgi-bin/carddisp.pl?gene=ARID2
COL9A3	Collagen Type IX Alpha 3 Chain	Protein Coding	Q14050	46	GC20P062816	6.7829	https://www.genecards.org/cgi-bin/carddisp.pl?gene=COL9A3
NSD2	Nuclear Receptor Binding SET Domain Protein 2	Protein Coding	O96028	47	GC04P002603	6.77954	https://www.genecards.org/cgi-bin/carddisp.pl?gene=NSD2
PDHB	Pyruvate Dehydrogenase E1 Subunit Beta	Protein Coding	P11177	50	GC03M058429	6.77803	https://www.genecards.org/cgi-bin/carddisp.pl?gene=PDHB
PLCG1	Phospholipase C Gamma 1	Protein Coding	P19174	51	GC20P041136	6.76849	https://www.genecards.org/cgi-bin/carddisp.pl?gene=PLCG1
TIMM50	Translocase Of Inner Mitochondrial Membrane 50	Protein Coding	Q3ZCQ8	43	GC19P039480	6.76761	https://www.genecards.org/cgi-bin/carddisp.pl?gene=TIMM50
ACER3	Alkaline Ceramidase 3	Protein Coding	Q9NUN7	41	GC11P076860	6.76547	https://www.genecards.org/cgi-bin/carddisp.pl?gene=ACER3
SEMA3E	Semaphorin 3E	Protein Coding	O15041	47	GC07M083363	6.76391	https://www.genecards.org/cgi-bin/carddisp.pl?gene=SEMA3E
FDFT1	Farnesyl-Diphosphate Farnesyltransferase 1	Protein Coding	P37268	49	GC08P011795	6.76357	https://www.genecards.org/cgi-bin/carddisp.pl?gene=FDFT1
WNT7A	Wnt Family Member 7A	Protein Coding	O00755	52	GC03M024962	6.75148	https://www.genecards.org/cgi-bin/carddisp.pl?gene=WNT7A
PRPH2	Peripherin 2	Protein Coding	P23942	44	GC06M087506	6.7487	https://www.genecards.org/cgi-bin/carddisp.pl?gene=PRPH2
TERF1	Telomeric Repeat Binding Factor 1	Protein Coding	P54274	46	GC08P073008	6.74189	https://www.genecards.org/cgi-bin/carddisp.pl?gene=TERF1
POR	Cytochrome P450 Oxidoreductase	Protein Coding	P16435	52	GC07P075899	6.73469	https://www.genecards.org/cgi-bin/carddisp.pl?gene=POR
SOX2-OT	SOX2 Overlapping Transcript	RNA Gene		26	GC03P180989	6.72576	https://www.genecards.org/cgi-bin/carddisp.pl?gene=SOX2-OT
ACSL4	Acyl-CoA Synthetase Long Chain Family Member 4	Protein Coding	O60488	49	GC0XM109624	6.72173	https://www.genecards.org/cgi-bin/carddisp.pl?gene=ACSL4
NCF1	Neutrophil Cytosolic Factor 1	Protein Coding	P14598	50	GC07P082786	6.71949	https://www.genecards.org/cgi-bin/carddisp.pl?gene=NCF1
FOXP2	Forkhead Box P2	Protein Coding	O15409	47	GC07P114086	6.71805	https://www.genecards.org/cgi-bin/carddisp.pl?gene=FOXP2
XYLT1	Xylosyltransferase 1	Protein Coding	Q86Y38	47	GC16M017101	6.71034	https://www.genecards.org/cgi-bin/carddisp.pl?gene=XYLT1
MKRN3	Makorin Ring Finger Protein 3	Protein Coding	Q13064	44	GC15P142463	6.69766	https://www.genecards.org/cgi-bin/carddisp.pl?gene=MKRN3
EXT2	Exostosin Glycosyltransferase 2	Protein Coding	Q93063	48	GC11P044095	6.69433	https://www.genecards.org/cgi-bin/carddisp.pl?gene=EXT2
NDRG2	NDRG Family Member 2	Protein Coding	Q9UN36	42	GC14M021016	6.69187	https://www.genecards.org/cgi-bin/carddisp.pl?gene=NDRG2
ALG12	ALG12 Alpha-1,6-Mannosyltransferase	Protein Coding	Q9BV10	42	GC22M049859	6.69067	https://www.genecards.org/cgi-bin/carddisp.pl?gene=ALG12
CHST14	Carbohydrate Sulfotransferase 14	Protein Coding	Q8NCH0	45	GC15P040470	6.68234	https://www.genecards.org/cgi-bin/carddisp.pl?gene=CHST14
AP1S1	Adaptor Related Protein Complex 1 Subunit Sigma 1	Protein Coding	P61966	43	GC07P101154	6.67909	https://www.genecards.org/cgi-bin/carddisp.pl?gene=AP1S1
CTSK	Cathepsin K	Protein Coding	P43235	53	GC01M158614	6.6742	https://www.genecards.org/cgi-bin/carddisp.pl?gene=CTSK
SOX11	SRY-Box Transcription Factor 11	Protein Coding	P35716	45	GC02P005707	6.6734	https://www.genecards.org/cgi-bin/carddisp.pl?gene=SOX11
SLC35C1	Solute Carrier Family 35 Member C1	Protein Coding	Q96A29	45	GC11P047178	6.66388	https://www.genecards.org/cgi-bin/carddisp.pl?gene=SLC35C1
GAD1	Glutamate Decarboxylase 1	Protein Coding	Q99259	53	GC02P170813	6.66108	https://www.genecards.org/cgi-bin/carddisp.pl?gene=GAD1
MIR30C1	MicroRNA 30c-1	RNA Gene		22	GC01P040757	6.65543	https://www.genecards.org/cgi-bin/carddisp.pl?gene=MIR30C1
ASPM	Assembly Factor For Spindle Microtubules	Protein Coding	Q8IZT6	42	GC01M197084	6.64201	https://www.genecards.org/cgi-bin/carddisp.pl?gene=ASPM
EFHC1	EF-Hand Domain Containing 1	Protein Coding	Q5JVL4	45	GC06P052362	6.64132	https://www.genecards.org/cgi-bin/carddisp.pl?gene=EFHC1
FUCA1	Alpha-L-Fucosidase 1	Protein Coding	P04066	52	GC01M023845	6.63829	https://www.genecards.org/cgi-bin/carddisp.pl?gene=FUCA1
MOCS1	Molybdenum Cofactor Synthesis 1	Protein Coding	Q9NZB8	44	GC06M039899	6.63808	https://www.genecards.org/cgi-bin/carddisp.pl?gene=MOCS1
FLT4	Fms Related Receptor Tyrosine Kinase 4	Protein Coding	P35916	55	GC05M182380	6.63714	https://www.genecards.org/cgi-bin/carddisp.pl?gene=FLT4
AIRE	Autoimmune Regulator	Protein Coding	O43918	47	GC21P044285	6.62118	https://www.genecards.org/cgi-bin/carddisp.pl?gene=AIRE
MGMT	O-6-Methylguanine-DNA Methyltransferase	Protein Coding	P16455	53	GC10P129467	6.60002	https://www.genecards.org/cgi-bin/carddisp.pl?gene=MGMT
CLPP	Caseinolytic Mitochondrial Matrix Peptidase Proteolytic Subunit	Protein Coding	Q16740	48	GC19P094993	6.59769	https://www.genecards.org/cgi-bin/carddisp.pl?gene=CLPP
PRMT7	Protein Arginine Methyltransferase 7	Protein Coding	Q9NVM4	47	GC16P068990	6.59555	https://www.genecards.org/cgi-bin/carddisp.pl?gene=PRMT7
HBA1	Hemoglobin Subunit Alpha 1	Protein Coding	P69905	46	GC16P059726	6.59378	https://www.genecards.org/cgi-bin/carddisp.pl?gene=HBA1
MOCS2	Molybdenum Cofactor Synthesis 2	Protein Coding	O96033	47	GC05M053095	6.59335	https://www.genecards.org/cgi-bin/carddisp.pl?gene=MOCS2
PRICKLE2	Prickle Planar Cell Polarity Protein 2	Protein Coding	Q7Z3G6	44	GC03M064092	6.58752	https://www.genecards.org/cgi-bin/carddisp.pl?gene=PRICKLE2
GDF5	Growth Differentiation Factor 5	Protein Coding	P43026	49	GC20M035433	6.58613	https://www.genecards.org/cgi-bin/carddisp.pl?gene=GDF5
MLPH	Melanophilin	Protein Coding	Q9BV36	46	GC02P237485	6.57956	https://www.genecards.org/cgi-bin/carddisp.pl?gene=MLPH
MT-ND4L	Mitochondrially Encoded NADH:Ubiquinone Oxidoreductase Core Subunit 4L	Protein Coding	P03901	30	GCMTP010472	6.57852	https://www.genecards.org/cgi-bin/carddisp.pl?gene=MT-ND4L
CHD4	Chromodomain Helicase DNA Binding Protein 4	Protein Coding	Q14839	48	GC12M006570	6.56936	https://www.genecards.org/cgi-bin/carddisp.pl?gene=CHD4
GNB2	G Protein Subunit Beta 2	Protein Coding	P62879	47	GC07P100673	6.56834	https://www.genecards.org/cgi-bin/carddisp.pl?gene=GNB2
RBFOX2	RNA Binding Fox-1 Homolog 2	Protein Coding	O43251	44	GC22M035738	6.56277	https://www.genecards.org/cgi-bin/carddisp.pl?gene=RBFOX2
HSPA9	Heat Shock Protein Family A (Hsp70) Member 9	Protein Coding	P38646	51	GC05M138554	6.54654	https://www.genecards.org/cgi-bin/carddisp.pl?gene=HSPA9
SLC1A4	Solute Carrier Family 1 Member 4	Protein Coding	P43007	48	GC02P064988	6.53836	https://www.genecards.org/cgi-bin/carddisp.pl?gene=SLC1A4
PPP2CA	Protein Phosphatase 2 Catalytic Subunit Alpha	Protein Coding	P67775	53	GC05M134194	6.53834	https://www.genecards.org/cgi-bin/carddisp.pl?gene=PPP2CA
TOGARAM1	TOG Array Regulator Of Axonemal Microtubules 1	Protein Coding	Q9Y4F4	36	GC14P044963	6.53646	https://www.genecards.org/cgi-bin/carddisp.pl?gene=TOGARAM1
CA2	Carbonic Anhydrase 2	Protein Coding	P00918	54	GC08P085463	6.53088	https://www.genecards.org/cgi-bin/carddisp.pl?gene=CA2
CHMP1A	Charged Multivesicular Body Protein 1A	Protein Coding	Q9HD42	44	GC16M089644	6.52706	https://www.genecards.org/cgi-bin/carddisp.pl?gene=CHMP1A
TTBK2	Tau Tubulin Kinase 2	Protein Coding	Q6IQ55	47	GC15M042738	6.52219	https://www.genecards.org/cgi-bin/carddisp.pl?gene=TTBK2
PIK3R4	Phosphoinositide-3-Kinase Regulatory Subunit 4	Protein Coding	Q99570	48	GC03M130678	6.52147	https://www.genecards.org/cgi-bin/carddisp.pl?gene=PIK3R4
EXT1	Exostosin Glycosyltransferase 1	Protein Coding	Q16394	51	GC08M117798	6.5213	https://www.genecards.org/cgi-bin/carddisp.pl?gene=EXT1
RRAS	RAS Related	Protein Coding	P10301	46	GC19M049635	6.51461	https://www.genecards.org/cgi-bin/carddisp.pl?gene=RRAS
DYNC2LI1	Dynein Cytoplasmic 2 Light Intermediate Chain 1	Protein Coding	Q8TCX1	44	GC02P043788	6.51064	https://www.genecards.org/cgi-bin/carddisp.pl?gene=DYNC2LI1
EPHX2	Epoxide Hydrolase 2	Protein Coding	P34913	51	GC08P027490	6.49954	https://www.genecards.org/cgi-bin/carddisp.pl?gene=EPHX2
NAB2	NGFI-A Binding Protein 2	Protein Coding	Q15742	45	GC12P059133	6.4986	https://www.genecards.org/cgi-bin/carddisp.pl?gene=NAB2
OPN3	Opsin 3	Protein Coding	Q9H1Y3	41	GC01M241590	6.49578	https://www.genecards.org/cgi-bin/carddisp.pl?gene=OPN3
DARS1	Aspartyl-TRNA Synthetase 1	Protein Coding	P14868	47	GC02M135905	6.4889	https://www.genecards.org/cgi-bin/carddisp.pl?gene=DARS1
CARS1	Cysteinyl-TRNA Synthetase 1	Protein Coding	P49589	47	GC11M003000	6.48883	https://www.genecards.org/cgi-bin/carddisp.pl?gene=CARS1
JMJD1C	Jumonji Domain Containing 1C	Protein Coding	Q15652	45	GC10M063167	6.48547	https://www.genecards.org/cgi-bin/carddisp.pl?gene=JMJD1C
EXOSC2	Exosome Component 2	Protein Coding	Q13868	45	GC09P130693	6.48537	https://www.genecards.org/cgi-bin/carddisp.pl?gene=EXOSC2
SUMF1	Sulfatase Modifying Factor 1	Protein Coding	Q8NBK3	45	GC03M003700	6.46887	https://www.genecards.org/cgi-bin/carddisp.pl?gene=SUMF1
ALDH1A2	Aldehyde Dehydrogenase 1 Family Member A2	Protein Coding	O94788	52	GC15M140480	6.46838	https://www.genecards.org/cgi-bin/carddisp.pl?gene=ALDH1A2
WNT11	Wnt Family Member 11	Protein Coding	O96014	47	GC11M076186	6.46656	https://www.genecards.org/cgi-bin/carddisp.pl?gene=WNT11
LAMA3	Laminin Subunit Alpha 3	Protein Coding	Q16787	49	GC18P023689	6.46347	https://www.genecards.org/cgi-bin/carddisp.pl?gene=LAMA3
TPK1	Thiamin Pyrophosphokinase 1	Protein Coding	Q9H3S4	48	GC07M144451	6.46038	https://www.genecards.org/cgi-bin/carddisp.pl?gene=TPK1
PRDX1	Peroxiredoxin 1	Protein Coding	Q06830	52	GC01M045683	6.45681	https://www.genecards.org/cgi-bin/carddisp.pl?gene=PRDX1
RAB18	RAB18, Member RAS Oncogene Family	Protein Coding	Q9NP72	42	GC10P027504	6.45253	https://www.genecards.org/cgi-bin/carddisp.pl?gene=RAB18
RARB	Retinoic Acid Receptor Beta	Protein Coding	P10826	53	GC03P024689	6.45088	https://www.genecards.org/cgi-bin/carddisp.pl?gene=RARB
TG	Thyroglobulin	Protein Coding	P01266	48	GC08P132866	6.4373	https://www.genecards.org/cgi-bin/carddisp.pl?gene=TG
FOXE3	Forkhead Box E3	Protein Coding	Q13461	40	GC01P047416	6.43645	https://www.genecards.org/cgi-bin/carddisp.pl?gene=FOXE3
RBL2	RB Transcriptional Corepressor Like 2	Protein Coding	Q08999	49	GC16P053433	6.42574	https://www.genecards.org/cgi-bin/carddisp.pl?gene=RBL2
CLDN1	Claudin 1	Protein Coding	O95832	50	GC03M190305	6.42364	https://www.genecards.org/cgi-bin/carddisp.pl?gene=CLDN1
CEP57	Centrosomal Protein 57	Protein Coding	Q86XR8	46	GC11P095789	6.42018	https://www.genecards.org/cgi-bin/carddisp.pl?gene=CEP57
VIPR1	Vasoactive Intestinal Peptide Receptor 1	Protein Coding	P32241	49	GC03P042490	6.418	https://www.genecards.org/cgi-bin/carddisp.pl?gene=VIPR1
SIAH1	Siah E3 Ubiquitin Protein Ligase 1	Protein Coding	Q8IUQ4	50	GC16M048357	6.40744	https://www.genecards.org/cgi-bin/carddisp.pl?gene=SIAH1
ITGAL	Integrin Subunit Alpha L	Protein Coding	P20701	50	GC16P030472	6.39226	https://www.genecards.org/cgi-bin/carddisp.pl?gene=ITGAL
HESX1	HESX Homeobox 1	Protein Coding	Q9UBX0	42	GC03M057207	6.38329	https://www.genecards.org/cgi-bin/carddisp.pl?gene=HESX1
NONO	Non-POU Domain Containing Octamer Binding	Protein Coding	Q15233	48	GC0XP071255	6.38234	https://www.genecards.org/cgi-bin/carddisp.pl?gene=NONO
NBEAL2	Neurobeachin Like 2	Protein Coding	Q6ZNJ1	45	GC03P046979	6.37366	https://www.genecards.org/cgi-bin/carddisp.pl?gene=NBEAL2
THRB	Thyroid Hormone Receptor Beta	Protein Coding	P10828	52	GC03M024117	6.37276	https://www.genecards.org/cgi-bin/carddisp.pl?gene=THRB
DDX11	DEAD/H-Box Helicase 11	Protein Coding	Q96FC9	46	GC12P031073	6.37178	https://www.genecards.org/cgi-bin/carddisp.pl?gene=DDX11
KRT4	Keratin 4	Protein Coding	P19013	45	GC12M052806	6.37011	https://www.genecards.org/cgi-bin/carddisp.pl?gene=KRT4
ZIC2	Zic Family Member 2	Protein Coding	O95409	46	GC13P099981	6.36954	https://www.genecards.org/cgi-bin/carddisp.pl?gene=ZIC2
PSMB9	Proteasome 20S Subunit Beta 9	Protein Coding	P28065	50	GC06P118946	6.36845	https://www.genecards.org/cgi-bin/carddisp.pl?gene=PSMB9
TGFBI	Transforming Growth Factor Beta Induced	Protein Coding	Q15582	50	GC05P136027	6.35086	https://www.genecards.org/cgi-bin/carddisp.pl?gene=TGFBI
DUSP6	Dual Specificity Phosphatase 6	Protein Coding	Q16828	51	GC12M089347	6.34551	https://www.genecards.org/cgi-bin/carddisp.pl?gene=DUSP6
GDF6	Growth Differentiation Factor 6	Protein Coding	Q6KF10	46	GC08M096142	6.34263	https://www.genecards.org/cgi-bin/carddisp.pl?gene=GDF6
AGO2	Argonaute RISC Catalytic Component 2	Protein Coding	Q9UKV8	47	GC08M140522	6.3356	https://www.genecards.org/cgi-bin/carddisp.pl?gene=AGO2
EXOC8	Exocyst Complex Component 8	Protein Coding	Q8IYI6	42	GC01M231332	6.33321	https://www.genecards.org/cgi-bin/carddisp.pl?gene=EXOC8
DPP6	Dipeptidyl Peptidase Like 6	Protein Coding	P42658	48	GC07P153748	6.3324	https://www.genecards.org/cgi-bin/carddisp.pl?gene=DPP6
CRB1	Crumbs Cell Polarity Complex Component 1	Protein Coding	P82279	47	GC01P197208	6.32602	https://www.genecards.org/cgi-bin/carddisp.pl?gene=CRB1
C1QBP	Complement C1q Binding Protein	Protein Coding	Q07021	48	GC17M005432	6.31787	https://www.genecards.org/cgi-bin/carddisp.pl?gene=C1QBP
KDM6B	Lysine Demethylase 6B	Protein Coding	O15054	49	GC17P007834	6.30073	https://www.genecards.org/cgi-bin/carddisp.pl?gene=KDM6B
PRRX1	Paired Related Homeobox 1	Protein Coding	P54821	46	GC01P170662	6.29755	https://www.genecards.org/cgi-bin/carddisp.pl?gene=PRRX1
TALDO1	Transaldolase 1	Protein Coding	P37837	50	GC11P005710	6.29725	https://www.genecards.org/cgi-bin/carddisp.pl?gene=TALDO1
BTNL2	Butyrophilin Like 2	Protein Coding	Q9UIR0	42	GC06M032393	6.2944	https://www.genecards.org/cgi-bin/carddisp.pl?gene=BTNL2
BAZ1B	Bromodomain Adjacent To Zinc Finger Domain 1B	Protein Coding	Q9UIG0	46	GC07M073440	6.29045	https://www.genecards.org/cgi-bin/carddisp.pl?gene=BAZ1B
ARL6	ADP Ribosylation Factor Like GTPase 6	Protein Coding	Q9H0F7	45	GC03P097764	6.2839	https://www.genecards.org/cgi-bin/carddisp.pl?gene=ARL6
DLAT	Dihydrolipoamide S-Acetyltransferase	Protein Coding	P10515	50	GC11P112312	6.28316	https://www.genecards.org/cgi-bin/carddisp.pl?gene=DLAT
CDK6	Cyclin Dependent Kinase 6	Protein Coding	Q00534	54	GC07M092604	6.27872	https://www.genecards.org/cgi-bin/carddisp.pl?gene=CDK6
TULP1	TUB Like Protein 1	Protein Coding	O00294	45	GC06M087402	6.26678	https://www.genecards.org/cgi-bin/carddisp.pl?gene=TULP1
STX11	Syntaxin 11	Protein Coding	O75558	45	GC06P144238	6.26657	https://www.genecards.org/cgi-bin/carddisp.pl?gene=STX11
RAB3GAP2	RAB3 GTPase Activating Non-Catalytic Protein Subunit 2	Protein Coding	Q9H2M9	44	GC01M220195	6.25667	https://www.genecards.org/cgi-bin/carddisp.pl?gene=RAB3GAP2
SMPD4	Sphingomyelin Phosphodiesterase 4	Protein Coding	Q9NXE4	42	GC02M130151	6.23917	https://www.genecards.org/cgi-bin/carddisp.pl?gene=SMPD4
DDOST	Dolichyl-Diphosphooligosaccharide--Protein Glycosyltransferase Non-Catalytic Subunit	Protein Coding	P39656	49	GC01M020651	6.23382	https://www.genecards.org/cgi-bin/carddisp.pl?gene=DDOST
PTGDS	Prostaglandin D2 Synthase	Protein Coding	P41222	49	GC09P138922	6.23273	https://www.genecards.org/cgi-bin/carddisp.pl?gene=PTGDS
MCM7	Minichromosome Maintenance Complex Component 7	Protein Coding	P33993	50	GC07M100092	6.22495	https://www.genecards.org/cgi-bin/carddisp.pl?gene=MCM7
GJA8	Gap Junction Protein Alpha 8	Protein Coding	P48165	47	GC01P147902	6.21214	https://www.genecards.org/cgi-bin/carddisp.pl?gene=GJA8
SH3PXD2A	SH3 And PX Domains 2A	Protein Coding	Q5TCZ1	44	GC10M103594	6.21046	https://www.genecards.org/cgi-bin/carddisp.pl?gene=SH3PXD2A
RPE65	Retinoid Isomerohydrolase RPE65	Protein Coding	Q16518	48	GC01M068428	6.20705	https://www.genecards.org/cgi-bin/carddisp.pl?gene=RPE65
TCIRG1	T Cell Immune Regulator 1, ATPase H+ Transporting V0 Subunit A3	Protein Coding	Q13488	49	GC11P082128	6.20097	https://www.genecards.org/cgi-bin/carddisp.pl?gene=TCIRG1
HYLS1	HYLS1 Centriolar And Ciliogenesis Associated	Protein Coding	Q96M11	42	GC11P125883	6.18628	https://www.genecards.org/cgi-bin/carddisp.pl?gene=HYLS1
TRIP12	Thyroid Hormone Receptor Interactor 12	Protein Coding	Q14669	47	GC02M229763	6.18173	https://www.genecards.org/cgi-bin/carddisp.pl?gene=TRIP12
STRA6	Signaling Receptor And Transporter Of Retinol STRA6	Protein Coding	Q9BX79	45	GC15M074179	6.17946	https://www.genecards.org/cgi-bin/carddisp.pl?gene=STRA6
TET3	Tet Methylcytosine Dioxygenase 3	Protein Coding	O43151	45	GC02P073986	6.1728	https://www.genecards.org/cgi-bin/carddisp.pl?gene=TET3
PRPF6	Pre-MRNA Processing Factor 6	Protein Coding	O94906	45	GC20P063981	6.17011	https://www.genecards.org/cgi-bin/carddisp.pl?gene=PRPF6
RAD51C	RAD51 Paralog C	Protein Coding	O43502	47	GC17P058692	6.16746	https://www.genecards.org/cgi-bin/carddisp.pl?gene=RAD51C
XPC	XPC Complex Subunit, DNA Damage Recognition And Repair Factor	Protein Coding	Q01831	50	GC03M024965	6.16738	https://www.genecards.org/cgi-bin/carddisp.pl?gene=XPC
DHCR7	7-Dehydrocholesterol Reductase	Protein Coding	Q9UBM7	51	GC11M071428	6.16248	https://www.genecards.org/cgi-bin/carddisp.pl?gene=DHCR7
HBA2	Hemoglobin Subunit Alpha 2	Protein Coding	P69905	44	GC16P059727	6.16033	https://www.genecards.org/cgi-bin/carddisp.pl?gene=HBA2
COG4	Component Of Oligomeric Golgi Complex 4	Protein Coding	Q9H9E3	44	GC16M072523	6.15466	https://www.genecards.org/cgi-bin/carddisp.pl?gene=COG4
MTPAP	Mitochondrial Poly(A) Polymerase	Protein Coding	Q9NVV4	44	GC10M035002	6.15214	https://www.genecards.org/cgi-bin/carddisp.pl?gene=MTPAP
EDAR	Ectodysplasin A Receptor	Protein Coding	Q9UNE0	45	GC02M108894	6.15102	https://www.genecards.org/cgi-bin/carddisp.pl?gene=EDAR
KCNH1	Potassium Voltage-Gated Channel Subfamily H Member 1	Protein Coding	O95259	50	GC01M210678	6.14784	https://www.genecards.org/cgi-bin/carddisp.pl?gene=KCNH1
SEC24C	SEC24 Homolog C, COPII Coat Complex Component	Protein Coding	P53992	48	GC10P073744	6.13955	https://www.genecards.org/cgi-bin/carddisp.pl?gene=SEC24C
FANCC	FA Complementation Group C	Protein Coding	Q00597	52	GC09M095099	6.1344	https://www.genecards.org/cgi-bin/carddisp.pl?gene=FANCC
DCT	Dopachrome Tautomerase	Protein Coding	P40126	48	GC13M094436	6.133	https://www.genecards.org/cgi-bin/carddisp.pl?gene=DCT
ZBTB18	Zinc Finger And BTB Domain Containing 18	Protein Coding	Q99592	45	GC01P244048	6.11624	https://www.genecards.org/cgi-bin/carddisp.pl?gene=ZBTB18
TRPS1	Transcriptional Repressor GATA Binding 1	Protein Coding	Q9UHF7	48	GC08M115408	6.10499	https://www.genecards.org/cgi-bin/carddisp.pl?gene=TRPS1
FANCD2	FA Complementation Group D2	Protein Coding	Q9BXW9	50	GC03P010026	6.10428	https://www.genecards.org/cgi-bin/carddisp.pl?gene=FANCD2
PGM3	Phosphoglucomutase 3	Protein Coding	O95394	47	GC06M088065	6.10388	https://www.genecards.org/cgi-bin/carddisp.pl?gene=PGM3
BCR	BCR Activator Of RhoGEF And GTPase	Protein Coding	P11274	55	GC22P023179	6.09438	https://www.genecards.org/cgi-bin/carddisp.pl?gene=BCR
AGR2	Anterior Gradient 2, Protein Disulphide Isomerase Family Member	Protein Coding	O95994	44	GC07M017302	6.08741	https://www.genecards.org/cgi-bin/carddisp.pl?gene=AGR2
MARS2	Methionyl-TRNA Synthetase 2, Mitochondrial	Protein Coding	Q96GW9	46	GC02P197705	6.08139	https://www.genecards.org/cgi-bin/carddisp.pl?gene=MARS2
PABPC1	Poly(A) Binding Protein Cytoplasmic 1	Protein Coding	P11940	46	GC08M100685	6.07884	https://www.genecards.org/cgi-bin/carddisp.pl?gene=PABPC1
ADAMTSL2	ADAMTS Like 2	Protein Coding	Q86TH1	44	GC09P136721	6.07797	https://www.genecards.org/cgi-bin/carddisp.pl?gene=ADAMTSL2
S100A6	S100 Calcium Binding Protein A6	Protein Coding	P06703	46	GC01M158715	6.07777	https://www.genecards.org/cgi-bin/carddisp.pl?gene=S100A6
EFEMP1	EGF Containing Fibulin Extracellular Matrix Protein 1	Protein Coding	Q12805	48	GC02M055865	6.07483	https://www.genecards.org/cgi-bin/carddisp.pl?gene=EFEMP1
SAG	S-Antigen Visual Arrestin	Protein Coding	P10523	49	GC02P233457	6.07056	https://www.genecards.org/cgi-bin/carddisp.pl?gene=SAG
WNT10B	Wnt Family Member 10B	Protein Coding	O00744	50	GC12M048965	6.06985	https://www.genecards.org/cgi-bin/carddisp.pl?gene=WNT10B
DYNC2I2	Dynein 2 Intermediate Chain 2	Protein Coding	Q96EX3	41	GC09M129165	6.06829	https://www.genecards.org/cgi-bin/carddisp.pl?gene=DYNC2I2
USB1	U6 SnRNA Biogenesis Phosphodiesterase 1	Protein Coding	Q9BQ65	39	GC16P057999	6.06535	https://www.genecards.org/cgi-bin/carddisp.pl?gene=USB1
AXIN2	Axin 2	Protein Coding	Q9Y2T1	53	GC17M065528	6.06264	https://www.genecards.org/cgi-bin/carddisp.pl?gene=AXIN2
DPYD	Dihydropyrimidine Dehydrogenase	Protein Coding	Q12882	55	GC01M097015	6.06215	https://www.genecards.org/cgi-bin/carddisp.pl?gene=DPYD
BLOC1S3	Biogenesis Of Lysosomal Organelles Complex 1 Subunit 3	Protein Coding	Q6QNY0	40	GC19P045178	6.04872	https://www.genecards.org/cgi-bin/carddisp.pl?gene=BLOC1S3
ADPRS	ADP-Ribosylserine Hydrolase	Protein Coding	Q9NX46	41	GC01P036092	6.04765	https://www.genecards.org/cgi-bin/carddisp.pl?gene=ADPRS
WNT4	Wnt Family Member 4	Protein Coding	P56705	51	GC01M022190	6.04533	https://www.genecards.org/cgi-bin/carddisp.pl?gene=WNT4
HYAL1	Hyaluronidase 1	Protein Coding	Q12794	50	GC03M050299	6.04181	https://www.genecards.org/cgi-bin/carddisp.pl?gene=HYAL1
PIGY	Phosphatidylinositol Glycan Anchor Biosynthesis Class Y	Protein Coding	Q3MUY2	38	GC04M088520	6.02656	https://www.genecards.org/cgi-bin/carddisp.pl?gene=PIGY
ZC3H12A	Zinc Finger CCCH-Type Containing 12A	Protein Coding	Q5D1E8	42	GC01P037474	6.02614	https://www.genecards.org/cgi-bin/carddisp.pl?gene=ZC3H12A
SLC25A24	Solute Carrier Family 25 Member 24	Protein Coding	Q6NUK1	46	GC01M108134	6.01911	https://www.genecards.org/cgi-bin/carddisp.pl?gene=SLC25A24
SLC39A8	Solute Carrier Family 39 Member 8	Protein Coding	Q9C0K1	48	GC04M102252	6.01698	https://www.genecards.org/cgi-bin/carddisp.pl?gene=SLC39A8
CEP19	Centrosomal Protein 19	Protein Coding	Q96LK0	38	GC03M196706	6.01657	https://www.genecards.org/cgi-bin/carddisp.pl?gene=CEP19
LZTFL1	Leucine Zipper Transcription Factor Like 1	Protein Coding	Q9NQ48	43	GC03M045823	6.01542	https://www.genecards.org/cgi-bin/carddisp.pl?gene=LZTFL1
OSGEP	O-Sialoglycoprotein Endopeptidase	Protein Coding	Q9NPF4	45	GC14M020446	6.01199	https://www.genecards.org/cgi-bin/carddisp.pl?gene=OSGEP
NADK2	NAD Kinase 2, Mitochondrial	Protein Coding	Q4G0N4	41	GC05M036194	6.00614	https://www.genecards.org/cgi-bin/carddisp.pl?gene=NADK2
CCDC8	Coiled-Coil Domain Containing 8	Protein Coding	Q9H0W5	41	GC19M046410	5.99184	https://www.genecards.org/cgi-bin/carddisp.pl?gene=CCDC8
SLC45A1	Solute Carrier Family 45 Member 1	Protein Coding	Q9Y2W3	36	GC01P009072	5.99102	https://www.genecards.org/cgi-bin/carddisp.pl?gene=SLC45A1
EIF5A	Eukaryotic Translation Initiation Factor 5A	Protein Coding	P63241	48	GC17P007306	5.98514	https://www.genecards.org/cgi-bin/carddisp.pl?gene=EIF5A
LGALS4	Galectin 4	Protein Coding	P56470	41	GC19M085514	5.9805	https://www.genecards.org/cgi-bin/carddisp.pl?gene=LGALS4
RPL10	Ribosomal Protein L10	Protein Coding	P27635	47	GC0XP154389	5.97087	https://www.genecards.org/cgi-bin/carddisp.pl?gene=RPL10
RPS20	Ribosomal Protein S20	Protein Coding	P60866	47	GC08M056067	5.96725	https://www.genecards.org/cgi-bin/carddisp.pl?gene=RPS20
NRXN1	Neurexin 1	Protein Coding	Q9ULB1	52	GC02M049918	5.9664	https://www.genecards.org/cgi-bin/carddisp.pl?gene=NRXN1
TTF2	Transcription Termination Factor 2	Protein Coding	Q9UNY4	44	GC01P117060	5.96096	https://www.genecards.org/cgi-bin/carddisp.pl?gene=TTF2
HELLS	Helicase, Lymphoid Specific	Protein Coding	Q9NRZ9	48	GC10P104594	5.95472	https://www.genecards.org/cgi-bin/carddisp.pl?gene=HELLS
TBL2	Transducin Beta Like 2	Protein Coding	Q9Y4P3	44	GC07M074305	5.9477	https://www.genecards.org/cgi-bin/carddisp.pl?gene=TBL2
RPL11	Ribosomal Protein L11	Protein Coding	P62913	52	GC01P023691	5.9386	https://www.genecards.org/cgi-bin/carddisp.pl?gene=RPL11
UROD	Uroporphyrinogen Decarboxylase	Protein Coding	P06132	50	GC01P045879	5.93361	https://www.genecards.org/cgi-bin/carddisp.pl?gene=UROD
L2HGDH	L-2-Hydroxyglutarate Dehydrogenase	Protein Coding	Q9H9P8	44	GC14M050237	5.92628	https://www.genecards.org/cgi-bin/carddisp.pl?gene=L2HGDH
PIGT	Phosphatidylinositol Glycan Anchor Biosynthesis Class T	Protein Coding	Q969N2	45	GC20P045416	5.91801	https://www.genecards.org/cgi-bin/carddisp.pl?gene=PIGT
ATP6V1E1	ATPase H+ Transporting V1 Subunit E1	Protein Coding	P36543	50	GC22M017592	5.90709	https://www.genecards.org/cgi-bin/carddisp.pl?gene=ATP6V1E1
FBXO7	F-Box Protein 7	Protein Coding	Q9Y3I1	47	GC22P032474	5.90488	https://www.genecards.org/cgi-bin/carddisp.pl?gene=FBXO7
SNX14	Sorting Nexin 14	Protein Coding	Q9Y5W7	41	GC06M088097	5.90442	https://www.genecards.org/cgi-bin/carddisp.pl?gene=SNX14
TNIP1	TNFAIP3 Interacting Protein 1	Protein Coding	Q15025	43	GC05M151029	5.89343	https://www.genecards.org/cgi-bin/carddisp.pl?gene=TNIP1
OGT	O-Linked N-Acetylglucosamine (GlcNAc) Transferase	Protein Coding	O15294	49	GC0XP071633	5.8855	https://www.genecards.org/cgi-bin/carddisp.pl?gene=OGT
POLR3H	RNA Polymerase III Subunit H	Protein Coding	Q9Y535	42	GC22M041525	5.87596	https://www.genecards.org/cgi-bin/carddisp.pl?gene=POLR3H
OPHN1	Oligophrenin 1	Protein Coding	O60890	47	GC0XM067949	5.86879	https://www.genecards.org/cgi-bin/carddisp.pl?gene=OPHN1
ATR	ATR Serine/Threonine Kinase	Protein Coding	Q13535	57	GC03M142449	5.85536	https://www.genecards.org/cgi-bin/carddisp.pl?gene=ATR
TOMM40	Translocase Of Outer Mitochondrial Membrane 40	Protein Coding	O96008	44	GC19P044890	5.85445	https://www.genecards.org/cgi-bin/carddisp.pl?gene=TOMM40
NUS1	NUS1 Dehydrodolichyl Diphosphate Synthase Subunit	Protein Coding	Q96E22	42	GC06P117675	5.85092	https://www.genecards.org/cgi-bin/carddisp.pl?gene=NUS1
COL9A1	Collagen Type IX Alpha 1 Chain	Protein Coding	P20849	46	GC06M070215	5.85005	https://www.genecards.org/cgi-bin/carddisp.pl?gene=COL9A1
IL7R	Interleukin 7 Receptor	Protein Coding	P16871	50	GC05P035852	5.84467	https://www.genecards.org/cgi-bin/carddisp.pl?gene=IL7R
PIGO	Phosphatidylinositol Glycan Anchor Biosynthesis Class O	Protein Coding	Q8TEQ8	45	GC09M035217	5.83205	https://www.genecards.org/cgi-bin/carddisp.pl?gene=PIGO
EOGT	EGF Domain Specific O-Linked N-Acetylglucosamine Transferase	Protein Coding	Q5NDL2	42	GC03M068975	5.82825	https://www.genecards.org/cgi-bin/carddisp.pl?gene=EOGT
MTX2	Metaxin 2	Protein Coding	O75431	45	GC02P176269	5.82559	https://www.genecards.org/cgi-bin/carddisp.pl?gene=MTX2
VPS33A	VPS33A Core Subunit Of CORVET And HOPS Complexes	Protein Coding	Q96AX1	45	GC12M122229	5.81211	https://www.genecards.org/cgi-bin/carddisp.pl?gene=VPS33A
ITGB4	Integrin Subunit Beta 4	Protein Coding	P16144	53	GC17P075721	5.81052	https://www.genecards.org/cgi-bin/carddisp.pl?gene=ITGB4
FRMD4A	FERM Domain Containing 4A	Protein Coding	Q9P2Q2	40	GC10M013643	5.80998	https://www.genecards.org/cgi-bin/carddisp.pl?gene=FRMD4A
RAD51	RAD51 Recombinase	Protein Coding	Q06609	54	GC15P040694	5.80707	https://www.genecards.org/cgi-bin/carddisp.pl?gene=RAD51
NEUROG1	Neurogenin 1	Protein Coding	Q92886	43	GC05M135534	5.80575	https://www.genecards.org/cgi-bin/carddisp.pl?gene=NEUROG1
USP9X	Ubiquitin Specific Peptidase 9 X-Linked	Protein Coding	Q93008	52	GC0XP041085	5.80561	https://www.genecards.org/cgi-bin/carddisp.pl?gene=USP9X
XYLT2	Xylosyltransferase 2	Protein Coding	Q9H1B5	49	GC17P093957	5.8001	https://www.genecards.org/cgi-bin/carddisp.pl?gene=XYLT2
OGA	O-GlcNAcase	Protein Coding	O60502	44	GC10M101785	5.78686	https://www.genecards.org/cgi-bin/carddisp.pl?gene=OGA
TNRC6B	Trinucleotide Repeat Containing Adaptor 6B	Protein Coding	Q9UPQ9	42	GC22P040044	5.78439	https://www.genecards.org/cgi-bin/carddisp.pl?gene=TNRC6B
MITF	Melanocyte Inducing Transcription Factor	Protein Coding	O75030	52	GC03P069740	5.77374	https://www.genecards.org/cgi-bin/carddisp.pl?gene=MITF
PSMC1	Proteasome 26S Subunit, ATPase 1	Protein Coding	P62191	47	GC14P090256	5.76353	https://www.genecards.org/cgi-bin/carddisp.pl?gene=PSMC1
SEC23B	SEC23 Homolog B, COPII Coat Complex Component	Protein Coding	Q15437	46	GC20P018507	5.76102	https://www.genecards.org/cgi-bin/carddisp.pl?gene=SEC23B
MMACHC	Metabolism Of Cobalamin Associated C	Protein Coding	Q9Y4U1	47	GC01P045500	5.75889	https://www.genecards.org/cgi-bin/carddisp.pl?gene=MMACHC
ADGRV1	Adhesion G Protein-Coupled Receptor V1	Protein Coding	Q8WXG9	46	GC05P090529	5.75254	https://www.genecards.org/cgi-bin/carddisp.pl?gene=ADGRV1
CTNNA1	Catenin Alpha 1	Protein Coding	P35221	50	GC05P138653	5.75247	https://www.genecards.org/cgi-bin/carddisp.pl?gene=CTNNA1
RECQL4	RecQ Like Helicase 4	Protein Coding	O94761	45	GC08M146353	5.74951	https://www.genecards.org/cgi-bin/carddisp.pl?gene=RECQL4
SLC30A9	Solute Carrier Family 30 Member 9	Protein Coding	Q6PML9	46	GC04P041992	5.74851	https://www.genecards.org/cgi-bin/carddisp.pl?gene=SLC30A9
NUP133	Nucleoporin 133	Protein Coding	Q8WUM0	46	GC01M230053	5.73258	https://www.genecards.org/cgi-bin/carddisp.pl?gene=NUP133
SLC13A5	Solute Carrier Family 13 Member 5	Protein Coding	Q86YT5	47	GC17M006684	5.72889	https://www.genecards.org/cgi-bin/carddisp.pl?gene=SLC13A5
MC1R	Melanocortin 1 Receptor	Protein Coding	Q01726	51	GC16P089912	5.7252	https://www.genecards.org/cgi-bin/carddisp.pl?gene=MC1R
WDR11	WD Repeat Domain 11	Protein Coding	Q9BZH6	42	GC10P120851	5.72122	https://www.genecards.org/cgi-bin/carddisp.pl?gene=WDR11
RPL15	Ribosomal Protein L15	Protein Coding	P61313	48	GC03P023916	5.71219	https://www.genecards.org/cgi-bin/carddisp.pl?gene=RPL15
PHF21A	PHD Finger Protein 21A	Protein Coding	Q96BD5	46	GC11M116464	5.70274	https://www.genecards.org/cgi-bin/carddisp.pl?gene=PHF21A
IPO8	Importin 8	Protein Coding	O15397	45	GC12M030628	5.69968	https://www.genecards.org/cgi-bin/carddisp.pl?gene=IPO8
UGDH	UDP-Glucose 6-Dehydrogenase	Protein Coding	O60701	48	GC04M039502	5.69465	https://www.genecards.org/cgi-bin/carddisp.pl?gene=UGDH
MAN1B1	Mannosidase Alpha Class 1B Member 1	Protein Coding	Q9UKM7	51	GC09P137086	5.6924	https://www.genecards.org/cgi-bin/carddisp.pl?gene=MAN1B1
ATP6V1B2	ATPase H+ Transporting V1 Subunit B2	Protein Coding	P21281	51	GC08P020197	5.68789	https://www.genecards.org/cgi-bin/carddisp.pl?gene=ATP6V1B2
PIEZO1	Piezo Type Mechanosensitive Ion Channel Component 1	Protein Coding	Q92508	44	GC16M088715	5.68545	https://www.genecards.org/cgi-bin/carddisp.pl?gene=PIEZO1
EIF3F	Eukaryotic Translation Initiation Factor 3 Subunit F	Protein Coding	O00303	47	GC11P007970	5.67859	https://www.genecards.org/cgi-bin/carddisp.pl?gene=EIF3F
XPA	XPA, DNA Damage Recognition And Repair Factor	Protein Coding	P23025	48	GC09M097654	5.65542	https://www.genecards.org/cgi-bin/carddisp.pl?gene=XPA
BRPF1	Bromodomain And PHD Finger Containing 1	Protein Coding	P55201	44	GC03P009731	5.64437	https://www.genecards.org/cgi-bin/carddisp.pl?gene=BRPF1
MANBA	Mannosidase Beta	Protein Coding	O00462	46	GC04M102631	5.64312	https://www.genecards.org/cgi-bin/carddisp.pl?gene=MANBA
RPS19	Ribosomal Protein S19	Protein Coding	P39019	52	GC19P096061	5.63973	https://www.genecards.org/cgi-bin/carddisp.pl?gene=RPS19
DNAJC30	DnaJ Heat Shock Protein Family (Hsp40) Member C30	Protein Coding	Q96LL9	40	GC07M073680	5.63913	https://www.genecards.org/cgi-bin/carddisp.pl?gene=DNAJC30
MMADHC	Metabolism Of Cobalamin Associated D	Protein Coding	Q9H3L0	46	GC02M149569	5.63889	https://www.genecards.org/cgi-bin/carddisp.pl?gene=MMADHC
CRX	Cone-Rod Homeobox	Protein Coding	O43186	45	GC19P047819	5.63768	https://www.genecards.org/cgi-bin/carddisp.pl?gene=CRX
SPECC1L	Sperm Antigen With Calponin Homology And Coiled-Coil Domains 1 Like	Protein Coding	Q69YQ0	44	GC22P060485	5.63678	https://www.genecards.org/cgi-bin/carddisp.pl?gene=SPECC1L
SSR4	Signal Sequence Receptor Subunit 4	Protein Coding	P51571	46	GC0XP153793	5.63635	https://www.genecards.org/cgi-bin/carddisp.pl?gene=SSR4
COG5	Component Of Oligomeric Golgi Complex 5	Protein Coding	Q9UP83	43	GC07M107201	5.63274	https://www.genecards.org/cgi-bin/carddisp.pl?gene=COG5
SCP2	Sterol Carrier Protein 2	Protein Coding	P22307	49	GC01P052927	5.63252	https://www.genecards.org/cgi-bin/carddisp.pl?gene=SCP2
TUBGCP6	Tubulin Gamma Complex Component 6	Protein Coding	Q96RT7	45	GC22M050217	5.62522	https://www.genecards.org/cgi-bin/carddisp.pl?gene=TUBGCP6
CEP83	Centrosomal Protein 83	Protein Coding	Q9Y592	40	GC12M094265	5.62428	https://www.genecards.org/cgi-bin/carddisp.pl?gene=CEP83
NAXE	NAD(P)HX Epimerase	Protein Coding	Q8NCW5	45	GC01P156591	5.62404	https://www.genecards.org/cgi-bin/carddisp.pl?gene=NAXE
KCNV2	Potassium Voltage-Gated Channel Modifier Subfamily V Member 2	Protein Coding	Q8TDN2	45	GC09P002717	5.62226	https://www.genecards.org/cgi-bin/carddisp.pl?gene=KCNV2
DEGS1	Delta 4-Desaturase, Sphingolipid 1	Protein Coding	O15121	45	GC01P224175	5.61857	https://www.genecards.org/cgi-bin/carddisp.pl?gene=DEGS1
MAOB	Monoamine Oxidase B	Protein Coding	P27338	47	GC0XM043766	5.6149	https://www.genecards.org/cgi-bin/carddisp.pl?gene=MAOB
UROS	Uroporphyrinogen III Synthase	Protein Coding	P10746	47	GC10M125784	5.61316	https://www.genecards.org/cgi-bin/carddisp.pl?gene=UROS
DCHS1	Dachsous Cadherin-Related 1	Protein Coding	Q96JQ0	41	GC11M006621	5.61243	https://www.genecards.org/cgi-bin/carddisp.pl?gene=DCHS1
TCOF1	Treacle Ribosome Biogenesis Factor 1	Protein Coding	Q13428	46	GC05P150372	5.60415	https://www.genecards.org/cgi-bin/carddisp.pl?gene=TCOF1
IRF2BPL	Interferon Regulatory Factor 2 Binding Protein Like	Protein Coding	Q9H1B7	42	GC14M077024	5.60285	https://www.genecards.org/cgi-bin/carddisp.pl?gene=IRF2BPL
TGM1	Transglutaminase 1	Protein Coding	P22735	49	GC14M024249	5.60013	https://www.genecards.org/cgi-bin/carddisp.pl?gene=TGM1
TOPORS	TOP1 Binding Arginine/Serine Rich Protein, E3 Ubiquitin Ligase	Protein Coding	Q9NS56	46	GC09M032540	5.59429	https://www.genecards.org/cgi-bin/carddisp.pl?gene=TOPORS
FLRT3	Fibronectin Leucine Rich Transmembrane Protein 3	Protein Coding	Q9NZU0	48	GC20M014322	5.59359	https://www.genecards.org/cgi-bin/carddisp.pl?gene=FLRT3
TBX20	T-Box Transcription Factor 20	Protein Coding	Q9UMR3	45	GC07M035237	5.58193	https://www.genecards.org/cgi-bin/carddisp.pl?gene=TBX20
TNKS2	Tankyrase 2	Protein Coding	Q9H2K2	48	GC10P091798	5.56966	https://www.genecards.org/cgi-bin/carddisp.pl?gene=TNKS2
OCLN	Occludin	Protein Coding	Q16625	48	GC05P069492	5.56133	https://www.genecards.org/cgi-bin/carddisp.pl?gene=OCLN
ACTL6B	Actin Like 6B	Protein Coding	O94805	45	GC07M100643	5.56001	https://www.genecards.org/cgi-bin/carddisp.pl?gene=ACTL6B
AASS	Aminoadipate-Semialdehyde Synthase	Protein Coding	Q9UDR5	45	GC07M122073	5.54897	https://www.genecards.org/cgi-bin/carddisp.pl?gene=AASS
TRPV6	Transient Receptor Potential Cation Channel Subfamily V Member 6	Protein Coding	Q9H1D0	51	GC07M142871	5.53832	https://www.genecards.org/cgi-bin/carddisp.pl?gene=TRPV6
CALB1	Calbindin 1	Protein Coding	P05937	46	GC08M090058	5.53291	https://www.genecards.org/cgi-bin/carddisp.pl?gene=CALB1
TRIP11	Thyroid Hormone Receptor Interactor 11	Protein Coding	Q15643	46	GC14M091965	5.53079	https://www.genecards.org/cgi-bin/carddisp.pl?gene=TRIP11
ALG3	ALG3 Alpha-1,3- Mannosyltransferase	Protein Coding	Q92685	44	GC03M184244	5.52893	https://www.genecards.org/cgi-bin/carddisp.pl?gene=ALG3
BCORL1	BCL6 Corepressor Like 1	Protein Coding	Q5H9F3	38	GC0XP129980	5.52443	https://www.genecards.org/cgi-bin/carddisp.pl?gene=BCORL1
MPP4	MAGUK P55 Scaffold Protein 4	Protein Coding	Q96JB8	40	GC02M201644	5.51477	https://www.genecards.org/cgi-bin/carddisp.pl?gene=MPP4
FZD9	Frizzled Class Receptor 9	Protein Coding	O00144	47	GC07P073433	5.51357	https://www.genecards.org/cgi-bin/carddisp.pl?gene=FZD9
AP1S2	Adaptor Related Protein Complex 1 Subunit Sigma 2	Protein Coding	P56377	45	GC0XM015825	5.49706	https://www.genecards.org/cgi-bin/carddisp.pl?gene=AP1S2
SOX4	SRY-Box Transcription Factor 4	Protein Coding	Q06945	47	GC06P021593	5.49092	https://www.genecards.org/cgi-bin/carddisp.pl?gene=SOX4
BLM	BLM RecQ Like Helicase	Protein Coding	P54132	52	GC15P090717	5.48548	https://www.genecards.org/cgi-bin/carddisp.pl?gene=BLM
RDH12	Retinol Dehydrogenase 12	Protein Coding	Q96NR8	48	GC14P067701	5.48251	https://www.genecards.org/cgi-bin/carddisp.pl?gene=RDH12
COG8	Component Of Oligomeric Golgi Complex 8	Protein Coding	Q96MW5	43	GC16M069320	5.48169	https://www.genecards.org/cgi-bin/carddisp.pl?gene=COG8
RPL8	Ribosomal Protein L8	Protein Coding	P62917	46	GC08M146378	5.48154	https://www.genecards.org/cgi-bin/carddisp.pl?gene=RPL8
STAG2	STAG2 Cohesin Complex Component	Protein Coding	Q8N3U4	49	GC0XP123960	5.46809	https://www.genecards.org/cgi-bin/carddisp.pl?gene=STAG2
DAAM1	Dishevelled Associated Activator Of Morphogenesis 1	Protein Coding	Q9Y4D1	46	GC14P059188	5.45765	https://www.genecards.org/cgi-bin/carddisp.pl?gene=DAAM1
SLC19A2	Solute Carrier Family 19 Member 2	Protein Coding	O60779	48	GC01M169463	5.44858	https://www.genecards.org/cgi-bin/carddisp.pl?gene=SLC19A2
NUDT21	Nudix Hydrolase 21	Protein Coding	O43809	41	GC16M056429	5.44742	https://www.genecards.org/cgi-bin/carddisp.pl?gene=NUDT21
PER1	Period Circadian Regulator 1	Protein Coding	O15534	45	GC17M015412	5.44271	https://www.genecards.org/cgi-bin/carddisp.pl?gene=PER1
DVL1	Dishevelled Segment Polarity Protein 1	Protein Coding	O14640	50	GC01M001335	5.44209	https://www.genecards.org/cgi-bin/carddisp.pl?gene=DVL1
TMEM240	Transmembrane Protein 240	Protein Coding	Q5SV17	37	GC01M011585	5.44077	https://www.genecards.org/cgi-bin/carddisp.pl?gene=TMEM240
COL11A1	Collagen Type XI Alpha 1 Chain	Protein Coding	P12107	47	GC01M102876	5.43049	https://www.genecards.org/cgi-bin/carddisp.pl?gene=COL11A1
PCNT	Pericentrin	Protein Coding	O95613	48	GC21P046324	5.42694	https://www.genecards.org/cgi-bin/carddisp.pl?gene=PCNT
ATP6V1A	ATPase H+ Transporting V1 Subunit A	Protein Coding	P38606	49	GC03P113757	5.42591	https://www.genecards.org/cgi-bin/carddisp.pl?gene=ATP6V1A
HHAT	Hedgehog Acyltransferase	Protein Coding	Q5VTY9	44	GC01P210328	5.42578	https://www.genecards.org/cgi-bin/carddisp.pl?gene=HHAT
GAS1	Growth Arrest Specific 1	Protein Coding	P54826	46	GC09M086944	5.42128	https://www.genecards.org/cgi-bin/carddisp.pl?gene=GAS1
SRPX2	Sushi Repeat Containing Protein X-Linked 2	Protein Coding	O60687	44	GC0XP100648	5.41291	https://www.genecards.org/cgi-bin/carddisp.pl?gene=SRPX2
ATP12A	ATPase H+/K+ Transporting Non-Gastric Alpha2 Subunit	Protein Coding	P54707	45	GC13P024680	5.4065	https://www.genecards.org/cgi-bin/carddisp.pl?gene=ATP12A
SPRED2	Sprouty Related EVH1 Domain Containing 2	Protein Coding	Q7Z698	46	GC02M065307	5.40338	https://www.genecards.org/cgi-bin/carddisp.pl?gene=SPRED2
AIP	Aryl Hydrocarbon Receptor Interacting Protein	Protein Coding	O00170	47	GC11P067468	5.39842	https://www.genecards.org/cgi-bin/carddisp.pl?gene=AIP
ITGA6	Integrin Subunit Alpha 6	Protein Coding	P23229	53	GC02P172427	5.39449	https://www.genecards.org/cgi-bin/carddisp.pl?gene=ITGA6
EVC	EvC Ciliary Complex Subunit 1	Protein Coding	P57679	41	GC04P005712	5.38982	https://www.genecards.org/cgi-bin/carddisp.pl?gene=EVC
PYCR1	Pyrroline-5-Carboxylate Reductase 1	Protein Coding	P32322	48	GC17M081932	5.38589	https://www.genecards.org/cgi-bin/carddisp.pl?gene=PYCR1
ALG8	ALG8 Alpha-1,3-Glucosyltransferase	Protein Coding	Q9BVK2	47	GC11M117343	5.3762	https://www.genecards.org/cgi-bin/carddisp.pl?gene=ALG8
TYRP1	Tyrosinase Related Protein 1	Protein Coding	P17643	51	GC09P012683	5.36424	https://www.genecards.org/cgi-bin/carddisp.pl?gene=TYRP1
ACADSB	Acyl-CoA Dehydrogenase Short/Branched Chain	Protein Coding	P45954	48	GC10P123008	5.35539	https://www.genecards.org/cgi-bin/carddisp.pl?gene=ACADSB
GPAA1	Glycosylphosphatidylinositol Anchor Attachment 1	Protein Coding	O43292	46	GC08P144082	5.34649	https://www.genecards.org/cgi-bin/carddisp.pl?gene=GPAA1
ZNF408	Zinc Finger Protein 408	Protein Coding	Q9H9D4	40	GC11P046701	5.34355	https://www.genecards.org/cgi-bin/carddisp.pl?gene=ZNF408
HNRNPU	Heterogeneous Nuclear Ribonucleoprotein U	Protein Coding	Q00839	47	GC01M244844	5.34134	https://www.genecards.org/cgi-bin/carddisp.pl?gene=HNRNPU
BICRA	BRD4 Interacting Chromatin Remodeling Complex Associated Protein	Protein Coding	Q9NZM4	36	GC19P096258	5.3353	https://www.genecards.org/cgi-bin/carddisp.pl?gene=BICRA
CDK5RAP2	CDK5 Regulatory Subunit Associated Protein 2	Protein Coding	Q96SN8	44	GC09M120388	5.32621	https://www.genecards.org/cgi-bin/carddisp.pl?gene=CDK5RAP2
KATNB1	Katanin Regulatory Subunit B1	Protein Coding	Q9BVA0	45	GC16P057735	5.31551	https://www.genecards.org/cgi-bin/carddisp.pl?gene=KATNB1
SH3BP2	SH3 Domain Binding Protein 2	Protein Coding	P78314	45	GC04P002797	5.31475	https://www.genecards.org/cgi-bin/carddisp.pl?gene=SH3BP2
SMG9	SMG9 Nonsense Mediated MRNA Decay Factor	Protein Coding	Q9H0W8	38	GC19M043727	5.31086	https://www.genecards.org/cgi-bin/carddisp.pl?gene=SMG9
GTF2IRD2	GTF2I Repeat Domain Containing 2	Protein Coding	Q86UP8	36	GC07M074796	5.30758	https://www.genecards.org/cgi-bin/carddisp.pl?gene=GTF2IRD2
TMEM106B	Transmembrane Protein 106B	Protein Coding	Q9NUM4	43	GC07P012243	5.30524	https://www.genecards.org/cgi-bin/carddisp.pl?gene=TMEM106B
PUS7	Pseudouridine Synthase 7	Protein Coding	Q96PZ0	43	GC07M105439	5.30442	https://www.genecards.org/cgi-bin/carddisp.pl?gene=PUS7
SEMA5A	Semaphorin 5A	Protein Coding	Q13591	45	GC05M009036	5.30004	https://www.genecards.org/cgi-bin/carddisp.pl?gene=SEMA5A
PRPF31	Pre-MRNA Processing Factor 31	Protein Coding	Q8WWY3	46	GC19P096590	5.28254	https://www.genecards.org/cgi-bin/carddisp.pl?gene=PRPF31
PPP2R5D	Protein Phosphatase 2 Regulatory Subunit B'Delta	Protein Coding	Q14738	50	GC06P119122	5.28187	https://www.genecards.org/cgi-bin/carddisp.pl?gene=PPP2R5D
P4HA2	Prolyl 4-Hydroxylase Subunit Alpha 2	Protein Coding	O15460	49	GC05M132193	5.27014	https://www.genecards.org/cgi-bin/carddisp.pl?gene=P4HA2
ARPC4	Actin Related Protein 2/3 Complex Subunit 4	Protein Coding	P59998	45	GC03P009792	5.2669	https://www.genecards.org/cgi-bin/carddisp.pl?gene=ARPC4
ARCN1	Archain 1	Protein Coding	P48444	45	GC11P118572	5.26521	https://www.genecards.org/cgi-bin/carddisp.pl?gene=ARCN1
KMT2E	Lysine Methyltransferase 2E (Inactive)	Protein Coding	Q8IZD2	45	GC07P105121	5.26301	https://www.genecards.org/cgi-bin/carddisp.pl?gene=KMT2E
SIX3	SIX Homeobox 3	Protein Coding	O95343	46	GC02P044941	5.25985	https://www.genecards.org/cgi-bin/carddisp.pl?gene=SIX3
GUCY2D	Guanylate Cyclase 2D, Retinal	Protein Coding	Q02846	50	GC17P008002	5.25395	https://www.genecards.org/cgi-bin/carddisp.pl?gene=GUCY2D
PTCH2	Patched 2	Protein Coding	Q9Y6C5	49	GC01M044819	5.24401	https://www.genecards.org/cgi-bin/carddisp.pl?gene=PTCH2
TSEN15	TRNA Splicing Endonuclease Subunit 15	Protein Coding	Q8WW01	44	GC01P184061	5.24189	https://www.genecards.org/cgi-bin/carddisp.pl?gene=TSEN15
WDR4	WD Repeat Domain 4	Protein Coding	P57081	42	GC21M042843	5.23404	https://www.genecards.org/cgi-bin/carddisp.pl?gene=WDR4
SMC3	Structural Maintenance Of Chromosomes 3	Protein Coding	Q9UQE7	51	GC10P110567	5.22753	https://www.genecards.org/cgi-bin/carddisp.pl?gene=SMC3
HERC1	HECT And RLD Domain Containing E3 Ubiquitin Protein Ligase Family Member 1	Protein Coding	Q15751	44	GC15M063608	5.2249	https://www.genecards.org/cgi-bin/carddisp.pl?gene=HERC1
TRIT1	TRNA Isopentenyltransferase 1	Protein Coding	Q9H3H1	45	GC01M039842	5.22388	https://www.genecards.org/cgi-bin/carddisp.pl?gene=TRIT1
DHX37	DEAH-Box Helicase 37	Protein Coding	Q8IY37	41	GC12M124946	5.22153	https://www.genecards.org/cgi-bin/carddisp.pl?gene=DHX37
BCL7B	BAF Chromatin Remodeling Complex Subunit BCL7B	Protein Coding	Q9BQE9	41	GC07M073536	5.21873	https://www.genecards.org/cgi-bin/carddisp.pl?gene=BCL7B
CDH3	Cadherin 3	Protein Coding	P22223	51	GC16P069005	5.21495	https://www.genecards.org/cgi-bin/carddisp.pl?gene=CDH3
CILK1	Ciliogenesis Associated Kinase 1	Protein Coding	Q9UPZ9	46	GC06M087664	5.20963	https://www.genecards.org/cgi-bin/carddisp.pl?gene=CILK1
COLEC11	Collectin Subfamily Member 11	Protein Coding	Q9BWP8	45	GC02P003594	5.20492	https://www.genecards.org/cgi-bin/carddisp.pl?gene=COLEC11
RPS26	Ribosomal Protein S26	Protein Coding	P62854	46	GC12P059061	5.20103	https://www.genecards.org/cgi-bin/carddisp.pl?gene=RPS26
MIR373	MicroRNA 373	RNA Gene		20	GC19P096580	5.19544	https://www.genecards.org/cgi-bin/carddisp.pl?gene=MIR373
GLRX5	Glutaredoxin 5	Protein Coding	Q86SX6	44	GC14P095533	5.19269	https://www.genecards.org/cgi-bin/carddisp.pl?gene=GLRX5
PIK3CD	Phosphatidylinositol-4,5-Bisphosphate 3-Kinase Catalytic Subunit Delta	Protein Coding	O00329	56	GC01P009640	5.18642	https://www.genecards.org/cgi-bin/carddisp.pl?gene=PIK3CD
SF3B1	Splicing Factor 3b Subunit 1	Protein Coding	O75533	48	GC02M197453	5.18606	https://www.genecards.org/cgi-bin/carddisp.pl?gene=SF3B1
SERPINI1	Serpin Family I Member 1	Protein Coding	Q99574	50	GC03P167735	5.18564	https://www.genecards.org/cgi-bin/carddisp.pl?gene=SERPINI1
TRAF3IP2	TRAF3 Interacting Protein 2	Protein Coding	O43734	48	GC06M111555	5.18368	https://www.genecards.org/cgi-bin/carddisp.pl?gene=TRAF3IP2
IDH3B	Isocitrate Dehydrogenase (NAD(+)) 3 Non-Catalytic Subunit Beta	Protein Coding	O43837	48	GC20M002658	5.17848	https://www.genecards.org/cgi-bin/carddisp.pl?gene=IDH3B
LIG4	DNA Ligase 4	Protein Coding	P49917	51	GC13M108207	5.17348	https://www.genecards.org/cgi-bin/carddisp.pl?gene=LIG4
ALX3	ALX Homeobox 3	Protein Coding	O95076	38	GC01M110059	5.16441	https://www.genecards.org/cgi-bin/carddisp.pl?gene=ALX3
KRT1	Keratin 1	Protein Coding	P04264	51	GC12M052674	5.15703	https://www.genecards.org/cgi-bin/carddisp.pl?gene=KRT1
SKIC3	SKI3 Subunit Of Superkiller Complex	Protein Coding	Q6PGP7	43	GC05M095461	5.15407	https://www.genecards.org/cgi-bin/carddisp.pl?gene=SKIC3
IGFBP7	Insulin Like Growth Factor Binding Protein 7	Protein Coding	Q16270	50	GC04M057030	5.15143	https://www.genecards.org/cgi-bin/carddisp.pl?gene=IGFBP7
FAM20C	FAM20C Golgi Associated Secretory Pathway Kinase	Protein Coding	Q8IXL6	48	GC07P000192	5.15125	https://www.genecards.org/cgi-bin/carddisp.pl?gene=FAM20C
ZBTB24	Zinc Finger And BTB Domain Containing 24	Protein Coding	O43167	41	GC06M109476	5.14822	https://www.genecards.org/cgi-bin/carddisp.pl?gene=ZBTB24
DOCK7	Dedicator Of Cytokinesis 7	Protein Coding	Q96N67	46	GC01M062454	5.14075	https://www.genecards.org/cgi-bin/carddisp.pl?gene=DOCK7
SPATA7	Spermatogenesis Associated 7	Protein Coding	Q9P0W8	42	GC14P088384	5.14068	https://www.genecards.org/cgi-bin/carddisp.pl?gene=SPATA7
MRPL12	Mitochondrial Ribosomal Protein L12	Protein Coding	P52815	43	GC17P094716	5.13729	https://www.genecards.org/cgi-bin/carddisp.pl?gene=MRPL12
NDP	Norrin Cystine Knot Growth Factor NDP	Protein Coding	Q00604	46	GC0XM043948	5.13629	https://www.genecards.org/cgi-bin/carddisp.pl?gene=NDP
MCF2L2	MCF.2 Cell Line Derived Transforming Sequence-Like 2	Protein Coding	Q86YR7	38	GC03M183183	5.1339	https://www.genecards.org/cgi-bin/carddisp.pl?gene=MCF2L2
ACAN	Aggrecan	Protein Coding	P16112	50	GC15P143416	5.12634	https://www.genecards.org/cgi-bin/carddisp.pl?gene=ACAN
MOGS	Mannosyl-Oligosaccharide Glucosidase	Protein Coding	Q13724	47	GC02M074461	5.1255	https://www.genecards.org/cgi-bin/carddisp.pl?gene=MOGS
ATP9A	ATPase Phospholipid Transporting 9A (Putative)	Protein Coding	O75110	43	GC20M051596	5.12327	https://www.genecards.org/cgi-bin/carddisp.pl?gene=ATP9A
DEAF1	DEAF1 Transcription Factor	Protein Coding	O75398	44	GC11M000644	5.116	https://www.genecards.org/cgi-bin/carddisp.pl?gene=DEAF1
INHA	Inhibin Subunit Alpha	Protein Coding	P05111	46	GC02P219569	5.11489	https://www.genecards.org/cgi-bin/carddisp.pl?gene=INHA
VPS4A	Vacuolar Protein Sorting 4 Homolog A	Protein Coding	Q9UN37	45	GC16P069311	5.11217	https://www.genecards.org/cgi-bin/carddisp.pl?gene=VPS4A
BUD23	BUD23 RRNA Methyltransferase And Ribosome Maturation Factor	Protein Coding	O43709	39	GC07P082753	5.10806	https://www.genecards.org/cgi-bin/carddisp.pl?gene=BUD23
RPS10	Ribosomal Protein S10	Protein Coding	P46783	47	GC06M087395	5.10763	https://www.genecards.org/cgi-bin/carddisp.pl?gene=RPS10
NSUN2	NOP2/Sun RNA Methyltransferase 2	Protein Coding	Q08J23	47	GC05M006599	5.08283	https://www.genecards.org/cgi-bin/carddisp.pl?gene=NSUN2
PTN	Pleiotrophin	Protein Coding	P21246	45	GC07M137227	5.07198	https://www.genecards.org/cgi-bin/carddisp.pl?gene=PTN
COG1	Component Of Oligomeric Golgi Complex 1	Protein Coding	Q8WTW3	42	GC17P073193	5.06206	https://www.genecards.org/cgi-bin/carddisp.pl?gene=COG1
LCA5	Lebercilin LCA5	Protein Coding	Q86VQ0	43	GC06M079484	5.06015	https://www.genecards.org/cgi-bin/carddisp.pl?gene=LCA5
DHDDS	Dehydrodolichyl Diphosphate Synthase Subunit	Protein Coding	Q86SQ9	46	GC01P026432	5.05354	https://www.genecards.org/cgi-bin/carddisp.pl?gene=DHDDS
PGAP2	Post-GPI Attachment To Proteins 2	Protein Coding	Q9UHJ9	39	GC11P003797	5.05045	https://www.genecards.org/cgi-bin/carddisp.pl?gene=PGAP2
TUBGCP2	Tubulin Gamma Complex Component 2	Protein Coding	Q9BSJ2	43	GC10M133278	5.04846	https://www.genecards.org/cgi-bin/carddisp.pl?gene=TUBGCP2
RFC2	Replication Factor C Subunit 2	Protein Coding	P35250	48	GC07M074231	5.03039	https://www.genecards.org/cgi-bin/carddisp.pl?gene=RFC2
ABCG8	ATP Binding Cassette Subfamily G Member 8	Protein Coding	Q9H221	46	GC02P043828	5.02959	https://www.genecards.org/cgi-bin/carddisp.pl?gene=ABCG8
SGSH	N-Sulfoglucosamine Sulfohydrolase	Protein Coding	P51688	50	GC17M080206	5.00893	https://www.genecards.org/cgi-bin/carddisp.pl?gene=SGSH
NUP188	Nucleoporin 188	Protein Coding	Q5SRE5	40	GC09P128947	5.00268	https://www.genecards.org/cgi-bin/carddisp.pl?gene=NUP188
RPS28	Ribosomal Protein S28	Protein Coding	P62857	43	GC19P095102	4.98696	https://www.genecards.org/cgi-bin/carddisp.pl?gene=RPS28
KCP	Kielin Cysteine Rich BMP Regulator	Protein Coding	Q6ZWJ8	38	GC07M128862	4.9829	https://www.genecards.org/cgi-bin/carddisp.pl?gene=KCP
ZNF462	Zinc Finger Protein 462	Protein Coding	Q96JM2	43	GC09P106860	4.98126	https://www.genecards.org/cgi-bin/carddisp.pl?gene=ZNF462
SSB	Small RNA Binding Exonuclease Protection Factor La	Protein Coding	P05455	46	GC02P169791	4.97819	https://www.genecards.org/cgi-bin/carddisp.pl?gene=SSB
PGM2L1	Phosphoglucomutase 2 Like 1	Protein Coding	Q6PCE3	41	GC11M074330	4.97052	https://www.genecards.org/cgi-bin/carddisp.pl?gene=PGM2L1
CCDC88A	Coiled-Coil Domain Containing 88A	Protein Coding	Q3V6T2	45	GC02M055287	4.96753	https://www.genecards.org/cgi-bin/carddisp.pl?gene=CCDC88A
MASP1	MBL Associated Serine Protease 1	Protein Coding	P48740	52	GC03M187216	4.96588	https://www.genecards.org/cgi-bin/carddisp.pl?gene=MASP1
CD1A	CD1a Molecule	Protein Coding	P06126	44	GC01P159231	4.96485	https://www.genecards.org/cgi-bin/carddisp.pl?gene=CD1A
DVL3	Dishevelled Segment Polarity Protein 3	Protein Coding	Q92997	48	GC03P184155	4.96125	https://www.genecards.org/cgi-bin/carddisp.pl?gene=DVL3
BIRC3	Baculoviral IAP Repeat Containing 3	Protein Coding	Q13489	50	GC11P102317	4.95597	https://www.genecards.org/cgi-bin/carddisp.pl?gene=BIRC3
EIF4H	Eukaryotic Translation Initiation Factor 4H	Protein Coding	Q15056	46	GC07P074174	4.95199	https://www.genecards.org/cgi-bin/carddisp.pl?gene=EIF4H
DACT1	Dishevelled Binding Antagonist Of Beta Catenin 1	Protein Coding	Q9NYF0	44	GC14P058633	4.95128	https://www.genecards.org/cgi-bin/carddisp.pl?gene=DACT1
RAD21	RAD21 Cohesin Complex Component	Protein Coding	O60216	48	GC08M116846	4.9486	https://www.genecards.org/cgi-bin/carddisp.pl?gene=RAD21
ATCAY	ATCAY Kinesin Light Chain Interacting Caytaxin	Protein Coding	Q86WG3	43	GC19P094898	4.94224	https://www.genecards.org/cgi-bin/carddisp.pl?gene=ATCAY
KAT5	Lysine Acetyltransferase 5	Protein Coding	Q92993	53	GC11P065711	4.94159	https://www.genecards.org/cgi-bin/carddisp.pl?gene=KAT5
ASCL1	Achaete-Scute Family BHLH Transcription Factor 1	Protein Coding	P50553	46	GC12P102957	4.93762	https://www.genecards.org/cgi-bin/carddisp.pl?gene=ASCL1
APOA2	Apolipoprotein A2	Protein Coding	P02652	48	GC01M161222	4.93687	https://www.genecards.org/cgi-bin/carddisp.pl?gene=APOA2
FBLN2	Fibulin 2	Protein Coding	P98095	46	GC03P019351	4.93244	https://www.genecards.org/cgi-bin/carddisp.pl?gene=FBLN2
TKFC	Triokinase And FMN Cyclase	Protein Coding	Q3LXA3	46	GC11P061572	4.92601	https://www.genecards.org/cgi-bin/carddisp.pl?gene=TKFC
DISP1	Dispatched RND Transporter Family Member 1	Protein Coding	Q96F81	44	GC01P222814	4.92592	https://www.genecards.org/cgi-bin/carddisp.pl?gene=DISP1
VANGL2	VANGL Planar Cell Polarity Protein 2	Protein Coding	Q9ULK5	46	GC01P160400	4.92317	https://www.genecards.org/cgi-bin/carddisp.pl?gene=VANGL2
KMT2C	Lysine Methyltransferase 2C	Protein Coding	Q8NEZ4	47	GC07M152134	4.90925	https://www.genecards.org/cgi-bin/carddisp.pl?gene=KMT2C
IFNAR1	Interferon Alpha And Beta Receptor Subunit 1	Protein Coding	P17181	52	GC21P033324	4.90865	https://www.genecards.org/cgi-bin/carddisp.pl?gene=IFNAR1
TAOK1	TAO Kinase 1	Protein Coding	Q7L7X3	50	GC17P093123	4.90535	https://www.genecards.org/cgi-bin/carddisp.pl?gene=TAOK1
CDK13	Cyclin Dependent Kinase 13	Protein Coding	Q14004	47	GC07P039950	4.90202	https://www.genecards.org/cgi-bin/carddisp.pl?gene=CDK13
CERS1	Ceramide Synthase 1	Protein Coding	P27544	46	GC19M018868	4.89862	https://www.genecards.org/cgi-bin/carddisp.pl?gene=CERS1
RIN2	Ras And Rab Interactor 2	Protein Coding	Q8WYP3	44	GC20P019759	4.89562	https://www.genecards.org/cgi-bin/carddisp.pl?gene=RIN2
TPRKB	TP53RK Binding Protein	Protein Coding	Q9Y3C4	42	GC02M073730	4.89188	https://www.genecards.org/cgi-bin/carddisp.pl?gene=TPRKB
KAT8	Lysine Acetyltransferase 8	Protein Coding	Q9H7Z6	48	GC16P060864	4.88954	https://www.genecards.org/cgi-bin/carddisp.pl?gene=KAT8
ZNF526	Zinc Finger Protein 526	Protein Coding	Q8TF50	40	GC19P042220	4.87097	https://www.genecards.org/cgi-bin/carddisp.pl?gene=ZNF526
ALG11	ALG11 Alpha-1,2-Mannosyltransferase	Protein Coding	Q2TAA5	44	GC13P052012	4.86659	https://www.genecards.org/cgi-bin/carddisp.pl?gene=ALG11
LATS2	Large Tumor Suppressor Kinase 2	Protein Coding	Q9NRM7	48	GC13M020973	4.86638	https://www.genecards.org/cgi-bin/carddisp.pl?gene=LATS2
BPTF	Bromodomain PHD Finger Transcription Factor	Protein Coding	Q12830	46	GC17P067825	4.85859	https://www.genecards.org/cgi-bin/carddisp.pl?gene=BPTF
TRAPPC10	Trafficking Protein Particle Complex Subunit 10	Protein Coding	P48553	43	GC21P044012	4.855	https://www.genecards.org/cgi-bin/carddisp.pl?gene=TRAPPC10
PSAT1	Phosphoserine Aminotransferase 1	Protein Coding	Q9Y617	50	GC09P078297	4.85374	https://www.genecards.org/cgi-bin/carddisp.pl?gene=PSAT1
NUP85	Nucleoporin 85	Protein Coding	Q9BW27	45	GC17P075205	4.85288	https://www.genecards.org/cgi-bin/carddisp.pl?gene=NUP85
SLC6A6	Solute Carrier Family 6 Member 6	Protein Coding	P31641	47	GC03P014402	4.84747	https://www.genecards.org/cgi-bin/carddisp.pl?gene=SLC6A6
DIS3L2	DIS3 Like 3'-5' Exoribonuclease 2	Protein Coding	Q8IYB7	46	GC02P231961	4.8453	https://www.genecards.org/cgi-bin/carddisp.pl?gene=DIS3L2
MBTPS2	Membrane Bound Transcription Factor Peptidase, Site 2	Protein Coding	O43462	45	GC0XP021839	4.84209	https://www.genecards.org/cgi-bin/carddisp.pl?gene=MBTPS2
UPK3A	Uroplakin 3A	Protein Coding	O75631	41	GC22P045284	4.83809	https://www.genecards.org/cgi-bin/carddisp.pl?gene=UPK3A
RNF217-AS1	RNF217 Antisense RNA 1 (Head To Head)	RNA Gene		18	GC06M124563	4.83649	https://www.genecards.org/cgi-bin/carddisp.pl?gene=RNF217-AS1
TP73	Tumor Protein P73	Protein Coding	O15350	49	GC01P003652	4.83284	https://www.genecards.org/cgi-bin/carddisp.pl?gene=TP73
KCNJ13	Potassium Inwardly Rectifying Channel Subfamily J Member 13	Protein Coding	O60928	46	GC02M232765	4.83146	https://www.genecards.org/cgi-bin/carddisp.pl?gene=KCNJ13
ZNF699	Zinc Finger Protein 699	Protein Coding	Q32M78	40	GC19M017091	4.82747	https://www.genecards.org/cgi-bin/carddisp.pl?gene=ZNF699
LRBA	LPS Responsive Beige-Like Anchor Protein	Protein Coding	P50851	45	GC04M150264	4.81304	https://www.genecards.org/cgi-bin/carddisp.pl?gene=LRBA
SHMT2	Serine Hydroxymethyltransferase 2	Protein Coding	P34897	50	GC12P057229	4.80654	https://www.genecards.org/cgi-bin/carddisp.pl?gene=SHMT2
PRDM2	PR/SET Domain 2	Protein Coding	Q13029	45	GC01P013700	4.80406	https://www.genecards.org/cgi-bin/carddisp.pl?gene=PRDM2
ERVW-1	Endogenous Retrovirus Group W Member 1, Envelope	Protein Coding	Q9UQF0	39	GC07M092468	4.79016	https://www.genecards.org/cgi-bin/carddisp.pl?gene=ERVW-1
COG7	Component Of Oligomeric Golgi Complex 7	Protein Coding	P83436	42	GC16M023388	4.78903	https://www.genecards.org/cgi-bin/carddisp.pl?gene=COG7
CLDN16	Claudin 16	Protein Coding	Q9Y5I7	45	GC03P190290	4.78426	https://www.genecards.org/cgi-bin/carddisp.pl?gene=CLDN16
OSTM1	Osteoclastogenesis Associated Transmembrane Protein 1	Protein Coding	Q86WC4	45	GC06M108315	4.77593	https://www.genecards.org/cgi-bin/carddisp.pl?gene=OSTM1
SCARF2	Scavenger Receptor Class F Member 2	Protein Coding	Q96GP6	43	GC22M020424	4.7757	https://www.genecards.org/cgi-bin/carddisp.pl?gene=SCARF2
TNFRSF13B	TNF Receptor Superfamily Member 13B	Protein Coding	O14836	50	GC17M016929	4.76959	https://www.genecards.org/cgi-bin/carddisp.pl?gene=TNFRSF13B
THOC2	THO Complex Subunit 2	Protein Coding	Q8NI27	44	GC0XM123600	4.76864	https://www.genecards.org/cgi-bin/carddisp.pl?gene=THOC2
ZDHHC9	Zinc Finger DHHC-Type Palmitoyltransferase 9	Protein Coding	Q9Y397	46	GC0XM129803	4.76819	https://www.genecards.org/cgi-bin/carddisp.pl?gene=ZDHHC9
PKP1	Plakophilin 1	Protein Coding	Q13835	45	GC01P201283	4.76509	https://www.genecards.org/cgi-bin/carddisp.pl?gene=PKP1
GUCA1B	Guanylate Cyclase Activator 1B	Protein Coding	Q9UMX6	42	GC06M087505	4.7637	https://www.genecards.org/cgi-bin/carddisp.pl?gene=GUCA1B
SLC26A2	Solute Carrier Family 26 Member 2	Protein Coding	P50443	48	GC05P150267	4.76191	https://www.genecards.org/cgi-bin/carddisp.pl?gene=SLC26A2
POLR1D	RNA Polymerase I And III Subunit D	Protein Coding	P0DPB6	47	GC13P027620	4.76013	https://www.genecards.org/cgi-bin/carddisp.pl?gene=POLR1D
FANCM	FA Complementation Group M	Protein Coding	Q8IYD8	46	GC14P045135	4.75027	https://www.genecards.org/cgi-bin/carddisp.pl?gene=FANCM
P4HTM	Prolyl 4-Hydroxylase, Transmembrane	Protein Coding	Q9NXG6	42	GC03P054935	4.74378	https://www.genecards.org/cgi-bin/carddisp.pl?gene=P4HTM
STBMS1	Strabismus, Susceptibility To, 1	Genetic Locus		2	GC07U902604	4.74027	https://www.genecards.org/cgi-bin/carddisp.pl?gene=STBMS1
CRADD	CASP2 And RIPK1 Domain Containing Adaptor With Death Domain	Protein Coding	P78560	47	GC12P093677	4.72766	https://www.genecards.org/cgi-bin/carddisp.pl?gene=CRADD
ACVR1C	Activin A Receptor Type 1C	Protein Coding	Q8NER5	44	GC02M157526	4.72583	https://www.genecards.org/cgi-bin/carddisp.pl?gene=ACVR1C
CD1C	CD1c Molecule	Protein Coding	P29017	41	GC01P158289	4.72484	https://www.genecards.org/cgi-bin/carddisp.pl?gene=CD1C
SATB1	SATB Homeobox 1	Protein Coding	Q01826	48	GC03M025064	4.71909	https://www.genecards.org/cgi-bin/carddisp.pl?gene=SATB1
PTCD3	Pentatricopeptide Repeat Domain 3	Protein Coding	Q96EY7	43	GC02P086106	4.71363	https://www.genecards.org/cgi-bin/carddisp.pl?gene=PTCD3
DMWD	DM1 Locus, WD Repeat Containing	Protein Coding	Q09019	40	GC19M045782	4.71271	https://www.genecards.org/cgi-bin/carddisp.pl?gene=DMWD
RNF216	Ring Finger Protein 216	Protein Coding	Q9NWF9	46	GC07M005620	4.7087	https://www.genecards.org/cgi-bin/carddisp.pl?gene=RNF216
COPB1	COPI Coat Complex Subunit Beta 1	Protein Coding	P53618	45	GC11M014436	4.70784	https://www.genecards.org/cgi-bin/carddisp.pl?gene=COPB1
GPC4	Glypican 4	Protein Coding	O75487	47	GC0XM133300	4.70087	https://www.genecards.org/cgi-bin/carddisp.pl?gene=GPC4
TSR2	TSR2 Ribosome Maturation Factor	Protein Coding	Q969E8	41	GC0XP056318	4.69792	https://www.genecards.org/cgi-bin/carddisp.pl?gene=TSR2
EXTL3	Exostosin Like Glycosyltransferase 3	Protein Coding	O43909	47	GC08P028683	4.68911	https://www.genecards.org/cgi-bin/carddisp.pl?gene=EXTL3
CD58	CD58 Molecule	Protein Coding	P19256	44	GC01M116514	4.68422	https://www.genecards.org/cgi-bin/carddisp.pl?gene=CD58
CDCA7	Cell Division Cycle Associated 7	Protein Coding	Q9BWT1	46	GC02P173354	4.67405	https://www.genecards.org/cgi-bin/carddisp.pl?gene=CDCA7
SAMD9	Sterile Alpha Motif Domain Containing 9	Protein Coding	Q5K651	40	GC07M093099	4.67242	https://www.genecards.org/cgi-bin/carddisp.pl?gene=SAMD9
IRF6	Interferon Regulatory Factor 6	Protein Coding	O14896	46	GC01M209785	4.6711	https://www.genecards.org/cgi-bin/carddisp.pl?gene=IRF6
PCARE	Photoreceptor Cilium Actin Regulator	Protein Coding	A6NGG8	38	GC02M029060	4.67098	https://www.genecards.org/cgi-bin/carddisp.pl?gene=PCARE
RPL26	Ribosomal Protein L26	Protein Coding	P61254	47	GC17M008377	4.66784	https://www.genecards.org/cgi-bin/carddisp.pl?gene=RPL26
MAD1L1	Mitotic Arrest Deficient 1 Like 1	Protein Coding	Q9Y6D9	50	GC07M001815	4.66151	https://www.genecards.org/cgi-bin/carddisp.pl?gene=MAD1L1
HOXA13	Homeobox A13	Protein Coding	P31271	45	GC07M027911	4.6442	https://www.genecards.org/cgi-bin/carddisp.pl?gene=HOXA13
CLPB	ClpB Family Mitochondrial Disaggregase	Protein Coding	Q9H078	47	GC11M117138	4.64272	https://www.genecards.org/cgi-bin/carddisp.pl?gene=CLPB
TSPAN12	Tetraspanin 12	Protein Coding	O95859	45	GC07M120787	4.62973	https://www.genecards.org/cgi-bin/carddisp.pl?gene=TSPAN12
AFF4	ALF Transcription Elongation Factor 4	Protein Coding	Q9UHB7	46	GC05M132875	4.61719	https://www.genecards.org/cgi-bin/carddisp.pl?gene=AFF4
MALT1	MALT1 Paracaspase	Protein Coding	Q9UDY8	52	GC18P058671	4.6171	https://www.genecards.org/cgi-bin/carddisp.pl?gene=MALT1
EPB41	Erythrocyte Membrane Protein Band 4.1	Protein Coding	P11171	50	GC01P028887	4.61561	https://www.genecards.org/cgi-bin/carddisp.pl?gene=EPB41
LSS	Lanosterol Synthase	Protein Coding	P48449	50	GC21M052962	4.61498	https://www.genecards.org/cgi-bin/carddisp.pl?gene=LSS
TTC7A	Tetratricopeptide Repeat Domain 7A	Protein Coding	Q9ULT0	42	GC02P046906	4.60991	https://www.genecards.org/cgi-bin/carddisp.pl?gene=TTC7A
FSHR	Follicle Stimulating Hormone Receptor	Protein Coding	P23945	51	GC02M048962	4.60803	https://www.genecards.org/cgi-bin/carddisp.pl?gene=FSHR
SNRNP200	Small Nuclear Ribonucleoprotein U5 Subunit 200	Protein Coding	O75643	46	GC02M100216	4.5992	https://www.genecards.org/cgi-bin/carddisp.pl?gene=SNRNP200
CEP152	Centrosomal Protein 152	Protein Coding	O94986	42	GC15M048712	4.59634	https://www.genecards.org/cgi-bin/carddisp.pl?gene=CEP152
RECQL	RecQ Like Helicase	Protein Coding	P46063	45	GC12M021468	4.58927	https://www.genecards.org/cgi-bin/carddisp.pl?gene=RECQL
FOXH1	Forkhead Box H1	Protein Coding	O75593	45	GC08M144473	4.58921	https://www.genecards.org/cgi-bin/carddisp.pl?gene=FOXH1
ZNF23	Zinc Finger Protein 23	Protein Coding	P17027	41	GC16M072548	4.57857	https://www.genecards.org/cgi-bin/carddisp.pl?gene=ZNF23
MYO7A	Myosin VIIA	Protein Coding	Q13402	47	GC11P077128	4.57403	https://www.genecards.org/cgi-bin/carddisp.pl?gene=MYO7A
IMPDH1	Inosine Monophosphate Dehydrogenase 1	Protein Coding	P20839	52	GC07M128392	4.56335	https://www.genecards.org/cgi-bin/carddisp.pl?gene=IMPDH1
TAF6	TATA-Box Binding Protein Associated Factor 6	Protein Coding	P49848	45	GC07M104465	4.56278	https://www.genecards.org/cgi-bin/carddisp.pl?gene=TAF6
RAG1	Recombination Activating 1	Protein Coding	P15918	47	GC11P036554	4.56065	https://www.genecards.org/cgi-bin/carddisp.pl?gene=RAG1
FRAS1	Fraser Extracellular Matrix Complex Subunit 1	Protein Coding	Q86XX4	42	GC04P078057	4.548	https://www.genecards.org/cgi-bin/carddisp.pl?gene=FRAS1
FBXW7	F-Box And WD Repeat Domain Containing 7	Protein Coding	Q969H0	49	GC04M152321	4.54017	https://www.genecards.org/cgi-bin/carddisp.pl?gene=FBXW7
LRAT	Lecithin Retinol Acyltransferase	Protein Coding	O95237	48	GC04P154626	4.53576	https://www.genecards.org/cgi-bin/carddisp.pl?gene=LRAT
CSGALNACT1	Chondroitin Sulfate N-Acetylgalactosaminyltransferase 1	Protein Coding	Q8TDX6	44	GC08M019404	4.53427	https://www.genecards.org/cgi-bin/carddisp.pl?gene=CSGALNACT1
MCTP2	Multiple C2 And Transmembrane Domain Containing 2	Protein Coding	Q6DN12	44	GC15P145771	4.53373	https://www.genecards.org/cgi-bin/carddisp.pl?gene=MCTP2
RNF2	Ring Finger Protein 2	Protein Coding	Q99496	48	GC01P185045	4.53362	https://www.genecards.org/cgi-bin/carddisp.pl?gene=RNF2
MAPK8IP3	Mitogen-Activated Protein Kinase 8 Interacting Protein 3	Protein Coding	Q9UPT6	45	GC16P001706	4.52889	https://www.genecards.org/cgi-bin/carddisp.pl?gene=MAPK8IP3
HAS1	Hyaluronan Synthase 1	Protein Coding	Q92839	42	GC19M085983	4.52387	https://www.genecards.org/cgi-bin/carddisp.pl?gene=HAS1
AIPL1	Aryl Hydrocarbon Receptor Interacting Protein Like 1	Protein Coding	Q9NZN9	45	GC17M006393	4.5066	https://www.genecards.org/cgi-bin/carddisp.pl?gene=AIPL1
MSMB	Microseminoprotein Beta	Protein Coding	P08118	42	GC10M046033	4.47526	https://www.genecards.org/cgi-bin/carddisp.pl?gene=MSMB
ADAMTS3	ADAM Metallopeptidase With Thrombospondin Type 1 Motif 3	Protein Coding	O15072	45	GC04M072280	4.46815	https://www.genecards.org/cgi-bin/carddisp.pl?gene=ADAMTS3
ZNF148	Zinc Finger Protein 148	Protein Coding	Q9UQR1	45	GC03M125225	4.46583	https://www.genecards.org/cgi-bin/carddisp.pl?gene=ZNF148
RPL21	Ribosomal Protein L21	Protein Coding	P46778	47	GC13P027251	4.4582	https://www.genecards.org/cgi-bin/carddisp.pl?gene=RPL21
ADAT3	Adenosine Deaminase TRNA Specific 3	Protein Coding	Q96EY9	38	GC19P094814	4.45535	https://www.genecards.org/cgi-bin/carddisp.pl?gene=ADAT3
FAM50A	Family With Sequence Similarity 50 Member A	Protein Coding	Q14320	44	GC0XP154593	4.44899	https://www.genecards.org/cgi-bin/carddisp.pl?gene=FAM50A
DCANP1	Dendritic Cell Associated Nuclear Protein 1	Protein Coding	Q8TF63	32	GC05M135510	4.44857	https://www.genecards.org/cgi-bin/carddisp.pl?gene=DCANP1
COL8A2	Collagen Type VIII Alpha 2 Chain	Protein Coding	P25067	44	GC01M036095	4.44824	https://www.genecards.org/cgi-bin/carddisp.pl?gene=COL8A2
SSTR2	Somatostatin Receptor 2	Protein Coding	P30874	51	GC17P073165	4.43995	https://www.genecards.org/cgi-bin/carddisp.pl?gene=SSTR2
ROM1	Retinal Outer Segment Membrane Protein 1	Protein Coding	Q03395	46	GC11P062611	4.43539	https://www.genecards.org/cgi-bin/carddisp.pl?gene=ROM1
KANTR	KANTR Integral Membrane Protein	Protein Coding	A0A1W2PQU2	18	GC0XP053094	4.42742	https://www.genecards.org/cgi-bin/carddisp.pl?gene=KANTR
CELSR2	Cadherin EGF LAG Seven-Pass G-Type Receptor 2	Protein Coding	Q9HCU4	45	GC01P109286	4.4273	https://www.genecards.org/cgi-bin/carddisp.pl?gene=CELSR2
RPL18	Ribosomal Protein L18	Protein Coding	Q07020	47	GC19M048615	4.42698	https://www.genecards.org/cgi-bin/carddisp.pl?gene=RPL18
KCTD1	Potassium Channel Tetramerization Domain Containing 1	Protein Coding	Q719H9	44	GC18M026454	4.42582	https://www.genecards.org/cgi-bin/carddisp.pl?gene=KCTD1
GALNT3	Polypeptide N-Acetylgalactosaminyltransferase 3	Protein Coding	Q14435	49	GC02M165747	4.42177	https://www.genecards.org/cgi-bin/carddisp.pl?gene=GALNT3
ZNF787	Zinc Finger Protein 787	Protein Coding	Q6DD87	33	GC19M086176	4.41497	https://www.genecards.org/cgi-bin/carddisp.pl?gene=ZNF787
GRHL2	Grainyhead Like Transcription Factor 2	Protein Coding	Q6ISB3	45	GC08P101492	4.40435	https://www.genecards.org/cgi-bin/carddisp.pl?gene=GRHL2
WNT9B	Wnt Family Member 9B	Protein Coding	O14905	46	GC17P046833	4.39946	https://www.genecards.org/cgi-bin/carddisp.pl?gene=WNT9B
PIAS2	Protein Inhibitor Of Activated STAT 2	Protein Coding	O75928	48	GC18M046808	4.39936	https://www.genecards.org/cgi-bin/carddisp.pl?gene=PIAS2
GABRB2	Gamma-Aminobutyric Acid Type A Receptor Subunit Beta2	Protein Coding	P47870	52	GC05M161288	4.39736	https://www.genecards.org/cgi-bin/carddisp.pl?gene=GABRB2
SLC35A1	Solute Carrier Family 35 Member A1	Protein Coding	P78382	42	GC06P087470	4.39255	https://www.genecards.org/cgi-bin/carddisp.pl?gene=SLC35A1
WDR48	WD Repeat Domain 48	Protein Coding	Q8TAF3	43	GC03P039052	4.38936	https://www.genecards.org/cgi-bin/carddisp.pl?gene=WDR48
MT-TC	Mitochondrially Encoded TRNA-Cys (UGU/C)	RNA Gene		12	GCMTM005763	4.38804	https://www.genecards.org/cgi-bin/carddisp.pl?gene=MT-TC
POLA1	DNA Polymerase Alpha 1, Catalytic Subunit	Protein Coding	P09884	50	GC0XP024693	4.38022	https://www.genecards.org/cgi-bin/carddisp.pl?gene=POLA1
SLC24A5	Solute Carrier Family 24 Member 5	Protein Coding	Q71RS6	44	GC15P048120	4.3725	https://www.genecards.org/cgi-bin/carddisp.pl?gene=SLC24A5
MBS1	Moebius Syndrome 1	Genetic Locus		3	GC13U990023	4.37108	https://www.genecards.org/cgi-bin/carddisp.pl?gene=MBS1
ADH5	Alcohol Dehydrogenase 5 (Class III), Chi Polypeptide	Protein Coding	P11766	50	GC04M099070	4.37084	https://www.genecards.org/cgi-bin/carddisp.pl?gene=ADH5
WAS	WASP Actin Nucleation Promoting Factor	Protein Coding	P42768	51	GC0XP048676	4.36656	https://www.genecards.org/cgi-bin/carddisp.pl?gene=WAS
NANS	N-Acetylneuraminate Synthase	Protein Coding	Q9NR45	47	GC09P098056	4.36118	https://www.genecards.org/cgi-bin/carddisp.pl?gene=NANS
KCNK1	Potassium Two Pore Domain Channel Subfamily K Member 1	Protein Coding	O00180	47	GC01P233614	4.3521	https://www.genecards.org/cgi-bin/carddisp.pl?gene=KCNK1
EXOSC1	Exosome Component 1	Protein Coding	Q9Y3B2	44	GC10M097435	4.35138	https://www.genecards.org/cgi-bin/carddisp.pl?gene=EXOSC1
LAGE3	L Antigen Family Member 3	Protein Coding	Q14657	40	GC0XM154477	4.33897	https://www.genecards.org/cgi-bin/carddisp.pl?gene=LAGE3
KRT20	Keratin 20	Protein Coding	P35900	43	GC17M040875	4.33647	https://www.genecards.org/cgi-bin/carddisp.pl?gene=KRT20
RPL35A	Ribosomal Protein L35a	Protein Coding	P18077	46	GC03P197949	4.33643	https://www.genecards.org/cgi-bin/carddisp.pl?gene=RPL35A
SMOC1	SPARC Related Modular Calcium Binding 1	Protein Coding	Q9H4F8	44	GC14P069854	4.32708	https://www.genecards.org/cgi-bin/carddisp.pl?gene=SMOC1
PTDSS1	Phosphatidylserine Synthase 1	Protein Coding	P48651	47	GC08P096261	4.32524	https://www.genecards.org/cgi-bin/carddisp.pl?gene=PTDSS1
RALA	RAS Like Proto-Oncogene A	Protein Coding	P11233	50	GC07P039622	4.32127	https://www.genecards.org/cgi-bin/carddisp.pl?gene=RALA
XRCC2	X-Ray Repair Cross Complementing 2	Protein Coding	O43543	45	GC07M152644	4.32018	https://www.genecards.org/cgi-bin/carddisp.pl?gene=XRCC2
NCAPG2	Non-SMC Condensin II Complex Subunit G2	Protein Coding	Q86XI2	42	GC07M158631	4.31659	https://www.genecards.org/cgi-bin/carddisp.pl?gene=NCAPG2
CEP55	Centrosomal Protein 55	Protein Coding	Q53EZ4	44	GC10P093496	4.31524	https://www.genecards.org/cgi-bin/carddisp.pl?gene=CEP55
ADORA3	Adenosine A3 Receptor	Protein Coding	P0DMS8	48	GC01M111499	4.3116	https://www.genecards.org/cgi-bin/carddisp.pl?gene=ADORA3
GALNT2	Polypeptide N-Acetylgalactosaminyltransferase 2	Protein Coding	Q10471	48	GC01P230057	4.31058	https://www.genecards.org/cgi-bin/carddisp.pl?gene=GALNT2
SFRP1	Secreted Frizzled Related Protein 1	Protein Coding	Q8N474	47	GC08M041262	4.30087	https://www.genecards.org/cgi-bin/carddisp.pl?gene=SFRP1
TBC1D2B	TBC1 Domain Family Member 2B	Protein Coding	Q9UPU7	40	GC15M077984	4.29973	https://www.genecards.org/cgi-bin/carddisp.pl?gene=TBC1D2B
CCBE1	Collagen And Calcium Binding EGF Domains 1	Protein Coding	Q6UXH8	43	GC18M059430	4.29583	https://www.genecards.org/cgi-bin/carddisp.pl?gene=CCBE1
PDE6A	Phosphodiesterase 6A	Protein Coding	P16499	50	GC05M149857	4.29397	https://www.genecards.org/cgi-bin/carddisp.pl?gene=PDE6A
CDKN2C	Cyclin Dependent Kinase Inhibitor 2C	Protein Coding	P42773	48	GC01P050960	4.29036	https://www.genecards.org/cgi-bin/carddisp.pl?gene=CDKN2C
RTTN	Rotatin	Protein Coding	Q86VV8	40	GC18M070003	4.28941	https://www.genecards.org/cgi-bin/carddisp.pl?gene=RTTN
PRDX3	Peroxiredoxin 3	Protein Coding	P30048	48	GC10M119167	4.2869	https://www.genecards.org/cgi-bin/carddisp.pl?gene=PRDX3
AP1G1	Adaptor Related Protein Complex 1 Subunit Gamma 1	Protein Coding	O43747	46	GC16M071729	4.28583	https://www.genecards.org/cgi-bin/carddisp.pl?gene=AP1G1
CD19	CD19 Molecule	Protein Coding	P15391	54	GC16P060665	4.27164	https://www.genecards.org/cgi-bin/carddisp.pl?gene=CD19
PPM1D	Protein Phosphatase, Mg2+/Mn2+ Dependent 1D	Protein Coding	O15297	51	GC17P060600	4.27099	https://www.genecards.org/cgi-bin/carddisp.pl?gene=PPM1D
VANGL1	VANGL Planar Cell Polarity Protein 1	Protein Coding	Q8TAA9	45	GC01P115641	4.25653	https://www.genecards.org/cgi-bin/carddisp.pl?gene=VANGL1
CTNND2	Catenin Delta 2	Protein Coding	Q9UQB3	46	GC05M010971	4.24817	https://www.genecards.org/cgi-bin/carddisp.pl?gene=CTNND2
PALB2	Partner And Localizer Of BRCA2	Protein Coding	Q86YC2	48	GC16M023603	4.24425	https://www.genecards.org/cgi-bin/carddisp.pl?gene=PALB2
IDH3A	Isocitrate Dehydrogenase (NAD(+)) 3 Catalytic Subunit Alpha	Protein Coding	P50213	49	GC15P078131	4.24007	https://www.genecards.org/cgi-bin/carddisp.pl?gene=IDH3A
CCZ1B	CCZ1 Homolog B, Vacuolar Protein Trafficking And Biogenesis Associated	Protein Coding	P86790	32	GC07M006794	4.23983	https://www.genecards.org/cgi-bin/carddisp.pl?gene=CCZ1B
GP9	Glycoprotein IX Platelet	Protein Coding	P14770	50	GC03P137421	4.23966	https://www.genecards.org/cgi-bin/carddisp.pl?gene=GP9
ILF2	Interleukin Enhancer Binding Factor 2	Protein Coding	Q12905	42	GC01M153661	4.2367	https://www.genecards.org/cgi-bin/carddisp.pl?gene=ILF2
VPS41	VPS41 Subunit Of HOPS Complex	Protein Coding	P49754	45	GC07M039400	4.22733	https://www.genecards.org/cgi-bin/carddisp.pl?gene=VPS41
OPRL1	Opioid Related Nociceptin Receptor 1	Protein Coding	P41146	49	GC20P064080	4.22232	https://www.genecards.org/cgi-bin/carddisp.pl?gene=OPRL1
KIAA1549	KIAA1549	Protein Coding	Q9HCM3	39	GC07M138831	4.21818	https://www.genecards.org/cgi-bin/carddisp.pl?gene=KIAA1549
B3GAT3	Beta-1,3-Glucuronyltransferase 3	Protein Coding	O94766	47	GC11M116729	4.21445	https://www.genecards.org/cgi-bin/carddisp.pl?gene=B3GAT3
RPS17	Ribosomal Protein S17	Protein Coding	P08708	46	GC15M082536	4.20897	https://www.genecards.org/cgi-bin/carddisp.pl?gene=RPS17
SPOP	Speckle Type BTB/POZ Protein	Protein Coding	O43791	47	GC17M049598	4.20619	https://www.genecards.org/cgi-bin/carddisp.pl?gene=SPOP
ERMARD	ER Membrane Associated RNA Degradation	Protein Coding	Q5T6L9	35	GC06P169751	4.20275	https://www.genecards.org/cgi-bin/carddisp.pl?gene=ERMARD
CENPJ	Centromere Protein J	Protein Coding	Q9HC77	45	GC13M024882	4.18833	https://www.genecards.org/cgi-bin/carddisp.pl?gene=CENPJ
SLX4	SLX4 Structure-Specific Endonuclease Subunit	Protein Coding	Q8IY92	41	GC16M003581	4.18237	https://www.genecards.org/cgi-bin/carddisp.pl?gene=SLX4
PDE6B	Phosphodiesterase 6B	Protein Coding	P35913	50	GC04P002504	4.1778	https://www.genecards.org/cgi-bin/carddisp.pl?gene=PDE6B
FANCA	FA Complementation Group A	Protein Coding	O15360	53	GC16M090017	4.17721	https://www.genecards.org/cgi-bin/carddisp.pl?gene=FANCA
IGBP1	Immunoglobulin Binding Protein 1	Protein Coding	P78318	46	GC0XP070133	4.17015	https://www.genecards.org/cgi-bin/carddisp.pl?gene=IGBP1
RNF168	Ring Finger Protein 168	Protein Coding	Q8IYW5	46	GC03M196468	4.15105	https://www.genecards.org/cgi-bin/carddisp.pl?gene=RNF168
CNGA1	Cyclic Nucleotide Gated Channel Subunit Alpha 1	Protein Coding	P29973	48	GC04M047935	4.15078	https://www.genecards.org/cgi-bin/carddisp.pl?gene=CNGA1
RD3	RD3 Regulator Of GUCY2D	Protein Coding	Q7Z3Z2	41	GC01M211476	4.14227	https://www.genecards.org/cgi-bin/carddisp.pl?gene=RD3
ANAPC1	Anaphase Promoting Complex Subunit 1	Protein Coding	Q9H1A4	46	GC02M111611	4.14139	https://www.genecards.org/cgi-bin/carddisp.pl?gene=ANAPC1
TUB	TUB Bipartite Transcription Factor	Protein Coding	P50607	48	GC11P008019	4.13708	https://www.genecards.org/cgi-bin/carddisp.pl?gene=TUB
PRIM1	DNA Primase Subunit 1	Protein Coding	P49642	46	GC12M058925	4.12277	https://www.genecards.org/cgi-bin/carddisp.pl?gene=PRIM1
SLC26A7	Solute Carrier Family 26 Member 7	Protein Coding	Q8TE54	42	GC08P091209	4.11739	https://www.genecards.org/cgi-bin/carddisp.pl?gene=SLC26A7
PRPF4	Pre-MRNA Processing Factor 4	Protein Coding	O43172	46	GC09P113275	4.11431	https://www.genecards.org/cgi-bin/carddisp.pl?gene=PRPF4
STX3	Syntaxin 3	Protein Coding	Q13277	46	GC11P059713	4.10799	https://www.genecards.org/cgi-bin/carddisp.pl?gene=STX3
CYB5A	Cytochrome B5 Type A	Protein Coding	P00167	47	GC18M074250	4.10035	https://www.genecards.org/cgi-bin/carddisp.pl?gene=CYB5A
RAB23	RAB23, Member RAS Oncogene Family	Protein Coding	Q9ULC3	46	GC06M087718	4.09915	https://www.genecards.org/cgi-bin/carddisp.pl?gene=RAB23
ATP6V0A4	ATPase H+ Transporting V0 Subunit A4	Protein Coding	Q9HBG4	47	GC07M138732	4.09788	https://www.genecards.org/cgi-bin/carddisp.pl?gene=ATP6V0A4
C12orf57	Chromosome 12 Open Reading Frame 57	Protein Coding	Q99622	39	GC12P033754	4.08678	https://www.genecards.org/cgi-bin/carddisp.pl?gene=C12orf57
FOXL1	Forkhead Box L1	Protein Coding	Q12952	40	GC16P086576	4.07158	https://www.genecards.org/cgi-bin/carddisp.pl?gene=FOXL1
EBP	EBP Cholestenol Delta-Isomerase	Protein Coding	Q15125	47	GC0XP048521	4.06743	https://www.genecards.org/cgi-bin/carddisp.pl?gene=EBP
CD1E	CD1e Molecule	Protein Coding	P15812	41	GC01P159326	4.0658	https://www.genecards.org/cgi-bin/carddisp.pl?gene=CD1E
PLCD1	Phospholipase C Delta 1	Protein Coding	P51178	51	GC03M038008	4.04873	https://www.genecards.org/cgi-bin/carddisp.pl?gene=PLCD1
AFF3	ALF Transcription Elongation Factor 3	Protein Coding	P51826	42	GC02M099545	4.04836	https://www.genecards.org/cgi-bin/carddisp.pl?gene=AFF3
CDX2	Caudal Type Homeobox 2	Protein Coding	Q99626	45	GC13M027962	4.03533	https://www.genecards.org/cgi-bin/carddisp.pl?gene=CDX2
PLXNA1	Plexin A1	Protein Coding	Q9UIW2	49	GC03P126988	4.03509	https://www.genecards.org/cgi-bin/carddisp.pl?gene=PLXNA1
RBP3	Retinol Binding Protein 3	Protein Coding	P10745	46	GC10P047348	4.0279	https://www.genecards.org/cgi-bin/carddisp.pl?gene=RBP3
SAMD9L	Sterile Alpha Motif Domain Containing 9 Like	Protein Coding	Q8IVG5	41	GC07M093130	4.02119	https://www.genecards.org/cgi-bin/carddisp.pl?gene=SAMD9L
IL11RA	Interleukin 11 Receptor Subunit Alpha	Protein Coding	Q14626	48	GC09P054398	4.01446	https://www.genecards.org/cgi-bin/carddisp.pl?gene=IL11RA
AHCYL1	Adenosylhomocysteinase Like 1	Protein Coding	O43865	46	GC01P109984	4.00313	https://www.genecards.org/cgi-bin/carddisp.pl?gene=AHCYL1
GP1BA	Glycoprotein Ib Platelet Subunit Alpha	Protein Coding	P07359	51	GC17P004932	3.99431	https://www.genecards.org/cgi-bin/carddisp.pl?gene=GP1BA
SASH1	SAM And SH3 Domain Containing 1	Protein Coding	O94885	44	GC06P148193	3.99255	https://www.genecards.org/cgi-bin/carddisp.pl?gene=SASH1
FANCG	FA Complementation Group G	Protein Coding	O15287	47	GC09M035073	3.98792	https://www.genecards.org/cgi-bin/carddisp.pl?gene=FANCG
FIBP	FGF1 Intracellular Binding Protein	Protein Coding	O43427	46	GC11M116908	3.98244	https://www.genecards.org/cgi-bin/carddisp.pl?gene=FIBP
CTNND1	Catenin Delta 1	Protein Coding	O60716	48	GC11P058457	3.96876	https://www.genecards.org/cgi-bin/carddisp.pl?gene=CTNND1
FZD6	Frizzled Class Receptor 6	Protein Coding	O60353	50	GC08P103298	3.96399	https://www.genecards.org/cgi-bin/carddisp.pl?gene=FZD6
SOX18	SRY-Box Transcription Factor 18	Protein Coding	P35713	44	GC20M064047	3.96183	https://www.genecards.org/cgi-bin/carddisp.pl?gene=SOX18
SLC39A4	Solute Carrier Family 39 Member 4	Protein Coding	Q6P5W5	46	GC08M144409	3.94917	https://www.genecards.org/cgi-bin/carddisp.pl?gene=SLC39A4
EIF2S3	Eukaryotic Translation Initiation Factor 2 Subunit Gamma	Protein Coding	P41091	49	GC0XP024054	3.94651	https://www.genecards.org/cgi-bin/carddisp.pl?gene=EIF2S3
WHRN	Whirlin	Protein Coding	Q9P202	41	GC09M117189	3.94157	https://www.genecards.org/cgi-bin/carddisp.pl?gene=WHRN
IFT57	Intraflagellar Transport 57	Protein Coding	Q9NWB7	42	GC03M108160	3.94067	https://www.genecards.org/cgi-bin/carddisp.pl?gene=IFT57
MFAP2	Microfibril Associated Protein 2	Protein Coding	P55001	44	GC01M016974	3.93686	https://www.genecards.org/cgi-bin/carddisp.pl?gene=MFAP2
ATP6V1B1	ATPase H+ Transporting V1 Subunit B1	Protein Coding	P15313	48	GC02P070935	3.93138	https://www.genecards.org/cgi-bin/carddisp.pl?gene=ATP6V1B1
[truncated: 213 more rows]

## Sheet: OMIM
Gene
PERM1
CAPZB
FABP3
GSTM2
CAPZA1
AMPD1
CASQ2
TMOD4
CASQ1
FCGR2A
RMD1
ACTA1
ACYP2
ACTG2
HK2
CHRNA1
MSTN
MYOSLID
PRKAG3
CAV3
MRAS
TERC
COL25A1
NAF1
SLC25A4
TERT
LINCMD1
SM2
TRDN
ACTB
PGAM2
PHKG1
MYH16
CAPZA2
CFTR
POT1
CLCN1
LGI3
GEM
ACTA2
HRAS
MUC5B
TNNI2
FAM111B
PYGM
CFL1
PHOX2A
SENCR
TULP3
KIF21A
PFKM
MYL6B
MYL6
CSRP2
ATP2A2
ZCCHC8
CFEOM3C
RCBTB1
COL4A1
MYH6
MYH7
CFL2
MUSTQTL1
NOP10
ACTC1
PKM
PARN
MYH11
PHKB
TUBB3
RPA1
ENO3
CHRNB1
MYH10
MYH13
MYH8
MYH4
MYH1
MYH2
MYH3
COX7A1
CFM1
TGFB1
CKM
GYS1
MYH7B
RTEL1
CPT1B
EMWX
SMPX
PHKA1
FHL1
CMYP2A
MMIHS5
CMS1A
RMD2
DKCA1
PEO3
DKCA2
CSMH
MRP7
TPDS3
MYMY5
FSSV
CFEOM1
RDEOA
ICH
CMD1EE
CMD1S
PFBMFT9
ASD5
THBP1
PFBMFT4
VSCM2
CDCBM1
CMS2A
DA8
IBDIMDE
KIAA1088
KYOT
CMYP2B
PFBMFT2
PEO2
DKCB4
DDS1
CFEOM3B
BSVD
CMH14
CMYP7A
CHINE2
LVNC4
CMS2C
CPSFS1A
DKCB5
FHL1A
SHPM
MTDPS12A
PFBMFT1
BRWS1
RATOR
SSS3
CMYP7B
CPSFS1B
DKCA4
FHL1B
CMYP2C
PEOA2
CMM9
THC8
PADMAL
PFBMFT3
RBMX1A
RBMX1B
FCMSU
CD32
NEM3
VSCM1
CMS1B
MSLHP
MPDT
NS11
TR
CFEOM5
T1
EST2
CARDAR
BNS
GSD10
CF
CRMCC3
AAT6
DA2B1
CFEOM2
FEOM1
DAR
GLP
HANAC
MYHCA
MPD1
DKCB1
CMH11
PK3
DKCB6
FAA4
CFEOM3A
SCCMS
DA2B3
CED
KIAA1512
NHL
MPD7
XMPMA
C1orf170
CAPPB
GST4
CAPPA1
MMDD
VMCQA
IGFR2
ASMA
ACYP
ACTA3
ACHRD
GDF8
SMGMQTL
LQT9
RRAS3
TRC3
CLAC
PFBMFT7
ANT1
TCS1
TDN
PGAMM
CAPPA2
ABCC7
PFBMFT8
IDDMDS
ACTSA
AMCD2B
POIKTMP
ARIX
lncRNA9
HRCDF
KIAA1708
GSD7
MLC1SA
LMO5
ATP2B
PFBMFT5
FEOM4
CLLD7
BSVD1
ASD3
CMH1
NEM7
NOLA3
CMD1R
PKM2
DAN
AAT4
TUBB4
PFBMFT6
GSD13
ACHRB
DA7
CMYP6
DA2A
COX7AM
DPD1
CKMM
GYS
MYH14
C20orf41
DFNX4
SLIM1

## Sheet: TTD
targets

## Sheet: EMF pharm
Target
ZFPM2
ZFHX3
ZFAND5
ZEB1
ZBTB18
YBX3
XIRP1
WNT4
VTN
VIPR1
VGLL2
VEGFB
VEGFA
VCL
VAMP5
UTS2
UTRN
USP2
USP10
UNC45B
UNC45A
TWIST1
TTN
TSHZ3
TSC1
TRIM72
TRIM63
TRIM32
TRIB1
TRDN
TRAF6
TPM4
TPM3
TPM2
TPM1
TP63
TNNT3
TNNT2
TNNT1
TNNI3
TNNI2
TNNI1
TNNC2
TNNC1
TNF
TMOD4
TLN1
TIPARP
TGM2
TGFBR3
TGFBR2
TGFB2
TGFB1
TEAD4
TDGF1P3
TDGF1
TCF4
TCF23
TCF15
TCF12
TCAP
TBXA2R
TBX5
TBX3
TBX20
TBX2
TBX18
TBCE
TAGLN3
TAGLN2
TAGLN
TACR3
TACR2
TACR1
SYNM
SYNE1
SVIL
STBD1
STAT5B
STAT1
SSTR2
SSPN
SRPK3
SRI
SRF
SPHK1
SPEG
SOX6
SOX15
SORBS3
SORBS2
SORBS1
SOD1
SNTB1
SNTA1
SMTNL1
SMTN
SMPX
SMARCD3
SMAD7
SMAD3
SLMAP
SLIT2
SLC8A1
SLC6A8
SKIL
SKI
SIX4
SIX1
SIRT2
SIRT1
SIN3B
SHH
SGCG
SGCE
SGCD
SGCB
SGCA
SERPINE1
SERP1
SEMA4C
SDC4
SDC1
SCN8A
SCN7A
SCN5A
SCN4A
S1PR1
RYR3
RYR2
RYR1
RXRG
RXRA
RPS6KB1
RIPOR2
RHOA
RCAN1
RBP4
RB1
RARB
RAPGEF4
QKI
PYGM
PXN
PTGS2
PTGS1
PTEN
PTCD2
PSEN2
PROX1
PROK2
PRKCA
PRDM6
PPP3CA
PPP1R12B
POU6F1
PLN
PLG
PLEC
PLCE1
PLAUR
PLAU
PLAT
PKM
PITX1
PIAS1
PHKG1
PHKA1
PGAM2
PGAM1
PFKM
PERM1
PDLIM3
PDGFRB
PDGFB
PDGFA
PAX7
PAMR1
PALLD
PABPN1
P2RY6
P2RY2
P2RX6
P2RX4
P2RX3
P2RX1
OXTR
OXT
OGA
OBSCN
NTF3
NRG1
NRAS
NRAP
NR2F2
NPY5R
NPPC
NOX1
NOTCH4
NOS3
NOS1
NOG
NMUR2
NMUR1
NMU
NMS
NMRK2
NKX2-6
NKX2-5
NGFR
NF1
NEURL2
NEBL
NEB
NDUFV2
NCF1B
NAA35
MYOT
MYOM2
MYOM1
MYOG
MYOF
MYOD1
MYOCD
MYLPF
MYLK2
MYLK
MYL9
MYL7
MYL6B
MYL6
MYL5
MYL4
MYL3
MYL2
MYL12B
MYL1
MYH9
MYH8
MYH7B
MYH7
MYH6
MYH4
MYH3
MYH2
MYH15
MYH14
MYH13
MYH11
MYH10
MYH1
MYF6
MYF5
MYD88
MYBPH
MYBPC3
MYBPC2
MYBPC1
MUSK
MTPN
MTM1
MSX1
MSTN
MRTFB
MRLN
MRAS
MOV10L1
MNAT1
MLIP
MKX
MFN2
MET
MESP1
MEOX2
MEF2D
MEF2C
MEF2B
MEF2A
MBNL3
MBNL2
MBNL1
MB
MAPK12
MAP2K6
MAP2K3
MAP2K1
MAFK
MAFG
MAFF
MAFB
MAFA
MAF
LY6E
LUC7L
LTB4R
LMOD1
LMNA
LMCD1
LIF
LEF1
LBX1
LARGE2
LARGE1
LAMA5
LAMA2
KRT19
KRAS
KNG1
KLHL41
KCNQ1
KCNMA1
KCNJ12
KCNIP2
KCNH2
KCNE2
KCNE1
KCNB2
JUN
JSRP1
JPH1
ITGB5
ITGB3
ITGB1BP2
ITGA7
ITGA2
ITGA11
ITGA1
INPP5K
IMMT
ILK
IL6ST
IL6R
IL6
IL1B
IL15
IL12B
IL12A
IKBKB
IHH
IGSF8
IGFBP3
IGF1
IFRD1
IFNG
HTR2B
HTR1D
HSPB2
HSBP1
HRC
HRAS
HOXD9
HOXD10
HOPX
HOMER1
HMOX1
HLX
HIST1H1B
HIF1A
HEY2
HDAC9
HDAC7
HDAC5
HDAC4
HCN4
HCN2
HBEGF
HAND1
GYS1
GUCY1A1
GSTM2
GSC
GRK2
GPX1
GPR143
GOPC
GNAO1
GLRX3
GLRA1
GLMN
GJC1
GJA5
GJA1
GEM
GATAD1
GATA6
GATA4
GAMT
GALR2
GAL
GAA
FXYD1
FXR1
FOXO4
FOXL2
FOXK1
FOXC2
FOXC1
FLT1
FLNB
FLII
FKTN
FKBPL
FKBP1B
FKBP1A
FHL3
FHL2
FHL1
FGFR1
FGF9
FGF2
FGF10
FBRSL1
FBRS
FABP3
F3
F2R
EVC
EREG
ERBB3
ERBB2
EP300
ENO3
ENG
EMD
ELANE
EID2B
EID2
EGR3
EGLN1
EGFR
EDNRB
EDNRA
EDN3
EDN2
EDN1
DYSF
DTNA
DRD1
DNER
DMPK
DMD
DICER1
DES
DCN
DAG1
CYBA
CXCL10
CXADR
CTSB
CTNNB1
CTF1
CSRP3
CSRP2
CRYAB
CPT1B
COX7A1
COMT
COL6A3
COL4A3BP
COL19A1
CNTF
CNN3
CNN1
CLCN1
CKMT2
CKM
CHUK
CHRNG
CHRNE
CHRND
CHRNB4
CHRNB2
CHRNB1
CHRNA3
CHRNA1
CHRM3
CHRM2
CHODL
CHKB
CHAT
CFTRP1
CFTR
CFL2
CFL1P5
CFL1P1
CFL1
CENPF
CDKN2A
CDK5
CDH13
CD164
CCNB1
CCN2
CAVIN4
CAV3
CAV2
CAV1
CASQ2
CASQ1
CAPZB
CAPZA3
CAPZA2
CAPZA1
CAPN3
CAMTA2
CAMK2D
CAMK1
CALM3
CALD1
CALCRL
CALCA
CACNG1
CACNB4
CACNA1S
CACNA1H
CACNA1G
CA3
C16orf91
BVES
BMP4
BMP2
BMP10
BIN1
BDKRB2
BCL2
ATP5MD
ATP5F1A
ATP2A2
ATP2A1
ATP1A2
ATP1A1
ATG5
ASPH
ARNTL
ARID5B
ARHGEF11
ARG2
AREL1
APOH
APC
ANXA6
ANKRD2
ANKRD1
ANG
AMPD1
ALX4
ALPK3
ALDOA
AKT2
AKAP5
AKAP1
AGT
AGPAT1
AGER
AFG3L2
AEBP1
ADRB2
ADRA2B
ADRA1A
ADORA2B
ADORA2A
ADA
ACYP2
ACVR1
ACTN3
ACTN2
ACTG2
ACTC1
ACTA2
ACTA1
ACHE
ACE
ACADM
ABRA
AAMP

## Sheet: combine
combine target
KIF21A
TERT
RTEL1
RYR1
TUBB3
PHOX2A
CLCN1
TTN
PARN
TGFB1
COL25A1
FHL1
ACTA1
DMD
ACTA2
CAV3
POMGNT1
MSTN
DES
SCN4A
DYSF
CAPN3
TUBA1A
ENO3
NEB
MYOD1
LMNA
ACTC1
TUBB2B
FKRP
HRAS
COL4A1
TERC
MUSK
TNF
TSPAN1
MIR21
H19
MYH6
IL6
SELENON
FLNC
AFG2A
MYOG
LAMA2
CACNA1S
TPM2
TPM3
MYF5
FKTN
CAV1
TP53
DSP
HMOX1
ACTN2
IGF1
POLG
MYF6
MYH3
MYOT
OXTR
EDNRA
TNNT2
INS
CHRNA1
FAM111B
MYL2
MYH2
VCP
TTN-AS1
CXCL8
PAX7
TCAP
ATP2A1
MIR146B
LDB3
POMT1
EDN1
IL1B
AKT1
POMT2
CHRND
DNM2
MYBPC1
MB
SGCA
GAA
SOD1
GMPPB
MFN2
TPM1
MIR214
PPARG
CTNNB1
MT-TL1
MTM1
IL10
STAC3
MMP9
PDGFB
PDGFRB
COL6A2
IFNG
ACTB
AGRN
IL4
MIR155
LARGE1
HLA-DRB1
CHRNB1
ELN
MEG3
CCL2
VEGFA
RRM2B
HSPG2
NOS1
MIR34A
MYH13
BMP6
IL13
DYNC1H1
SMAD3
LMOD1
MMP2
RAPSN
SLC25A4
SMN1
MMP1
MT-ATP6
TNNI2
TMEM67
CHRNG
EGFR
TARDBP
SERPINE1
PLG
VIM
FLNA
CACNA1A
MTOR
PLEC
SMN2
MIR221
SQSTM1
BDNF-AS
SGCG
TRIM32
DOK7
MIR133B
SRC
CRPPA
COL6A1
FN1
MPZ
TRIM63
TNNT3
MUC1
MYMK
COL1A1
TUKLS
SYNE1
KLHL40
DPP9
SLC2A1
SMCHD1
ITGA7
MYL3
COL6A3
RCBTB1
RPGRIP1L
GJB1
CRP
MAPK1
TWNK
DMPK
TRPV4
CHAT
TLR4
SDHA
SOD2-OT1
NOS2
MIR199B
RYR3
TIMP1
FBN1
CP
BCL2
MIR132
CRYAB
NOP10
COLQ
SMAD4
ATP2A2
IGF2
CC2D2A
TGFB2
MEF2A
MIR222
PABPN1
MIR335
DUX4
PIK3CA
PTGS2
GFPT1
LOC126862902
STX1A
MIR29A
TGFBR1
RHOA
ICAM1
B3GALNT2
EGF
SCO2
TK2
ZC4H2
KLHL41
SALL4
NHLRC2
GJA1
PLXND1
VCAM1
DGUOK
ENG
MYH1
ADRB2
KIF1B
STIM1
KIF7
INSR
MME
KIF5B
MYH4
MET
MYL11
NOTCH3
PTEN
FRG1
IL5
TGFBR2
MECP2
IL17A
MT-ND1
KCNMA1
CD34
SMARCA4
LAMB2
FAS
LOX
CASQ2
SPART
CHCHD10
LMOD3
SDHB
TYMP
TINF2
PLA2G6
LAMP2
OFD1
MAPT
KIF1A
PTPN11
CHN1
SPG7
INPP5E
COL1A2
NOTCH1
FIG4
KCNJ2
POMK
SETX
IL1A
ANKRD1
KCNA1
FUS
DCN
CAPZB
ADIPOQ
UTRN
SURF1
MT-CO1
AARS1
HNRNPA1
PIK3CG
LPL
SHH
CCR6
MIR154
AIFM1
MIR140
ITPR1
HDAC4
SH3TC2
SPTLC1
COL3A1
NKX2-5
IGF1R
PMP22
HPS4
PTCH1
SFTA3
TGFB3
GSN
MT-ATP8
COL4A2
KAT6B
CNBP
MKS1
NPHP1
VAPB
TRAPPC11
CEP290
PIK3C2A
CS
CDKN2A
DCTN1
MT-CO3
ATP1A2
SPARC
MYH10
ATXN2
ESR1
ACHE
DNAH8
ALS2
PMM2
PKHD1
SPG11
TUBB4A
SERPINA3
PDGFA
MYH7B
POLG2
HLA-DQB1
MIR379
MYC
TMX2-CTNND1
MT-ND6
KIT
HSPD1
GBA1
MYBPC2
ACADVL
MEF2C
REV3L
ASAH1
POLGARF
MDM2
DKC1
AFG3L2
SACS
JAG1
FGFR1
SPAST
MT-ND5
HPS1
MARS1
PITX2
NF1
NDUFS4
CAMK2G
NPHP4
HSPA4
TUBB
NLRP3
COL2A1
S100A1
PRKN
MAP1B
FTL
TUBB2A
BMP4
BRCA2
TNFRSF1A
MYOM1
MT-ND4
SLC17A5
SMPD1
CDH1
GAPDH
APOE
MT-CYB
PSMB8
COL12A1
ACAD9
HLA-B
BCHE
C9orf72
VAMP1
GAS5
MMP3
TTR
ALDOA
MIRLET7B
MAP3K20
SCN1B
SOD2
FXN
TMEM216
BMP2
NR3C1
OPTN
GFAP
MT-CO2
ABCC8
SCN8A
BCS1L
BMP1
EPRS1
PIEZO2
IL2
NHP2
IFIH1
NALCN
GALC
CD4
DTNBP1
CAPN1
SUCLA2
HPS6
CCDC78
VRK1
COX5A
EDNRB
TCTN2
ETFDH
YAP1
MPV17
AHI1
PDP1
KIF5A
GLE1
TFAM
EZH2
ATM
TLR3
BRAF
CBL
MIR369
HOXB1
CDH2
IFT140
COX10
B9D2
WT1
WDR19
PKM
KANK1
COL13A1
STUB1
CCND1
DBET
SCN1A
SNAP25
INPP5K
ATXN3
APC
EGR2
PNPLA6
NEK1
KMT2D
CREBBP
RNASEH1
MYL4
TUBB4B
FASLG
MT-RNR1
TUBB6
PFN1
MTHFR
CTSD
MYO9A
MT-TK
ASPH
HPS5
TUBB1
TGM2
LRP4
NCAM1
PDLIM3
VDR
ATP7A
IFT172
HTT
TBK1
EP300
PWAR1
GTF2IRD1
RAF1
ABCC9
GIPC1
TH
ANXA11
MAP2K1
HADHA
MIR99B
HPS3
SPINK1
TGFA
ERLIN2
ITPR3
BDNF
COQ8A
RILPL1
ALMS1
PSAP
MT-TS1
GDNF
TOR1A
TCTN1
MT-TE
TMEM237
SGCE
SIL1
B9D1
CNTNAP1
ERCC6
DTNA
HARS1
GNAS
ATP2B3
MBNL1
PVT1
TCTN3
PSMB4
H2AC18
ACTG1
NOTCH2NLC
DNM1L
CSPP1
SIX1
STAT4
ANK1
KRAS
MGME1
KIF16B
APTX
PRX
GCH1
AARS2
MIR22
KCNJ5
MED12
SSPN
DNMT1
PLOD1
ADAM17
TMEM231
CAMK2B
MAFB
FOXG1
STXBP1
GNB1
ERLIN1
SDHD
CPLANE1
EMSLR
FBLN5
PIK3R1
PANK2
ROBO3
IFRD1
SDHAF1
ATP5F1A
ADA
YARS2
CHUK
WNT5A
SCYL1
SBF1
SYP
MT-ND3
KIF5C
IRF5
HBB
SNCA
APP
NF2
GLA
ALG14
GLI3
TUBA8
FKBP14
YWHAG
TSEN2
PRKACA
CLCN2
ICOSLG
NGF
LRP12
PCNA
PECAM1
SLC12A6
PPP3CA
MIR376C
PPP1CB
DPAGT1
ISCU
FGFR2
CACNA1H
NOG
LMNB1
IQCB1
HOXA1
CTC1
FLNB
LIG3
SKI
UNC13A
CLCN3
MYO5A
DPM1
EZR
KLF4
VMA21
SUFU
CTLA4
FBXL4
INVS
FGFR3
TBX1
CYP7B1
COQ2
PEX6
AQP4
PARK7
PYROXD1
VPS13A
HK1
GATA4
PPP1R12A
DARS2
ACKR3
NPC1
SIGMAR1
GHR
MIR133A1
GBA2
GJB2
KCND3
PGR
GJA5
KARS1
ADAR
PLP1
COL5A1
KIAA0586
APOB
MT-ND2
MT-TL2
ACADS
FGF10
EDN3
BRCA1
HMGA2
PUS1
PVALB
ATXN10
HSPA5
TUBG1
RB1
APOA1
TRIM37
GGT1
CELF1
BMPR1A
PURA
IFT74
P4HB
TCF4
GLIS3
PINK1
SLC2A3
TSEN34
CLIP2
CSF1R
CRYAA
NAGLU
PDHA1
PTRH2
ADSL
PRNP
VPS13B
EARS2
UCHL1
CELF2
PSEN1
ATF6
PDPN
MDH2
TMEM138
PAH
SLC25A20
NOP56
FH
ARL3
TWIST1
RPS27A
MIR206
NDUFS1
ACADM
MEN1
PAX6
CA4
ALG2
RAC1
BGN
THY1
TSC1
SMO
SST
CSRP2
ENO2
SEPSECS
CEP41
TNFSF11
MKKS
POMC
ADORA2A
PDE4D
NTS
FOXP1
HSD17B4
FMR1
GPD1
GUSB
CDC42
YARS1
SREBF1
NEU1
ADGRG1
TGIF1
STAT6
CYCS
EIF2AK2
HLA-DPB1
MAP3K7
SDCCAG8
CFAP410
ERBB2
RPS6KA3
XRCC1
CLCN4
SETD2
MTTP
KIF2A
YY1
PRKAR1A
EXOSC3
BBS1
PDCD1
CHKA
SETBP1
NARS2
PCDH19
ATP8A2
LRRK2
IFNA1
FRMD7
TBX5
CHD7
S100B
ALDH18A1
PLAT
ABCA1
MED13L
ARL13B
AP3D1
SOX9
FAT1
GLI1
NFIX
LMX1B
KLHL7
PRKD1
CD274
MIR27A
GDF11
SAMHD1
TNFRSF1B
FA2H
MT-TF
FLT1
RANBP2
RET
MKI67
RNU4ATAC
NEK9
TP63
ELAVL1
VCAN
NPM1
CA8
EBF3
JUP
PEX1
TMEM70
DICER1
MCM3AP
ALDH5A1
MT-TH
ATP13A2
MIR195
CEP104
LBR
DNM1
MAPRE3
NOD2
AGK
POLR1C
TIMP2
WDR35
ETS1
TRMU
SEPTIN9
OTX2
SLC16A2
LDLR
WRAP53
RBPJ
SORL1
BBS2
LZTR1
CST3
NPIPA5
CTSB
HDAC8
MT-TS2
FLII
FOXC1
SLC37A4
DRD2
PSEN2
MSN
CD44
KIF1C
AKT3
GLI2
TSHR
MT-TW
SH2B3
GOSR2
PRKCZ
VHL
ABHD5
ETFA
COQ4
PRL
SOX6
DYNC2H1
CNTF
CD8A
RNASEH2C
IFT56
ARX
CLCN6
IFT122
POGZ
AP4M1
FASTKD2
DDHD2
TRAF3IP1
DNMT3A
F10
RMRP
DOLK
ATG7
TMEM107
PTPN22
TREM2
SNRPN
ZFHX4
LTA
TTC19
PHLDB2
UBE3A
RNASEH2B
FURIN
ADNP
TREX1
AP4E1
DBH
PRRT2
PEX5
CACNA2D1
ACOX1
NR4A2
CYP27A1
SUCLG1
KITLG
GNAQ
VAC14
ANO10
GDF2
NGLY1
TFRC
OPA3
ELP1
AP3B1
ALAD
LOXL2
USH2A
WFS1
PITX1
IL12A
NOTCH2
MT-TN
PSMC3
PLD3
ANGPT2
TRPM3
RIT1
KRT14
PDE6D
SLC9A1
SLC6A3
TYR
SPTBN4
RIGI
YAF2
G6PC1
NDUFAF5
NPC2
CHD8
FGF8
HADH
VLDLR
NBN
FOXRED1
LTBP2
CEP120
CEP164
COMT
PRKCG
SLC33A1
EYA1
SMC1A
ATRX
KANSL1
DLK1
FANCI
PDHX
DLG4
PAFAH1B1
PPT1
FLI1
RHO
ETFB
MRE11
IFT43
FBN2
DOCK6
SOS1
LRP1
RPGRIP1
FARS2
CBS
PHGDH
COL5A2
KIF13B
KRT5
ZBTB20
EWSR1
FGF9
GLS
IMMT
CD68
WDR73
PHOX2B
KIF17
UFD1
KCNA2
ZNF423
BLOC1S6
CACNA1B
IL6ST
DHX30
RDX
TRIM21
NTRK2
MIR15B
GARIN4
CD28
TAF1
EIF2AK3
LRPPRC
CDON
EXOSC8
BBS9
MIR331
WDR45
ABL1
ALDH3A2
NAGA
TMCO1
CDH23
CLU
ZEB1
MECR
TCF21
KIF21B
ROR2
MTFMT
SHOC2
LOXL1
TARS1
ABCD1
NUBPL
NCAPH2
NDUFS8
BANF1
CIB3
EXOSC9
WWOX
KIAA0753
LAMA1
KIF27
ERCC2
PAK1
ATG5
ATXN8OS
SPR
ALPL
SOD3
TRE-TTC3-1
CNTNAP2
TUFM
MT-TG
GNA11
TSEN54
GFM1
LRP5
MT-TQ
LY86
TMEM218
DDR2
TPO
MIR200A
BBIP1
BAP1
ENO1
NDUFS7
ASPA
DRD5
SPTBN1
LGI4
NT5C2
BECN1
LTBP1
MVP
TTPA
TBCK
PEX7
BBS4
TRIM8
GFER
GM2A
BLOC1S5
TTC8
ALG9
MID1
EEF2
DLL1
CLN3
QARS1
ADARB1
IDH1
ATP6V0A2
CD55
SIK1
KRT7
KIF15
DPM2
GATA1
CTCF
GGPS1
RAB3GAP1
GK
MCOLN1
LRP2
AEBP1
EVC2
IDUA
TCF3
GOLGA2
ACVRL1
NEDD4L
PIBF1
ZMPSTE24
TBX4
YWHAE
BSG
NDUFS2
MEFV
RPL5
SYNGAP1
TFAP2A
ALG1
VARS2
LIN28A
HERC2
LARS2
PROK2
EFEMP2
KATNIP
PEX13
SMARCC2
SIX2
LYVE1
AIMP1
ARHGAP31
PRKAR1B
COQ5
ARMC9
NDUFA13
MIR33A
LEMD3
MTR
OCRL
CSNK2A1
NRAS
CX3CL1
RNASEH2A
CLTCL1
NDUFAF3
PRDM16
PSMD12
CDH11
KIF4B
TBC1D23
USP8
ECEL1
SATB2
CADM1
PROM1
CLCN7
IFNB1
C4A
CDK5
SLC5A6
ANOS1
SPTBN2
BLTP1
SLC26A3
AFG2B
BRD4
PNPO
ASXL1
RMND1
BBS10
CDKN2B
NDN
BBS7
CTF1
WARS2
MACF1
HTRA1
FOXF1
CTSL
MPDU1
HNRNPH2
ODC1
KCNQ3
FGF14
ALG13
C2CD3
HUWE1
PQBP1
OAT
IFT80
CUL4B
GRM1
HNF4A
FAM149B1
ANTXR1
PPP2R2B
TYMS
ADA2
TGFBR3
ACO2
USP7
BTD
BLVRB
PAX2
RORA
CR2
ABCB7
PEX10
IFT27
PCSK9
PRKG2
ALX4
FOXC2
MAGEL2
UQCC2
CTNNA3
NDUFA1
PEX2
GATA2
MT-TT
IMPDH2
L1CAM
IARS2
ARHGEF2
IKBKG
CCR1
BBS12
IL17F
DDC
PTH1R
FAR1
TBX3
STT3A
PEX16
CALB2
DKK1
MERTK
YWHAQ
ACOX2
ITPR2
PHYH
SLC9A6
KCNN2
LIMK1
PEX26
HNRNPK
SOX5
HNRNPH1
SLC29A3
PIK3C3
CD79A
ZIC3
LYRM7
GMPPA
SNAP29
NAA10
CD163
SEMA3A
NDUFB11
ERCC5
BBS5
AHCY
OBSL1
TKT
VARS1
MOG
RLBP1
B4GALT7
FKBP6
CEP85L
POLR2A
ADD3
PEX12
OCA2
ITGA3
GPT2
EEF1A2
PROKR2
ATP5F1E
PI4KA
NIPBL
SF3B2
AHSG
PAK2
PGF
SDHC
SYNJ1
THG1L
TNFRSF11A
ERCC1
ABCA4
SLC41A1
RAB11B
NDUFS3
LONP1
RARS1
MAF
DVL2
HAS2
FZD4
TPP1
IFT88
ZEB2
COL18A1
MLXIPL
SCAPER
DYRK1A
F5
FLCN
LYST
DCAF17
ALG6
RNU7-1
AFP
CANT1
KIF14
DLL4
SEMA4A
CCND2
NID1
UBR1
MIR19B1
TFE3
RARA
ITGA8
NPR3
GPC3
HS6ST1
ANKH
MFF
CRIPTO
FOXL2
PEX11B
GTF2I
SCLT1
SSBP1
BLOC1S1
BCL11A
WDR62
MVK
GAST
SLC3A1
GLUD1
STX16
SLCO1B1
SLC25A22
KCNN3
ROBO1
ITGB6
AHR
RSPO2
BEST1
ERAP1
SNAI2
NUP62
CD209
FZD3
KDM4C
HGSNAT
CUL7
COG6
NODAL
REPS1
YME1L1
AUTS2
WDPCP
RSRC2
PEX19
NRCAM
AP3B2
SLC35A2
GTPBP2
CYB5R3
CCDC174
MT-TR
ATP5F1D
TOE1
HNF1A-AS1
GABRA1
MINPP1
TOP2A
PBX1
CFAP418
NARS1
SOST
DMBX1
TRPA1
IPW
RREB1
CUX1
PEX14
MICOS13
SRD5A3
BRAT1
PMPCA
HARS2
RPS24
PDLIM1
GATA3
TNFSF13B
CBY1
DYNC2I1
CCDC115
LEFTY2
IFT52
ATAD3A
CCDC28B
MRPS34
STAT2
NDUFA6
MYORG
UBA5
UNC80
CLTC
SLC39A13
MLANA
COL7A1
TNR
KDM6A
ERF
NR2E3
HLCS
CACNA1F
TMEM199
DHCR24
SGPL1
RPGR
IRF3
NBAS
AMBRA1
SMAD9
TSPO
EXOSC5
UGT1A1
PEX3
EFNB1
TBX15
CHRNA7
BFSP2
CYP1B1
ERCC4
LTBP3
BUB1B
GNPTAB
BIRC5
ASNS
ZMYND11
SMS
PPP2R1A
IFNGR1
WRN
ARID2
COL9A3
NSD2
PDHB
PLCG1
TIMM50
ACER3
SEMA3E
FDFT1
WNT7A
PRPH2
TERF1
POR
SOX2-OT
ACSL4
NCF1
FOXP2
XYLT1
MKRN3
EXT2
NDRG2
ALG12
CHST14
AP1S1
CTSK
SOX11
SLC35C1
GAD1
MIR30C1
ASPM
EFHC1
FUCA1
MOCS1
FLT4
AIRE
MGMT
CLPP
PRMT7
HBA1
MOCS2
PRICKLE2
GDF5
MLPH
MT-ND4L
CHD4
GNB2
RBFOX2
HSPA9
SLC1A4
PPP2CA
TOGARAM1
CA2
CHMP1A
TTBK2
PIK3R4
EXT1
RRAS
DYNC2LI1
EPHX2
NAB2
OPN3
DARS1
CARS1
JMJD1C
EXOSC2
SUMF1
ALDH1A2
WNT11
LAMA3
TPK1
PRDX1
RAB18
RARB
TG
FOXE3
RBL2
CLDN1
CEP57
VIPR1
SIAH1
ITGAL
HESX1
NONO
NBEAL2
THRB
DDX11
KRT4
ZIC2
PSMB9
TGFBI
DUSP6
GDF6
AGO2
EXOC8
DPP6
CRB1
C1QBP
KDM6B
PRRX1
TALDO1
BTNL2
BAZ1B
ARL6
DLAT
CDK6
TULP1
STX11
RAB3GAP2
SMPD4
DDOST
PTGDS
MCM7
GJA8
SH3PXD2A
RPE65
TCIRG1
HYLS1
TRIP12
STRA6
TET3
PRPF6
RAD51C
XPC
DHCR7
HBA2
COG4
MTPAP
EDAR
KCNH1
SEC24C
FANCC
DCT
ZBTB18
TRPS1
FANCD2
PGM3
BCR
AGR2
MARS2
PABPC1
ADAMTSL2
S100A6
EFEMP1
SAG
WNT10B
DYNC2I2
USB1
AXIN2
DPYD
BLOC1S3
ADPRS
WNT4
HYAL1
PIGY
ZC3H12A
SLC25A24
SLC39A8
CEP19
LZTFL1
OSGEP
NADK2
CCDC8
SLC45A1
EIF5A
LGALS4
RPL10
RPS20
NRXN1
TTF2
HELLS
TBL2
RPL11
UROD
L2HGDH
PIGT
ATP6V1E1
FBXO7
SNX14
TNIP1
OGT
POLR3H
OPHN1
ATR
TOMM40
NUS1
COL9A1
IL7R
PIGO
EOGT
MTX2
VPS33A
ITGB4
FRMD4A
RAD51
NEUROG1
USP9X
XYLT2
OGA
TNRC6B
MITF
PSMC1
SEC23B
MMACHC
ADGRV1
CTNNA1
RECQL4
SLC30A9
NUP133
SLC13A5
MC1R
WDR11
RPL15
PHF21A
IPO8
UGDH
MAN1B1
ATP6V1B2
PIEZO1
EIF3F
XPA
BRPF1
MANBA
RPS19
DNAJC30
MMADHC
CRX
SPECC1L
SSR4
COG5
SCP2
TUBGCP6
CEP83
NAXE
KCNV2
DEGS1
MAOB
UROS
DCHS1
TCOF1
IRF2BPL
TGM1
TOPORS
FLRT3
TBX20
TNKS2
OCLN
ACTL6B
AASS
TRPV6
CALB1
TRIP11
ALG3
BCORL1
MPP4
FZD9
AP1S2
SOX4
BLM
RDH12
COG8
RPL8
STAG2
DAAM1
SLC19A2
NUDT21
PER1
DVL1
TMEM240
COL11A1
PCNT
ATP6V1A
HHAT
GAS1
SRPX2
ATP12A
SPRED2
AIP
ITGA6
EVC
PYCR1
ALG8
TYRP1
ACADSB
GPAA1
ZNF408
HNRNPU
BICRA
CDK5RAP2
KATNB1
SH3BP2
SMG9
GTF2IRD2
TMEM106B
PUS7
SEMA5A
PRPF31
PPP2R5D
P4HA2
ARPC4
ARCN1
KMT2E
SIX3
GUCY2D
PTCH2
TSEN15
WDR4
SMC3
HERC1
TRIT1
DHX37
BCL7B
CDH3
CILK1
COLEC11
RPS26
MIR373
GLRX5
PIK3CD
SF3B1
SERPINI1
TRAF3IP2
IDH3B
LIG4
ALX3
KRT1
SKIC3
IGFBP7
FAM20C
ZBTB24
DOCK7
SPATA7
MRPL12
NDP
MCF2L2
ACAN
MOGS
ATP9A
DEAF1
INHA
VPS4A
BUD23
RPS10
NSUN2
PTN
COG1
LCA5
DHDDS
PGAP2
TUBGCP2
RFC2
ABCG8
SGSH
NUP188
RPS28
KCP
ZNF462
SSB
PGM2L1
CCDC88A
MASP1
CD1A
DVL3
BIRC3
EIF4H
DACT1
RAD21
ATCAY
KAT5
ASCL1
APOA2
FBLN2
TKFC
DISP1
VANGL2
KMT2C
IFNAR1
TAOK1
CDK13
CERS1
RIN2
TPRKB
KAT8
ZNF526
ALG11
LATS2
BPTF
TRAPPC10
PSAT1
NUP85
SLC6A6
DIS3L2
MBTPS2
UPK3A
RNF217-AS1
TP73
KCNJ13
ZNF699
LRBA
SHMT2
PRDM2
ERVW-1
COG7
CLDN16
OSTM1
SCARF2
TNFRSF13B
THOC2
ZDHHC9
PKP1
GUCA1B
SLC26A2
POLR1D
FANCM
P4HTM
STBMS1
CRADD
ACVR1C
CD1C
SATB1
PTCD3
DMWD
RNF216
COPB1
GPC4
TSR2
EXTL3
CD58
CDCA7
SAMD9
IRF6
PCARE
RPL26
MAD1L1
HOXA13
CLPB
TSPAN12
AFF4
MALT1
EPB41
LSS
TTC7A
FSHR
SNRNP200
CEP152
RECQL
FOXH1
ZNF23
MYO7A
IMPDH1
TAF6
RAG1
FRAS1
FBXW7
LRAT
CSGALNACT1
MCTP2
RNF2
MAPK8IP3
HAS1
AIPL1
MSMB
ADAMTS3
ZNF148
RPL21
ADAT3
FAM50A
DCANP1
COL8A2
SSTR2
ROM1
KANTR
CELSR2
RPL18
KCTD1
GALNT3
ZNF787
GRHL2
WNT9B
PIAS2
GABRB2
SLC35A1
WDR48
MT-TC
POLA1
SLC24A5
MBS1
ADH5
WAS
NANS
KCNK1
EXOSC1
LAGE3
KRT20
RPL35A
SMOC1
PTDSS1
RALA
XRCC2
NCAPG2
CEP55
ADORA3
GALNT2
SFRP1
TBC1D2B
CCBE1
PDE6A
CDKN2C
RTTN
PRDX3
AP1G1
CD19
PPM1D
VANGL1
CTNND2
PALB2
IDH3A
CCZ1B
GP9
ILF2
VPS41
OPRL1
KIAA1549
B3GAT3
RPS17
SPOP
ERMARD
CENPJ
SLX4
PDE6B
FANCA
IGBP1
RNF168
CNGA1
RD3
ANAPC1
TUB
PRIM1
SLC26A7
PRPF4
STX3
CYB5A
RAB23
ATP6V0A4
C12orf57
FOXL1
EBP
CD1E
PLCD1
AFF3
CDX2
PLXNA1
RBP3
SAMD9L
IL11RA
AHCYL1
GP1BA
SASH1
FANCG
FIBP
CTNND1
FZD6
SOX18
SLC39A4
EIF2S3
WHRN
IFT57
MFAP2
ATP6V1B1
[truncated: 429 more rows]
