# Supplementary material for: Network pharmacology and experiments verify the effect of triptolide on extraocular muscle fibrosis
Source: PLoS One. 2025 Nov 10;20(11):e0336487. doi: 10.1371/journal.pone.0336487 (PMC12599947; doi:10.1371/journal.pone.0336487)
Supplement: S2 File — (ZIP) [file pone.0336487.s002.zip › S2_raw data/gene ontology .txt]

ONTOLOGY	ID	Description	GeneRatio	BgRatio	pvalue	p.adjust	qvalue	geneID	Count
BP	GO:0050731	positive regulation of peptidyl-tyrosine phosphorylation	7/10	168/18870	4.5883802996651e-13	9.13546517663322e-10	1.48277131789178e-10	IL4/TGFB1/IFNG/TNF/TP53/IL2/VEGFA	7
BP	GO:0050730	regulation of peptidyl-tyrosine phosphorylation	7/10	231/18870	4.37603918967209e-12	3.31557006706663e-09	5.38147987305747e-10	IL4/TGFB1/IFNG/TNF/TP53/IL2/VEGFA	7
BP	GO:0033138	positive regulation of peptidyl-serine phosphorylation	6/10	104/18870	4.99583636423902e-12	3.31557006706663e-09	5.38147987305747e-10	TGFB1/IFNG/BCL2/PTGS2/TNF/VEGFA	6
BP	GO:0018108	peptidyl-tyrosine phosphorylation	7/10	276/18870	1.53447902692289e-11	6.42882138376127e-09	1.04345775189125e-09	IL4/TGFB1/IFNG/TNF/TP53/IL2/VEGFA	7
BP	GO:0018212	peptidyl-tyrosine modification	7/10	278/18870	1.61447046302393e-11	6.42882138376127e-09	1.04345775189125e-09	IL4/TGFB1/IFNG/TNF/TP53/IL2/VEGFA	7
BP	GO:0033135	regulation of peptidyl-serine phosphorylation	6/10	138/18870	2.81133449970854e-11	9.32894498153283e-09	1.51417489721144e-09	TGFB1/IFNG/BCL2/PTGS2/TNF/VEGFA	6
BP	GO:0010720	positive regulation of cell development	7/10	444/18870	4.30155467029199e-10	1.22348504979305e-07	1.98583050192427e-08	IL4/TGFB1/IFNG/BCL2/TNF/IL2/VEGFA	7
BP	GO:0097191	extrinsic apoptotic signaling pathway	6/10	229/18870	6.03365847912753e-10	1.50162675399286e-07	2.43728046459494e-08	IL4/TGFB1/IFNG/BCL2/TNF/IL2	6
BP	GO:1903131	mononuclear cell differentiation	7/10	481/18870	7.52094312951151e-10	1.66379975231749e-07	2.70050238685384e-08	IL4/TGFB1/IFNG/BCL2/TP53/IL2/VEGFA	7
BP	GO:0010632	regulation of epithelial cell migration	6/10	295/18870	2.76496077487076e-09	4.45570814638022e-07	7.2320304577902e-08	IL4/TGFB1/IFNG/PTGS2/TNF/VEGFA	6
BP	GO:0018105	peptidyl-serine phosphorylation	6/10	295/18870	2.76496077487076e-09	4.45570814638022e-07	7.2320304577902e-08	TGFB1/IFNG/BCL2/PTGS2/TNF/VEGFA	6
BP	GO:0001666	response to hypoxia	6/10	298/18870	2.93791873253364e-09	4.45570814638022e-07	7.2320304577902e-08	TGFB1/BCL2/PTGS2/TNF/TP53/VEGFA	6
BP	GO:0002366	leukocyte activation involved in immune response	6/10	301/18870	3.11976539829586e-09	4.45570814638022e-07	7.2320304577902e-08	IL4/TGFB1/IFNG/TNF/TP53/IL2	6
BP	GO:0002263	cell activation involved in immune response	6/10	305/18870	3.37667699750561e-09	4.45570814638022e-07	7.2320304577902e-08	IL4/TGFB1/IFNG/TNF/TP53/IL2	6
BP	GO:0030217	T cell differentiation	6/10	307/18870	3.51157259243788e-09	4.45570814638022e-07	7.2320304577902e-08	IL4/TGFB1/IFNG/BCL2/TP53/IL2	6
BP	GO:0018209	peptidyl-serine modification	6/10	308/18870	3.58067957519254e-09	4.45570814638022e-07	7.2320304577902e-08	TGFB1/IFNG/BCL2/PTGS2/TNF/VEGFA	6
BP	GO:0036293	response to decreased oxygen levels	6/10	315/18870	4.09675744711281e-09	4.79802592776565e-07	7.78764418739092e-08	TGFB1/BCL2/PTGS2/TNF/TP53/VEGFA	6
BP	GO:0002714	positive regulation of B cell mediated immunity	4/10	43/18870	4.85868510478674e-09	5.09139054927916e-07	8.2638023665902e-08	IL4/TGFB1/TNF/IL2	4
BP	GO:0002891	positive regulation of immunoglobulin mediated immune response	4/10	43/18870	4.85868510478674e-09	5.09139054927916e-07	8.2638023665902e-08	IL4/TGFB1/TNF/IL2	4
BP	GO:0071456	cellular response to hypoxia	5/10	147/18870	6.5440691139756e-09	6.46635909625948e-07	1.04955047320926e-07	TGFB1/BCL2/PTGS2/TP53/VEGFA	5
BP	GO:0070482	response to oxygen levels	6/10	343/18870	6.82036871026866e-09	6.46635909625948e-07	1.04955047320926e-07	TGFB1/BCL2/PTGS2/TNF/TP53/VEGFA	6
BP	GO:0050729	positive regulation of inflammatory response	5/10	152/18870	7.7444139343333e-09	7.00869461057164e-07	1.1375765922681e-07	TGFB1/IFNG/PTGS2/TNF/IL2	5
BP	GO:0036294	cellular response to decreased oxygen levels	5/10	158/18870	9.40986863897886e-09	8.14567324356822e-07	1.3221188430968e-07	TGFB1/BCL2/PTGS2/TP53/VEGFA	5
BP	GO:0010631	epithelial cell migration	6/10	372/18870	1.1078290767771e-08	9.19036538276332e-07	1.49168213408144e-07	IL4/TGFB1/IFNG/PTGS2/TNF/VEGFA	6
BP	GO:0090132	epithelium migration	6/10	375/18870	1.16226091406763e-08	9.25624591963459e-07	1.50237516050005e-07	IL4/TGFB1/IFNG/PTGS2/TNF/VEGFA	6
BP	GO:0002696	positive regulation of leukocyte activation	6/10	380/18870	1.25790369344942e-08	9.27587501354737e-07	1.50556114576597e-07	IL4/TGFB1/IFNG/BCL2/TNF/IL2	6
BP	GO:0090130	tissue migration	6/10	380/18870	1.25790369344942e-08	9.27587501354737e-07	1.50556114576597e-07	IL4/TGFB1/IFNG/PTGS2/TNF/VEGFA	6
BP	GO:0071453	cellular response to oxygen levels	5/10	174/18870	1.52782647769116e-08	1.08639375610111e-06	1.76331852876386e-07	TGFB1/BCL2/PTGS2/TP53/VEGFA	5
BP	GO:0050867	positive regulation of cell activation	6/10	396/18870	1.60891206408252e-08	1.10460135158217e-06	1.79287115670901e-07	IL4/TGFB1/IFNG/BCL2/TNF/IL2	6
BP	GO:1902107	positive regulation of leukocyte differentiation	5/10	185/18870	2.07794155907338e-08	1.33457472390809e-06	2.16613941811724e-07	IL4/TGFB1/IFNG/TNF/IL2	5
BP	GO:1903708	positive regulation of hemopoiesis	5/10	185/18870	2.07794155907338e-08	1.33457472390809e-06	2.16613941811724e-07	IL4/TGFB1/IFNG/TNF/IL2	5
BP	GO:0097696	receptor signaling pathway via STAT	5/10	188/18870	2.25244829428964e-08	1.40144517310334e-06	2.27467640245698e-07	IL4/TGFB1/IFNG/TNF/IL2	5
BP	GO:0050727	regulation of inflammatory response	6/10	425/18870	2.45187374030256e-08	1.41539577691742e-06	2.29731953534932e-07	IL4/TGFB1/IFNG/PTGS2/TNF/IL2	6
BP	GO:0002712	regulation of B cell mediated immunity	4/10	64/18870	2.48813923616824e-08	1.41539577691742e-06	2.29731953534932e-07	IL4/TGFB1/TNF/IL2	4
BP	GO:0002889	regulation of immunoglobulin mediated immune response	4/10	64/18870	2.48813923616824e-08	1.41539577691742e-06	2.29731953534932e-07	IL4/TGFB1/TNF/IL2	4
BP	GO:0030098	lymphocyte differentiation	6/10	429/18870	2.59257255082346e-08	1.43383665241375e-06	2.32725079854621e-07	IL4/TGFB1/IFNG/BCL2/TP53/IL2	6
BP	GO:0042531	positive regulation of tyrosine phosphorylation of STAT protein	4/10	66/18870	2.82090836374028e-08	1.45646447113996e-06	2.36397786164038e-07	IL4/IFNG/TNF/IL2	4
BP	GO:0031334	positive regulation of protein-containing complex assembly	5/10	198/18870	2.9201846072541e-08	1.45646447113996e-06	2.36397786164038e-07	TGFB1/IFNG/TNF/TP53/VEGFA	5
BP	GO:0002520	immune system development	5/10	199/18870	2.99478047446037e-08	1.45646447113996e-06	2.36397786164038e-07	IL4/TGFB1/BCL2/TP53/IL2	5
BP	GO:0038034	signal transduction in absence of ligand	4/10	67/18870	2.9992487853711e-08	1.45646447113996e-06	2.36397786164038e-07	IL4/BCL2/TNF/IL2	4
BP	GO:0097192	extrinsic apoptotic signaling pathway in absence of ligand	4/10	67/18870	2.9992487853711e-08	1.45646447113996e-06	2.36397786164038e-07	IL4/BCL2/TNF/IL2	4
BP	GO:0002285	lymphocyte activation involved in immune response	5/10	213/18870	4.20823191373587e-08	1.99490231910669e-06	3.23791277573161e-07	IL4/TGFB1/IFNG/TP53/IL2	5
BP	GO:0002637	regulation of immunoglobulin production	4/10	77/18870	5.28189931297793e-08	2.44564221677652e-06	3.96950572603237e-07	IL4/TGFB1/TNF/IL2	4
BP	GO:0042509	regulation of tyrosine phosphorylation of STAT protein	4/10	78/18870	5.56598741627785e-08	2.51860930586573e-06	4.08793812630933e-07	IL4/IFNG/TNF/IL2	4
BP	GO:0022407	regulation of cell-cell adhesion	6/10	493/18870	5.92794362302209e-08	2.62278572298599e-06	4.25702618074335e-07	IL4/TGFB1/IFNG/TNF/IL2/VEGFA	6
BP	GO:0001667	ameboidal-type cell migration	6/10	497/18870	6.21935808216297e-08	2.69190042208402e-06	4.36920579227467e-07	IL4/TGFB1/IFNG/PTGS2/TNF/VEGFA	6
BP	GO:0001819	positive regulation of cytokine production	6/10	499/18870	6.36945357413631e-08	2.69820895023519e-06	4.37944512264244e-07	IL4/TGFB1/IFNG/PTGS2/TNF/IL2	6
BP	GO:0007260	tyrosine phosphorylation of STAT protein	4/10	82/18870	6.81796590488502e-08	2.73809399277152e-06	4.44418227170085e-07	IL4/IFNG/TNF/IL2	4
BP	GO:0150076	neuroinflammatory response	4/10	82/18870	6.81796590488502e-08	2.73809399277152e-06	4.44418227170085e-07	IL4/IFNG/PTGS2/TNF	4
BP	GO:0002573	myeloid leukocyte differentiation	5/10	235/18870	6.87617778194757e-08	2.73809399277152e-06	4.44418227170085e-07	IL4/TGFB1/IFNG/TNF/VEGFA	5
BP	GO:0050871	positive regulation of B cell activation	4/10	84/18870	7.51750148228585e-08	2.93477361788846e-06	4.76341167195409e-07	IL4/TGFB1/BCL2/IL2	4
BP	GO:1900221	regulation of amyloid-beta clearance	3/10	20/18870	1.21600565784683e-07	4.65589858610201e-06	7.55695823803599e-07	IL4/IFNG/TNF	3
BP	GO:0002699	positive regulation of immune effector process	5/10	270/18870	1.3736019607574e-07	5.16007830918486e-06	8.37528901593884e-07	IL4/TGFB1/IFNG/TNF/IL2	5
BP	GO:0042113	B cell activation	5/10	278/18870	1.58839489347522e-07	5.85647080168362e-06	9.50559907011484e-07	IL4/TGFB1/BCL2/TP53/IL2	5
BP	GO:0045860	positive regulation of protein kinase activity	5/10	282/18870	1.70536031308002e-07	6.17340433334967e-06	1.00200117916855e-06	IL4/TGFB1/IFNG/TNF/VEGFA	5
BP	GO:0010721	negative regulation of cell development	5/10	287/18870	1.8610854595322e-07	6.61682348201538e-06	1.07397224826388e-06	IL4/TNF/TP53/IL2/VEGFA	5
BP	GO:1904035	regulation of epithelial cell apoptotic process	4/10	113/18870	2.49008681998894e-07	8.69782957648767e-06	1.41173897273611e-06	IL4/TGFB1/BCL2/TNF	4
BP	GO:1904892	regulation of receptor signaling pathway via STAT	4/10	119/18870	3.06626463429828e-07	1.05257463567032e-05	1.70842693780321e-06	IL4/TGFB1/IFNG/TNF	4
BP	GO:1902105	regulation of leukocyte differentiation	5/10	321/18870	3.24489526149771e-07	1.09501465519355e-05	1.77731105313077e-06	IL4/TGFB1/IFNG/TNF/IL2	5
BP	GO:0002286	T cell activation involved in immune response	4/10	123/18870	3.50206821742886e-07	1.14336475089698e-05	1.85578777406419e-06	IL4/IFNG/TP53/IL2	4
BP	GO:0002761	regulation of myeloid leukocyte differentiation	4/10	124/18870	3.61787942272775e-07	1.14336475089698e-05	1.85578777406419e-06	IL4/TGFB1/IFNG/TNF	4
BP	GO:0002824	positive regulation of adaptive immune response based on somatic recombination of immune receptors built from immunoglobulin superfamily domains	4/10	124/18870	3.61787942272775e-07	1.14336475089698e-05	1.85578777406419e-06	IL4/TGFB1/TNF/IL2	4
BP	GO:0046632	alpha-beta T cell differentiation	4/10	124/18870	3.61787942272775e-07	1.14336475089698e-05	1.85578777406419e-06	IL4/IFNG/BCL2/IL2	4
BP	GO:0051251	positive regulation of lymphocyte activation	5/10	330/18870	3.72171689443802e-07	1.14452604176316e-05	1.85767265759756e-06	IL4/TGFB1/IFNG/BCL2/IL2	5
BP	GO:0002698	negative regulation of immune effector process	4/10	125/18870	3.73652399370193e-07	1.14452604176316e-05	1.85767265759756e-06	IL4/TGFB1/TNF/IL2	4
BP	GO:0045830	positive regulation of isotype switching	3/10	29/18870	3.88786302993759e-07	1.17283868069784e-05	1.90362671481793e-06	IL4/TGFB1/IL2	3
BP	GO:0033674	positive regulation of kinase activity	5/10	337/18870	4.12970237789877e-07	1.20915256388183e-05	1.96256753872279e-06	IL4/TGFB1/IFNG/TNF/VEGFA	5
BP	GO:0062012	regulation of small molecule metabolic process	5/10	337/18870	4.12970237789877e-07	1.20915256388183e-05	1.96256753872279e-06	IL4/IFNG/PTGS2/TNF/TP53	5
BP	GO:0002708	positive regulation of lymphocyte mediated immunity	4/10	129/18870	4.2403452706323e-07	1.22355470055491e-05	1.98594355161574e-06	IL4/TGFB1/TNF/IL2	4
BP	GO:0002821	positive regulation of adaptive immune response	4/10	130/18870	4.37384162380495e-07	1.22652375675995e-05	1.99076260712842e-06	IL4/TGFB1/TNF/IL2	4
BP	GO:0050864	regulation of B cell activation	4/10	130/18870	4.37384162380495e-07	1.22652375675995e-05	1.99076260712842e-06	IL4/TGFB1/BCL2/IL2	4
BP	GO:0043467	regulation of generation of precursor metabolites and energy	4/10	139/18870	5.72098388573356e-07	1.58201096062438e-05	2.56775153935702e-06	IL4/IFNG/TNF/TP53	4
BP	GO:0071902	positive regulation of protein serine/threonine kinase activity	4/10	140/18870	5.88774293640704e-07	1.6058213953954e-05	2.60639809874111e-06	TGFB1/IFNG/TNF/VEGFA	4
BP	GO:1904019	epithelial cell apoptotic process	4/10	144/18870	6.59125711496172e-07	1.77340444809308e-05	2.87840104451387e-06	IL4/TGFB1/BCL2/TNF	4
BP	GO:0045834	positive regulation of lipid metabolic process	4/10	145/18870	6.77651045007819e-07	1.77526740869811e-05	2.8814248035651e-06	TGFB1/IFNG/PTGS2/TNF	4
BP	GO:0050921	positive regulation of chemotaxis	4/10	145/18870	6.77651045007819e-07	1.77526740869811e-05	2.8814248035651e-06	IL4/TGFB1/CXCL8/VEGFA	4
BP	GO:0045936	negative regulation of phosphate metabolic process	5/10	376/18870	7.10008020260801e-07	1.7903815634826e-05	2.90595648835104e-06	TGFB1/IFNG/TNF/TP53/IL2	5
BP	GO:0062013	positive regulation of small molecule metabolic process	4/10	147/18870	7.15862889773502e-07	1.7903815634826e-05	2.90595648835104e-06	IL4/IFNG/PTGS2/TNF	4
BP	GO:2000377	regulation of reactive oxygen species metabolic process	4/10	147/18870	7.15862889773502e-07	1.7903815634826e-05	2.90595648835104e-06	TGFB1/BCL2/TNF/TP53	4
BP	GO:0010563	negative regulation of phosphorus metabolic process	5/10	377/18870	7.19389879852375e-07	1.7903815634826e-05	2.90595648835104e-06	TGFB1/IFNG/TNF/TP53/IL2	5
BP	GO:0002687	positive regulation of leukocyte migration	4/10	149/18870	7.5565794341628e-07	1.85742588313804e-05	3.01477568068613e-06	IL4/CXCL8/TNF/VEGFA	4
BP	GO:0002705	positive regulation of leukocyte mediated immunity	4/10	151/18870	7.97078630872416e-07	1.93534579764266e-05	3.14124697917627e-06	IL4/TGFB1/TNF/IL2	4
BP	GO:0002697	regulation of immune effector process	5/10	389/18870	8.3983769468138e-07	1.96796975153882e-05	3.19419870322989e-06	IL4/TGFB1/IFNG/TNF/IL2	5
BP	GO:0030183	B cell differentiation	4/10	153/18870	8.4016789995379e-07	1.96796975153882e-05	3.19419870322989e-06	IL4/BCL2/TP53/IL2	4
BP	GO:0043535	regulation of blood vessel endothelial cell migration	4/10	153/18870	8.4016789995379e-07	1.96796975153882e-05	3.19419870322989e-06	TGFB1/PTGS2/TNF/VEGFA	4
BP	GO:0050767	regulation of neurogenesis	5/10	390/18870	8.50553919096097e-07	1.96913122432596e-05	3.19608388203796e-06	TGFB1/IFNG/TNF/TP53/VEGFA	5
BP	GO:0045807	positive regulation of endocytosis	4/10	155/18870	8.8496921988255e-07	2.02525714573121e-05	3.28718149430058e-06	IL4/IFNG/TNF/VEGFA	4
BP	GO:0045429	positive regulation of nitric oxide biosynthetic process	3/10	38/18870	8.95345015355855e-07	2.02571809724262e-05	3.28792966165368e-06	IFNG/PTGS2/TNF	3
BP	GO:2001233	regulation of apoptotic signaling pathway	5/10	398/18870	9.40243768352533e-07	2.09852908647367e-05	3.40610869728207e-06	IL4/BCL2/PTGS2/TNF/TP53	5
BP	GO:0045191	regulation of isotype switching	3/10	39/18870	9.69686971148054e-07	2.09852908647367e-05	3.40610869728207e-06	IL4/TGFB1/IL2	3
BP	GO:0097242	amyloid-beta clearance	3/10	39/18870	9.69686971148054e-07	2.09852908647367e-05	3.40610869728207e-06	IL4/IFNG/TNF	3
BP	GO:1904407	positive regulation of nitric oxide metabolic process	3/10	39/18870	9.69686971148054e-07	2.09852908647367e-05	3.40610869728207e-06	IFNG/PTGS2/TNF	3
BP	GO:0006606	protein import into nucleus	4/10	161/18870	1.03008796741323e-06	2.2004471709897e-05	3.57153126698479e-06	TGFB1/IFNG/PTGS2/TP53	4
BP	GO:0042307	positive regulation of protein import into nucleus	3/10	40/18870	1.04801828230901e-06	2.2004471709897e-05	3.57153126698479e-06	TGFB1/IFNG/PTGS2	3
BP	GO:0045786	negative regulation of cell cycle	5/10	407/18870	1.04993712327485e-06	2.2004471709897e-05	3.57153126698479e-06	TGFB1/BCL2/PTGS2/TNF/TP53	5
BP	GO:0045066	regulatory T cell differentiation	3/10	41/18870	1.1304416420084e-06	2.32026497892242e-05	3.7660067595188e-06	TGFB1/IFNG/IL2	3
BP	GO:0150077	regulation of neuroinflammatory response	3/10	41/18870	1.1304416420084e-06	2.32026497892242e-05	3.7660067595188e-06	IL4/PTGS2/TNF	3
BP	GO:0051347	positive regulation of transferase activity	5/10	414/18870	1.14206915085081e-06	2.32026497892242e-05	3.7660067595188e-06	IL4/TGFB1/IFNG/TNF/VEGFA	5
BP	GO:0051170	import into nucleus	4/10	166/18870	1.16397116911301e-06	2.33294447287653e-05	3.78658676239442e-06	TGFB1/IFNG/PTGS2/TP53	4
BP	GO:0001558	regulation of cell growth	5/10	417/18870	1.1834625402337e-06	2.33294447287653e-05	3.78658676239442e-06	TGFB1/BCL2/TP53/IL2/VEGFA	5
BP	GO:1903706	regulation of hemopoiesis	5/10	417/18870	1.1834625402337e-06	2.33294447287653e-05	3.78658676239442e-06	IL4/TGFB1/IFNG/TNF/IL2	5
BP	GO:0043254	regulation of protein-containing complex assembly	5/10	419/18870	1.21171205044228e-06	2.3652144043437e-05	3.83896387498223e-06	TGFB1/IFNG/TNF/TP53/VEGFA	5
BP	GO:0048660	regulation of smooth muscle cell proliferation	4/10	171/18870	1.31040082477639e-06	2.53301751663087e-05	4.11132399802097e-06	TGFB1/IFNG/PTGS2/TNF	4
BP	GO:0030099	myeloid cell differentiation	5/10	430/18870	1.37678412735555e-06	2.63574730535086e-05	4.27806403945498e-06	IL4/TGFB1/IFNG/TNF/VEGFA	5
BP	GO:0007259	receptor signaling pathway via JAK-STAT	4/10	174/18870	1.40459023344872e-06	2.66337062361563e-05	4.3228992648497e-06	IL4/IFNG/TNF/IL2	4
BP	GO:0048659	smooth muscle cell proliferation	4/10	175/18870	1.43707832946635e-06	2.6992669377052e-05	4.3811623351159e-06	TGFB1/IFNG/PTGS2/TNF	4
BP	GO:0010634	positive regulation of epithelial cell migration	4/10	176/18870	1.47012246968319e-06	2.73552695059742e-05	4.44001572250606e-06	TGFB1/IFNG/PTGS2/VEGFA	4
BP	GO:0030890	positive regulation of B cell proliferation	3/10	45/18870	1.50310535611086e-06	2.77100255927473e-05	4.49759594859681e-06	IL4/BCL2/IL2	3
BP	GO:0043534	blood vessel endothelial cell migration	4/10	181/18870	1.64390143868848e-06	2.97546160402615e-05	4.82945207346759e-06	TGFB1/PTGS2/TNF/VEGFA	4
BP	GO:0046631	alpha-beta T cell activation	4/10	181/18870	1.64390143868848e-06	2.97546160402615e-05	4.82945207346759e-06	IL4/IFNG/BCL2/IL2	4
BP	GO:0001659	temperature homeostasis	4/10	183/18870	1.71752425828537e-06	3.0807124308524e-05	5.0002839951978e-06	IL4/PTGS2/TNF/VEGFA	4
BP	GO:0048568	embryonic organ development	5/10	453/18870	1.77945209111722e-06	3.16329385126285e-05	5.13432135312958e-06	TGFB1/CXCL8/TNF/TP53/VEGFA	5
BP	GO:0032620	interleukin-17 production	3/10	48/18870	1.8305843137899e-06	3.19709944627693e-05	5.18919099107572e-06	TGFB1/IFNG/IL2	3
BP	GO:0032660	regulation of interleukin-17 production	3/10	48/18870	1.8305843137899e-06	3.19709944627693e-05	5.18919099107572e-06	TGFB1/IFNG/IL2	3
BP	GO:0002706	regulation of lymphocyte mediated immunity	4/10	188/18870	1.9123066471665e-06	3.28924514954256e-05	5.33875207332769e-06	IL4/TGFB1/TNF/IL2	4
BP	GO:0001774	microglial cell activation	3/10	49/18870	1.94942706000011e-06	3.28924514954256e-05	5.33875207332769e-06	IL4/IFNG/TNF	3
BP	GO:0002673	regulation of acute inflammatory response	3/10	49/18870	1.94942706000011e-06	3.28924514954256e-05	5.33875207332769e-06	IL4/PTGS2/TNF	3
BP	GO:0043457	regulation of cellular respiration	3/10	49/18870	1.94942706000011e-06	3.28924514954256e-05	5.33875207332769e-06	IL4/IFNG/TNF	3
BP	GO:0002700	regulation of production of molecular mediator of immune response	4/10	191/18870	2.03679084197789e-06	3.39323947835152e-05	5.5075445814265e-06	IL4/TGFB1/TNF/IL2	4
BP	GO:0051960	regulation of nervous system development	5/10	466/18870	2.04514684782613e-06	3.39323947835152e-05	5.5075445814265e-06	TGFB1/IFNG/TNF/TP53/VEGFA	5
BP	GO:0002822	regulation of adaptive immune response based on somatic recombination of immune receptors built from immunoglobulin superfamily domains	4/10	193/18870	2.12306310453695e-06	3.49340383564716e-05	5.67012068806302e-06	IL4/TGFB1/TNF/IL2	4
BP	GO:0002377	immunoglobulin production	4/10	196/18870	2.25752967907946e-06	3.68421441889114e-05	5.97982408522341e-06	IL4/TGFB1/TNF/IL2	4
BP	GO:0002269	leukocyte activation involved in inflammatory response	3/10	52/18870	2.33642765189941e-06	3.75147375397719e-05	6.08899226768351e-06	IL4/IFNG/TNF	3
BP	GO:1902895	positive regulation of miRNA transcription	3/10	52/18870	2.33642765189941e-06	3.75147375397719e-05	6.08899226768351e-06	TGFB1/TNF/TP53	3
BP	GO:0031349	positive regulation of defense response	5/10	480/18870	2.36541138788708e-06	3.76762725862655e-05	6.11521091436913e-06	TGFB1/IFNG/PTGS2/TNF/IL2	5
BP	GO:0045785	positive regulation of cell adhesion	5/10	482/18870	2.41422631361577e-06	3.81486078603888e-05	6.19187534068538e-06	IL4/IFNG/TNF/IL2/VEGFA	5
BP	GO:1904894	positive regulation of receptor signaling pathway via STAT	3/10	53/18870	2.47592335549952e-06	3.88154598488153e-05	6.3001116464016e-06	IL4/TGFB1/TNF	3
BP	GO:0002639	positive regulation of immunoglobulin production	3/10	54/18870	2.62083555086528e-06	4.07662779825997e-05	6.6167476489773e-06	IL4/TGFB1/IL2	3
BP	GO:0016064	immunoglobulin mediated immune response	4/10	205/18870	2.69906926989264e-06	4.13372839719712e-05	6.70942725390317e-06	IL4/TGFB1/TNF/IL2	4
BP	GO:0022408	negative regulation of cell-cell adhesion	4/10	205/18870	2.69906926989264e-06	4.13372839719712e-05	6.70942725390317e-06	IL4/TGFB1/IL2/VEGFA	4
BP	GO:0002204	somatic recombination of immunoglobulin genes involved in immune response	3/10	55/18870	2.77126530792786e-06	4.14856332938675e-05	6.73350573433997e-06	IL4/TGFB1/IL2	3
BP	GO:0002208	somatic diversification of immunoglobulins involved in immune response	3/10	55/18870	2.77126530792786e-06	4.14856332938675e-05	6.73350573433997e-06	IL4/TGFB1/IL2	3
BP	GO:0045190	isotype switching	3/10	55/18870	2.77126530792786e-06	4.14856332938675e-05	6.73350573433997e-06	IL4/TGFB1/IL2	3
BP	GO:0016049	cell growth	5/10	497/18870	2.80628454129281e-06	4.16963621023431e-05	6.76770898803528e-06	TGFB1/BCL2/TP53/IL2/VEGFA	5
BP	GO:0002819	regulation of adaptive immune response	4/10	208/18870	2.85958869869716e-06	4.18635374934268e-05	6.79484311532529e-06	IL4/TGFB1/TNF/IL2	4
BP	GO:0019724	B cell mediated immunity	4/10	208/18870	2.85958869869716e-06	4.18635374934268e-05	6.79484311532529e-06	IL4/TGFB1/TNF/IL2	4
BP	GO:0043370	regulation of CD4-positive, alpha-beta T cell differentiation	3/10	56/18870	2.9273135812303e-06	4.25421995637192e-05	6.90499630762737e-06	IL4/IFNG/IL2	3
BP	GO:0061900	glial cell activation	3/10	57/18870	3.08908121000156e-06	4.45678310805298e-05	7.23377522098001e-06	IL4/IFNG/TNF	3
BP	GO:0045637	regulation of myeloid cell differentiation	4/10	213/18870	3.14274860537649e-06	4.50159170741338e-05	7.30650376259435e-06	IL4/TGFB1/IFNG/TNF	4
BP	GO:0042306	regulation of protein import into nucleus	3/10	58/18870	3.25666891823073e-06	4.59860128808325e-05	7.46395937213015e-06	TGFB1/IFNG/PTGS2	3
BP	GO:0045428	regulation of nitric oxide biosynthetic process	3/10	58/18870	3.25666891823073e-06	4.59860128808325e-05	7.46395937213015e-06	IFNG/PTGS2/TNF	3
BP	GO:0033619	membrane protein proteolysis	3/10	59/18870	3.43017731474097e-06	4.80949509411921e-05	7.80625971553357e-06	TGFB1/IFNG/TNF	3
BP	GO:0002381	immunoglobulin production involved in immunoglobulin-mediated immune response	3/10	60/18870	3.60970689326376e-06	4.92255234553983e-05	7.98976219345331e-06	IL4/TGFB1/IL2	3
BP	GO:0002763	positive regulation of myeloid leukocyte differentiation	3/10	60/18870	3.60970689326376e-06	4.92255234553983e-05	7.98976219345331e-06	TGFB1/IFNG/TNF	3
BP	GO:0070228	regulation of lymphocyte apoptotic process	3/10	60/18870	3.60970689326376e-06	4.92255234553983e-05	7.98976219345331e-06	BCL2/TP53/IL2	3
BP	GO:0080164	regulation of nitric oxide metabolic process	3/10	60/18870	3.60970689326376e-06	4.92255234553983e-05	7.98976219345331e-06	IFNG/PTGS2/TNF	3
BP	GO:2000351	regulation of endothelial cell apoptotic process	3/10	61/18870	3.79535803251272e-06	5.14051553927403e-05	8.34353681332908e-06	IL4/TGFB1/TNF	3
BP	GO:0046824	positive regulation of nucleocytoplasmic transport	3/10	62/18870	3.98723099625774e-06	5.36390331996565e-05	8.70611604446036e-06	TGFB1/IFNG/PTGS2	3
BP	GO:0010573	vascular endothelial growth factor production	3/10	63/18870	4.18542593339878e-06	5.55545535559798e-05	9.01702288809421e-06	TGFB1/PTGS2/TNF	3
BP	GO:0016447	somatic recombination of immunoglobulin gene segments	3/10	63/18870	4.18542593339878e-06	5.55545535559798e-05	9.01702288809421e-06	IL4/TGFB1/IL2	3
BP	GO:0002685	regulation of leukocyte migration	4/10	230/18870	4.26308559627523e-06	5.62106186899602e-05	9.12350838659112e-06	IL4/CXCL8/TNF/VEGFA	4
BP	GO:0010594	regulation of endothelial cell migration	4/10	231/18870	4.33709389364834e-06	5.6673517599152e-05	9.19864120274904e-06	TGFB1/PTGS2/TNF/VEGFA	4
BP	GO:0030225	macrophage differentiation	3/10	64/18870	4.39004287803995e-06	5.6673517599152e-05	9.19864120274904e-06	TGFB1/IFNG/VEGFA	3
BP	GO:2000630	positive regulation of miRNA metabolic process	3/10	64/18870	4.39004287803995e-06	5.6673517599152e-05	9.19864120274904e-06	TGFB1/TNF/TP53	3
BP	GO:0050920	regulation of chemotaxis	4/10	232/18870	4.41205184724689e-06	5.6673517599152e-05	9.19864120274904e-06	IL4/TGFB1/CXCL8/VEGFA	4
BP	GO:0072593	reactive oxygen species metabolic process	4/10	234/18870	4.56484826766836e-06	5.82603391085109e-05	9.45619715367198e-06	TGFB1/BCL2/TNF/TP53	4
BP	GO:0030888	regulation of B cell proliferation	3/10	65/18870	4.60118174956328e-06	5.83500182380922e-05	9.4707529139519e-06	IL4/BCL2/IL2	3
BP	GO:0072577	endothelial cell apoptotic process	3/10	67/18870	5.04342437761741e-06	6.355353123947e-05	1.03153316717425e-05	IL4/TGFB1/TNF	3
BP	GO:0002274	myeloid leukocyte activation	4/10	241/18870	5.13071752141845e-06	6.42469093405291e-05	1.04278734132768e-05	IL4/CXCL8/IFNG/TNF	4
BP	GO:0050769	positive regulation of neurogenesis	4/10	242/18870	5.21561014431153e-06	6.49017487332766e-05	1.05341599625239e-05	TGFB1/IFNG/TNF/VEGFA	4
BP	GO:0016445	somatic diversification of immunoglobulins	3/10	68/18870	5.27472739996653e-06	6.51565894463003e-05	1.05755229903059e-05	IL4/TGFB1/IL2	3
BP	GO:2001234	negative regulation of apoptotic signaling pathway	4/10	243/18870	5.30154067820223e-06	6.51565894463003e-05	1.05755229903059e-05	IL4/BCL2/PTGS2/TNF	4
BP	GO:0045670	regulation of osteoclast differentiation	3/10	69/18870	5.51295088098201e-06	6.73391730308907e-05	1.09297766900967e-05	IL4/IFNG/TNF	3
BP	GO:0033002	muscle cell proliferation	4/10	247/18870	5.65580625786302e-06	6.8662867435398e-05	1.11446246544541e-05	TGFB1/IFNG/PTGS2/TNF	4
BP	GO:1902893	regulation of miRNA transcription	3/10	70/18870	5.7581941675428e-06	6.94822096216831e-05	1.12776115434491e-05	TGFB1/TNF/TP53	3
BP	GO:0002703	regulation of leukocyte mediated immunity	4/10	249/18870	5.83938094462352e-06	7.003739434184e-05	1.13677232086203e-05	IL4/TGFB1/TNF/IL2	4
BP	GO:0045911	positive regulation of DNA recombination	3/10	71/18870	6.01055649224836e-06	7.12322498575386e-05	1.15616594180467e-05	IL4/TGFB1/IL2	3
BP	GO:0061614	miRNA transcription	3/10	71/18870	6.01055649224836e-06	7.12322498575386e-05	1.15616594180467e-05	TGFB1/TNF/TP53	3
BP	GO:0002562	somatic diversification of immune receptors via germline recombination within a single locus	3/10	72/18870	6.27013697349239e-06	7.30049281533529e-05	1.18493816612014e-05	IL4/TGFB1/IL2	3
BP	GO:0016444	somatic cell DNA recombination	3/10	72/18870	6.27013697349239e-06	7.30049281533529e-05	1.18493816612014e-05	IL4/TGFB1/IL2	3
BP	GO:0032722	positive regulation of chemokine production	3/10	72/18870	6.27013697349239e-06	7.30049281533529e-05	1.18493816612014e-05	TGFB1/IFNG/TNF	3
BP	GO:0006809	nitric oxide biosynthetic process	3/10	73/18870	6.53703461553643e-06	7.56699762763548e-05	1.22819438615036e-05	IFNG/PTGS2/TNF	3
BP	GO:0006959	humoral immune response	4/10	258/18870	6.72068842288296e-06	7.73461887280923e-05	1.25540087972319e-05	CXCL8/IFNG/BCL2/TNF	4
BP	GO:0046637	regulation of alpha-beta T cell differentiation	3/10	74/18870	6.81134830858346e-06	7.76417116099954e-05	1.26019749209699e-05	IL4/IFNG/IL2	3
BP	GO:0034612	response to tumor necrosis factor	4/10	259/18870	6.82435938309854e-06	7.76417116099954e-05	1.26019749209699e-05	CXCL8/PTGS2/TNF/TP53	4
BP	GO:0002294	CD4-positive, alpha-beta T cell differentiation involved in immune response	3/10	75/18870	7.09317682885138e-06	8.02415628763812e-05	1.30239550625441e-05	IL4/IFNG/IL2	3
BP	GO:0002287	alpha-beta T cell activation involved in immune response	3/10	76/18870	7.38261883864678e-06	8.21161681996969e-05	1.33282210141991e-05	IL4/IFNG/IL2	3
BP	GO:0002293	alpha-beta T cell differentiation involved in immune response	3/10	76/18870	7.38261883864678e-06	8.21161681996969e-05	1.33282210141991e-05	IL4/IFNG/IL2	3
BP	GO:0043536	positive regulation of blood vessel endothelial cell migration	3/10	76/18870	7.38261883864678e-06	8.21161681996969e-05	1.33282210141991e-05	TGFB1/PTGS2/VEGFA	3
BP	GO:0003018	vascular process in circulatory system	4/10	269/18870	7.92746877023628e-06	8.68721976895936e-05	1.41001690188507e-05	TGFB1/PTGS2/TNF/VEGFA	4
BP	GO:0002200	somatic diversification of immune receptors	3/10	78/18870	7.98473740692899e-06	8.68721976895936e-05	1.41001690188507e-05	IL4/TGFB1/IL2	3
BP	GO:0046209	nitric oxide metabolic process	3/10	78/18870	7.98473740692899e-06	8.68721976895936e-05	1.41001690188507e-05	IFNG/PTGS2/TNF	3
BP	GO:2000514	regulation of CD4-positive, alpha-beta T cell activation	3/10	78/18870	7.98473740692899e-06	8.68721976895936e-05	1.41001690188507e-05	IL4/IFNG/IL2	3
BP	GO:2001057	reactive nitrogen species metabolic process	3/10	79/18870	8.2976107211326e-06	8.97855594879076e-05	1.45730348477558e-05	IFNG/PTGS2/TNF	3
BP	GO:1903039	positive regulation of leukocyte cell-cell adhesion	4/10	275/18870	8.64968592477987e-06	9.30893225742525e-05	1.51092664518203e-05	IL4/IFNG/TNF/IL2	4
BP	GO:0006970	response to osmotic stress	3/10	81/18870	8.94747644671333e-06	9.5776481749496e-05	1.55454174824052e-05	PTGS2/TNF/TP53	3
BP	GO:0070227	lymphocyte apoptotic process	3/10	82/18870	9.28466493232084e-06	9.88543736911807e-05	1.60449880901914e-05	BCL2/TP53/IL2	3
BP	GO:0043542	endothelial cell migration	4/10	284/18870	9.82294983190285e-06	0.000104029218698503	1.6884913764805e-05	TGFB1/PTGS2/TNF/VEGFA	4
BP	GO:0071900	regulation of protein serine/threonine kinase activity	4/10	285/18870	9.96021958685798e-06	0.000104622255715518	1.69811692112739e-05	TGFB1/IFNG/TNF/VEGFA	4
BP	GO:0002292	T cell differentiation involved in immune response	3/10	84/18870	9.9840424841529e-06	0.000104622255715518	1.69811692112739e-05	IL4/IFNG/IL2	3
BP	GO:0034103	regulation of tissue remodeling	3/10	85/18870	1.03464269444409e-05	0.000107290291908239	1.74142164031983e-05	TGFB1/TP53/IL2	3
BP	GO:0045069	regulation of viral genome replication	3/10	85/18870	1.03464269444409e-05	0.000107290291908239	1.74142164031983e-05	CXCL8/BCL2/TNF	3
BP	GO:0051962	positive regulation of nervous system development	4/10	290/18870	1.06679893510093e-05	0.000109991514893123	1.78526501214353e-05	TGFB1/IFNG/TNF/VEGFA	4
BP	GO:2000628	regulation of miRNA metabolic process	3/10	86/18870	1.07174052683405e-05	0.000109991514893123	1.78526501214353e-05	TGFB1/TNF/TP53	3
BP	GO:0030100	regulation of endocytosis	4/10	291/18870	1.08138935549794e-05	0.000110412625989559	1.792100038531e-05	IL4/IFNG/TNF/VEGFA	4
BP	GO:0002676	regulation of chronic inflammatory response	2/10	10/18870	1.13488538697868e-05	0.000114119030579523	1.85225844658403e-05	IL4/TNF	2
BP	GO:0042368	vitamin D biosynthetic process	2/10	10/18870	1.13488538697868e-05	0.000114119030579523	1.85225844658403e-05	IFNG/TNF	2
BP	GO:0061418	regulation of transcription from RNA polymerase II promoter in response to hypoxia	2/10	10/18870	1.13488538697868e-05	0.000114119030579523	1.85225844658403e-05	TP53/VEGFA	2
BP	GO:0043406	positive regulation of MAP kinase activity	3/10	88/18870	1.14855330504348e-05	0.000114913046750833	1.86514607060751e-05	TGFB1/TNF/VEGFA	3
BP	GO:0051054	positive regulation of DNA metabolic process	4/10	298/18870	1.18769815214828e-05	0.000118235351046361	1.91907017215538e-05	IL4/TGFB1/TNF/IL2	4
BP	GO:0002312	B cell activation involved in immune response	3/10	90/18870	1.22892037874785e-05	0.000121127746241929	1.96601644750178e-05	IL4/TGFB1/IL2	3
BP	GO:0046889	positive regulation of lipid biosynthetic process	3/10	90/18870	1.22892037874785e-05	0.000121127746241929	1.96601644750178e-05	IFNG/PTGS2/TNF	3
BP	GO:0051146	striated muscle cell differentiation	4/10	305/18870	1.30155138553513e-05	0.000127654621113322	2.07195372237119e-05	IL4/TGFB1/BCL2/VEGFA	4
BP	GO:0140747	regulation of ncRNA transcription	3/10	92/18870	1.31291936303441e-05	0.000128138355480466	2.0798051829286e-05	TGFB1/TNF/TP53	3
BP	GO:0046651	lymphocyte proliferation	4/10	307/18870	1.33551350025267e-05	0.000129106135360974	2.09551315423717e-05	IL4/BCL2/TP53/IL2	4
BP	GO:0051222	positive regulation of protein transport	4/10	308/18870	1.35273826895546e-05	0.000129106135360974	2.09551315423717e-05	TGFB1/IFNG/PTGS2/TNF	4
BP	GO:0043367	CD4-positive, alpha-beta T cell differentiation	3/10	93/18870	1.35630502703082e-05	0.000129106135360974	2.09551315423717e-05	IL4/IFNG/IL2	3
BP	GO:1900182	positive regulation of protein localization to nucleus	3/10	93/18870	1.35630502703082e-05	0.000129106135360974	2.09551315423717e-05	TGFB1/IFNG/PTGS2	3
BP	GO:2000106	regulation of leukocyte apoptotic process	3/10	93/18870	1.35630502703082e-05	0.000129106135360974	2.09551315423717e-05	BCL2/TP53/IL2	3
BP	GO:0001660	fever generation	2/10	11/18870	1.38669004557204e-05	0.000129106135360974	2.09551315423717e-05	PTGS2/TNF	2
BP	GO:0048304	positive regulation of isotype switching to IgG isotypes	2/10	11/18870	1.38669004557204e-05	0.000129106135360974	2.09551315423717e-05	IL4/IL2	2
BP	GO:1900222	negative regulation of amyloid-beta clearance	2/10	11/18870	1.38669004557204e-05	0.000129106135360974	2.09551315423717e-05	IFNG/TNF	2
BP	GO:2000343	positive regulation of chemokine (C-X-C motif) ligand 2 production	2/10	11/18870	1.38669004557204e-05	0.000129106135360974	2.09551315423717e-05	TGFB1/TNF	2
BP	GO:0034504	protein localization to nucleus	4/10	310/18870	1.38768020930429e-05	0.000129106135360974	2.09551315423717e-05	TGFB1/IFNG/PTGS2/TP53	4
BP	GO:0007162	negative regulation of cell adhesion	4/10	312/18870	1.4232853573118e-05	0.000131802844018967	2.13928325431932e-05	IL4/TGFB1/IL2/VEGFA	4
BP	GO:0002440	production of molecular mediator of immune response	4/10	314/18870	1.45956175342897e-05	0.000133916472399865	2.17358941694248e-05	IL4/TGFB1/TNF/IL2	4
BP	GO:0032943	mononuclear cell proliferation	4/10	314/18870	1.45956175342897e-05	0.000133916472399865	2.17358941694248e-05	IL4/BCL2/TP53/IL2	4
BP	GO:0002690	positive regulation of leukocyte chemotaxis	3/10	96/18870	1.49212262201974e-05	0.000136275969745014	2.21188626248218e-05	IL4/CXCL8/VEGFA	3
BP	GO:0097193	intrinsic apoptotic signaling pathway	4/10	319/18870	1.5532425891825e-05	0.00014121031940924	2.29197536591698e-05	BCL2/PTGS2/TNF/TP53	4
BP	GO:0002275	myeloid cell activation involved in immune response	3/10	98/18870	1.58748122590979e-05	0.000142372753188576	2.31084275179851e-05	IL4/IFNG/TNF	3
BP	GO:0048534	hematopoietic or lymphoid organ development	3/10	98/18870	1.58748122590979e-05	0.000142372753188576	2.31084275179851e-05	TGFB1/BCL2/TP53	3
BP	GO:0048661	positive regulation of smooth muscle cell proliferation	3/10	98/18870	1.58748122590979e-05	0.000142372753188576	2.31084275179851e-05	TGFB1/PTGS2/TNF	3
BP	GO:0022409	positive regulation of cell-cell adhesion	4/10	322/18870	1.61154205993754e-05	0.000143882522032988	2.33534771017619e-05	IL4/IFNG/TNF/IL2	4
BP	GO:2001237	negative regulation of extrinsic apoptotic signaling pathway	3/10	99/18870	1.63663344246936e-05	0.000145269444142838	2.35785875132049e-05	IL4/BCL2/TNF	3
BP	GO:1904951	positive regulation of establishment of protein localization	4/10	324/18870	1.65129673346445e-05	0.000145269444142838	2.35785875132049e-05	TGFB1/IFNG/PTGS2/TNF	4
BP	GO:0030656	regulation of vitamin metabolic process	2/10	12/18870	1.66355767275576e-05	0.000145269444142838	2.35785875132049e-05	IFNG/TNF	2
BP	GO:0031650	regulation of heat generation	2/10	12/18870	1.66355767275576e-05	0.000145269444142838	2.35785875132049e-05	PTGS2/TNF	2
BP	GO:2000320	negative regulation of T-helper 17 cell differentiation	2/10	12/18870	1.66355767275576e-05	0.000145269444142838	2.35785875132049e-05	IL4/IL2	2
BP	GO:0032755	positive regulation of interleukin-6 production	3/10	101/18870	1.73793168002604e-05	0.000151101396285234	2.45251678128244e-05	TGFB1/IFNG/TNF	3
BP	GO:0006913	nucleocytoplasmic transport	4/10	330/18870	1.77491617499957e-05	0.000152321470018282	2.47231971744495e-05	TGFB1/IFNG/PTGS2/TP53	4
BP	GO:0048545	response to steroid hormone	4/10	330/18870	1.77491617499957e-05	0.000152321470018282	2.47231971744495e-05	TGFB1/BCL2/PTGS2/TNF	4
BP	GO:0051169	nuclear transport	4/10	330/18870	1.77491617499957e-05	0.000152321470018282	2.47231971744495e-05	TGFB1/IFNG/PTGS2/TP53	4
BP	GO:0008630	intrinsic apoptotic signaling pathway in response to DNA damage	3/10	102/18870	1.79009685748568e-05	0.000152964928895021	2.48276365596614e-05	BCL2/TNF/TP53	3
BP	GO:0045639	positive regulation of myeloid cell differentiation	3/10	103/18870	1.84328549304656e-05	0.000156836812677594	2.54560794586276e-05	TGFB1/IFNG/TNF	3
BP	GO:0051607	defense response to virus	4/10	334/18870	1.86104240016838e-05	0.000157005738082002	2.54834976294243e-05	IL4/IFNG/BCL2/TNF	4
BP	GO:0060562	epithelial tube morphogenesis	4/10	334/18870	1.86104240016838e-05	0.000157005738082002	2.54834976294243e-05	TGFB1/BCL2/TNF/VEGFA	4
BP	GO:0140546	defense response to symbiont	4/10	335/18870	1.88304778471917e-05	0.000158072665677203	2.56566699425844e-05	IL4/IFNG/BCL2/TNF	4
BP	GO:0032642	regulation of chemokine production	3/10	104/18870	1.89750713695889e-05	0.000158072665677203	2.56566699425844e-05	TGFB1/IFNG/TNF	3
BP	GO:0042100	B cell proliferation	3/10	104/18870	1.89750713695889e-05	0.000158072665677203	2.56566699425844e-05	IL4/BCL2/IL2	3
BP	GO:0015980	energy derivation by oxidation of organic compounds	4/10	337/18870	1.92763458871541e-05	0.000159074987941548	2.58193562071718e-05	IL4/IFNG/TNF/TP53	4
BP	GO:0042063	gliogenesis	4/10	338/18870	1.95021814403433e-05	0.000159074987941548	2.58193562071718e-05	TGFB1/IFNG/TNF/TP53	4
BP	GO:0010586	miRNA metabolic process	3/10	105/18870	1.95277132829353e-05	0.000159074987941548	2.58193562071718e-05	TGFB1/TNF/TP53	3
BP	GO:0032602	chemokine production	3/10	105/18870	1.95277132829353e-05	0.000159074987941548	2.58193562071718e-05	TGFB1/IFNG/TNF	3
BP	GO:0042362	fat-soluble vitamin biosynthetic process	2/10	13/18870	1.9654669529694e-05	0.000159074987941548	2.58193562071718e-05	IFNG/TNF	2
BP	GO:1901857	positive regulation of cellular respiration	2/10	13/18870	1.9654669529694e-05	0.000159074987941548	2.58193562071718e-05	IL4/IFNG	2
BP	GO:2000317	negative regulation of T-helper 17 type immune response	2/10	13/18870	1.9654669529694e-05	0.000159074987941548	2.58193562071718e-05	IL4/IL2	2
BP	GO:0030316	osteoclast differentiation	3/10	106/18870	2.00908759494922e-05	0.000160646321347145	2.60743982942047e-05	IL4/IFNG/TNF	3
BP	GO:0035303	regulation of dephosphorylation	3/10	106/18870	2.00908759494922e-05	0.000160646321347145	2.60743982942047e-05	TGFB1/IFNG/TNF	3
BP	GO:0046425	regulation of receptor signaling pathway via JAK-STAT	3/10	106/18870	2.00908759494922e-05	0.000160646321347145	2.60743982942047e-05	IL4/IFNG/TNF	3
BP	GO:0019216	regulation of lipid metabolic process	4/10	342/18870	2.0425117540982e-05	0.00016266563609638	2.64021519371851e-05	TGFB1/IFNG/PTGS2/TNF	4
BP	GO:0002526	acute inflammatory response	3/10	107/18870	2.06646545365987e-05	0.000163917638176765	2.66053635677743e-05	IL4/PTGS2/TNF	3
BP	GO:1903076	regulation of protein localization to plasma membrane	3/10	108/18870	2.12491441000177e-05	0.000167885102790219	2.724932012826e-05	TGFB1/IFNG/TNF	3
BP	GO:0046822	regulation of nucleocytoplasmic transport	3/10	109/18870	2.18444395840088e-05	0.000171906241943721	2.79019885678831e-05	TGFB1/IFNG/PTGS2	3
BP	GO:0070661	leukocyte proliferation	4/10	350/18870	2.23672910321601e-05	0.000174606312189092	2.83402351857312e-05	IL4/BCL2/TP53/IL2	4
BP	GO:0014013	regulation of gliogenesis	3/10	110/18870	2.24506358214001e-05	0.000174606312189092	2.83402351857312e-05	TGFB1/TNF/TP53	3
BP	GO:0042116	macrophage activation	3/10	110/18870	2.24506358214001e-05	0.000174606312189092	2.83402351857312e-05	IL4/IFNG/TNF	3
BP	GO:0045348	positive regulation of MHC class II biosynthetic process	2/10	14/18870	2.29239658253097e-05	0.000176905488210045	2.87134129268465e-05	IL4/IFNG	2
BP	GO:0050930	induction of positive chemotaxis	2/10	14/18870	2.29239658253097e-05	0.000176905488210045	2.87134129268465e-05	CXCL8/VEGFA	2
BP	GO:0031341	regulation of cell killing	3/10	111/18870	2.30678275336611e-05	0.000177328357604322	2.87820485788822e-05	IL4/TGFB1/IFNG	3
BP	GO:0010506	regulation of autophagy	4/10	355/18870	2.36483663532633e-05	0.000181091913112874	2.93929087872543e-05	IL4/IFNG/BCL2/TP53	4
BP	GO:0090287	regulation of cellular response to growth factor stimulus	4/10	357/18870	2.41756605209101e-05	0.000184420460142268	2.99331630567429e-05	IL4/TGFB1/TP53/VEGFA	4
BP	GO:0010633	negative regulation of epithelial cell migration	3/10	116/18870	2.63220256834447e-05	0.000198511943695979	3.2220342443451e-05	IL4/TGFB1/TNF	3
BP	GO:0045582	positive regulation of T cell differentiation	3/10	116/18870	2.63220256834447e-05	0.000198511943695979	3.2220342443451e-05	IL4/IFNG/IL2	3
BP	GO:0046634	regulation of alpha-beta T cell activation	3/10	116/18870	2.63220256834447e-05	0.000198511943695979	3.2220342443451e-05	IL4/IFNG/IL2	3
BP	GO:0048302	regulation of isotype switching to IgG isotypes	2/10	15/18870	2.64432526963188e-05	0.000198673645729701	3.22465881937234e-05	IL4/IL2	2
BP	GO:0042303	molting cycle	3/10	117/18870	2.70071731688046e-05	0.000201390568461011	3.26875701274315e-05	BCL2/PTGS2/TNF	3
BP	GO:0042633	hair cycle	3/10	117/18870	2.70071731688046e-05	0.000201390568461011	3.26875701274315e-05	BCL2/PTGS2/TNF	3
BP	GO:0002449	lymphocyte mediated immunity	4/10	368/18870	2.72324087310264e-05	0.000202312409639826	3.28371935601928e-05	IL4/TGFB1/TNF/IL2	4
BP	GO:0035710	CD4-positive, alpha-beta T cell activation	3/10	119/18870	2.84125282122772e-05	0.000210294957883435	3.41328356923072e-05	IL4/IFNG/IL2	3
BP	GO:0030336	negative regulation of cell migration	4/10	373/18870	2.87121857015642e-05	0.000211725784191905	3.4365072165225e-05	IL4/TGFB1/BCL2/TNF	4
BP	GO:0002718	regulation of cytokine production involved in immune response	3/10	120/18870	2.91329233260838e-05	0.000213248714493503	3.46122579764231e-05	IL4/TGFB1/TNF	3
BP	GO:0071346	cellular response to type II interferon	3/10	120/18870	2.91329233260838e-05	0.000213248714493503	3.46122579764231e-05	IFNG/TNF/TP53	3
BP	GO:0071887	leukocyte apoptotic process	3/10	121/18870	2.98652550206233e-05	0.00021715784776371	3.52467468151201e-05	BCL2/TP53/IL2	3
BP	GO:0002903	negative regulation of B cell apoptotic process	2/10	16/18870	3.02123173433188e-05	0.00021715784776371	3.52467468151201e-05	BCL2/IL2	2
BP	GO:0048291	isotype switching to IgG isotypes	2/10	16/18870	3.02123173433188e-05	0.00021715784776371	3.52467468151201e-05	IL4/IL2	2
BP	GO:0051044	positive regulation of membrane protein ectodomain proteolysis	2/10	16/18870	3.02123173433188e-05	0.00021715784776371	3.52467468151201e-05	IFNG/TNF	2
BP	GO:1903798	regulation of miRNA processing	2/10	16/18870	3.02123173433188e-05	0.00021715784776371	3.52467468151201e-05	TGFB1/TP53	2
BP	GO:0002367	cytokine production involved in immune response	3/10	122/18870	3.06096167971871e-05	0.000218436369330464	3.54542628060231e-05	IL4/TGFB1/TNF	3
BP	GO:0022612	gland morphogenesis	3/10	122/18870	3.06096167971871e-05	0.000218436369330464	3.54542628060231e-05	TGFB1/BCL2/TNF	3
BP	GO:0002460	adaptive immune response based on somatic recombination of immune receptors built from immunoglobulin superfamily domains	4/10	380/18870	3.08824340581601e-05	0.000219596165034988	3.56425084806585e-05	IL4/TGFB1/TNF/IL2	4
BP	GO:0001818	negative regulation of cytokine production	4/10	381/18870	3.12020577052114e-05	0.000221079348366818	3.58832429874504e-05	IL4/TGFB1/IFNG/TNF	4
BP	GO:1903037	regulation of leukocyte cell-cell adhesion	4/10	382/18870	3.15241135012756e-05	0.000222569184329928	3.61250572784308e-05	IL4/IFNG/TNF/IL2	4
BP	GO:2000146	negative regulation of cell motility	4/10	388/18870	3.35081835439521e-05	0.000235741319561868	3.82630178463578e-05	IL4/TGFB1/BCL2/TNF	4
BP	GO:0002688	regulation of leukocyte chemotaxis	3/10	126/18870	3.37092308837683e-05	0.000235826351720802	3.82768193599017e-05	IL4/CXCL8/VEGFA	3
BP	GO:0031649	heat generation	2/10	17/18870	3.42309470855408e-05	0.000235826351720802	3.82768193599017e-05	PTGS2/TNF	2
BP	GO:0070920	regulation of regulatory ncRNA processing	2/10	17/18870	3.42309470855408e-05	0.000235826351720802	3.82768193599017e-05	TGFB1/TP53	2
BP	GO:1901522	positive regulation of transcription from RNA polymerase II promoter involved in cellular response to chemical stimulus	2/10	17/18870	3.42309470855408e-05	0.000235826351720802	3.82768193599017e-05	TP53/VEGFA	2
BP	GO:1901550	regulation of endothelial cell development	2/10	17/18870	3.42309470855408e-05	0.000235826351720802	3.82768193599017e-05	TNF/VEGFA	2
BP	GO:1903140	regulation of establishment of endothelial barrier	2/10	17/18870	3.42309470855408e-05	0.000235826351720802	3.82768193599017e-05	TNF/VEGFA	2
BP	GO:0051384	response to glucocorticoid	3/10	127/18870	3.451514172509e-05	0.000236964300602256	3.84615190911167e-05	BCL2/PTGS2/TNF	3
BP	GO:0050900	leukocyte migration	4/10	396/18870	3.62948970837503e-05	0.00024832694190291	4.03057818944162e-05	IL4/CXCL8/TNF/VEGFA	4
BP	GO:0010595	positive regulation of endothelial cell migration	3/10	130/18870	3.70087776881158e-05	0.000251482854529142	4.08180159879703e-05	TGFB1/PTGS2/VEGFA	3
BP	GO:0045621	positive regulation of lymphocyte differentiation	3/10	130/18870	3.70087776881158e-05	0.000251482854529142	4.08180159879703e-05	IL4/IFNG/IL2	3
BP	GO:0019079	viral genome replication	3/10	131/18870	3.78655995534244e-05	0.000256429961601592	4.16209776688196e-05	CXCL8/BCL2/TNF	3
BP	GO:0036003	positive regulation of transcription from RNA polymerase II promoter in response to stress	2/10	18/18870	3.84989293607985e-05	0.000258957325531587	4.20311924387096e-05	TP53/VEGFA	2
BP	GO:0043117	positive regulation of vascular permeability	2/10	18/18870	3.84989293607985e-05	0.000258957325531587	4.20311924387096e-05	TGFB1/VEGFA	2
BP	GO:0002244	hematopoietic progenitor cell differentiation	3/10	133/18870	3.96182126629574e-05	0.000265588758962789	4.31075360181745e-05	TGFB1/BCL2/TP53	3
BP	GO:0048565	digestive tract development	3/10	134/18870	4.05141883771263e-05	0.000270683721674022	4.39344960500804e-05	CXCL8/BCL2/TNF	3
BP	GO:0000018	regulation of DNA recombination	3/10	136/18870	4.2345938476788e-05	0.000280102204343139	4.54632037502148e-05	IL4/TGFB1/IL2	3
BP	GO:0002702	positive regulation of production of molecular mediator of immune response	3/10	136/18870	4.2345938476788e-05	0.000280102204343139	4.54632037502148e-05	IL4/TGFB1/IL2	3
BP	GO:0098781	ncRNA transcription	3/10	136/18870	4.2345938476788e-05	0.000280102204343139	4.54632037502148e-05	TGFB1/TNF/TP53	3
BP	GO:0002281	macrophage activation involved in immune response	2/10	19/18870	4.30160517254385e-05	0.000280803144214256	4.55769728376518e-05	IFNG/TNF	2
BP	GO:0002544	chronic inflammatory response	2/10	19/18870	4.30160517254385e-05	0.000280803144214256	4.55769728376518e-05	IL4/TNF	2
BP	GO:0045346	regulation of MHC class II biosynthetic process	2/10	19/18870	4.30160517254385e-05	0.000280803144214256	4.55769728376518e-05	IL4/IFNG	2
BP	GO:0045623	negative regulation of T-helper cell differentiation	2/10	19/18870	4.30160517254385e-05	0.000280803144214256	4.55769728376518e-05	IL4/IL2	2
BP	GO:1904375	regulation of protein localization to cell periphery	3/10	137/18870	4.32818966746518e-05	0.000281615216598796	4.57087797699281e-05	TGFB1/IFNG/TNF	3
BP	GO:0007159	leukocyte cell-cell adhesion	4/10	419/18870	4.52593057328923e-05	0.000292569083487625	4.74866946684823e-05	IL4/IFNG/TNF/IL2	4
BP	GO:0042692	muscle cell differentiation	4/10	419/18870	4.52593057328923e-05	0.000292569083487625	4.74866946684823e-05	IL4/TGFB1/BCL2/VEGFA	4
BP	GO:0040013	negative regulation of locomotion	4/10	423/18870	4.69703875877572e-05	0.000302013221561553	4.90195664804234e-05	IL4/TGFB1/BCL2/TNF	4
BP	GO:0001101	response to acid chemical	3/10	141/18870	4.7161756491882e-05	0.000302013221561553	4.90195664804234e-05	BCL2/TNF/VEGFA	3
BP	GO:0042359	vitamin D metabolic process	2/10	20/18870	4.7782101854289e-05	0.000302013221561553	4.90195664804234e-05	IFNG/TNF	2
BP	GO:0045342	MHC class II biosynthetic process	2/10	20/18870	4.7782101854289e-05	0.000302013221561553	4.90195664804234e-05	IL4/IFNG	2
BP	GO:0072567	chemokine (C-X-C motif) ligand 2 production	2/10	20/18870	4.7782101854289e-05	0.000302013221561553	4.90195664804234e-05	TGFB1/TNF	2
BP	GO:1902004	positive regulation of amyloid-beta formation	2/10	20/18870	4.7782101854289e-05	0.000302013221561553	4.90195664804234e-05	IFNG/TNF	2
BP	GO:2000341	regulation of chemokine (C-X-C motif) ligand 2 production	2/10	20/18870	4.7782101854289e-05	0.000302013221561553	4.90195664804234e-05	TGFB1/TNF	2
BP	GO:0043405	regulation of MAP kinase activity	3/10	142/18870	4.81661855467998e-05	0.0003034774538724	4.92572250595188e-05	TGFB1/TNF/VEGFA	3
BP	GO:0034341	response to type II interferon	3/10	143/18870	4.91845827976199e-05	0.000306979637461007	4.9825662164228e-05	IFNG/TNF/TP53	3
BP	GO:1900180	regulation of protein localization to nucleus	3/10	143/18870	4.91845827976199e-05	0.000306979637461007	4.9825662164228e-05	TGFB1/IFNG/PTGS2	3
BP	GO:1903900	regulation of viral life cycle	3/10	143/18870	4.91845827976199e-05	0.000306979637461007	4.9825662164228e-05	CXCL8/BCL2/TNF	3
BP	GO:0016032	viral process	4/10	432/18870	5.09938619381369e-05	0.000317277434746345	5.14970908388422e-05	CXCL8/BCL2/TNF/TP53	4
BP	GO:0050671	positive regulation of lymphocyte proliferation	3/10	145/18870	5.12636461261494e-05	0.000317962365847861	5.16082615534608e-05	IL4/BCL2/IL2	3
BP	GO:0009410	response to xenobiotic stimulus	4/10	434/18870	5.19213005999112e-05	0.000321041333833612	5.21080068132485e-05	BCL2/PTGS2/TNF/TP53	4
BP	GO:0045598	regulation of fat cell differentiation	3/10	146/18870	5.23244940512286e-05	0.00032153724585184	5.21884979653255e-05	TGFB1/PTGS2/TNF	3
BP	GO:0055123	digestive system development	3/10	146/18870	5.23244940512286e-05	0.00032153724585184	5.21884979653255e-05	CXCL8/BCL2/TNF	3
BP	GO:0002902	regulation of B cell apoptotic process	2/10	21/18870	5.27968675406102e-05	0.000322841768599366	5.24002341907032e-05	BCL2/IL2	2
BP	GO:0009615	response to virus	4/10	436/18870	5.28610831558983e-05	0.000322841768599366	5.24002341907032e-05	IL4/IFNG/BCL2/TNF	4
BP	GO:0031400	negative regulation of protein modification process	4/10	437/18870	5.33356356991077e-05	0.000324743885862151	5.27089655870789e-05	TGFB1/IFNG/TNF/IL2	4
BP	GO:0032946	positive regulation of mononuclear cell proliferation	3/10	148/18870	5.44892762255244e-05	0.000330756551722619	5.36848774108986e-05	IL4/BCL2/IL2	3
BP	GO:0031960	response to corticosteroid	3/10	149/18870	5.55933916696774e-05	0.000336432956882455	5.46062109825339e-05	BCL2/PTGS2/TNF	3
BP	GO:0048732	gland development	4/10	443/18870	5.62490263507646e-05	0.000339369125649613	5.50827785954856e-05	TGFB1/BCL2/TNF/VEGFA	4
BP	GO:2000319	regulation of T-helper 17 cell differentiation	2/10	22/18870	5.80601366960443e-05	0.000348185940246459	5.6513829948274e-05	IL4/IL2	2
BP	GO:2000679	positive regulation of transcription regulatory region DNA binding	2/10	22/18870	5.80601366960443e-05	0.000348185940246459	5.6513829948274e-05	TGFB1/IFNG	2
BP	GO:0010893	positive regulation of steroid biosynthetic process	2/10	23/18870	6.35716973505646e-05	0.000376553924944664	6.1118218804627e-05	IFNG/TNF	2
BP	GO:0043371	negative regulation of CD4-positive, alpha-beta T cell differentiation	2/10	23/18870	6.35716973505646e-05	0.000376553924944664	6.1118218804627e-05	IL4/IL2	2
BP	GO:0045591	positive regulation of regulatory T cell differentiation	2/10	23/18870	6.35716973505646e-05	0.000376553924944664	6.1118218804627e-05	IFNG/IL2	2
BP	GO:0061042	vascular wound healing	2/10	23/18870	6.35716973505646e-05	0.000376553924944664	6.1118218804627e-05	TNF/VEGFA	2
BP	GO:0048754	branching morphogenesis of an epithelial tube	3/10	156/18870	6.37361490237828e-05	0.000376553924944664	6.1118218804627e-05	BCL2/TNF/VEGFA	3
BP	GO:0072594	establishment of protein localization to organelle	4/10	459/18870	6.45895292139197e-05	0.000380466723860693	6.17533026118759e-05	TGFB1/IFNG/PTGS2/TP53	4
BP	GO:0090316	positive regulation of intracellular protein transport	3/10	158/18870	6.61984054631213e-05	0.000387650074344337	6.2919227483524e-05	TGFB1/IFNG/PTGS2	3
BP	GO:2001236	regulation of extrinsic apoptotic signaling pathway	3/10	158/18870	6.61984054631213e-05	0.000387650074344337	6.2919227483524e-05	IL4/BCL2/TNF	3
BP	GO:0002443	leukocyte mediated immunity	4/10	466/18870	6.85101961632737e-05	0.000400011145340405	6.49255447511191e-05	IL4/TGFB1/TNF/IL2	4
BP	GO:0009651	response to salt stress	2/10	24/18870	6.93313376524253e-05	0.000402445169871658	6.53206096648598e-05	TNF/TP53	2
BP	GO:0051043	regulation of membrane protein ectodomain proteolysis	2/10	24/18870	6.93313376524253e-05	0.000402445169871658	6.53206096648598e-05	IFNG/TNF	2
BP	GO:0006935	chemotaxis	4/10	468/18870	6.96617689430139e-05	0.00040318773827192	6.54411354513625e-05	IL4/TGFB1/CXCL8/VEGFA	4
BP	GO:0042330	taxis	4/10	470/18870	7.08274881030138e-05	0.000408746460327828	6.63433679561411e-05	IL4/TGFB1/CXCL8/VEGFA	4
BP	GO:0030307	positive regulation of cell growth	3/10	163/18870	7.26253281178493e-05	0.00041670613337936	6.76352972309411e-05	BCL2/IL2/VEGFA	3
BP	GO:1903844	regulation of cellular response to transforming growth factor beta stimulus	3/10	163/18870	7.26253281178493e-05	0.00041670613337936	6.76352972309411e-05	IL4/TGFB1/TP53	3
BP	GO:1903829	positive regulation of protein localization	4/10	476/18870	7.44106144866048e-05	0.000424928164655552	6.89698096958706e-05	TGFB1/IFNG/PTGS2/TNF	4
BP	GO:0009110	vitamin biosynthetic process	2/10	25/18870	7.53388458681114e-05	0.000424928164655552	6.89698096958706e-05	IFNG/TNF	2
BP	GO:0045662	negative regulation of myoblast differentiation	2/10	25/18870	7.53388458681114e-05	0.000424928164655552	6.89698096958706e-05	TGFB1/TNF	2
BP	GO:0048143	astrocyte activation	2/10	25/18870	7.53388458681114e-05	0.000424928164655552	6.89698096958706e-05	IFNG/TNF	2
BP	GO:0050927	positive regulation of positive chemotaxis	2/10	25/18870	7.53388458681114e-05	0.000424928164655552	6.89698096958706e-05	CXCL8/VEGFA	2
BP	GO:1902993	positive regulation of amyloid precursor protein catabolic process	2/10	25/18870	7.53388458681114e-05	0.000424928164655552	6.89698096958706e-05	IFNG/TNF	2
BP	GO:0070665	positive regulation of leukocyte proliferation	3/10	166/18870	7.66710677725561e-05	0.000431133395881441	6.99769766769422e-05	IL4/BCL2/IL2	3
BP	GO:0043086	negative regulation of catalytic activity	4/10	480/18870	7.68721022289862e-05	0.000431133395881441	6.99769766769422e-05	IFNG/TNF/TP53/VEGFA	4
BP	GO:0032102	negative regulation of response to external stimulus	4/10	481/18870	7.74966924341829e-05	0.000433415490551849	7.03473819553346e-05	IL4/TGFB1/TNF/IL2	4
BP	GO:0050792	regulation of viral process	3/10	168/18870	7.94487015334159e-05	0.000443087856451068	7.19172972748303e-05	CXCL8/BCL2/TNF	3
BP	GO:0048641	regulation of skeletal muscle tissue development	2/10	26/18870	8.15940103822884e-05	0.000451260207419823	7.32437461618787e-05	TGFB1/BCL2	2
BP	GO:0050926	regulation of positive chemotaxis	2/10	26/18870	8.15940103822884e-05	0.000451260207419823	7.32437461618787e-05	CXCL8/VEGFA	2
BP	GO:0060333	type II interferon-mediated signaling pathway	2/10	26/18870	8.15940103822884e-05	0.000451260207419823	7.32437461618787e-05	IFNG/TP53	2
BP	GO:0030856	regulation of epithelial cell differentiation	3/10	171/18870	8.37376319423418e-05	0.000461832756778954	7.49597696640878e-05	IFNG/TNF/VEGFA	3
BP	GO:0031667	response to nutrient levels	4/10	495/18870	8.66373550391751e-05	0.000476505452715463	7.73412852486966e-05	BCL2/PTGS2/TNF/TP53	4
BP	GO:0001783	B cell apoptotic process	2/10	27/18870	8.80966196977519e-05	0.000479235983109902	7.77844758332178e-05	BCL2/IL2	2
BP	GO:0032740	positive regulation of interleukin-17 production	2/10	27/18870	8.80966196977519e-05	0.000479235983109902	7.77844758332178e-05	TGFB1/IL2	2
BP	GO:0045672	positive regulation of osteoclast differentiation	2/10	27/18870	8.80966196977519e-05	0.000479235983109902	7.77844758332178e-05	IFNG/TNF	2
BP	GO:0045940	positive regulation of steroid metabolic process	2/10	27/18870	8.80966196977519e-05	0.000479235983109902	7.77844758332178e-05	IFNG/TNF	2
BP	GO:0032635	interleukin-6 production	3/10	177/18870	9.2765138288472e-05	0.000501889647642249	8.1461377158355e-05	TGFB1/IFNG/TNF	3
BP	GO:0032675	regulation of interleukin-6 production	3/10	177/18870	9.2765138288472e-05	0.000501889647642249	8.1461377158355e-05	TGFB1/IFNG/TNF	3
BP	GO:0002675	positive regulation of acute inflammatory response	2/10	28/18870	9.48464624353785e-05	0.000506271599755599	8.21726089111364e-05	PTGS2/TNF	2
BP	GO:0046639	negative regulation of alpha-beta T cell differentiation	2/10	28/18870	9.48464624353785e-05	0.000506271599755599	8.21726089111364e-05	IL4/IL2	2
BP	GO:0060964	regulation of miRNA-mediated gene silencing	2/10	28/18870	9.48464624353785e-05	0.000506271599755599	8.21726089111364e-05	TGFB1/TP53	2
BP	GO:0071624	positive regulation of granulocyte chemotaxis	2/10	28/18870	9.48464624353785e-05	0.000506271599755599	8.21726089111364e-05	IL4/CXCL8	2
BP	GO:0090594	inflammatory response to wounding	2/10	28/18870	9.48464624353785e-05	0.000506271599755599	8.21726089111364e-05	TGFB1/TNF	2
BP	GO:0045580	regulation of T cell differentiation	3/10	181/18870	9.91241441358022e-05	0.000526283122598352	8.54206659640457e-05	IL4/IFNG/IL2	3
BP	GO:1905475	regulation of protein localization to membrane	3/10	181/18870	9.91241441358022e-05	0.000526283122598352	8.54206659640457e-05	TGFB1/IFNG/TNF	3
BP	GO:0031342	negative regulation of cell killing	2/10	29/18870	0.000101843327334073	0.000536428742651164	8.70673948525773e-05	IL4/TGFB1	2
BP	GO:0032770	positive regulation of monooxygenase activity	2/10	29/18870	0.000101843327334073	0.000536428742651164	8.70673948525773e-05	IFNG/TNF	2
BP	GO:1900368	regulation of post-transcriptional gene silencing by regulatory ncRNA	2/10	29/18870	0.000101843327334073	0.000536428742651164	8.70673948525773e-05	TGFB1/TP53	2
BP	GO:0048771	tissue remodeling	3/10	184/18870	0.000104076218673349	0.0005467434073315	8.87415612629309e-05	TGFB1/TP53/IL2	3
BP	GO:0007565	female pregnancy	3/10	186/18870	0.000107465961494913	0.000560117092503593	9.09122352684994e-05	BCL2/PTGS2/VEGFA	3
BP	GO:0032640	tumor necrosis factor production	3/10	186/18870	0.000107465961494913	0.000560117092503593	9.09122352684994e-05	IL4/TGFB1/IFNG	3
BP	GO:0032680	regulation of tumor necrosis factor production	3/10	186/18870	0.000107465961494913	0.000560117092503593	9.09122352684994e-05	IL4/TGFB1/IFNG	3
BP	GO:0010575	positive regulation of vascular endothelial growth factor production	2/10	30/18870	0.000109087003250723	0.000564655877208718	9.16489224156475e-05	TGFB1/PTGS2	2
BP	GO:0060147	regulation of post-transcriptional gene silencing	2/10	30/18870	0.000109087003250723	0.000564655877208718	9.16489224156475e-05	TGFB1/TP53	2
BP	GO:0061138	morphogenesis of a branching epithelium	3/10	187/18870	0.000109187600565222	0.000564655877208718	9.16489224156475e-05	BCL2/TNF/VEGFA	3
BP	GO:0006109	regulation of carbohydrate metabolic process	3/10	188/18870	0.000110927199926055	0.000572165945732578	9.28678766765716e-05	TGFB1/IFNG/TP53	3
BP	GO:0030308	negative regulation of cell growth	3/10	189/18870	0.000112684845833262	0.000578235897046457	9.38530864644914e-05	TGFB1/BCL2/TP53	3
BP	GO:0046890	regulation of lipid biosynthetic process	3/10	189/18870	0.000112684845833262	0.000578235897046457	9.38530864644914e-05	IFNG/PTGS2/TNF	3
BP	GO:0002040	sprouting angiogenesis	3/10	190/18870	0.000114460624436949	0.000584336162189654	9.48432164700223e-05	TGFB1/PTGS2/VEGFA	3
BP	GO:2001242	regulation of intrinsic apoptotic signaling pathway	3/10	190/18870	0.000114460624436949	0.000584336162189654	9.48432164700223e-05	BCL2/PTGS2/TP53	3
BP	GO:0071706	tumor necrosis factor superfamily cytokine production	3/10	191/18870	0.00011625462178155	0.000590466714201697	9.5838262317228e-05	IL4/TGFB1/IFNG	3
BP	GO:1903555	regulation of tumor necrosis factor superfamily cytokine production	3/10	191/18870	0.00011625462178155	0.000590466714201697	9.5838262317228e-05	IL4/TGFB1/IFNG	3
BP	GO:0060966	regulation of gene silencing by regulatory ncRNA	2/10	31/18870	0.000116577279160142	0.000590598887551764	9.58597152863632e-05	TGFB1/TP53	2
BP	GO:0002360	T cell lineage commitment	2/10	32/18870	0.000124313944155027	0.000623448520938685	0.000101191517580785	BCL2/TP53	2
BP	GO:0007435	salivary gland morphogenesis	2/10	32/18870	0.000124313944155027	0.000623448520938685	0.000101191517580785	TGFB1/TNF	2
BP	GO:0060055	angiogenesis involved in wound healing	2/10	32/18870	0.000124313944155027	0.000623448520938685	0.000101191517580785	TNF/VEGFA	2
BP	GO:2000316	regulation of T-helper 17 type immune response	2/10	32/18870	0.000124313944155027	0.000623448520938685	0.000101191517580785	IL4/IL2	2
BP	GO:0043618	regulation of transcription from RNA polymerase II promoter in response to stress	2/10	33/18870	0.000132296787445899	0.000658507259511963	0.000106881878278661	TP53/VEGFA	2
BP	GO:0048566	embryonic digestive tract development	2/10	33/18870	0.000132296787445899	0.000658507259511963	0.000106881878278661	CXCL8/TNF	2
BP	GO:0072539	T-helper 17 cell differentiation	2/10	33/18870	0.000132296787445899	0.000658507259511963	0.000106881878278661	IL4/IL2	2
BP	GO:0032388	positive regulation of intracellular transport	3/10	201/18870	0.000135215480337215	0.000671356661724179	0.000108967456263355	TGFB1/IFNG/PTGS2	3
BP	GO:0001763	morphogenesis of a branching structure	3/10	203/18870	0.000139234827943894	0.000689593389145005	0.000111927447443769	BCL2/TNF/VEGFA	3
BP	GO:0007431	salivary gland development	2/10	34/18870	0.000140525598361064	0.000692540758259599	0.000112405832977714	TGFB1/TNF	2
BP	GO:0010661	positive regulation of muscle cell apoptotic process	2/10	34/18870	0.000140525598361064	0.000692540758259599	0.000112405832977714	IFNG/TP53	2
BP	GO:0050777	negative regulation of immune response	3/10	205/18870	0.000143331486382222	0.000704624665153097	0.000114367163922917	IL4/TGFB1/IL2	3
BP	GO:0044703	multi-organism reproductive process	3/10	206/18870	0.000145409018528727	0.000713077231257871	0.000115739094343581	BCL2/PTGS2/VEGFA	3
BP	GO:0002719	negative regulation of cytokine production involved in immune response	2/10	35/18870	0.000149000166346554	0.000720046920378614	0.000116870339980562	TGFB1/TNF	2
BP	GO:0090050	positive regulation of cell migration involved in sprouting angiogenesis	2/10	35/18870	0.000149000166346554	0.000720046920378614	0.000116870339980562	PTGS2/VEGFA	2
BP	GO:1901099	negative regulation of signal transduction in absence of ligand	2/10	35/18870	0.000149000166346554	0.000720046920378614	0.000116870339980562	BCL2/TNF	2
BP	GO:1902253	regulation of intrinsic apoptotic signaling pathway by p53 class mediator	2/10	35/18870	0.000149000166346554	0.000720046920378614	0.000116870339980562	BCL2/TP53	2
BP	GO:2000515	negative regulation of CD4-positive, alpha-beta T cell activation	2/10	35/18870	0.000149000166346554	0.000720046920378614	0.000116870339980562	IL4/IL2	2
BP	GO:2001240	negative regulation of extrinsic apoptotic signaling pathway in absence of ligand	2/10	35/18870	0.000149000166346554	0.000720046920378614	0.000116870339980562	BCL2/TNF	2
BP	GO:0045589	regulation of regulatory T cell differentiation	2/10	36/18870	0.00015772028096608	0.000758505022713685	0.00012311244916498	IFNG/IL2	2
BP	GO:0060218	hematopoietic stem cell differentiation	2/10	36/18870	0.00015772028096608	0.000758505022713685	0.00012311244916498	BCL2/TP53	2
BP	GO:0045619	regulation of lymphocyte differentiation	3/10	212/18870	0.000158288360690275	0.000759402713576719	0.000123258152775941	IL4/IFNG/IL2	3
BP	GO:0042098	T cell proliferation	3/10	213/18870	0.000160504726577203	0.000768184881286564	0.000124683580615388	IL4/TP53/IL2	3
BP	GO:0045216	cell-cell junction organization	3/10	214/18870	0.000162741261221588	0.000777021225640722	0.000126117801830184	TGFB1/TNF/VEGFA	3
BP	GO:0044706	multi-multicellular organism process	3/10	216/18870	0.000167275170795451	0.000796758050367807	0.000129321272813406	BCL2/PTGS2/VEGFA	3
BP	GO:0035633	maintenance of blood-brain barrier	2/10	38/18870	0.000175896308950186	0.0008358223177084	0.000135661768239435	PTGS2/VEGFA	2
BP	GO:0001906	cell killing	3/10	223/18870	0.000183791415151311	0.000871258827538714	0.000141413444740482	IL4/TGFB1/IFNG	3
BP	GO:0043620	regulation of DNA-templated transcription in response to stress	2/10	39/18870	0.000185351802030134	0.00087449155886729	0.000141938147226867	TP53/VEGFA	2
BP	GO:0070229	negative regulation of lymphocyte apoptotic process	2/10	39/18870	0.000185351802030134	0.00087449155886729	0.000141938147226867	BCL2/IL2	2
BP	GO:0033157	regulation of intracellular protein transport	3/10	226/18870	0.000191183140748587	0.000899871473358007	0.000146057544381775	TGFB1/IFNG/PTGS2	3
BP	GO:0070232	regulation of T cell apoptotic process	2/10	40/18870	0.000195052001174756	0.000913761257268094	0.00014831198603257	BCL2/TP53	2
BP	GO:2000677	regulation of transcription regulatory region DNA binding	2/10	40/18870	0.000195052001174756	0.000913761257268094	0.00014831198603257	TGFB1/IFNG	2
BP	GO:0043388	positive regulation of DNA binding	2/10	41/18870	0.00020499669653541	0.000955851107264641	0.000155143561780774	TGFB1/IFNG	2
BP	GO:0060251	regulation of glial cell proliferation	2/10	41/18870	0.00020499669653541	0.000955851107264641	0.000155143561780774	TNF/TP53	2
BP	GO:0043523	regulation of neuron apoptotic process	3/10	232/18870	0.000206542463086168	0.000960808514029345	0.000155948195197869	BCL2/TNF/TP53	3
BP	GO:0045861	negative regulation of proteolysis	3/10	235/18870	0.000214514483831796	0.000995567219834748	0.000161589857775393	TNF/TP53/VEGFA	3
BP	GO:0042119	neutrophil activation	2/10	42/18870	0.000215185678380831	0.000996359734084268	0.000161718490239695	CXCL8/TNF	2
BP	GO:0050670	regulation of lymphocyte proliferation	3/10	238/18870	0.000222684346423307	0.0010263067910389	0.000166579177270846	IL4/BCL2/IL2	3
BP	GO:0071356	cellular response to tumor necrosis factor	3/10	238/18870	0.000222684346423307	0.0010263067910389	0.000166579177270846	CXCL8/TNF/TP53	3
BP	GO:0014002	astrocyte development	2/10	43/18870	0.000225618737097085	0.00103503895290391	0.000167996488694652	IFNG/TNF	2
BP	GO:0045622	regulation of T-helper cell differentiation	2/10	43/18870	0.000225618737097085	0.00103503895290391	0.000167996488694652	IL4/IL2	2
BP	GO:0030595	leukocyte chemotaxis	3/10	240/18870	0.000228241916043185	0.00104466587319996	0.000169559027768319	IL4/CXCL8/VEGFA	3
BP	GO:0032944	regulation of mononuclear cell proliferation	3/10	242/18870	0.000233889036618035	0.001065613436857	0.000172959012987442	IL4/BCL2/IL2	3
BP	GO:0097529	myeloid leukocyte migration	3/10	242/18870	0.000233889036618035	0.001065613436857	0.000172959012987442	IL4/CXCL8/VEGFA	3
BP	GO:0006509	membrane protein ectodomain proteolysis	2/10	44/18870	0.000236295663187516	0.0010712773709357	0.000173878322386138	IFNG/TNF	2
BP	GO:0042771	intrinsic apoptotic signaling pathway in response to DNA damage by p53 class mediator	2/10	44/18870	0.000236295663187516	0.0010712773709357	0.000173878322386138	BCL2/TP53	2
BP	GO:0045333	cellular respiration	3/10	243/18870	0.000236746380317282	0.0010712773709357	0.000173878322386138	IL4/IFNG/TNF	3
BP	GO:0006775	fat-soluble vitamin metabolic process	2/10	45/18870	0.000247216247272697	0.00111611688961438	0.000181156195041695	IFNG/TNF	2
BP	GO:0045926	negative regulation of growth	3/10	247/18870	0.000248402856005164	0.00111893684684679	0.000181613900437212	TGFB1/BCL2/TP53	3
BP	GO:0045444	fat cell differentiation	3/10	248/18870	0.000251374151590783	0.00112722057616497	0.000182958427070579	TGFB1/PTGS2/TNF	3
BP	GO:0045930	negative regulation of mitotic cell cycle	3/10	248/18870	0.000251374151590783	0.00112722057616497	0.000182958427070579	BCL2/TNF/TP53	3
BP	GO:0032768	regulation of monooxygenase activity	2/10	46/18870	0.000258380280090383	0.00114829271799097	0.000186378632490008	IFNG/TNF	2
BP	GO:0035272	exocrine system development	2/10	46/18870	0.000258380280090383	0.00114829271799097	0.000186378632490008	TGFB1/TNF	2
BP	GO:1901861	regulation of muscle tissue development	2/10	46/18870	0.000258380280090383	0.00114829271799097	0.000186378632490008	TGFB1/BCL2	2
BP	GO:2001239	regulation of extrinsic apoptotic signaling pathway in absence of ligand	2/10	46/18870	0.000258380280090383	0.00114829271799097	0.000186378632490008	BCL2/TNF	2
BP	GO:0050870	positive regulation of T cell activation	3/10	251/18870	0.000260426543289045	0.00115480901489641	0.000187436288336038	IL4/IFNG/IL2	3
BP	GO:0010001	glial cell differentiation	3/10	252/18870	0.000263490441604612	0.00116579882052174	0.000189220036427172	TGFB1/IFNG/TNF	3
BP	GO:0097305	response to alcohol	3/10	254/18870	0.000269688367779004	0.00117281008082631	0.000190358029455538	TGFB1/TNF/IL2	3
BP	GO:0002701	negative regulation of production of molecular mediator of immune response	2/10	47/18870	0.000269787552495455	0.00117281008082631	0.000190358029455538	TGFB1/TNF	2
BP	GO:0035196	miRNA processing	2/10	47/18870	0.000269787552495455	0.00117281008082631	0.000190358029455538	TGFB1/TP53	2
BP	GO:0043029	T cell homeostasis	2/10	47/18870	0.000269787552495455	0.00117281008082631	0.000190358029455538	BCL2/IL2	2
BP	GO:0045601	regulation of endothelial cell differentiation	2/10	47/18870	0.000269787552495455	0.00117281008082631	0.000190358029455538	TNF/VEGFA	2
BP	GO:0046636	negative regulation of alpha-beta T cell activation	2/10	47/18870	0.000269787552495455	0.00117281008082631	0.000190358029455538	IL4/IL2	2
BP	GO:0051353	positive regulation of oxidoreductase activity	2/10	47/18870	0.000269787552495455	0.00117281008082631	0.000190358029455538	IFNG/TNF	2
BP	GO:0072538	T-helper 17 type immune response	2/10	47/18870	0.000269787552495455	0.00117281008082631	0.000190358029455538	IL4/IL2	2
BP	GO:0045927	positive regulation of growth	3/10	256/18870	0.000275980329681255	0.00119711729062174	0.000194303316619987	BCL2/IL2/VEGFA	3
BP	GO:0006953	acute-phase response	2/10	48/18870	0.000281437855459875	0.00121162202660436	0.000196657570735435	PTGS2/TNF	2
BP	GO:1900542	regulation of purine nucleotide metabolic process	2/10	48/18870	0.000281437855459875	0.00121162202660436	0.000196657570735435	IL4/TP53	2
BP	GO:1902003	regulation of amyloid-beta formation	2/10	48/18870	0.000281437855459875	0.00121162202660436	0.000196657570735435	IFNG/TNF	2
BP	GO:0006898	receptor-mediated endocytosis	3/10	258/18870	0.000282366961498956	0.00121162202660436	0.000196657570735435	IL4/CXCL8/VEGFA	3
BP	GO:0009636	response to toxic substance	3/10	258/18870	0.000282366961498956	0.00121162202660436	0.000196657570735435	BCL2/PTGS2/TNF	3
BP	GO:0006140	regulation of nucleotide metabolic process	2/10	49/18870	0.000293330980072636	0.00124259996026514	0.000201685578683761	IL4/TP53	2
BP	GO:0036230	granulocyte activation	2/10	49/18870	0.000293330980072636	0.00124259996026514	0.000201685578683761	CXCL8/TNF	2
BP	GO:0046427	positive regulation of receptor signaling pathway via JAK-STAT	2/10	49/18870	0.000293330980072636	0.00124259996026514	0.000201685578683761	IL4/TNF	2
BP	GO:0061028	establishment of endothelial barrier	2/10	49/18870	0.000293330980072636	0.00124259996026514	0.000201685578683761	TNF/VEGFA	2
BP	GO:0070266	necroptotic process	2/10	49/18870	0.000293330980072636	0.00124259996026514	0.000201685578683761	TNF/TP53	2
BP	GO:2000378	negative regulation of reactive oxygen species metabolic process	2/10	49/18870	0.000293330980072636	0.00124259996026514	0.000201685578683761	BCL2/TP53	2
BP	GO:0003007	heart morphogenesis	3/10	264/18870	0.000302101194077915	0.0012770349838835	0.000207274704619331	TGFB1/TP53/VEGFA	3
BP	GO:0042149	cellular response to glucose starvation	2/10	50/18870	0.000305466717539708	0.00128312312211622	0.000208262866314035	BCL2/TP53	2
BP	GO:0043114	regulation of vascular permeability	2/10	50/18870	0.000305466717539708	0.00128312312211622	0.000208262866314035	TGFB1/VEGFA	2
BP	GO:0071216	cellular response to biotic stimulus	3/10	265/18870	0.000305474816616319	0.00128312312211622	0.000208262866314035	CXCL8/TNF/TP53	3
BP	GO:0034976	response to endoplasmic reticulum stress	3/10	266/18870	0.000308872815124805	0.00129194490528043	0.00020969472411171	CXCL8/BCL2/TP53	3
BP	GO:0050708	regulation of protein secretion	3/10	266/18870	0.000308872815124805	0.00129194490528043	0.00020969472411171	TGFB1/IFNG/TNF	3
BP	GO:0070663	regulation of leukocyte proliferation	3/10	267/18870	0.000312295267818623	0.00130352175728905	0.000211573755313511	IL4/BCL2/IL2	3
BP	GO:0010332	response to gamma radiation	2/10	51/18870	0.000317844859183996	0.00131839398882362	0.000213987657389225	BCL2/TP53	2
BP	GO:0035094	response to nicotine	2/10	51/18870	0.000317844859183996	0.00131839398882362	0.000213987657389225	BCL2/TNF	2
BP	GO:0045581	negative regulation of T cell differentiation	2/10	51/18870	0.000317844859183996	0.00131839398882362	0.000213987657389225	IL4/IL2	2
BP	GO:0035306	positive regulation of dephosphorylation	2/10	52/18870	0.00033046519644528	0.00136222817002599	0.000221102354383134	TGFB1/IFNG	2
BP	GO:0043154	negative regulation of cysteine-type endopeptidase activity involved in apoptotic process	2/10	52/18870	0.00033046519644528	0.00136222817002599	0.000221102354383134	TNF/VEGFA	2
BP	GO:0060688	regulation of morphogenesis of a branching structure	2/10	52/18870	0.00033046519644528	0.00136222817002599	0.000221102354383134	TNF/VEGFA	2
BP	GO:0048260	positive regulation of receptor-mediated endocytosis	2/10	53/18870	0.000343327520880173	0.00140362442314666	0.000227821352880608	IL4/VEGFA	2
BP	GO:0051155	positive regulation of striated muscle cell differentiation	2/10	53/18870	0.000343327520880173	0.00140362442314666	0.000227821352880608	TGFB1/BCL2	2
BP	GO:0071622	regulation of granulocyte chemotaxis	2/10	53/18870	0.000343327520880173	0.00140362442314666	0.000227821352880608	IL4/CXCL8	2
BP	GO:1902692	regulation of neuroblast proliferation	2/10	53/18870	0.000343327520880173	0.00140362442314666	0.000227821352880608	TP53/VEGFA	2
BP	GO:0051402	neuron apoptotic process	3/10	278/18870	0.000351578492889111	0.00143441143307832	0.000232818372124584	BCL2/TNF/TP53	3
BP	GO:0001894	tissue homeostasis	3/10	279/18870	0.000355300460122013	0.00144368003286312	0.000234322752432778	BCL2/PTGS2/VEGFA	3
BP	GO:0060249	anatomical structure homeostasis	3/10	279/18870	0.000355300460122013	0.00144368003286312	0.000234322752432778	BCL2/PTGS2/VEGFA	3
BP	GO:1902991	regulation of amyloid precursor protein catabolic process	2/10	55/18870	0.000369777298081094	0.0014994431781659	0.000243373631709499	IFNG/TNF	2
BP	GO:0001541	ovarian follicle development	2/10	56/18870	0.000383364334544052	0.00153577140860605	0.000249270042793654	BCL2/VEGFA	2
BP	GO:0001836	release of cytochrome c from mitochondria	2/10	56/18870	0.000383364334544052	0.00153577140860605	0.000249270042793654	BCL2/TP53	2
BP	GO:0030857	negative regulation of epithelial cell differentiation	2/10	56/18870	0.000383364334544052	0.00153577140860605	0.000249270042793654	IFNG/VEGFA	2
BP	GO:0034205	amyloid-beta formation	2/10	56/18870	0.000383364334544052	0.00153577140860605	0.000249270042793654	IFNG/TNF	2
BP	GO:0043525	positive regulation of neuron apoptotic process	2/10	56/18870	0.000383364334544052	0.00153577140860605	0.000249270042793654	TNF/TP53	2
BP	GO:0045912	negative regulation of carbohydrate metabolic process	2/10	56/18870	0.000383364334544052	0.00153577140860605	0.000249270042793654	TGFB1/TP53	2
BP	GO:0071560	cellular response to transforming growth factor beta stimulus	3/10	287/18870	0.000385999265413959	0.0015432219627293	0.000250479337311531	IL4/TGFB1/TP53	3
BP	GO:1903532	positive regulation of secretion by cell	3/10	288/18870	0.000389953146527972	0.00155590523995429	0.000252537951659292	IL4/TGFB1/IFNG	3
BP	GO:0072659	protein localization to plasma membrane	3/10	290/18870	0.000397939433603116	0.00158459482460761	0.000257194539191909	TGFB1/IFNG/TNF	3
BP	GO:0071559	response to transforming growth factor beta	3/10	293/18870	0.000410116313700454	0.00162982351412695	0.000264535577909527	IL4/TGFB1/TP53	3
BP	GO:0070231	T cell apoptotic process	2/10	58/18870	0.0004112616633121	0.001631119465447	0.000264745922912172	BCL2/TP53	2
BP	GO:0002823	negative regulation of adaptive immune response based on somatic recombination of immune receptors built from immunoglobulin superfamily domains	2/10	59/18870	0.000425571540013762	0.00167453149440198	0.000271792100653682	IL4/IL2	2
BP	GO:0010574	regulation of vascular endothelial growth factor production	2/10	59/18870	0.000425571540013762	0.00167453149440198	0.000271792100653682	TGFB1/PTGS2	2
BP	GO:0014009	glial cell proliferation	2/10	59/18870	0.000425571540013762	0.00167453149440198	0.000271792100653682	TNF/TP53	2
BP	GO:2000107	negative regulation of leukocyte apoptotic process	2/10	59/18870	0.000425571540013762	0.00167453149440198	0.000271792100653682	BCL2/IL2	2
BP	GO:0001658	branching involved in ureteric bud morphogenesis	2/10	60/18870	0.0004401219480524	0.00171820156582809	0.000278880161098218	BCL2/VEGFA	2
BP	GO:0007566	embryo implantation	2/10	60/18870	0.0004401219480524	0.00171820156582809	0.000278880161098218	PTGS2/VEGFA	2
BP	GO:0045620	negative regulation of lymphocyte differentiation	2/10	60/18870	0.0004401219480524	0.00171820156582809	0.000278880161098218	IL4/IL2	2
BP	GO:0097300	programmed necrotic cell death	2/10	60/18870	0.0004401219480524	0.00171820156582809	0.000278880161098218	TNF/TP53	2
BP	GO:0016311	dephosphorylation	3/10	302/18870	0.000448087604822369	0.00174587557965036	0.000283371912000138	TGFB1/IFNG/TNF	3
BP	GO:0010921	regulation of phosphatase activity	2/10	61/18870	0.00045491267991748	0.0017587012538169	0.000285453638701413	IFNG/TNF	2
BP	GO:0045599	negative regulation of fat cell differentiation	2/10	61/18870	0.00045491267991748	0.0017587012538169	0.000285453638701413	TGFB1/TNF	2
BP	GO:0046902	regulation of mitochondrial membrane permeability	2/10	61/18870	0.00045491267991748	0.0017587012538169	0.000285453638701413	BCL2/TP53	2
BP	GO:1903078	positive regulation of protein localization to plasma membrane	2/10	61/18870	0.00045491267991748	0.0017587012538169	0.000285453638701413	IFNG/TNF	2
BP	GO:0001933	negative regulation of protein phosphorylation	3/10	304/18870	0.000456822988549024	0.00176266389573858	0.000286096812493983	TGFB1/IFNG/IL2	3
BP	GO:0032731	positive regulation of interleukin-1 beta production	2/10	62/18870	0.000469943528214855	0.00180978252355082	0.00029374460584742	IFNG/TNF	2
BP	GO:0019932	second-messenger-mediated signaling	3/10	310/18870	0.000483687977346981	0.0018542449957052	0.000300961280330697	CXCL8/TNF/VEGFA	3
BP	GO:0051047	positive regulation of secretion	3/10	310/18870	0.000483687977346981	0.0018542449957052	0.000300961280330697	IL4/TGFB1/IFNG	3
BP	GO:0002931	response to ischemia	2/10	63/18870	0.000485214285666706	0.0018542449957052	0.000300961280330697	BCL2/TP53	2
BP	GO:0043470	regulation of carbohydrate catabolic process	2/10	63/18870	0.000485214285666706	0.0018542449957052	0.000300961280330697	IFNG/TP53	2
BP	GO:0001885	endothelial cell development	2/10	64/18870	0.000500724745111502	0.00190256291510878	0.000308803729910066	TNF/VEGFA	2
BP	GO:0002820	negative regulation of adaptive immune response	2/10	64/18870	0.000500724745111502	0.00190256291510878	0.000308803729910066	IL4/IL2	2
BP	GO:1904036	negative regulation of epithelial cell apoptotic process	2/10	64/18870	0.000500724745111502	0.00190256291510878	0.000308803729910066	IL4/BCL2	2
BP	GO:0048872	homeostasis of number of cells	3/10	316/18870	0.00051155365590436	0.00194000634077254	0.000314881147594263	BCL2/IL2/VEGFA	3
BP	GO:0050435	amyloid-beta metabolic process	2/10	65/18870	0.000516474699503942	0.00194385846259423	0.000315506382942414	IFNG/TNF	2
BP	GO:0070059	intrinsic apoptotic signaling pathway in response to endoplasmic reticulum stress	2/10	65/18870	0.000516474699503942	0.00194385846259423	0.000315506382942414	BCL2/TP53	2
BP	GO:1905330	regulation of morphogenesis of an epithelium	2/10	65/18870	0.000516474699503942	0.00194385846259423	0.000315506382942414	TNF/VEGFA	2
BP	GO:2000117	negative regulation of cysteine-type endopeptidase activity	2/10	65/18870	0.000516474699503942	0.00194385846259423	0.000315506382942414	TNF/VEGFA	2
BP	GO:0019058	viral life cycle	3/10	321/18870	0.000535550931286323	0.0020080638497007	0.00032592751690931	CXCL8/BCL2/TNF	3
BP	GO:0031348	negative regulation of defense response	3/10	321/18870	0.000535550931286323	0.0020080638497007	0.00032592751690931	IL4/TGFB1/IL2	3
BP	GO:0060675	ureteric bud morphogenesis	2/10	67/18870	0.000548692265531453	0.00205347048998707	0.000333297438698369	BCL2/VEGFA	2
BP	GO:0060326	cell chemotaxis	3/10	325/18870	0.000555263171267632	0.00207416317822487	0.000336656055256568	IL4/CXCL8/VEGFA	3
BP	GO:0042987	amyloid precursor protein catabolic process	2/10	68/18870	0.000565159463656649	0.00208812076653219	0.000338921502194285	IFNG/TNF	2
BP	GO:0051926	negative regulation of calcium ion transport	2/10	68/18870	0.000565159463656649	0.00208812076653219	0.000338921502194285	BCL2/PTGS2	2
BP	GO:0072171	mesonephric tubule morphogenesis	2/10	68/18870	0.000565159463656649	0.00208812076653219	0.000338921502194285	BCL2/VEGFA	2
BP	GO:2000379	positive regulation of reactive oxygen species metabolic process	2/10	68/18870	0.000565159463656649	0.00208812076653219	0.000338921502194285	TGFB1/TP53	2
BP	GO:0008202	steroid metabolic process	3/10	327/18870	0.000565292362210371	0.00208812076653219	0.000338921502194285	IL4/IFNG/TNF	3
BP	GO:0042326	negative regulation of phosphorylation	3/10	327/18870	0.000565292362210371	0.00208812076653219	0.000338921502194285	TGFB1/IFNG/IL2	3
BP	GO:0050918	positive chemotaxis	2/10	69/18870	0.000581865329709654	0.00214535902120726	0.00034821180549876	CXCL8/VEGFA	2
BP	GO:0016236	macroautophagy	3/10	331/18870	0.0005856997764781	0.0021555050923621	0.000349858607605364	IL4/TGFB1/TP53	3
BP	GO:0032386	regulation of intracellular transport	3/10	336/18870	0.000611869411857093	0.00224766051477393	0.00036481629333876	TGFB1/IFNG/PTGS2	3
BP	GO:0006310	DNA recombination	3/10	340/18870	0.000633338994382996	0.00231399087502869	0.000375582330293588	IL4/TGFB1/IL2	3
BP	GO:0014015	positive regulation of gliogenesis	2/10	72/18870	0.000633412871366466	0.00231399087502869	0.000375582330293588	TGFB1/TNF	2
BP	GO:0050766	positive regulation of phagocytosis	2/10	72/18870	0.000633412871366466	0.00231399087502869	0.000375582330293588	IFNG/TNF	2
BP	GO:0032732	positive regulation of interleukin-1 production	2/10	73/18870	0.000651071345641141	0.00235687827122093	0.000382543355237953	IFNG/TNF	2
BP	GO:0042093	T-helper cell differentiation	2/10	73/18870	0.000651071345641141	0.00235687827122093	0.000382543355237953	IL4/IL2	2
BP	GO:0045661	regulation of myoblast differentiation	2/10	73/18870	0.000651071345641141	0.00235687827122093	0.000382543355237953	TGFB1/TNF	2
BP	GO:0071677	positive regulation of mononuclear cell migration	2/10	73/18870	0.000651071345641141	0.00235687827122093	0.000382543355237953	IL4/TNF	2
BP	GO:1904377	positive regulation of protein localization to cell periphery	2/10	73/18870	0.000651071345641141	0.00235687827122093	0.000382543355237953	IFNG/TNF	2
BP	GO:0071496	cellular response to external stimulus	3/10	346/18870	0.000666443821452891	0.0024081481824187	0.000390864940655339	BCL2/PTGS2/TP53	3
BP	GO:0032496	response to lipopolysaccharide	3/10	348/18870	0.000677721146454286	0.0024444615988958	0.000396758947294939	CXCL8/PTGS2/TNF	3
BP	GO:0009895	negative regulation of catabolic process	3/10	349/18870	0.000683405572369399	0.00245606587470663	0.00039864242963596	BCL2/TNF/TP53	3
BP	GO:0045765	regulation of angiogenesis	3/10	349/18870	0.000683405572369399	0.00245606587470663	0.00039864242963596	CXCL8/TNF/VEGFA	3
BP	GO:0090559	regulation of membrane permeability	2/10	75/18870	0.000687100998591836	0.00246489745620963	0.000400075877795531	BCL2/TP53	2
BP	GO:1990778	protein localization to cell periphery	3/10	353/18870	0.000706450000238711	0.0025297517094879	0.000410602328802128	TGFB1/IFNG/TNF	3
BP	GO:1901342	regulation of vasculature development	3/10	354/18870	0.000712288137619781	0.00254607842370015	0.000413252307000421	CXCL8/TNF/VEGFA	3
BP	GO:0002260	lymphocyte homeostasis	2/10	77/18870	0.000724079552084879	0.00256977252798751	0.000417098081414875	BCL2/IL2	2
BP	GO:0032729	positive regulation of type II interferon production	2/10	77/18870	0.000724079552084879	0.00256977252798751	0.000417098081414875	TNF/IL2	2
BP	GO:0035304	regulation of protein dephosphorylation	2/10	77/18870	0.000724079552084879	0.00256977252798751	0.000417098081414875	TGFB1/TNF	2
BP	GO:0072078	nephron tubule morphogenesis	2/10	77/18870	0.000724079552084879	0.00256977252798751	0.000417098081414875	BCL2/VEGFA	2
BP	GO:0045921	positive regulation of exocytosis	2/10	78/18870	0.00074292415247114	0.00263196083197516	0.00042719182395325	IL4/IFNG	2
BP	GO:0051966	regulation of synaptic transmission, glutamatergic	2/10	79/18870	0.000762005361347765	0.00268998701142447	0.000436610014807323	PTGS2/TNF	2
BP	GO:0072088	nephron epithelium morphogenesis	2/10	79/18870	0.000762005361347765	0.00268998701142447	0.000436610014807323	BCL2/VEGFA	2
BP	GO:0043537	negative regulation of blood vessel endothelial cell migration	2/10	80/18870	0.000781322973407028	0.00274843469974098	0.000446096620487182	TGFB1/TNF	2
BP	GO:0090049	regulation of cell migration involved in sprouting angiogenesis	2/10	80/18870	0.000781322973407028	0.00274843469974098	0.000446096620487182	PTGS2/VEGFA	2
BP	GO:0009306	protein secretion	3/10	368/18870	0.000797303489033644	0.00279231029586523	0.000453218039509702	TGFB1/IFNG/TNF	3
BP	GO:0007405	neuroblast proliferation	2/10	81/18870	0.000800876783456658	0.00279231029586523	0.000453218039509702	TP53/VEGFA	2
BP	GO:0050810	regulation of steroid biosynthetic process	2/10	81/18870	0.000800876783456658	0.00279231029586523	0.000453218039509702	IFNG/TNF	2
BP	GO:0061333	renal tubule morphogenesis	2/10	81/18870	0.000800876783456658	0.00279231029586523	0.000453218039509702	BCL2/VEGFA	2
BP	GO:0072028	nephron morphogenesis	2/10	81/18870	0.000800876783456658	0.00279231029586523	0.000453218039509702	BCL2/VEGFA	2
BP	GO:0002237	response to molecule of bacterial origin	3/10	369/18870	0.000803613158980801	0.00279231029586523	0.000453218039509702	CXCL8/PTGS2/TNF	3
BP	GO:0035592	establishment of protein localization to extracellular region	3/10	369/18870	0.000803613158980801	0.00279231029586523	0.000453218039509702	TGFB1/IFNG/TNF	3
BP	GO:0051341	regulation of oxidoreductase activity	2/10	82/18870	0.000820666586419767	0.00284659786334801	0.000462029418725231	IFNG/TNF	2
BP	GO:0001570	vasculogenesis	2/10	83/18870	0.000840692177334815	0.00290593424491947	0.000471660267620227	TGFB1/VEGFA	2
BP	GO:0051149	positive regulation of muscle cell differentiation	2/10	83/18870	0.000840692177334815	0.00290593424491947	0.000471660267620227	TGFB1/BCL2	2
BP	GO:0071692	protein localization to extracellular region	3/10	377/18870	0.000855247682462707	0.00295112328558622	0.000478994870958772	TGFB1/IFNG/TNF	3
BP	GO:0010660	regulation of muscle cell apoptotic process	2/10	84/18870	0.000860953351355564	0.00296054943445411	0.000480524822954565	IFNG/TP53	2
BP	GO:0072332	intrinsic apoptotic signaling pathway by p53 class mediator	2/10	84/18870	0.000860953351355564	0.00296054943445411	0.000480524822954565	BCL2/TP53	2
BP	GO:0048041	focal adhesion assembly	2/10	85/18870	0.000881449903751011	0.00301675304334405	0.000489647193585146	BCL2/VEGFA	2
BP	GO:0051101	regulation of DNA binding	2/10	85/18870	0.000881449903751011	0.00301675304334405	0.000489647193585146	TGFB1/IFNG	2
BP	GO:0050863	regulation of T cell activation	3/10	381/18870	0.000881843431052857	0.00301675304334405	0.000489647193585146	IL4/IFNG/IL2	3
BP	GO:0008625	extrinsic apoptotic signaling pathway via death domain receptors	2/10	86/18870	0.000902181629905362	0.00307050192331893	0.000498371138787127	BCL2/TNF	2
BP	GO:0070918	regulatory ncRNA processing	2/10	86/18870	0.000902181629905362	0.00307050192331893	0.000498371138787127	TGFB1/TP53	2
BP	GO:2000134	negative regulation of G1/S transition of mitotic cell cycle	2/10	86/18870	0.000902181629905362	0.00307050192331893	0.000498371138787127	BCL2/TP53	2
BP	GO:0033077	T cell differentiation in thymus	2/10	87/18870	0.00092314832531796	0.00313115556338681	0.000508215791038489	BCL2/TP53	2
BP	GO:0048708	astrocyte differentiation	2/10	87/18870	0.00092314832531796	0.00313115556338681	0.000508215791038489	IFNG/TNF	2
BP	GO:0032147	activation of protein kinase activity	2/10	88/18870	0.00094434978560325	0.00319761976723822	0.000519003552059072	IL4/VEGFA	2
BP	GO:0031331	positive regulation of cellular catabolic process	3/10	396/18870	0.000986285786602763	0.00332660788831703	0.000539939528781268	IL4/IFNG/TNF	3
BP	GO:0010507	negative regulation of autophagy	2/10	90/18870	0.000987456183824895	0.00332660788831703	0.000539939528781268	BCL2/TP53	2
BP	GO:0010657	muscle cell apoptotic process	2/10	90/18870	0.000987456183824895	0.00332660788831703	0.000539939528781268	IFNG/TP53	2
BP	GO:0010959	regulation of metal ion transport	3/10	398/18870	0.00100078102857815	0.0033658024119917	0.000546301166026833	IFNG/BCL2/PTGS2	3
BP	GO:0006979	response to oxidative stress	3/10	400/18870	0.00101541196176544	0.00340924994245361	0.000553353105994479	BCL2/PTGS2/TP53	3
BP	GO:0001942	hair follicle development	2/10	93/18870	0.00105387141467642	0.00353242085289688	0.000573344895101295	BCL2/TNF	2
BP	GO:0050678	regulation of epithelial cell proliferation	3/10	407/18870	0.00106769633639391	0.00357274521976516	0.000579889916449235	TGFB1/TNF/VEGFA	3
BP	GO:0009791	post-embryonic development	2/10	94/18870	0.00107647717854056	0.00358405696065928	0.000581725917641174	BCL2/VEGFA	2
BP	GO:0051781	positive regulation of cell division	2/10	94/18870	0.00107647717854056	0.00358405696065928	0.000581725917641174	TGFB1/VEGFA	2
BP	GO:0071229	cellular response to acid chemical	2/10	94/18870	0.00107647717854056	0.00358405696065928	0.000581725917641174	TNF/VEGFA	2
BP	GO:0007044	cell-substrate junction assembly	2/10	95/18870	0.00109931627979714	0.00364182814155758	0.000591102719848886	BCL2/VEGFA	2
BP	GO:0072091	regulation of stem cell proliferation	2/10	95/18870	0.00109931627979714	0.00364182814155758	0.000591102719848886	TGFB1/TP53	2
BP	GO:1902807	negative regulation of cell cycle G1/S phase transition	2/10	95/18870	0.00109931627979714	0.00364182814155758	0.000591102719848886	BCL2/TP53	2
BP	GO:0002042	cell migration involved in sprouting angiogenesis	2/10	96/18870	0.00112238851497963	0.00368758338832415	0.000598529223725457	PTGS2/VEGFA	2
BP	GO:0022404	molting cycle process	2/10	96/18870	0.00112238851497963	0.00368758338832415	0.000598529223725457	BCL2/TNF	2
BP	GO:0022405	hair cycle process	2/10	96/18870	0.00112238851497963	0.00368758338832415	0.000598529223725457	BCL2/TNF	2
BP	GO:0042982	amyloid precursor protein metabolic process	2/10	96/18870	0.00112238851497963	0.00368758338832415	0.000598529223725457	IFNG/TNF	2
BP	GO:0061912	selective autophagy	2/10	96/18870	0.00112238851497963	0.00368758338832415	0.000598529223725457	TGFB1/TP53	2
BP	GO:0051153	regulation of striated muscle cell differentiation	2/10	97/18870	0.00114569368073614	0.0037579507715744	0.000609950507215808	TGFB1/BCL2	2
BP	GO:0001657	ureteric bud development	2/10	98/18870	0.00116923157382941	0.00382256168061472	0.000620437461179899	BCL2/VEGFA	2
BP	GO:0060993	kidney morphogenesis	2/10	98/18870	0.00116923157382941	0.00382256168061472	0.000620437461179899	BCL2/VEGFA	2
BP	GO:0010596	negative regulation of endothelial cell migration	2/10	99/18870	0.00119300199113673	0.00387672863136262	0.00062922926317287	TGFB1/TNF	2
BP	GO:0072163	mesonephric epithelium development	2/10	99/18870	0.00119300199113673	0.00387672863136262	0.00062922926317287	BCL2/VEGFA	2
BP	GO:0072164	mesonephric tubule development	2/10	99/18870	0.00119300199113673	0.00387672863136262	0.00062922926317287	BCL2/VEGFA	2
BP	GO:0042060	wound healing	3/10	423/18870	0.00119358847364404	0.00387672863136262	0.00062922926317287	TGFB1/TNF/VEGFA	3
BP	GO:0050764	regulation of phagocytosis	2/10	100/18870	0.00121700472964988	0.00393353314404693	0.000638449166101355	IFNG/TNF	2
BP	GO:0072080	nephron tubule development	2/10	100/18870	0.00121700472964988	0.00393353314404693	0.000638449166101355	BCL2/VEGFA	2
BP	GO:2000177	regulation of neural precursor cell proliferation	2/10	100/18870	0.00121700472964988	0.00393353314404693	0.000638449166101355	TP53/VEGFA	2
BP	GO:0008585	female gonad development	2/10	101/18870	0.00124123958647512	0.00399888028587697	0.000649055617523186	BCL2/VEGFA	2
BP	GO:0120162	positive regulation of cold-induced thermogenesis	2/10	101/18870	0.00124123958647512	0.00399888028587697	0.000649055617523186	IL4/VEGFA	2
BP	GO:0006754	ATP biosynthetic process	2/10	102/18870	0.00126570635883313	0.00406455058134962	0.000659714519799271	IL4/TGFB1	2
BP	GO:0150115	cell-substrate junction organization	2/10	102/18870	0.00126570635883313	0.00406455058134962	0.000659714519799271	BCL2/VEGFA	2
BP	GO:0060537	muscle tissue development	3/10	433/18870	0.00127687353355688	0.0040938087042057	0.000664463386392001	TGFB1/BCL2/VEGFA	3
BP	GO:0001823	mesonephros development	2/10	103/18870	0.00129040484405893	0.00413054026450373	0.000670425261678947	BCL2/VEGFA	2
BP	GO:0019218	regulation of steroid metabolic process	2/10	104/18870	0.00131533483960185	0.00419013066503567	0.000680097340223611	IFNG/TNF	2
BP	GO:0061326	renal tubule development	2/10	104/18870	0.00131533483960185	0.00419013066503567	0.000680097340223611	BCL2/VEGFA	2
BP	GO:1905477	positive regulation of protein localization to membrane	2/10	104/18870	0.00131533483960185	0.00419013066503567	0.000680097340223611	IFNG/TNF	2
BP	GO:0042102	positive regulation of T cell proliferation	2/10	105/18870	0.00134049614302552	0.00425666319101086	0.000690896190562973	IL4/IL2	2
BP	GO:0046545	development of primary female sexual characteristics	2/10	105/18870	0.00134049614302552	0.00425666319101086	0.000690896190562973	BCL2/VEGFA	2
BP	GO:0032760	positive regulation of tumor necrosis factor production	2/10	106/18870	0.00136588855200775	0.00433038870548954	0.000702862530114616	TGFB1/IFNG	2
BP	GO:0001503	ossification	3/10	444/18870	0.00137266579093995	0.00434495642251421	0.000705227006641392	BCL2/PTGS2/TNF	3
BP	GO:0034329	cell junction assembly	3/10	446/18870	0.00139055907362661	0.0043837027245285	0.000711515893325358	BCL2/TNF/VEGFA	3
BP	GO:0140888	interferon-mediated signaling pathway	2/10	107/18870	0.00139151186434054	0.0043837027245285	0.000711515893325358	IFNG/TP53	2
BP	GO:1901796	regulation of signal transduction by p53 class mediator	2/10	107/18870	0.00139151186434054	0.0043837027245285	0.000711515893325358	BCL2/TP53	2
BP	GO:0001776	leukocyte homeostasis	2/10	109/18870	0.00144345039079626	0.00453298064365199	0.000735745093764656	BCL2/IL2	2
BP	GO:0006766	vitamin metabolic process	2/10	109/18870	0.00144345039079626	0.00453298064365199	0.000735745093764656	IFNG/TNF	2
BP	GO:0008637	apoptotic mitochondrial changes	2/10	110/18870	0.00146976520107357	0.0045866810585227	0.000744461172627597	BCL2/TP53	2
BP	GO:0010469	regulation of signaling receptor activity	2/10	110/18870	0.00146976520107357	0.0045866810585227	0.000744461172627597	IFNG/TNF	2
BP	GO:0045445	myoblast differentiation	2/10	110/18870	0.00146976520107357	0.0045866810585227	0.000744461172627597	TGFB1/TNF	2
BP	GO:1903557	positive regulation of tumor necrosis factor superfamily cytokine production	2/10	110/18870	0.00146976520107357	0.0045866810585227	0.000744461172627597	TGFB1/IFNG	2
BP	GO:0032611	interleukin-1 beta production	2/10	111/18870	0.00149631010701009	0.00463320905607633	0.000752013101173932	IFNG/TNF	2
BP	GO:0032651	regulation of interleukin-1 beta production	2/10	111/18870	0.00149631010701009	0.00463320905607633	0.000752013101173932	IFNG/TNF	2
BP	GO:0033209	tumor necrosis factor-mediated signaling pathway	2/10	111/18870	0.00149631010701009	0.00463320905607633	0.000752013101173932	TNF/TP53	2
BP	GO:0035249	synaptic transmission, glutamatergic	2/10	111/18870	0.00149631010701009	0.00463320905607633	0.000752013101173932	PTGS2/TNF	2
BP	GO:1902106	negative regulation of leukocyte differentiation	2/10	111/18870	0.00149631010701009	0.00463320905607633	0.000752013101173932	IL4/IL2	2
BP	GO:0006163	purine nucleotide metabolic process	3/10	463/18870	0.00154867037823626	0.00477744271555895	0.00077542357116318	IL4/TGFB1/TP53	3
BP	GO:0009206	purine ribonucleoside triphosphate biosynthetic process	2/10	113/18870	0.00155008939942294	0.00477744271555895	0.00077542357116318	IL4/TGFB1	2
BP	GO:0032355	response to estradiol	2/10	113/18870	0.00155008939942294	0.00477744271555895	0.00077542357116318	TGFB1/PTGS2	2
BP	GO:0009145	purine nucleoside triphosphate biosynthetic process	2/10	114/18870	0.00157732338296504	0.00483890732740123	0.000785399851707514	IL4/TGFB1	2
BP	GO:0022037	metencephalon development	2/10	114/18870	0.00157732338296504	0.00483890732740123	0.000785399851707514	BCL2/TP53	2
BP	GO:2001243	negative regulation of intrinsic apoptotic signaling pathway	2/10	114/18870	0.00157732338296504	0.00483890732740123	0.000785399851707514	BCL2/PTGS2	2
BP	GO:0048259	regulation of receptor-mediated endocytosis	2/10	115/18870	0.00160478665629774	0.00491504921239284	0.000797758390760847	IL4/VEGFA	2
BP	GO:0051051	negative regulation of transport	3/10	469/18870	0.00160708038034543	0.00491504921239284	0.000797758390760847	BCL2/PTGS2/TNF	3
BP	GO:0043410	positive regulation of MAPK cascade	3/10	474/18870	0.00165680932245823	0.00505936711812015	0.000821182534702417	TGFB1/TNF/VEGFA	3
BP	GO:2000278	regulation of DNA biosynthetic process	2/10	117/18870	0.00166040026771781	0.00506256804445049	0.000821702074940548	TNF/TP53	2
BP	GO:1903707	negative regulation of hemopoiesis	2/10	118/18870	0.00168855020378075	0.00514052516166281	0.000834355243136474	IL4/IL2	2
BP	GO:0009201	ribonucleoside triphosphate biosynthetic process	2/10	119/18870	0.00171692862558534	0.00519765920778022	0.000843628632418793	IL4/TGFB1	2
BP	GO:0032609	type II interferon production	2/10	119/18870	0.00171692862558534	0.00519765920778022	0.000843628632418793	TNF/IL2	2
BP	GO:0032649	regulation of type II interferon production	2/10	119/18870	0.00171692862558534	0.00519765920778022	0.000843628632418793	TNF/IL2	2
BP	GO:0050673	epithelial cell proliferation	3/10	480/18870	0.00171775979845273	0.00519765920778022	0.000843628632418793	TGFB1/TNF/VEGFA	3
BP	GO:0007006	mitochondrial membrane organization	2/10	120/18870	0.0017455353324033	0.00525773199215577	0.00085337900636645	BCL2/TP53	2
BP	GO:0046660	female sex differentiation	2/10	120/18870	0.0017455353324033	0.00525773199215577	0.00085337900636645	BCL2/VEGFA	2
BP	GO:0072009	nephron epithelium development	2/10	120/18870	0.0017455353324033	0.00525773199215577	0.00085337900636645	BCL2/VEGFA	2
BP	GO:0023061	signal release	3/10	484/18870	0.0017591724739573	0.00529080422303472	0.000858746938312754	IFNG/PTGS2/TNF	3
BP	GO:0045471	response to ethanol	2/10	121/18870	0.00177437012361981	0.00532846292025196	0.000864859296580587	TNF/IL2	2
BP	GO:0021782	glial cell development	2/10	122/18870	0.00180343279873352	0.00539945068011795	0.000876381272989617	IFNG/TNF	2
BP	GO:0032874	positive regulation of stress-activated MAPK cascade	2/10	122/18870	0.00180343279873352	0.00539945068011795	0.000876381272989617	TNF/VEGFA	2
BP	GO:0072521	purine-containing compound metabolic process	3/10	493/18870	0.00185465110746978	0.00554445999245095	0.000899917638680612	IL4/TGFB1/TP53	3
BP	GO:0045446	endothelial cell differentiation	2/10	124/18870	0.00186224099921394	0.00555048178059126	0.000900895031135646	TNF/VEGFA	2
BP	GO:0070304	positive regulation of stress-activated protein kinase signaling cascade	2/10	124/18870	0.00186224099921394	0.00555048178059126	0.000900895031135646	TNF/VEGFA	2
BP	GO:0001952	regulation of cell-matrix adhesion	2/10	125/18870	0.00189198612414466	0.00561392604049481	0.000911192627049041	BCL2/VEGFA	2
BP	GO:0071675	regulation of mononuclear cell migration	2/10	125/18870	0.00189198612414466	0.00561392604049481	0.000911192627049041	IL4/TNF	2
BP	GO:0072089	stem cell proliferation	2/10	125/18870	0.00189198612414466	0.00561392604049481	0.000911192627049041	TGFB1/TP53	2
BP	GO:0022411	cellular component disassembly	3/10	497/18870	0.00189811679147282	0.00562373591044996	0.000912784860561019	TGFB1/TNF/TP53	3
BP	GO:0043200	response to amino acid	2/10	126/18870	0.00192195833210048	0.00567747631930572	0.000921507430821251	BCL2/TNF	2
BP	GO:2000027	regulation of animal organ morphogenesis	2/10	126/18870	0.00192195833210048	0.00567747631930572	0.000921507430821251	TNF/VEGFA	2
BP	GO:0003206	cardiac chamber morphogenesis	2/10	127/18870	0.00195215742314649	0.00574113061962283	0.000931839118255417	TGFB1/TP53	2
BP	GO:0009142	nucleoside triphosphate biosynthetic process	2/10	127/18870	0.00195215742314649	0.00574113061962283	0.000931839118255417	IL4/TGFB1	2
BP	GO:0051099	positive regulation of binding	2/10	127/18870	0.00195215742314649	0.00574113061962283	0.000931839118255417	TGFB1/IFNG	2
BP	GO:0010951	negative regulation of endopeptidase activity	2/10	128/18870	0.0019825831974609	0.00579636291651197	0.000940803835876802	TNF/VEGFA	2
BP	GO:0031623	receptor internalization	2/10	128/18870	0.0019825831974609	0.00579636291651197	0.000940803835876802	CXCL8/VEGFA	2
BP	GO:0097237	cellular response to toxic substance	2/10	128/18870	0.0019825831974609	0.00579636291651197	0.000940803835876802	PTGS2/TNF	2
BP	GO:0098773	skin epidermis development	2/10	128/18870	0.0019825831974609	0.00579636291651197	0.000940803835876802	BCL2/TNF	2
BP	GO:0014902	myotube differentiation	2/10	130/18870	0.00204411399717327	0.00594135907791531	0.00096433806704909	IL4/BCL2	2
BP	GO:0032612	interleukin-1 production	2/10	130/18870	0.00204411399717327	0.00594135907791531	0.00096433806704909	IFNG/TNF	2
BP	GO:0032652	regulation of interleukin-1 production	2/10	130/18870	0.00204411399717327	0.00594135907791531	0.00096433806704909	IFNG/TNF	2
BP	GO:0071621	granulocyte chemotaxis	2/10	130/18870	0.00204411399717327	0.00594135907791531	0.00096433806704909	IL4/CXCL8	2
BP	GO:0055007	cardiac muscle cell differentiation	2/10	131/18870	0.00207521862349296	0.00602297416818438	0.000977584958435383	TGFB1/VEGFA	2
BP	GO:0043271	negative regulation of monoatomic ion transport	2/10	133/18870	0.00213810533221085	0.00618745307620902	0.00100428142134139	BCL2/PTGS2	2
BP	GO:0050868	negative regulation of T cell activation	2/10	133/18870	0.00213810533221085	0.00618745307620902	0.00100428142134139	IL4/IL2	2
BP	GO:0010466	negative regulation of peptidase activity	2/10	137/18870	0.00226658299871948	0.00654024166731955	0.00106154230451088	TNF/VEGFA	2
BP	GO:0046034	ATP metabolic process	2/10	137/18870	0.00226658299871948	0.00654024166731955	0.00106154230451088	IL4/TGFB1	2
BP	GO:0010212	response to ionizing radiation	2/10	138/18870	0.00229926464037717	0.00662494341387979	0.00107529018904073	BCL2/TP53	2
BP	GO:0003158	endothelium development	2/10	143/18870	0.00246603627123336	0.00709519973414108	0.001151617181729	TNF/VEGFA	2
BP	GO:0034763	negative regulation of transmembrane transport	2/10	144/18870	0.0025000618942179	0.00718271750561015	0.00116582213340153	BCL2/TNF	2
BP	GO:2001235	positive regulation of apoptotic signaling pathway	2/10	145/18870	0.00253431082076463	0.00727062369472966	0.00118009012888631	TNF/TP53	2
BP	GO:0035296	regulation of tube diameter	2/10	146/18870	0.0025687828530801	0.00734834290299206	0.00119270468223773	PTGS2/TNF	2
BP	GO:0097746	blood vessel diameter maintenance	2/10	146/18870	0.0025687828530801	0.00734834290299206	0.00119270468223773	PTGS2/TNF	2
BP	GO:0035150	regulation of tube size	2/10	147/18870	0.00260347779348303	0.0074262525599208	0.00120535014718638	PTGS2/TNF	2
BP	GO:0035264	multicellular organism growth	2/10	147/18870	0.00260347779348303	0.0074262525599208	0.00120535014718638	BCL2/TP53	2
BP	GO:0050768	negative regulation of neurogenesis	2/10	149/18870	0.00267353560838715	0.00761517796323151	0.00123601450459281	TNF/TP53	2
BP	GO:0010508	positive regulation of autophagy	2/10	150/18870	0.00270889808808652	0.0076720001328311	0.00124523727340355	IL4/IFNG	2
BP	GO:0051092	positive regulation of NF-kappaB transcription factor activity	2/10	150/18870	0.00270889808808652	0.0076720001328311	0.00124523727340355	TGFB1/TNF	2
BP	GO:0072073	kidney epithelium development	2/10	150/18870	0.00270889808808652	0.0076720001328311	0.00124523727340355	BCL2/VEGFA	2
BP	GO:0120161	regulation of cold-induced thermogenesis	2/10	150/18870	0.00270889808808652	0.0076720001328311	0.00124523727340355	IL4/VEGFA	2
BP	GO:0035148	tube formation	2/10	151/18870	0.00274448268626963	0.00775073053668487	0.00125801595324341	TGFB1/VEGFA	2
BP	GO:0106106	cold-induced thermogenesis	2/10	151/18870	0.00274448268626963	0.00775073053668487	0.00125801595324341	IL4/VEGFA	2
BP	GO:0009411	response to UV	2/10	152/18870	0.00278028920581563	0.00782964046503382	0.00127082377158549	BCL2/TP53	2
BP	GO:1903038	negative regulation of leukocyte cell-cell adhesion	2/10	152/18870	0.00278028920581563	0.00782964046503382	0.00127082377158549	IL4/IL2	2
BP	GO:0051961	negative regulation of nervous system development	2/10	155/18870	0.00288903832310112	0.00812440014307109	0.00131866602020821	TNF/TP53	2
BP	GO:0072006	nephron development	2/10	156/18870	0.00292573055912811	0.00820440780735784	0.00133165201134519	BCL2/VEGFA	2
BP	GO:0097530	granulocyte migration	2/10	156/18870	0.00292573055912811	0.00820440780735784	0.00133165201134519	IL4/CXCL8	2
BP	GO:0030902	hindbrain development	2/10	157/18870	0.00296264373259176	0.00829623582502137	0.00134655655623017	BCL2/TP53	2
BP	GO:0016241	regulation of macroautophagy	2/10	159/18870	0.00303713210614089	0.00849287924624509	0.00137847362002551	IL4/TP53	2
BP	GO:0017015	regulation of transforming growth factor beta receptor signaling pathway	2/10	160/18870	0.00307470691366132	0.00858589265792381	0.00139357056543002	TGFB1/TP53	2
BP	GO:0009205	purine ribonucleoside triphosphate metabolic process	2/10	161/18870	0.00311250187348824	0.00867925942593149	0.00140872486386686	IL4/TGFB1	2
BP	GO:0048592	eye morphogenesis	2/10	162/18870	0.003150516789618	0.00876072475995732	0.00142194744841624	BCL2/VEGFA	2
BP	GO:0051147	regulation of muscle cell differentiation	2/10	162/18870	0.003150516789618	0.00876072475995732	0.00142194744841624	TGFB1/BCL2	2
BP	GO:0016052	carbohydrate catabolic process	2/10	163/18870	0.00318875146615837	0.00884234563944474	0.00143519527944674	IFNG/TP53	2
BP	GO:0043281	regulation of cysteine-type endopeptidase activity involved in apoptotic process	2/10	163/18870	0.00318875146615837	0.00884234563944474	0.00143519527944674	TNF/VEGFA	2
BP	GO:0035051	cardiocyte differentiation	2/10	165/18870	0.00326587931745911	0.00903106350147372	0.00146582595096483	TGFB1/VEGFA	2
BP	GO:0050796	regulation of insulin secretion	2/10	165/18870	0.00326587931745911	0.00903106350147372	0.00146582595096483	IFNG/TNF	2
BP	GO:0007519	skeletal muscle tissue development	2/10	166/18870	0.00330477210099186	0.00911329813445262	0.00147917339991908	TGFB1/BCL2	2
BP	GO:0061351	neural precursor cell proliferation	2/10	166/18870	0.00330477210099186	0.00911329813445262	0.00147917339991908	TP53/VEGFA	2
BP	GO:0009144	purine nucleoside triphosphate metabolic process	2/10	167/18870	0.00334388386247997	0.00919568062181992	0.00149254484702145	IL4/TGFB1	2
BP	GO:0048639	positive regulation of developmental growth	2/10	167/18870	0.00334388386247997	0.00919568062181992	0.00149254484702145	BCL2/VEGFA	2
BP	GO:0003205	cardiac chamber development	2/10	168/18870	0.00338321440658776	0.00926544688241572	0.00150386856269086	TGFB1/TP53	2
BP	GO:0009199	ribonucleoside triphosphate metabolic process	2/10	168/18870	0.00338321440658776	0.00926544688241572	0.00150386856269086	IL4/TGFB1	2
BP	GO:1990845	adaptive thermogenesis	2/10	168/18870	0.00338321440658776	0.00926544688241572	0.00150386856269086	IL4/VEGFA	2
BP	GO:0034250	positive regulation of amide metabolic process	2/10	169/18870	0.00342276353809074	0.00934804143256332	0.001517274429563	IFNG/TNF	2
BP	GO:0051250	negative regulation of lymphocyte activation	2/10	169/18870	0.00342276353809074	0.00934804143256332	0.001517274429563	IL4/IL2	2
BP	GO:0051897	positive regulation of phosphatidylinositol 3-kinase/protein kinase B signal transduction	2/10	171/18870	0.00350251678293983	0.00955275467785371	0.00155050130117164	TGFB1/TNF	2
BP	GO:0007204	positive regulation of cytosolic calcium ion concentration	2/10	173/18870	0.0035831420374528	0.00974595054176027	0.00158185879421629	BCL2/IL2	2
BP	GO:0050680	negative regulation of epithelial cell proliferation	2/10	173/18870	0.0035831420374528	0.00974595054176027	0.00158185879421629	TGFB1/TNF	2
BP	GO:0050806	positive regulation of synaptic transmission	2/10	174/18870	0.00362378118145178	0.0098430400167401	0.00159761732276254	PTGS2/TNF	2
BP	GO:0031214	biomineral tissue development	2/10	175/18870	0.00366463774383081	0.00992693026934306	0.00161123349424427	TGFB1/PTGS2	2
BP	GO:0072331	signal transduction by p53 class mediator	2/10	175/18870	0.00366463774383081	0.00992693026934306	0.00161123349424427	BCL2/TP53	2
BP	GO:0060538	skeletal muscle organ development	2/10	178/18870	0.00378850999732537	0.0102485372346125	0.00166343330832221	TGFB1/BCL2	2
BP	GO:0009267	cellular response to starvation	2/10	179/18870	0.00383023428985551	0.0103333285516292	0.00167719573097367	BCL2/TP53	2
BP	GO:0015718	monocarboxylic acid transport	2/10	179/18870	0.00383023428985551	0.0103333285516292	0.00167719573097367	PTGS2/TNF	2
BP	GO:0001936	regulation of endothelial cell proliferation	2/10	181/18870	0.00391433202276879	0.010545920239963	0.00171170134746815	TNF/VEGFA	2
BP	GO:0042129	regulation of T cell proliferation	2/10	182/18870	0.00395670507547403	0.0106456754125254	0.00172789254362806	IL4/IL2	2
BP	GO:2000045	regulation of G1/S transition of mitotic cell cycle	2/10	183/18870	0.00399929399407727	0.0107457413525072	0.00174413418024252	BCL2/TP53	2
BP	GO:0006694	steroid biosynthetic process	2/10	184/18870	0.00404209858501577	0.0108315185501567	0.00175805662052822	IFNG/TNF	2
BP	GO:0009141	nucleoside triphosphate metabolic process	2/10	184/18870	0.00404209858501577	0.0108315185501567	0.00175805662052822	IL4/TGFB1	2
BP	GO:0045766	positive regulation of angiogenesis	2/10	185/18870	0.00408511865483722	0.0109174110627932	0.00177199777751328	CXCL8/VEGFA	2
BP	GO:1904018	positive regulation of vasculature development	2/10	185/18870	0.00408511865483722	0.0109174110627932	0.00177199777751328	CXCL8/VEGFA	2
BP	GO:0032872	regulation of stress-activated MAPK cascade	2/10	186/18870	0.00412835401019963	0.0110034174488721	0.00178595741722157	TNF/VEGFA	2
BP	GO:0051302	regulation of cell division	2/10	186/18870	0.00412835401019963	0.0110034174488721	0.00178595741722157	TGFB1/VEGFA	2
BP	GO:0008217	regulation of blood pressure	2/10	187/18870	0.00417180445787136	0.0111043618658046	0.00180234163884957	PTGS2/TNF	2
BP	GO:0030324	lung development	2/10	188/18870	0.00421546980473098	0.0112056079856066	0.00181877482967101	TNF/VEGFA	2
BP	GO:0070302	regulation of stress-activated protein kinase signaling cascade	2/10	189/18870	0.00425934985776732	0.0113071540890863	0.00183525671064501	TNF/VEGFA	2
BP	GO:0006839	mitochondrial transport	2/10	190/18870	0.00430344442407934	0.0113938269259867	0.00184932452154585	BCL2/TP53	2
BP	GO:0017157	regulation of exocytosis	2/10	190/18870	0.00430344442407934	0.0113938269259867	0.00184932452154585	IL4/IFNG	2
BP	GO:0031099	regeneration	2/10	191/18870	0.00434775331087614	0.0114958523797535	0.0018658842055483	BCL2/TNF	2
BP	GO:0030323	respiratory tube development	2/10	192/18870	0.00439227632547689	0.0115981726313322	0.00188249173798884	TNF/VEGFA	2
BP	GO:0006006	glucose metabolic process	2/10	193/18870	0.00443701327531075	0.0117007860015148	0.00189914684631635	TNF/TP53	2
BP	GO:0071897	DNA biosynthetic process	2/10	194/18870	0.00448196396791689	0.0118036908202679	0.00191584925946879	TNF/TP53	2
BP	GO:0048469	cell maturation	2/10	195/18870	0.00452712821094438	0.0118598845631451	0.00192497002875336	BCL2/VEGFA	2
BP	GO:0055001	muscle cell development	2/10	195/18870	0.00452712821094438	0.0118598845631451	0.00192497002875336	BCL2/VEGFA	2
BP	GO:0090276	regulation of peptide hormone secretion	2/10	195/18870	0.00452712821094438	0.0118598845631451	0.00192497002875336	IFNG/TNF	2
BP	GO:2000116	regulation of cysteine-type endopeptidase activity	2/10	195/18870	0.00452712821094438	0.0118598845631451	0.00192497002875336	TNF/VEGFA	2
BP	GO:1901991	negative regulation of mitotic cell cycle phase transition	2/10	196/18870	0.00457250581215221	0.011963021119573	0.00194171005509472	BCL2/TP53	2
BP	GO:0002791	regulation of peptide secretion	2/10	198/18870	0.00466390032069381	0.0121701514266073	0.00197532923839829	IFNG/TNF	2
BP	GO:0009746	response to hexose	2/10	198/18870	0.00466390032069381	0.0121701514266073	0.00197532923839829	PTGS2/TNF	2
BP	GO:0030073	insulin secretion	2/10	199/18870	0.0047099168440945	0.0122741419327122	0.00199220786874761	IFNG/TNF	2
BP	GO:0090087	regulation of peptide transport	2/10	200/18870	0.00475614595780922	0.0123784138588211	0.00200913217619185	IFNG/TNF	2
BP	GO:0001935	endothelial cell proliferation	2/10	202/18870	0.00484924118952095	0.0125714052191878	0.00204045647640205	TNF/VEGFA	2
BP	GO:0002695	negative regulation of leukocyte activation	2/10	202/18870	0.00484924118952095	0.0125714052191878	0.00204045647640205	IL4/IL2	2
BP	GO:0050728	negative regulation of inflammatory response	2/10	202/18870	0.00484924118952095	0.0125714052191878	0.00204045647640205	IL4/IL2	2
BP	GO:0006470	protein dephosphorylation	2/10	203/18870	0.00489610692446202	0.0126763964715265	0.00205749753721147	TGFB1/TNF	2
BP	GO:0007623	circadian rhythm	2/10	204/18870	0.00494318448360511	0.0127816627361789	0.00207458323508786	TNF/TP53	2
BP	GO:0034284	response to monosaccharide	2/10	206/18870	0.00503797430958977	0.0130098662132208	0.00211162279069433	PTGS2/TNF	2
BP	GO:0071674	mononuclear cell migration	2/10	207/18870	0.00508568619425102	0.0131160637470904	0.00212885964226215	IL4/TNF	2
BP	GO:0031330	negative regulation of cellular catabolic process	2/10	208/18870	0.00513360913875352	0.0132225301361685	0.00214614013154127	BCL2/TP53	2
BP	GO:1902806	regulation of cell cycle G1/S phase transition	2/10	209/18870	0.0051817429522804	0.0133272382709428	0.00216313523972584	BCL2/TP53	2
BP	GO:0019722	calcium-mediated signaling	2/10	210/18870	0.00523008744412395	0.0133272382709428	0.00216313523972584	CXCL8/TNF	2
BP	GO:0045732	positive regulation of protein catabolic process	2/10	210/18870	0.00523008744412395	0.0133272382709428	0.00216313523972584	IFNG/TNF	2
BP	GO:0002361	CD4-positive, CD25-positive, alpha-beta regulatory T cell differentiation	1/10	10/18870	0.00528805536617016	0.0133272382709428	0.00216313523972584	IFNG	1
BP	GO:0002420	natural killer cell mediated cytotoxicity directed against tumor cell target	1/10	10/18870	0.00528805536617016	0.0133272382709428	0.00216313523972584	TGFB1	1
BP	GO:0002855	regulation of natural killer cell mediated immune response to tumor cell	1/10	10/18870	0.00528805536617016	0.0133272382709428	0.00216313523972584	TGFB1	1
BP	GO:0008627	intrinsic apoptotic signaling pathway in response to osmotic stress	1/10	10/18870	0.00528805536617016	0.0133272382709428	0.00216313523972584	PTGS2	1
BP	GO:0033212	iron import into cell	1/10	10/18870	0.00528805536617016	0.0133272382709428	0.00216313523972584	IFNG	1
BP	GO:0035771	interleukin-4-mediated signaling pathway	1/10	10/18870	0.00528805536617016	0.0133272382709428	0.00216313523972584	IL4	1
BP	GO:0060947	cardiac vascular smooth muscle cell differentiation	1/10	10/18870	0.00528805536617016	0.0133272382709428	0.00216313523972584	VEGFA	1
BP	GO:0071803	positive regulation of podosome assembly	1/10	10/18870	0.00528805536617016	0.0133272382709428	0.00216313523972584	TNF	1
BP	GO:1900543	negative regulation of purine nucleotide metabolic process	1/10	10/18870	0.00528805536617016	0.0133272382709428	0.00216313523972584	TP53	1
BP	GO:1901856	negative regulation of cellular respiration	1/10	10/18870	0.00528805536617016	0.0133272382709428	0.00216313523972584	TNF	1
BP	GO:1902460	regulation of mesenchymal stem cell proliferation	1/10	10/18870	0.00528805536617016	0.0133272382709428	0.00216313523972584	TGFB1	1
BP	GO:1903799	negative regulation of miRNA processing	1/10	10/18870	0.00528805536617016	0.0133272382709428	0.00216313523972584	TP53	1
BP	GO:2000048	negative regulation of cell-cell adhesion mediated by cadherin	1/10	10/18870	0.00528805536617016	0.0133272382709428	0.00216313523972584	VEGFA	1
BP	GO:2000347	positive regulation of hepatocyte proliferation	1/10	10/18870	0.00528805536617016	0.0133272382709428	0.00216313523972584	TNF	1
BP	GO:0098739	import across plasma membrane	2/10	212/18870	0.00532740770047606	0.0134094421386193	0.00217647769518418	IFNG/TNF	2
BP	GO:0009152	purine ribonucleotide biosynthetic process	2/10	213/18870	0.00537638308411492	0.013481585290268	0.00218818720247021	IL4/TGFB1	2
BP	GO:0009612	response to mechanical stimulus	2/10	213/18870	0.00537638308411492	0.013481585290268	0.00218818720247021	PTGS2/TNF	2
BP	GO:1901888	regulation of cell junction assembly	2/10	213/18870	0.00537638308411492	0.013481585290268	0.00218818720247021	TNF/VEGFA	2
BP	GO:0002064	epithelial cell development	2/10	214/18870	0.00542556838433089	0.0135707370015111	0.00220265735782807	TNF/VEGFA	2
BP	GO:0060541	respiratory system development	2/10	214/18870	0.00542556838433089	0.0135707370015111	0.00220265735782807	TNF/VEGFA	2
BP	GO:0042594	response to starvation	2/10	218/18870	0.00562440494935343	0.0139977378177034	0.00227196357822566	BCL2/TP53	2
BP	GO:0050679	positive regulation of epithelial cell proliferation	2/10	218/18870	0.00562440494935343	0.0139977378177034	0.00227196357822566	TNF/VEGFA	2
BP	GO:0051346	negative regulation of hydrolase activity	2/10	218/18870	0.00562440494935343	0.0139977378177034	0.00227196357822566	TNF/VEGFA	2
BP	GO:0070374	positive regulation of ERK1 and ERK2 cascade	2/10	218/18870	0.00562440494935343	0.0139977378177034	0.00227196357822566	TGFB1/TNF	2
BP	GO:0010810	regulation of cell-substrate adhesion	2/10	220/18870	0.00572507779227938	0.0140858992184541	0.00228627299694172	BCL2/VEGFA	2
BP	GO:0002423	natural killer cell mediated immune response to tumor cell	1/10	11/18870	0.00581547421274198	0.0140858992184541	0.00228627299694172	TGFB1	1
BP	GO:0002551	mast cell chemotaxis	1/10	11/18870	0.00581547421274198	0.0140858992184541	0.00228627299694172	VEGFA	1
BP	GO:0006983	ER overload response	1/10	11/18870	0.00581547421274198	0.0140858992184541	0.00228627299694172	TP53	1
BP	GO:0007406	negative regulation of neuroblast proliferation	1/10	11/18870	0.00581547421274198	0.0140858992184541	0.00228627299694172	TP53	1
BP	GO:0021548	pons development	1/10	11/18870	0.00581547421274198	0.0140858992184541	0.00228627299694172	BCL2	1
BP	GO:0031915	positive regulation of synaptic plasticity	1/10	11/18870	0.00581547421274198	0.0140858992184541	0.00228627299694172	PTGS2	1
BP	GO:0038196	type III interferon-mediated signaling pathway	1/10	11/18870	0.00581547421274198	0.0140858992184541	0.00228627299694172	IFNG	1
BP	GO:0045980	negative regulation of nucleotide metabolic process	1/10	11/18870	0.00581547421274198	0.0140858992184541	0.00228627299694172	TP53	1
BP	GO:0048742	regulation of skeletal muscle fiber development	1/10	11/18870	0.00581547421274198	0.0140858992184541	0.00228627299694172	BCL2	1
BP	GO:0051095	regulation of helicase activity	1/10	11/18870	0.00581547421274198	0.0140858992184541	0.00228627299694172	TP53	1
BP	GO:0051709	regulation of killing of cells of another organism	1/10	11/18870	0.00581547421274198	0.0140858992184541	0.00228627299694172	IFNG	1
BP	GO:0062100	positive regulation of programmed necrotic cell death	1/10	11/18870	0.00581547421274198	0.0140858992184541	0.00228627299694172	TP53	1
BP	GO:0070669	response to interleukin-2	1/10	11/18870	0.00581547421274198	0.0140858992184541	0.00228627299694172	IL2	1
BP	GO:0071358	cellular response to type III interferon	1/10	11/18870	0.00581547421274198	0.0140858992184541	0.00228627299694172	IFNG	1
BP	GO:0071895	odontoblast differentiation	1/10	11/18870	0.00581547421274198	0.0140858992184541	0.00228627299694172	TGFB1	1
BP	GO:0097168	mesenchymal stem cell proliferation	1/10	11/18870	0.00581547421274198	0.0140858992184541	0.00228627299694172	TGFB1	1
BP	GO:0097278	complement-dependent cytotoxicity	1/10	11/18870	0.00581547421274198	0.0140858992184541	0.00228627299694172	IL4	1
BP	GO:1990440	positive regulation of transcription from RNA polymerase II promoter in response to endoplasmic reticulum stress	1/10	11/18870	0.00581547421274198	0.0140858992184541	0.00228627299694172	TP53	1
BP	GO:2000672	negative regulation of motor neuron apoptotic process	1/10	11/18870	0.00581547421274198	0.0140858992184541	0.00228627299694172	BCL2	1
BP	GO:2000727	positive regulation of cardiac muscle cell differentiation	1/10	11/18870	0.00581547421274198	0.0140858992184541	0.00228627299694172	TGFB1	1
BP	GO:2001171	positive regulation of ATP biosynthetic process	1/10	11/18870	0.00581547421274198	0.0140858992184541	0.00228627299694172	IL4	1
BP	GO:0050866	negative regulation of cell activation	2/10	223/18870	0.00587765099138954	0.0142192018515876	0.00230790925926532	IL4/IL2	2
BP	GO:0051348	negative regulation of transferase activity	2/10	225/18870	0.00598040687220158	0.0144502306827104	0.00234540739622622	IFNG/TP53	2
BP	GO:0071222	cellular response to lipopolysaccharide	2/10	226/18870	0.00603209636980384	0.0145574592391266	0.00236281159238249	CXCL8/TNF	2
BP	GO:0009260	ribonucleotide biosynthetic process	2/10	228/18870	0.00613609753510971	0.0147905208140478	0.00240063966264647	IL4/TGFB1	2
BP	GO:0007179	transforming growth factor beta receptor signaling pathway	2/10	229/18870	0.00618840882542196	0.0148917440456217	0.00241706913849474	TGFB1/TP53	2
BP	GO:0009743	response to carbohydrate	2/10	230/18870	0.00624092700275999	0.0148917440456217	0.00241706913849474	PTGS2/TNF	2
BP	GO:0051403	stress-activated MAPK cascade	2/10	230/18870	0.00624092700275999	0.0148917440456217	0.00241706913849474	TNF/VEGFA	2
BP	GO:0010459	negative regulation of heart rate	1/10	12/18870	0.00634264136147022	0.0148917440456217	0.00241706913849474	TNF	1
BP	GO:0010749	regulation of nitric oxide mediated signal transduction	1/10	12/18870	0.00634264136147022	0.0148917440456217	0.00241706913849474	VEGFA	1
BP	GO:0010936	negative regulation of macrophage cytokine production	1/10	12/18870	0.00634264136147022	0.0148917440456217	0.00241706913849474	TGFB1	1
BP	GO:0014004	microglia differentiation	1/10	12/18870	0.00634264136147022	0.0148917440456217	0.00241706913849474	TGFB1	1
BP	GO:0031293	membrane protein intracellular domain proteolysis	1/10	12/18870	0.00634264136147022	0.0148917440456217	0.00241706913849474	TGFB1	1
BP	GO:0032782	bile acid secretion	1/10	12/18870	0.00634264136147022	0.0148917440456217	0.00241706913849474	TNF	1
BP	GO:0034342	response to type III interferon	1/10	12/18870	0.00634264136147022	0.0148917440456217	0.00241706913849474	IFNG	1
BP	GO:0045602	negative regulation of endothelial cell differentiation	1/10	12/18870	0.00634264136147022	0.0148917440456217	0.00241706913849474	VEGFA	1
BP	GO:0051798	positive regulation of hair follicle development	1/10	12/18870	0.00634264136147022	0.0148917440456217	0.00241706913849474	TNF	1
BP	GO:0060312	regulation of blood vessel remodeling	1/10	12/18870	0.00634264136147022	0.0148917440456217	0.00241706913849474	TGFB1	1
BP	GO:0060965	negative regulation of miRNA-mediated gene silencing	1/10	12/18870	0.00634264136147022	0.0148917440456217	0.00241706913849474	TP53	1
BP	GO:0071236	cellular response to antibiotic	1/10	12/18870	0.00634264136147022	0.0148917440456217	0.00241706913849474	TP53	1
BP	GO:0071679	commissural neuron axon guidance	1/10	12/18870	0.00634264136147022	0.0148917440456217	0.00241706913849474	VEGFA	1
BP	GO:0090312	positive regulation of protein deacetylation	1/10	12/18870	0.00634264136147022	0.0148917440456217	0.00241706913849474	IFNG	1
BP	GO:0097048	dendritic cell apoptotic process	1/10	12/18870	0.00634264136147022	0.0148917440456217	0.00241706913849474	BCL2	1
BP	GO:0097084	vascular associated smooth muscle cell development	1/10	12/18870	0.00634264136147022	0.0148917440456217	0.00241706913849474	VEGFA	1
BP	GO:1901203	positive regulation of extracellular matrix assembly	1/10	12/18870	0.00634264136147022	0.0148917440456217	0.00241706913849474	TGFB1	1
BP	GO:1903580	positive regulation of ATP metabolic process	1/10	12/18870	0.00634264136147022	0.0148917440456217	0.00241706913849474	IL4	1
BP	GO:2000668	regulation of dendritic cell apoptotic process	1/10	12/18870	0.00634264136147022	0.0148917440456217	0.00241706913849474	BCL2	1
BP	GO:0008406	gonad development	2/10	233/18870	0.00639972097321944	0.0149904052443293	0.00243308277248095	BCL2/VEGFA	2
BP	GO:0019318	hexose metabolic process	2/10	233/18870	0.00639972097321944	0.0149904052443293	0.00243308277248095	TNF/TP53	2
BP	GO:0046390	ribose phosphate biosynthetic process	2/10	235/18870	0.00650661460374658	0.0152228785852637	0.00247081536687513	IL4/TGFB1	2
BP	GO:0006909	phagocytosis	2/10	237/18870	0.00661433126677152	0.0154567295212935	0.00250877155781919	IFNG/TNF	2
BP	GO:0031098	stress-activated protein kinase signaling cascade	2/10	238/18870	0.0066684977660965	0.0155468138785692	0.0025233930903385	TNF/VEGFA	2
BP	GO:0045137	development of primary sexual characteristics	2/10	238/18870	0.0066684977660965	0.0155468138785692	0.0025233930903385	BCL2/VEGFA	2
BP	GO:0007160	cell-matrix adhesion	2/10	239/18870	0.00672286946051272	0.015613342267114	0.00253419126913427	BCL2/VEGFA	2
BP	GO:0022898	regulation of transmembrane transporter activity	2/10	239/18870	0.00672286946051272	0.015613342267114	0.00253419126913427	IFNG/BCL2	2
BP	GO:0071219	cellular response to molecule of bacterial origin	2/10	239/18870	0.00672286946051272	0.015613342267114	0.00253419126913427	CXCL8/TNF	2
BP	GO:0030072	peptide hormone secretion	2/10	241/18870	0.00683222768491431	0.015613342267114	0.00253419126913427	IFNG/TNF	2
BP	GO:0002674	negative regulation of acute inflammatory response	1/10	13/18870	0.00686955691913205	0.015613342267114	0.00253419126913427	IL4	1
BP	GO:0002863	positive regulation of inflammatory response to antigenic stimulus	1/10	13/18870	0.00686955691913205	0.015613342267114	0.00253419126913427	TNF	1
BP	GO:0031392	regulation of prostaglandin biosynthetic process	1/10	13/18870	0.00686955691913205	0.015613342267114	0.00253419126913427	PTGS2	1
BP	GO:0035745	T-helper 2 cell cytokine production	1/10	13/18870	0.00686955691913205	0.015613342267114	0.00253419126913427	IL4	1
BP	GO:0042976	activation of Janus kinase activity	1/10	13/18870	0.00686955691913205	0.015613342267114	0.00253419126913427	IL4	1
BP	GO:0045986	negative regulation of smooth muscle contraction	1/10	13/18870	0.00686955691913205	0.015613342267114	0.00253419126913427	PTGS2	1
BP	GO:0051481	negative regulation of cytosolic calcium ion concentration	1/10	13/18870	0.00686955691913205	0.015613342267114	0.00253419126913427	BCL2	1
BP	GO:0060149	negative regulation of post-transcriptional gene silencing	1/10	13/18870	0.00686955691913205	0.015613342267114	0.00253419126913427	TP53	1
BP	GO:0060967	negative regulation of gene silencing by regulatory ncRNA	1/10	13/18870	0.00686955691913205	0.015613342267114	0.00253419126913427	TP53	1
BP	GO:0070234	positive regulation of T cell apoptotic process	1/10	13/18870	0.00686955691913205	0.015613342267114	0.00253419126913427	TP53	1
BP	GO:0071801	regulation of podosome assembly	1/10	13/18870	0.00686955691913205	0.015613342267114	0.00253419126913427	TNF	1
BP	GO:0097475	motor neuron migration	1/10	13/18870	0.00686955691913205	0.015613342267114	0.00253419126913427	VEGFA	1
BP	GO:0106049	regulation of cellular response to osmotic stress	1/10	13/18870	0.00686955691913205	0.015613342267114	0.00253419126913427	PTGS2	1
BP	GO:1900369	negative regulation of post-transcriptional gene silencing by regulatory ncRNA	1/10	13/18870	0.00686955691913205	0.015613342267114	0.00253419126913427	TP53	1
BP	GO:1901862	negative regulation of muscle tissue development	1/10	13/18870	0.00686955691913205	0.015613342267114	0.00253419126913427	TGFB1	1
BP	GO:1902667	regulation of axon guidance	1/10	13/18870	0.00686955691913205	0.015613342267114	0.00253419126913427	VEGFA	1
BP	GO:1902947	regulation of tau-protein kinase activity	1/10	13/18870	0.00686955691913205	0.015613342267114	0.00253419126913427	IFNG	1
BP	GO:2000551	regulation of T-helper 2 cell cytokine production	1/10	13/18870	0.00686955691913205	0.015613342267114	0.00253419126913427	IL4	1
BP	GO:0051091	positive regulation of DNA-binding transcription factor activity	2/10	244/18870	0.00699779930187538	0.0158866800570512	0.00257855654525085	TGFB1/TNF	2
BP	GO:0002790	peptide secretion	2/10	246/18870	0.00710920105149467	0.0161028660904732	0.00261364555752214	IFNG/TNF	2
BP	GO:0048863	stem cell differentiation	2/10	246/18870	0.00710920105149467	0.0161028660904732	0.00261364555752214	BCL2/TP53	2
BP	GO:0048738	cardiac muscle tissue development	2/10	247/18870	0.00716520756737622	0.0162112821211887	0.00263124249184749	TGFB1/VEGFA	2
BP	GO:0051896	regulation of phosphatidylinositol 3-kinase/protein kinase B signal transduction	2/10	248/18870	0.00722141759514684	0.0163199119545259	0.00264887412833512	TGFB1/TNF	2
BP	GO:0031669	cellular response to nutrient levels	2/10	251/18870	0.00739126688548068	0.0164534927329546	0.00267055553623785	BCL2/TP53	2
BP	GO:0046883	regulation of hormone secretion	2/10	251/18870	0.00739126688548068	0.0164534927329546	0.00267055553623785	IFNG/TNF	2
BP	GO:0051924	regulation of calcium ion transport	2/10	251/18870	0.00739126688548068	0.0164534927329546	0.00267055553623785	BCL2/PTGS2	2
BP	GO:1901617	organic hydroxy compound biosynthetic process	2/10	251/18870	0.00739126688548068	0.0164534927329546	0.00267055553623785	IFNG/TNF	2
BP	GO:0010225	response to UV-C	1/10	14/18870	0.00739622099246329	0.0164534927329546	0.00267055553623785	TP53	1
BP	GO:0030213	hyaluronan biosynthetic process	1/10	14/18870	0.00739622099246329	0.0164534927329546	0.00267055553623785	TGFB1	1
BP	GO:0032621	interleukin-18 production	1/10	14/18870	0.00739622099246329	0.0164534927329546	0.00267055553623785	TNF	1
BP	GO:0032661	regulation of interleukin-18 production	1/10	14/18870	0.00739622099246329	0.0164534927329546	0.00267055553623785	TNF	1
BP	GO:0032736	positive regulation of interleukin-13 production	1/10	14/18870	0.00739622099246329	0.0164534927329546	0.00267055553623785	IL4	1
BP	GO:0034116	positive regulation of heterotypic cell-cell adhesion	1/10	14/18870	0.00739622099246329	0.0164534927329546	0.00267055553623785	TNF	1
BP	GO:0060354	negative regulation of cell adhesion molecule production	1/10	14/18870	0.00739622099246329	0.0164534927329546	0.00267055553623785	CXCL8	1
BP	GO:0061043	regulation of vascular wound healing	1/10	14/18870	0.00739622099246329	0.0164534927329546	0.00267055553623785	TNF	1
BP	GO:0070243	regulation of thymocyte apoptotic process	1/10	14/18870	0.00739622099246329	0.0164534927329546	0.00267055553623785	TP53	1
BP	GO:0097531	mast cell migration	1/10	14/18870	0.00739622099246329	0.0164534927329546	0.00267055553623785	VEGFA	1
BP	GO:0000082	G1/S transition of mitotic cell cycle	2/10	252/18870	0.00744828909703169	0.0165508299019979	0.0026863542678439	BCL2/TP53	2
BP	GO:0006164	purine nucleotide biosynthetic process	2/10	258/18870	0.00779467005316937	0.0172017052051566	0.00279199740832858	IL4/TGFB1	2
BP	GO:1903522	regulation of blood circulation	2/10	258/18870	0.00779467005316937	0.0172017052051566	0.00279199740832858	PTGS2/TNF	2
BP	GO:0010763	positive regulation of fibroblast migration	1/10	15/18870	0.00792263368816104	0.0172017052051566	0.00279199740832858	TGFB1	1
BP	GO:0033008	positive regulation of mast cell activation involved in immune response	1/10	15/18870	0.00792263368816104	0.0172017052051566	0.00279199740832858	IL4	1
BP	GO:0033689	negative regulation of osteoblast proliferation	1/10	15/18870	0.00792263368816104	0.0172017052051566	0.00279199740832858	BCL2	1
BP	GO:0036446	myofibroblast differentiation	1/10	15/18870	0.00792263368816104	0.0172017052051566	0.00279199740832858	TGFB1	1
BP	GO:0043306	positive regulation of mast cell degranulation	1/10	15/18870	0.00792263368816104	0.0172017052051566	0.00279199740832858	IL4	1
BP	GO:0043374	CD8-positive, alpha-beta T cell differentiation	1/10	15/18870	0.00792263368816104	0.0172017052051566	0.00279199740832858	BCL2	1
BP	GO:0048070	regulation of developmental pigmentation	1/10	15/18870	0.00792263368816104	0.0172017052051566	0.00279199740832858	BCL2	1
BP	GO:0050966	detection of mechanical stimulus involved in sensory perception of pain	1/10	15/18870	0.00792263368816104	0.0172017052051566	0.00279199740832858	TNF	1
BP	GO:0060148	positive regulation of post-transcriptional gene silencing	1/10	15/18870	0.00792263368816104	0.0172017052051566	0.00279199740832858	TGFB1	1
BP	GO:1900370	positive regulation of post-transcriptional gene silencing by RNA	1/10	15/18870	0.00792263368816104	0.0172017052051566	0.00279199740832858	TGFB1	1
BP	GO:1902065	response to L-glutamate	1/10	15/18870	0.00792263368816104	0.0172017052051566	0.00279199740832858	TNF	1
BP	GO:1902166	negative regulation of intrinsic apoptotic signaling pathway in response to DNA damage by p53 class mediator	1/10	15/18870	0.00792263368816104	0.0172017052051566	0.00279199740832858	BCL2	1
BP	GO:1902563	regulation of neutrophil activation	1/10	15/18870	0.00792263368816104	0.0172017052051566	0.00279199740832858	TNF	1
BP	GO:1903054	negative regulation of extracellular matrix organization	1/10	15/18870	0.00792263368816104	0.0172017052051566	0.00279199740832858	TGFB1	1
BP	GO:1903543	positive regulation of exosomal secretion	1/10	15/18870	0.00792263368816104	0.0172017052051566	0.00279199740832858	IFNG	1
BP	GO:2000637	positive regulation of miRNA-mediated gene silencing	1/10	15/18870	0.00792263368816104	0.0172017052051566	0.00279199740832858	TGFB1	1
BP	GO:2000671	regulation of motor neuron apoptotic process	1/10	15/18870	0.00792263368816104	0.0172017052051566	0.00279199740832858	BCL2	1
BP	GO:2001028	positive regulation of endothelial cell chemotaxis	1/10	15/18870	0.00792263368816104	0.0172017052051566	0.00279199740832858	VEGFA	1
BP	GO:2001279	regulation of unsaturated fatty acid biosynthetic process	1/10	15/18870	0.00792263368816104	0.0172017052051566	0.00279199740832858	PTGS2	1
BP	GO:0005996	monosaccharide metabolic process	2/10	261/18870	0.00797058283381843	0.0172681506225599	0.00280278212013317	TNF/TP53	2
BP	GO:0071695	anatomical structure maturation	2/10	261/18870	0.00797058283381843	0.0172681506225599	0.00280278212013317	BCL2/VEGFA	2
BP	GO:0015833	peptide transport	2/10	262/18870	0.00802962249589745	0.0173394559537221	0.00281435564132951	IFNG/TNF	2
BP	GO:0048762	mesenchymal cell differentiation	2/10	262/18870	0.00802962249589745	0.0173394559537221	0.00281435564132951	TGFB1/BCL2	2
BP	GO:0051098	regulation of binding	2/10	262/18870	0.00802962249589745	0.0173394559537221	0.00281435564132951	TGFB1/IFNG	2
BP	GO:0014706	striated muscle tissue development	2/10	264/18870	0.00814830381277103	0.0175766770219145	0.00285285883619856	TGFB1/VEGFA	2
BP	GO:0072522	purine-containing compound biosynthetic process	2/10	267/18870	0.00832782799827449	0.0177817664585077	0.00288614676716903	IL4/TGFB1	2
BP	GO:0010715	regulation of extracellular matrix disassembly	1/10	16/18870	0.0084487951128821	0.0177817664585077	0.00288614676716903	TGFB1	1
BP	GO:0010958	regulation of amino acid import across plasma membrane	1/10	16/18870	0.0084487951128821	0.0177817664585077	0.00288614676716903	TNF	1
BP	GO:0030214	hyaluronan catabolic process	1/10	16/18870	0.0084487951128821	0.0177817664585077	0.00288614676716903	TGFB1	1
BP	GO:0030810	positive regulation of nucleotide biosynthetic process	1/10	16/18870	0.0084487951128821	0.0177817664585077	0.00288614676716903	IL4	1
BP	GO:0031645	negative regulation of nervous system process	1/10	16/18870	0.0084487951128821	0.0177817664585077	0.00288614676716903	TNF	1
BP	GO:0032930	positive regulation of superoxide anion generation	1/10	16/18870	0.0084487951128821	0.0177817664585077	0.00288614676716903	TGFB1	1
BP	GO:0034349	glial cell apoptotic process	1/10	16/18870	0.0084487951128821	0.0177817664585077	0.00288614676716903	TP53	1
BP	GO:0034393	positive regulation of smooth muscle cell apoptotic process	1/10	16/18870	0.0084487951128821	0.0177817664585077	0.00288614676716903	IFNG	1
BP	GO:0045579	positive regulation of B cell differentiation	1/10	16/18870	0.0084487951128821	0.0177817664585077	0.00288614676716903	IL2	1
BP	GO:0045651	positive regulation of macrophage differentiation	1/10	16/18870	0.0084487951128821	0.0177817664585077	0.00288614676716903	TGFB1	1
BP	GO:0046325	negative regulation of glucose import	1/10	16/18870	0.0084487951128821	0.0177817664585077	0.00288614676716903	TNF	1
BP	GO:0047484	regulation of response to osmotic stress	1/10	16/18870	0.0084487951128821	0.0177817664585077	0.00288614676716903	PTGS2	1
BP	GO:0051770	positive regulation of nitric-oxide synthase biosynthetic process	1/10	16/18870	0.0084487951128821	0.0177817664585077	0.00288614676716903	IFNG	1
BP	GO:0051956	negative regulation of amino acid transport	1/10	16/18870	0.0084487951128821	0.0177817664585077	0.00288614676716903	TNF	1
BP	GO:0060841	venous blood vessel development	1/10	16/18870	0.0084487951128821	0.0177817664585077	0.00288614676716903	VEGFA	1
BP	GO:0070230	positive regulation of lymphocyte apoptotic process	1/10	16/18870	0.0084487951128821	0.0177817664585077	0.00288614676716903	TP53	1
BP	GO:0090336	positive regulation of brown fat cell differentiation	1/10	16/18870	0.0084487951128821	0.0177817664585077	0.00288614676716903	PTGS2	1
BP	GO:1900373	positive regulation of purine nucleotide biosynthetic process	1/10	16/18870	0.0084487951128821	0.0177817664585077	0.00288614676716903	IL4	1
BP	GO:1901524	regulation of mitophagy	1/10	16/18870	0.0084487951128821	0.0177817664585077	0.00288614676716903	TP53	1
BP	GO:1901741	positive regulation of myoblast fusion	1/10	16/18870	0.0084487951128821	0.0177817664585077	0.00288614676716903	IL4	1
BP	GO:1903789	regulation of amino acid transmembrane transport	1/10	16/18870	0.0084487951128821	0.0177817664585077	0.00288614676716903	TNF	1
BP	GO:2000345	regulation of hepatocyte proliferation	1/10	16/18870	0.0084487951128821	0.0177817664585077	0.00288614676716903	TNF	1
BP	GO:0032409	regulation of transporter activity	2/10	271/18870	0.0085699899553591	0.0180177930318057	0.00292445608436086	IFNG/BCL2	2
BP	GO:0090596	sensory organ morphogenesis	2/10	277/18870	0.0089392011921603	0.0185744681893246	0.00301480966143575	BCL2/VEGFA	2
BP	GO:1901988	negative regulation of cell cycle phase transition	2/10	277/18870	0.0089392011921603	0.0185744681893246	0.00301480966143575	BCL2/TP53	2
BP	GO:0007252	I-kappaB phosphorylation	1/10	17/18870	0.00897470537324474	0.0185744681893246	0.00301480966143575	TNF	1
BP	GO:0032310	prostaglandin secretion	1/10	17/18870	0.00897470537324474	0.0185744681893246	0.00301480966143575	PTGS2	1
BP	GO:0032780	negative regulation of ATP-dependent activity	1/10	17/18870	0.00897470537324474	0.0185744681893246	0.00301480966143575	TP53	1
BP	GO:0036005	response to macrophage colony-stimulating factor	1/10	17/18870	0.00897470537324474	0.0185744681893246	0.00301480966143575	TNF	1
BP	GO:0043129	surfactant homeostasis	1/10	17/18870	0.00897470537324474	0.0185744681893246	0.00301480966143575	VEGFA	1
BP	GO:0060253	negative regulation of glial cell proliferation	1/10	17/18870	0.00897470537324474	0.0185744681893246	0.00301480966143575	TP53	1
BP	GO:0090399	replicative senescence	1/10	17/18870	0.00897470537324474	0.0185744681893246	0.00301480966143575	TP53	1
BP	GO:0098712	L-glutamate import across plasma membrane	1/10	17/18870	0.00897470537324474	0.0185744681893246	0.00301480966143575	TNF	1
BP	GO:0120305	regulation of pigmentation	1/10	17/18870	0.00897470537324474	0.0185744681893246	0.00301480966143575	BCL2	1
BP	GO:1901163	regulation of trophoblast cell migration	1/10	17/18870	0.00897470537324474	0.0185744681893246	0.00301480966143575	VEGFA	1
BP	GO:1902165	regulation of intrinsic apoptotic signaling pathway in response to DNA damage by p53 class mediator	1/10	17/18870	0.00897470537324474	0.0185744681893246	0.00301480966143575	BCL2	1
BP	GO:1903541	regulation of exosomal secretion	1/10	17/18870	0.00897470537324474	0.0185744681893246	0.00301480966143575	IFNG	1
BP	GO:2000310	regulation of NMDA receptor activity	1/10	17/18870	0.00897470537324474	0.0185744681893246	0.00301480966143575	IFNG	1
BP	GO:0044843	cell cycle G1/S phase transition	2/10	279/18870	0.00906385727271121	0.0187395013810675	0.00304159608976591	BCL2/TP53	2
BP	GO:0031668	cellular response to extracellular stimulus	2/10	281/18870	0.00918930374289818	0.0189791532698239	0.0030804938295149	BCL2/TP53	2
BP	GO:0002830	positive regulation of type 2 immune response	1/10	18/18870	0.0095003645758257	0.0191959221327063	0.00311567744045089	IL4	1
BP	GO:0002923	regulation of humoral immune response mediated by circulating immunoglobulin	1/10	18/18870	0.0095003645758257	0.0191959221327063	0.00311567744045089	TNF	1
BP	GO:0006089	lactate metabolic process	1/10	18/18870	0.0095003645758257	0.0191959221327063	0.00311567744045089	TP53	1
BP	GO:0006977	DNA damage response, signal transduction by p53 class mediator resulting in cell cycle arrest	1/10	18/18870	0.0095003645758257	0.0191959221327063	0.00311567744045089	TP53	1
BP	GO:0006978	DNA damage response, signal transduction by p53 class mediator resulting in transcription of p21 class mediator	1/10	18/18870	0.0095003645758257	0.0191959221327063	0.00311567744045089	TP53	1
BP	GO:0010042	response to manganese ion	1/10	18/18870	0.0095003645758257	0.0191959221327063	0.00311567744045089	PTGS2	1
BP	GO:0010522	regulation of calcium ion transport into cytosol	1/10	18/18870	0.0095003645758257	0.0191959221327063	0.00311567744045089	BCL2	1
BP	GO:0016202	regulation of striated muscle tissue development	1/10	18/18870	0.0095003645758257	0.0191959221327063	0.00311567744045089	TGFB1	1
BP	GO:0030730	sequestering of triglyceride	1/10	18/18870	0.0095003645758257	0.0191959221327063	0.00311567744045089	TNF	1
BP	GO:0038083	peptidyl-tyrosine autophosphorylation	1/10	18/18870	0.0095003645758257	0.0191959221327063	0.00311567744045089	VEGFA	1
BP	GO:0043116	negative regulation of vascular permeability	1/10	18/18870	0.0095003645758257	0.0191959221327063	0.00311567744045089	VEGFA	1
BP	GO:0048535	lymph node development	1/10	18/18870	0.0095003645758257	0.0191959221327063	0.00311567744045089	TGFB1	1
BP	GO:0048569	post-embryonic animal organ development	1/10	18/18870	0.0095003645758257	0.0191959221327063	0.00311567744045089	VEGFA	1
BP	GO:0061450	trophoblast cell migration	1/10	18/18870	0.0095003645758257	0.0191959221327063	0.00311567744045089	VEGFA	1
BP	GO:0071318	cellular response to ATP	1/10	18/18870	0.0095003645758257	0.0191959221327063	0.00311567744045089	PTGS2	1
BP	GO:0090036	regulation of protein kinase C signaling	1/10	18/18870	0.0095003645758257	0.0191959221327063	0.00311567744045089	VEGFA	1
BP	GO:0090190	positive regulation of branching involved in ureteric bud morphogenesis	1/10	18/18870	0.0095003645758257	0.0191959221327063	0.00311567744045089	VEGFA	1
BP	GO:0150078	positive regulation of neuroinflammatory response	1/10	18/18870	0.0095003645758257	0.0191959221327063	0.00311567744045089	TNF	1
BP	GO:0150079	negative regulation of neuroinflammatory response	1/10	18/18870	0.0095003645758257	0.0191959221327063	0.00311567744045089	IL4	1
BP	GO:1905209	positive regulation of cardiocyte differentiation	1/10	18/18870	0.0095003645758257	0.0191959221327063	0.00311567744045089	TGFB1	1
BP	GO:2000811	negative regulation of anoikis	1/10	18/18870	0.0095003645758257	0.0191959221327063	0.00311567744045089	BCL2	1
BP	GO:0045165	cell fate commitment	2/10	286/18870	0.00950636826863305	0.0191959221327063	0.00311567744045089	BCL2/TP53	2
BP	GO:0007548	sex differentiation	2/10	288/18870	0.00963456958338527	0.0194154129964778	0.00315130285755303	BCL2/VEGFA	2
BP	GO:0052548	regulation of endopeptidase activity	2/10	288/18870	0.00963456958338527	0.0194154129964778	0.00315130285755303	TNF/VEGFA	2
BP	GO:0043491	phosphatidylinositol 3-kinase/protein kinase B signal transduction	2/10	290/18870	0.00976355471237183	0.0196554473532177	0.00319026267542776	TGFB1/TNF	2
BP	GO:0002523	leukocyte migration involved in inflammatory response	1/10	19/18870	0.010025772827165	0.0198620036804831	0.00322378869645421	TNF	1
BP	GO:0010663	positive regulation of striated muscle cell apoptotic process	1/10	19/18870	0.010025772827165	0.0198620036804831	0.00322378869645421	TP53	1
BP	GO:0010666	positive regulation of cardiac muscle cell apoptotic process	1/10	19/18870	0.010025772827165	0.0198620036804831	0.00322378869645421	TP53	1
BP	GO:0032928	regulation of superoxide anion generation	1/10	19/18870	0.010025772827165	0.0198620036804831	0.00322378869645421	TGFB1	1
BP	GO:0035743	CD4-positive, alpha-beta T cell cytokine production	1/10	19/18870	0.010025772827165	0.0198620036804831	0.00322378869645421	IL4	1
BP	GO:0035821	modulation of process of another organism	1/10	19/18870	0.010025772827165	0.0198620036804831	0.00322378869645421	IFNG	1
BP	GO:0042772	DNA damage response, signal transduction resulting in transcription	1/10	19/18870	0.010025772827165	0.0198620036804831	0.00322378869645421	TP53	1
BP	GO:0043031	negative regulation of macrophage activation	1/10	19/18870	0.010025772827165	0.0198620036804831	0.00322378869645421	IL4	1
BP	GO:0045064	T-helper 2 cell differentiation	1/10	19/18870	0.010025772827165	0.0198620036804831	0.00322378869645421	IL4	1
BP	GO:0045091	regulation of single stranded viral RNA replication via double stranded DNA intermediate	1/10	19/18870	0.010025772827165	0.0198620036804831	0.00322378869645421	CXCL8	1
BP	GO:0051797	regulation of hair follicle development	1/10	19/18870	0.010025772827165	0.0198620036804831	0.00322378869645421	TNF	1
BP	GO:0060977	coronary vasculature morphogenesis	1/10	19/18870	0.010025772827165	0.0198620036804831	0.00322378869645421	VEGFA	1
BP	GO:0070314	G1 to G0 transition	1/10	19/18870	0.010025772827165	0.0198620036804831	0.00322378869645421	TP53	1
BP	GO:0071800	podosome assembly	1/10	19/18870	0.010025772827165	0.0198620036804831	0.00322378869645421	TNF	1
BP	GO:2000774	positive regulation of cellular senescence	1/10	19/18870	0.010025772827165	0.0198620036804831	0.00322378869645421	TP53	1
BP	GO:2001169	regulation of ATP biosynthetic process	1/10	19/18870	0.010025772827165	0.0198620036804831	0.00322378869645421	IL4	1
BP	GO:0009165	nucleotide biosynthetic process	2/10	295/18870	0.0100894371676267	0.0199682598416946	0.00324103506378717	IL4/TGFB1	2
BP	GO:0048511	rhythmic process	2/10	296/18870	0.0101551984276267	0.0200784509130136	0.00325892010378026	TNF/TP53	2
BP	GO:0090092	regulation of transmembrane receptor protein serine/threonine kinase signaling pathway	2/10	297/18870	0.0102211541871328	0.0201687987974048	0.0032735844092116	TGFB1/TP53	2
BP	GO:1901293	nucleoside phosphate biosynthetic process	2/10	297/18870	0.0102211541871328	0.0201687987974048	0.0032735844092116	IL4/TGFB1	2
BP	GO:0006098	pentose-phosphate shunt	1/10	20/18870	0.01055093023376	0.0204347296648017	0.00331674747262371	TP53	1
BP	GO:0031053	primary miRNA processing	1/10	20/18870	0.01055093023376	0.0204347296648017	0.00331674747262371	TGFB1	1
BP	GO:0032515	negative regulation of phosphoprotein phosphatase activity	1/10	20/18870	0.01055093023376	0.0204347296648017	0.00331674747262371	TNF	1
BP	GO:0033033	negative regulation of myeloid cell apoptotic process	1/10	20/18870	0.01055093023376	0.0204347296648017	0.00331674747262371	BCL2	1
BP	GO:0033141	positive regulation of peptidyl-serine phosphorylation of STAT protein	1/10	20/18870	0.01055093023376	0.0204347296648017	0.00331674747262371	IFNG	1
BP	GO:0039692	single stranded viral RNA replication via double stranded DNA intermediate	1/10	20/18870	0.01055093023376	0.0204347296648017	0.00331674747262371	CXCL8	1
BP	GO:0043011	myeloid dendritic cell differentiation	1/10	20/18870	0.01055093023376	0.0204347296648017	0.00331674747262371	IL4	1
BP	GO:0045953	negative regulation of natural killer cell mediated cytotoxicity	1/10	20/18870	0.01055093023376	0.0204347296648017	0.00331674747262371	TGFB1	1
BP	GO:0048643	positive regulation of skeletal muscle tissue development	1/10	20/18870	0.01055093023376	0.0204347296648017	0.00331674747262371	BCL2	1
BP	GO:0051767	nitric-oxide synthase biosynthetic process	1/10	20/18870	0.01055093023376	0.0204347296648017	0.00331674747262371	IFNG	1
BP	GO:0051769	regulation of nitric-oxide synthase biosynthetic process	1/10	20/18870	0.01055093023376	0.0204347296648017	0.00331674747262371	IFNG	1
BP	GO:0051900	regulation of mitochondrial depolarization	1/10	20/18870	0.01055093023376	0.0204347296648017	0.00331674747262371	BCL2	1
BP	GO:0060353	regulation of cell adhesion molecule production	1/10	20/18870	0.01055093023376	0.0204347296648017	0.00331674747262371	CXCL8	1
BP	GO:0060749	mammary gland alveolus development	1/10	20/18870	0.01055093023376	0.0204347296648017	0.00331674747262371	VEGFA	1
BP	GO:0061377	mammary gland lobule development	1/10	20/18870	0.01055093023376	0.0204347296648017	0.00331674747262371	VEGFA	1
BP	GO:0070242	thymocyte apoptotic process	1/10	20/18870	0.01055093023376	0.0204347296648017	0.00331674747262371	TP53	1
BP	GO:0097709	connective tissue replacement	1/10	20/18870	0.01055093023376	0.0204347296648017	0.00331674747262371	TGFB1	1
BP	GO:1990182	exosomal secretion	1/10	20/18870	0.01055093023376	0.0204347296648017	0.00331674747262371	IFNG	1
BP	GO:2000269	regulation of fibroblast apoptotic process	1/10	20/18870	0.01055093023376	0.0204347296648017	0.00331674747262371	TP53	1
BP	GO:0048608	reproductive structure development	2/10	305/18870	0.0107557805138959	0.020811233239229	0.00337785751906913	BCL2/VEGFA	2
BP	GO:0046879	hormone secretion	2/10	308/18870	0.0109594527381852	0.0209420619867267	0.00339909224664945	IFNG/TNF	2
BP	GO:0061458	reproductive system development	2/10	309/18870	0.0110277283819675	0.0209420619867267	0.00339909224664945	BCL2/VEGFA	2
BP	GO:0002716	negative regulation of natural killer cell mediated immunity	1/10	21/18870	0.0110758369020709	0.0209420619867267	0.00339909224664945	TGFB1	1
BP	GO:0010224	response to UV-B	1/10	21/18870	0.0110758369020709	0.0209420619867267	0.00339909224664945	BCL2	1
BP	GO:0010288	response to lead ion	1/10	21/18870	0.0110758369020709	0.0209420619867267	0.00339909224664945	PTGS2	1
BP	GO:0010829	negative regulation of glucose transmembrane transport	1/10	21/18870	0.0110758369020709	0.0209420619867267	0.00339909224664945	TNF	1
BP	GO:0032616	interleukin-13 production	1/10	21/18870	0.0110758369020709	0.0209420619867267	0.00339909224664945	IL4	1
BP	GO:0032656	regulation of interleukin-13 production	1/10	21/18870	0.0110758369020709	0.0209420619867267	0.00339909224664945	IL4	1
BP	GO:0033005	positive regulation of mast cell activation	1/10	21/18870	0.0110758369020709	0.0209420619867267	0.00339909224664945	IL4	1
BP	GO:0043552	positive regulation of phosphatidylinositol 3-kinase activity	1/10	21/18870	0.0110758369020709	0.0209420619867267	0.00339909224664945	TGFB1	1
BP	GO:0045981	positive regulation of nucleotide metabolic process	1/10	21/18870	0.0110758369020709	0.0209420619867267	0.00339909224664945	IL4	1
BP	GO:0060445	branching involved in salivary gland morphogenesis	1/10	21/18870	0.0110758369020709	0.0209420619867267	0.00339909224664945	TNF	1
BP	GO:0070886	positive regulation of calcineurin-NFAT signaling cascade	1/10	21/18870	0.0110758369020709	0.0209420619867267	0.00339909224664945	TNF	1
BP	GO:0071498	cellular response to fluid shear stress	1/10	21/18870	0.0110758369020709	0.0209420619867267	0.00339909224664945	PTGS2	1
BP	GO:0090189	regulation of branching involved in ureteric bud morphogenesis	1/10	21/18870	0.0110758369020709	0.0209420619867267	0.00339909224664945	VEGFA	1
BP	GO:0097049	motor neuron apoptotic process	1/10	21/18870	0.0110758369020709	0.0209420619867267	0.00339909224664945	BCL2	1
BP	GO:0097734	extracellular exosome biogenesis	1/10	21/18870	0.0110758369020709	0.0209420619867267	0.00339909224664945	IFNG	1
BP	GO:0106058	positive regulation of calcineurin-mediated signaling	1/10	21/18870	0.0110758369020709	0.0209420619867267	0.00339909224664945	TNF	1
BP	GO:1900544	positive regulation of purine nucleotide metabolic process	1/10	21/18870	0.0110758369020709	0.0209420619867267	0.00339909224664945	IL4	1
BP	GO:1901201	regulation of extracellular matrix assembly	1/10	21/18870	0.0110758369020709	0.0209420619867267	0.00339909224664945	TGFB1	1
BP	GO:1901739	regulation of myoblast fusion	1/10	21/18870	0.0110758369020709	0.0209420619867267	0.00339909224664945	IL4	1
BP	GO:1903429	regulation of cell maturation	1/10	21/18870	0.0110758369020709	0.0209420619867267	0.00339909224664945	BCL2	1
BP	GO:2000010	positive regulation of protein localization to cell surface	1/10	21/18870	0.0110758369020709	0.0209420619867267	0.00339909224664945	TNF	1
BP	GO:2000047	regulation of cell-cell adhesion mediated by cadherin	1/10	21/18870	0.0110758369020709	0.0209420619867267	0.00339909224664945	VEGFA	1
BP	GO:0052547	regulation of peptidase activity	2/10	312/18870	0.0112337075000668	0.0212204095186272	0.00344427065067464	TNF/VEGFA	2
BP	GO:0070372	regulation of ERK1 and ERK2 cascade	2/10	313/18870	0.0113027506689746	0.0213305939165197	0.00346215460750829	TGFB1/TNF	2
BP	GO:0001822	kidney development	2/10	314/18870	0.0113719852698926	0.0214409305609433	0.00348006327537582	BCL2/VEGFA	2
BP	GO:1904062	regulation of monoatomic cation transmembrane transport	2/10	315/18870	0.0114414111233213	0.0215514186816771	0.00349799652926319	IFNG/BCL2	2
BP	GO:0043588	skin development	2/10	317/18870	0.0115808358702336	0.0215654355187568	0.00350027159283002	BCL2/TNF	2
BP	GO:0050890	cognition	2/10	317/18870	0.0115808358702336	0.0215654355187568	0.00350027159283002	PTGS2/TNF	2
BP	GO:0062197	cellular response to chemical stress	2/10	317/18870	0.0115808358702336	0.0215654355187568	0.00350027159283002	PTGS2/TP53	2
BP	GO:0002837	regulation of immune response to tumor cell	1/10	22/18870	0.0116004929385176	0.0215654355187568	0.00350027159283002	TGFB1	1
BP	GO:0003085	negative regulation of systemic arterial blood pressure	1/10	22/18870	0.0116004929385176	0.0215654355187568	0.00350027159283002	TNF	1
BP	GO:0010888	negative regulation of lipid storage	1/10	22/18870	0.0116004929385176	0.0215654355187568	0.00350027159283002	TNF	1
BP	GO:0032042	mitochondrial DNA metabolic process	1/10	22/18870	0.0116004929385176	0.0215654355187568	0.00350027159283002	TP53	1
BP	GO:0032700	negative regulation of interleukin-17 production	1/10	22/18870	0.0116004929385176	0.0215654355187568	0.00350027159283002	IFNG	1
BP	GO:0035739	CD4-positive, alpha-beta T cell proliferation	1/10	22/18870	0.0116004929385176	0.0215654355187568	0.00350027159283002	IL2	1
BP	GO:0045821	positive regulation of glycolytic process	1/10	22/18870	0.0116004929385176	0.0215654355187568	0.00350027159283002	IFNG	1
BP	GO:1903589	positive regulation of blood vessel endothelial cell proliferation involved in sprouting angiogenesis	1/10	22/18870	0.0116004929385176	0.0215654355187568	0.00350027159283002	VEGFA	1
BP	GO:2000561	regulation of CD4-positive, alpha-beta T cell proliferation	1/10	22/18870	0.0116004929385176	0.0215654355187568	0.00350027159283002	IL2	1
BP	GO:2000725	regulation of cardiac muscle cell differentiation	1/10	22/18870	0.0116004929385176	0.0215654355187568	0.00350027159283002	TGFB1	1
BP	GO:2000810	regulation of bicellular tight junction assembly	1/10	22/18870	0.0116004929385176	0.0215654355187568	0.00350027159283002	TNF	1
BP	GO:0009416	response to light stimulus	2/10	318/18870	0.0116508344052393	0.0216388165119697	0.0035121820133626	BCL2/TP53	2
BP	GO:0009914	hormone transport	2/10	319/18870	0.0117210234757997	0.0217488888539769	0.00353004778247953	IFNG/TNF	2
BP	GO:0010948	negative regulation of cell cycle process	2/10	320/18870	0.0117914029029361	0.0218591091059085	0.00354793755875858	BCL2/TP53	2
BP	GO:0030198	extracellular matrix organization	2/10	321/18870	0.011861972507774	0.0219694765237005	0.00356585122143121	TGFB1/TNF	2
BP	GO:0043062	extracellular structure organization	2/10	322/18870	0.011932732111543	0.0220664285310007	0.00358158743768919	TGFB1/TNF	2
BP	GO:0045229	external encapsulating structure organization	2/10	323/18870	0.0120036815355764	0.0220664285310007	0.00358158743768919	TGFB1/TNF	2
BP	GO:0072001	renal system development	2/10	324/18870	0.0120748206013118	0.0220664285310007	0.00358158743768919	BCL2/VEGFA	2
BP	GO:0002834	regulation of response to tumor cell	1/10	23/18870	0.0121248984494801	0.0220664285310007	0.00358158743768919	TGFB1	1
BP	GO:0006740	NADPH regeneration	1/10	23/18870	0.0121248984494801	0.0220664285310007	0.00358158743768919	TP53	1
BP	GO:0031290	retinal ganglion cell axon guidance	1/10	23/18870	0.0121248984494801	0.0220664285310007	0.00358158743768919	VEGFA	1
BP	GO:0033139	regulation of peptidyl-serine phosphorylation of STAT protein	1/10	23/18870	0.0121248984494801	0.0220664285310007	0.00358158743768919	IFNG	1
BP	GO:0034105	positive regulation of tissue remodeling	1/10	23/18870	0.0121248984494801	0.0220664285310007	0.00358158743768919	IL2	1
BP	GO:0036303	lymph vessel morphogenesis	1/10	23/18870	0.0121248984494801	0.0220664285310007	0.00358158743768919	VEGFA	1
BP	GO:0045932	negative regulation of muscle contraction	1/10	23/18870	0.0121248984494801	0.0220664285310007	0.00358158743768919	PTGS2	1
BP	GO:0048634	regulation of muscle organ development	1/10	23/18870	0.0121248984494801	0.0220664285310007	0.00358158743768919	TGFB1	1
BP	GO:0051882	mitochondrial depolarization	1/10	23/18870	0.0121248984494801	0.0220664285310007	0.00358158743768919	BCL2	1
BP	GO:0060252	positive regulation of glial cell proliferation	1/10	23/18870	0.0121248984494801	0.0220664285310007	0.00358158743768919	TNF	1
BP	GO:0060352	cell adhesion molecule production	1/10	23/18870	0.0121248984494801	0.0220664285310007	0.00358158743768919	CXCL8	1
BP	GO:0071636	positive regulation of transforming growth factor beta production	1/10	23/18870	0.0121248984494801	0.0220664285310007	0.00358158743768919	PTGS2	1
BP	GO:0072574	hepatocyte proliferation	1/10	23/18870	0.0121248984494801	0.0220664285310007	0.00358158743768919	TNF	1
BP	GO:0072575	epithelial cell proliferation involved in liver morphogenesis	1/10	23/18870	0.0121248984494801	0.0220664285310007	0.00358158743768919	TNF	1
BP	GO:0140112	extracellular vesicle biogenesis	1/10	23/18870	0.0121248984494801	0.0220664285310007	0.00358158743768919	IFNG	1
BP	GO:1902254	negative regulation of intrinsic apoptotic signaling pathway by p53 class mediator	1/10	23/18870	0.0121248984494801	0.0220664285310007	0.00358158743768919	BCL2	1
BP	GO:0031647	regulation of protein stability	2/10	325/18870	0.0121461491302904	0.0220849159072221	0.00358458811151085	BCL2/TP53	2
BP	GO:0060485	mesenchyme development	2/10	327/18870	0.0122893738646617	0.0223249483253115	0.00362354761472448	TGFB1/BCL2	2
BP	GO:0048638	regulation of developmental growth	2/10	328/18870	0.012361269713656	0.0224350847765625	0.00364142378937042	BCL2/VEGFA	2
BP	GO:0021700	developmental maturation	2/10	330/18870	0.012505627485044	0.0225867852921306	0.00366604619983826	BCL2/VEGFA	2
BP	GO:0002082	regulation of oxidative phosphorylation	1/10	24/18870	0.0126490535412986	0.0225867852921306	0.00366604619983826	TNF	1
BP	GO:0002320	lymphoid progenitor cell differentiation	1/10	24/18870	0.0126490535412986	0.0225867852921306	0.00366604619983826	BCL2	1
BP	GO:0002922	positive regulation of humoral immune response	1/10	24/18870	0.0126490535412986	0.0225867852921306	0.00366604619983826	TNF	1
BP	GO:0010923	negative regulation of phosphatase activity	1/10	24/18870	0.0126490535412986	0.0225867852921306	0.00366604619983826	TNF	1
BP	GO:0032891	negative regulation of organic acid transport	1/10	24/18870	0.0126490535412986	0.0225867852921306	0.00366604619983826	TNF	1
BP	GO:0034114	regulation of heterotypic cell-cell adhesion	1/10	24/18870	0.0126490535412986	0.0225867852921306	0.00366604619983826	TNF	1
BP	GO:0034138	toll-like receptor 3 signaling pathway	1/10	24/18870	0.0126490535412986	0.0225867852921306	0.00366604619983826	TNF	1
BP	GO:0035162	embryonic hemopoiesis	1/10	24/18870	0.0126490535412986	0.0225867852921306	0.00366604619983826	VEGFA	1
BP	GO:0042501	serine phosphorylation of STAT protein	1/10	24/18870	0.0126490535412986	0.0225867852921306	0.00366604619983826	IFNG	1
BP	GO:0045723	positive regulation of fatty acid biosynthetic process	1/10	24/18870	0.0126490535412986	0.0225867852921306	0.00366604619983826	PTGS2	1
BP	GO:0045822	negative regulation of heart contraction	1/10	24/18870	0.0126490535412986	0.0225867852921306	0.00366604619983826	TNF	1
BP	GO:0060143	positive regulation of syncytium formation by plasma membrane fusion	1/10	24/18870	0.0126490535412986	0.0225867852921306	0.00366604619983826	IL4	1
BP	GO:1901863	positive regulation of muscle tissue development	1/10	24/18870	0.0126490535412986	0.0225867852921306	0.00366604619983826	BCL2	1
BP	GO:1903578	regulation of ATP metabolic process	1/10	24/18870	0.0126490535412986	0.0225867852921306	0.00366604619983826	IL4	1
BP	GO:2000209	regulation of anoikis	1/10	24/18870	0.0126490535412986	0.0225867852921306	0.00366604619983826	BCL2	1
BP	GO:2000353	positive regulation of endothelial cell apoptotic process	1/10	24/18870	0.0126490535412986	0.0225867852921306	0.00366604619983826	TGFB1	1
BP	GO:2001026	regulation of endothelial cell chemotaxis	1/10	24/18870	0.0126490535412986	0.0225867852921306	0.00366604619983826	VEGFA	1
BP	GO:0071214	cellular response to abiotic stimulus	2/10	334/18870	0.012796602342725	0.0228093422241409	0.0037021692684508	PTGS2/TP53	2
BP	GO:0104004	cellular response to environmental stimulus	2/10	334/18870	0.012796602342725	0.0228093422241409	0.0037021692684508	PTGS2/TP53	2
BP	GO:0070371	ERK1 and ERK2 cascade	2/10	336/18870	0.0129432165877779	0.0230500395583774	0.00374123669376502	TGFB1/TNF	2
BP	GO:0002363	alpha-beta T cell lineage commitment	1/10	25/18870	0.0131729583202747	0.0231281834353323	0.0037539201748114	BCL2	1
BP	GO:0008156	negative regulation of DNA replication	1/10	25/18870	0.0131729583202747	0.0231281834353323	0.0037539201748114	TP53	1
BP	GO:0010623	programmed cell death involved in cell development	1/10	25/18870	0.0131729583202747	0.0231281834353323	0.0037539201748114	BCL2	1
BP	GO:0030318	melanocyte differentiation	1/10	25/18870	0.0131729583202747	0.0231281834353323	0.0037539201748114	BCL2	1
BP	GO:0043153	entrainment of circadian clock by photoperiod	1/10	25/18870	0.0131729583202747	0.0231281834353323	0.0037539201748114	TP53	1
BP	GO:0043302	positive regulation of leukocyte degranulation	1/10	25/18870	0.0131729583202747	0.0231281834353323	0.0037539201748114	IL4	1
BP	GO:0045649	regulation of macrophage differentiation	1/10	25/18870	0.0131729583202747	0.0231281834353323	0.0037539201748114	TGFB1	1
BP	GO:0046697	decidualization	1/10	25/18870	0.0131729583202747	0.0231281834353323	0.0037539201748114	PTGS2	1
BP	GO:0070233	negative regulation of T cell apoptotic process	1/10	25/18870	0.0131729583202747	0.0231281834353323	0.0037539201748114	BCL2	1
BP	GO:0072576	liver morphogenesis	1/10	25/18870	0.0131729583202747	0.0231281834353323	0.0037539201748114	TNF	1
BP	GO:0090023	positive regulation of neutrophil chemotaxis	1/10	25/18870	0.0131729583202747	0.0231281834353323	0.0037539201748114	CXCL8	1
BP	GO:0090200	positive regulation of release of cytochrome c from mitochondria	1/10	25/18870	0.0131729583202747	0.0231281834353323	0.0037539201748114	TP53	1
BP	GO:0090335	regulation of brown fat cell differentiation	1/10	25/18870	0.0131729583202747	0.0231281834353323	0.0037539201748114	PTGS2	1
BP	GO:1902894	negative regulation of miRNA transcription	1/10	25/18870	0.0131729583202747	0.0231281834353323	0.0037539201748114	TGFB1	1
BP	GO:1903523	negative regulation of blood circulation	1/10	25/18870	0.0131729583202747	0.0231281834353323	0.0037539201748114	TNF	1
BP	GO:2000178	negative regulation of neural precursor cell proliferation	1/10	25/18870	0.0131729583202747	0.0231281834353323	0.0037539201748114	TP53	1
BP	GO:0001911	negative regulation of leukocyte mediated cytotoxicity	1/10	26/18870	0.0136966128926705	0.0237543173077588	0.00385554755001821	TGFB1	1
BP	GO:0002726	positive regulation of T cell cytokine production	1/10	26/18870	0.0136966128926705	0.0237543173077588	0.00385554755001821	IL4	1
BP	GO:0006582	melanin metabolic process	1/10	26/18870	0.0136966128926705	0.0237543173077588	0.00385554755001821	BCL2	1
BP	GO:0031954	positive regulation of protein autophosphorylation	1/10	26/18870	0.0136966128926705	0.0237543173077588	0.00385554755001821	VEGFA	1
BP	GO:0032469	endoplasmic reticulum calcium ion homeostasis	1/10	26/18870	0.0136966128926705	0.0237543173077588	0.00385554755001821	BCL2	1
BP	GO:0032967	positive regulation of collagen biosynthetic process	1/10	26/18870	0.0136966128926705	0.0237543173077588	0.00385554755001821	TGFB1	1
BP	GO:0043369	CD4-positive or CD8-positive, alpha-beta T cell lineage commitment	1/10	26/18870	0.0136966128926705	0.0237543173077588	0.00385554755001821	BCL2	1
BP	GO:0044346	fibroblast apoptotic process	1/10	26/18870	0.0136966128926705	0.0237543173077588	0.00385554755001821	TP53	1
BP	GO:0051894	positive regulation of focal adhesion assembly	1/10	26/18870	0.0136966128926705	0.0237543173077588	0.00385554755001821	VEGFA	1
BP	GO:0060391	positive regulation of SMAD protein signal transduction	1/10	26/18870	0.0136966128926705	0.0237543173077588	0.00385554755001821	TGFB1	1
BP	GO:0062149	detection of stimulus involved in sensory perception of pain	1/10	26/18870	0.0136966128926705	0.0237543173077588	0.00385554755001821	TNF	1
BP	GO:0090218	positive regulation of lipid kinase activity	1/10	26/18870	0.0136966128926705	0.0237543173077588	0.00385554755001821	TGFB1	1
BP	GO:1904996	positive regulation of leukocyte adhesion to vascular endothelial cell	1/10	26/18870	0.0136966128926705	0.0237543173077588	0.00385554755001821	TNF	1
BP	GO:2000629	negative regulation of miRNA metabolic process	1/10	26/18870	0.0136966128926705	0.0237543173077588	0.00385554755001821	TGFB1	1
BP	GO:0006887	exocytosis	2/10	349/18870	0.0139144106249418	0.0241110457391289	0.00391344790605756	IL4/IFNG	2
BP	GO:0045862	positive regulation of proteolysis	2/10	350/18870	0.013990418038874	0.0242216715786071	0.00393140351298336	IFNG/TNF	2
BP	GO:0006936	muscle contraction	2/10	351/18870	0.0140666103124402	0.0243113030660316	0.00394595154049629	PTGS2/TNF	2
BP	GO:0046942	carboxylic acid transport	2/10	351/18870	0.0140666103124402	0.0243113030660316	0.00394595154049629	PTGS2/TNF	2
BP	GO:0015849	organic acid transport	2/10	352/18870	0.0141429872699696	0.0243859212516223	0.00395806276890641	PTGS2/TNF	2
BP	GO:0002092	positive regulation of receptor internalization	1/10	27/18870	0.0142200173647079	0.0243859212516223	0.00395806276890641	VEGFA	1
BP	GO:0006007	glucose catabolic process	1/10	27/18870	0.0142200173647079	0.0243859212516223	0.00395806276890641	TP53	1
BP	GO:0007205	protein kinase C-activating G protein-coupled receptor signaling pathway	1/10	27/18870	0.0142200173647079	0.0243859212516223	0.00395806276890641	IL2	1
BP	GO:0010714	positive regulation of collagen metabolic process	1/10	27/18870	0.0142200173647079	0.0243859212516223	0.00395806276890641	TGFB1	1
BP	GO:0042104	positive regulation of activated T cell proliferation	1/10	27/18870	0.0142200173647079	0.0243859212516223	0.00395806276890641	IL2	1
BP	GO:0050995	negative regulation of lipid catabolic process	1/10	27/18870	0.0142200173647079	0.0243859212516223	0.00395806276890641	TNF	1
BP	GO:0071480	cellular response to gamma radiation	1/10	27/18870	0.0142200173647079	0.0243859212516223	0.00395806276890641	TP53	1
BP	GO:2000272	negative regulation of signaling receptor activity	1/10	27/18870	0.0142200173647079	0.0243859212516223	0.00395806276890641	TNF	1
BP	GO:0007517	muscle organ development	2/10	354/18870	0.0142962945347478	0.0244745678578528	0.00397245094100337	TGFB1/BCL2	2
BP	GO:0042886	amide transport	2/10	354/18870	0.0142962945347478	0.0244745678578528	0.00397245094100337	IFNG/TNF	2
BP	GO:1901990	regulation of mitotic cell cycle phase transition	2/10	355/18870	0.014373224491168	0.0245851288332608	0.00399039601988477	BCL2/TP53	2
BP	GO:0031589	cell-substrate adhesion	2/10	356/18870	0.0144503384298941	0.0246958144325486	0.00400836132638579	BCL2/VEGFA	2
BP	GO:0010038	response to metal ion	2/10	359/18870	0.0146827823888379	0.024771016994562	0.00402056740454706	BCL2/PTGS2	2
BP	GO:0001963	synaptic transmission, dopaminergic	1/10	28/18870	0.0147431718425696	0.024771016994562	0.00402056740454706	PTGS2	1
BP	GO:0002227	innate immune response in mucosa	1/10	28/18870	0.0147431718425696	0.024771016994562	0.00402056740454706	IL4	1
BP	GO:0006027	glycosaminoglycan catabolic process	1/10	28/18870	0.0147431718425696	0.024771016994562	0.00402056740454706	TGFB1	1
BP	GO:0009648	photoperiodism	1/10	28/18870	0.0147431718425696	0.024771016994562	0.00402056740454706	TP53	1
BP	GO:0010922	positive regulation of phosphatase activity	1/10	28/18870	0.0147431718425696	0.024771016994562	0.00402056740454706	IFNG	1
BP	GO:0015732	prostaglandin transport	1/10	28/18870	0.0147431718425696	0.024771016994562	0.00402056740454706	PTGS2	1
BP	GO:0032104	regulation of response to extracellular stimulus	1/10	28/18870	0.0147431718425696	0.024771016994562	0.00402056740454706	BCL2	1
BP	GO:0032107	regulation of response to nutrient levels	1/10	28/18870	0.0147431718425696	0.024771016994562	0.00402056740454706	BCL2	1
BP	GO:0032801	receptor catabolic process	1/10	28/18870	0.0147431718425696	0.024771016994562	0.00402056740454706	TGFB1	1
BP	GO:0035308	negative regulation of protein dephosphorylation	1/10	28/18870	0.0147431718425696	0.024771016994562	0.00402056740454706	TNF	1
BP	GO:0042634	regulation of hair cycle	1/10	28/18870	0.0147431718425696	0.024771016994562	0.00402056740454706	TNF	1
BP	GO:0048245	eosinophil chemotaxis	1/10	28/18870	0.0147431718425696	0.024771016994562	0.00402056740454706	IL4	1
BP	GO:0051953	negative regulation of amine transport	1/10	28/18870	0.0147431718425696	0.024771016994562	0.00402056740454706	TNF	1
BP	GO:0060402	calcium ion transport into cytosol	1/10	28/18870	0.0147431718425696	0.024771016994562	0.00402056740454706	BCL2	1
BP	GO:1903055	positive regulation of extracellular matrix organization	1/10	28/18870	0.0147431718425696	0.024771016994562	0.00402056740454706	TGFB1	1
BP	GO:1903077	negative regulation of protein localization to plasma membrane	1/10	28/18870	0.0147431718425696	0.024771016994562	0.00402056740454706	TGFB1	1
BP	GO:1903672	positive regulation of sprouting angiogenesis	1/10	28/18870	0.0147431718425696	0.024771016994562	0.00402056740454706	VEGFA	1
BP	GO:2000108	positive regulation of leukocyte apoptotic process	1/10	28/18870	0.0147431718425696	0.024771016994562	0.00402056740454706	TP53	1
BP	GO:2000647	negative regulation of stem cell proliferation	1/10	28/18870	0.0147431718425696	0.024771016994562	0.00402056740454706	TP53	1
BP	GO:0042176	regulation of protein catabolic process	2/10	364/18870	0.0150738523052303	0.0253052613319676	0.00410728025002726	IFNG/TNF	2
BP	GO:0009150	purine ribonucleotide metabolic process	2/10	365/18870	0.0151526142148719	0.0253500902226086	0.00411455639765303	IL4/TGFB1	2
BP	GO:1902074	response to salt	2/10	366/18870	0.0152315583598408	0.0253500902226086	0.00411455639765303	PTGS2/TNF	2
BP	GO:0001773	myeloid dendritic cell activation	1/10	29/18870	0.0152660764323996	0.0253500902226086	0.00411455639765303	IL4	1
BP	GO:0002418	immune response to tumor cell	1/10	29/18870	0.0152660764323996	0.0253500902226086	0.00411455639765303	TGFB1	1
BP	GO:0010165	response to X-ray	1/10	29/18870	0.0152660764323996	0.0253500902226086	0.00411455639765303	TP53	1
BP	GO:0010800	positive regulation of peptidyl-threonine phosphorylation	1/10	29/18870	0.0152660764323996	0.0253500902226086	0.00411455639765303	TGFB1	1
BP	GO:0015813	L-glutamate transmembrane transport	1/10	29/18870	0.0152660764323996	0.0253500902226086	0.00411455639765303	TNF	1
BP	GO:0031571	mitotic G1 DNA damage checkpoint signaling	1/10	29/18870	0.0152660764323996	0.0253500902226086	0.00411455639765303	TP53	1
BP	GO:0036037	CD8-positive, alpha-beta T cell activation	1/10	29/18870	0.0152660764323996	0.0253500902226086	0.00411455639765303	BCL2	1
BP	GO:0044819	mitotic G1/S transition checkpoint signaling	1/10	29/18870	0.0152660764323996	0.0253500902226086	0.00411455639765303	TP53	1
BP	GO:0051156	glucose 6-phosphate metabolic process	1/10	29/18870	0.0152660764323996	0.0253500902226086	0.00411455639765303	TP53	1
BP	GO:0097421	liver regeneration	1/10	29/18870	0.0152660764323996	0.0253500902226086	0.00411455639765303	TNF	1
BP	GO:1900746	regulation of vascular endothelial growth factor signaling pathway	1/10	29/18870	0.0152660764323996	0.0253500902226086	0.00411455639765303	VEGFA	1
BP	GO:0000002	mitochondrial genome maintenance	1/10	30/18870	0.0157887312403012	0.0258940394558812	0.00420284443837031	TP53	1
BP	GO:0007263	nitric oxide mediated signal transduction	1/10	30/18870	0.0157887312403012	0.0258940394558812	0.00420284443837031	VEGFA	1
BP	GO:0009649	entrainment of circadian clock	1/10	30/18870	0.0157887312403012	0.0258940394558812	0.00420284443837031	TP53	1
BP	GO:0010039	response to iron ion	1/10	30/18870	0.0157887312403012	0.0258940394558812	0.00420284443837031	BCL2	1
BP	GO:0039694	viral RNA genome replication	1/10	30/18870	0.0157887312403012	0.0258940394558812	0.00420284443837031	CXCL8	1
BP	GO:0043304	regulation of mast cell degranulation	1/10	30/18870	0.0157887312403012	0.0258940394558812	0.00420284443837031	IL4	1
BP	GO:0045948	positive regulation of translational initiation	1/10	30/18870	0.0157887312403012	0.0258940394558812	0.00420284443837031	TNF	1
BP	GO:0045987	positive regulation of smooth muscle contraction	1/10	30/18870	0.0157887312403012	0.0258940394558812	0.00420284443837031	PTGS2	1
BP	GO:0060142	regulation of syncytium formation by plasma membrane fusion	1/10	30/18870	0.0157887312403012	0.0258940394558812	0.00420284443837031	IL4	1
BP	GO:0060441	epithelial tube branching involved in lung morphogenesis	1/10	30/18870	0.0157887312403012	0.0258940394558812	0.00420284443837031	TNF	1
BP	GO:0070168	negative regulation of biomineral tissue development	1/10	30/18870	0.0157887312403012	0.0258940394558812	0.00420284443837031	TGFB1	1
BP	GO:0070723	response to cholesterol	1/10	30/18870	0.0157887312403012	0.0258940394558812	0.00420284443837031	TGFB1	1
BP	GO:1900117	regulation of execution phase of apoptosis	1/10	30/18870	0.0157887312403012	0.0258940394558812	0.00420284443837031	TP53	1
BP	GO:1902230	negative regulation of intrinsic apoptotic signaling pathway in response to DNA damage	1/10	30/18870	0.0157887312403012	0.0258940394558812	0.00420284443837031	BCL2	1
BP	GO:1904376	negative regulation of protein localization to cell periphery	1/10	30/18870	0.0157887312403012	0.0258940394558812	0.00420284443837031	TGFB1	1
BP	GO:1901653	cellular response to peptide	2/10	374/18870	0.0158696511164319	0.0260053295249514	0.00422090785596239	TNF/TP53	2
BP	GO:0001945	lymph vessel development	1/10	31/18870	0.0163111363723393	0.0264673777647331	0.00429590260053031	VEGFA	1
BP	GO:0033688	regulation of osteoblast proliferation	1/10	31/18870	0.0163111363723393	0.0264673777647331	0.00429590260053031	BCL2	1
BP	GO:0034755	iron ion transmembrane transport	1/10	31/18870	0.0163111363723393	0.0264673777647331	0.00429590260053031	IFNG	1
BP	GO:0035767	endothelial cell chemotaxis	1/10	31/18870	0.0163111363723393	0.0264673777647331	0.00429590260053031	VEGFA	1
BP	GO:0040018	positive regulation of multicellular organism growth	1/10	31/18870	0.0163111363723393	0.0264673777647331	0.00429590260053031	BCL2	1
BP	GO:0043507	positive regulation of JUN kinase activity	1/10	31/18870	0.0163111363723393	0.0264673777647331	0.00429590260053031	TNF	1
BP	GO:0090322	regulation of superoxide metabolic process	1/10	31/18870	0.0163111363723393	0.0264673777647331	0.00429590260053031	TGFB1	1
BP	GO:0150117	positive regulation of cell-substrate junction organization	1/10	31/18870	0.0163111363723393	0.0264673777647331	0.00429590260053031	VEGFA	1
BP	GO:1900017	positive regulation of cytokine production involved in inflammatory response	1/10	31/18870	0.0163111363723393	0.0264673777647331	0.00429590260053031	TNF	1
BP	GO:1900745	positive regulation of p38MAPK cascade	1/10	31/18870	0.0163111363723393	0.0264673777647331	0.00429590260053031	VEGFA	1
BP	GO:1902547	regulation of cellular response to vascular endothelial growth factor stimulus	1/10	31/18870	0.0163111363723393	0.0264673777647331	0.00429590260053031	VEGFA	1
BP	GO:2000273	positive regulation of signaling receptor activity	1/10	31/18870	0.0163111363723393	0.0264673777647331	0.00429590260053031	IFNG	1
BP	GO:0008544	epidermis development	2/10	385/18870	0.0167658908346099	0.027006514296267	0.00438340949480767	BCL2/TNF	2
BP	GO:0009259	ribonucleotide metabolic process	2/10	385/18870	0.0167658908346099	0.027006514296267	0.00438340949480767	IL4/TGFB1	2
BP	GO:0001516	prostaglandin biosynthetic process	1/10	32/18870	0.0168332919345391	0.027006514296267	0.00438340949480767	PTGS2	1
BP	GO:0002230	positive regulation of defense response to virus by host	1/10	32/18870	0.0168332919345391	0.027006514296267	0.00438340949480767	IL4	1
BP	GO:0002313	mature B cell differentiation involved in immune response	1/10	32/18870	0.0168332919345391	0.027006514296267	0.00438340949480767	IL2	1
BP	GO:0016242	negative regulation of macroautophagy	1/10	32/18870	0.0168332919345391	0.027006514296267	0.00438340949480767	TP53	1
BP	GO:0030808	regulation of nucleotide biosynthetic process	1/10	32/18870	0.0168332919345391	0.027006514296267	0.00438340949480767	IL4	1
BP	GO:0033006	regulation of mast cell activation involved in immune response	1/10	32/18870	0.0168332919345391	0.027006514296267	0.00438340949480767	IL4	1
BP	GO:0034391	regulation of smooth muscle cell apoptotic process	1/10	32/18870	0.0168332919345391	0.027006514296267	0.00438340949480767	IFNG	1
BP	GO:0045907	positive regulation of vasoconstriction	1/10	32/18870	0.0168332919345391	0.027006514296267	0.00438340949480767	PTGS2	1
BP	GO:0046457	prostanoid biosynthetic process	1/10	32/18870	0.0168332919345391	0.027006514296267	0.00438340949480767	PTGS2	1
BP	GO:0072677	eosinophil migration	1/10	32/18870	0.0168332919345391	0.027006514296267	0.00438340949480767	IL4	1
BP	GO:1900371	regulation of purine nucleotide biosynthetic process	1/10	32/18870	0.0168332919345391	0.027006514296267	0.00438340949480767	IL4	1
BP	GO:1901889	negative regulation of cell junction assembly	1/10	32/18870	0.0168332919345391	0.027006514296267	0.00438340949480767	TNF	1
BP	GO:0001654	eye development	2/10	391/18870	0.0172638809028047	0.0276212624168464	0.00448318885615367	BCL2/VEGFA	2
BP	GO:0001701	in utero embryonic development	2/10	392/18870	0.0173475023419154	0.0276212624168464	0.00448318885615367	TP53/VEGFA	2
BP	GO:0031069	hair follicle morphogenesis	1/10	33/18870	0.0173551980328854	0.0276212624168464	0.00448318885615367	BCL2	1
BP	GO:0033032	regulation of myeloid cell apoptotic process	1/10	33/18870	0.0173551980328854	0.0276212624168464	0.00448318885615367	BCL2	1
BP	GO:0033198	response to ATP	1/10	33/18870	0.0173551980328854	0.0276212624168464	0.00448318885615367	PTGS2	1
BP	GO:0034390	smooth muscle cell apoptotic process	1/10	33/18870	0.0173551980328854	0.0276212624168464	0.00448318885615367	IFNG	1
BP	GO:0045577	regulation of B cell differentiation	1/10	33/18870	0.0173551980328854	0.0276212624168464	0.00448318885615367	IL2	1
BP	GO:0045671	negative regulation of osteoclast differentiation	1/10	33/18870	0.0173551980328854	0.0276212624168464	0.00448318885615367	IL4	1
BP	GO:1903715	regulation of aerobic respiration	1/10	33/18870	0.0173551980328854	0.0276212624168464	0.00448318885615367	TNF	1
BP	GO:1905207	regulation of cardiocyte differentiation	1/10	33/18870	0.0173551980328854	0.0276212624168464	0.00448318885615367	TGFB1	1
BP	GO:0019693	ribose phosphate metabolic process	2/10	393/18870	0.0174313013503314	0.0277202244317171	0.00449925131541259	IL4/TGFB1	2
BP	GO:0150063	visual system development	2/10	395/18870	0.0175994313895835	0.0279652576988513	0.00453902250313112	BCL2/VEGFA	2
BP	GO:0001782	B cell homeostasis	1/10	34/18870	0.0178768547733257	0.0280479258106315	0.00455244030974326	BCL2	1
BP	GO:0002828	regulation of type 2 immune response	1/10	34/18870	0.0178768547733257	0.0280479258106315	0.00455244030974326	IL4	1
BP	GO:0006026	aminoglycan catabolic process	1/10	34/18870	0.0178768547733257	0.0280479258106315	0.00455244030974326	TGFB1	1
BP	GO:0030212	hyaluronan metabolic process	1/10	34/18870	0.0178768547733257	0.0280479258106315	0.00455244030974326	TGFB1	1
BP	GO:0034405	response to fluid shear stress	1/10	34/18870	0.0178768547733257	0.0280479258106315	0.00455244030974326	PTGS2	1
BP	GO:0042462	eye photoreceptor cell development	1/10	34/18870	0.0178768547733257	0.0280479258106315	0.00455244030974326	VEGFA	1
BP	GO:0043276	anoikis	1/10	34/18870	0.0178768547733257	0.0280479258106315	0.00455244030974326	BCL2	1
BP	GO:0043372	positive regulation of CD4-positive, alpha-beta T cell differentiation	1/10	34/18870	0.0178768547733257	0.0280479258106315	0.00455244030974326	IFNG	1
BP	GO:0048841	regulation of axon extension involved in axon guidance	1/10	34/18870	0.0178768547733257	0.0280479258106315	0.00455244030974326	VEGFA	1
BP	GO:0050901	leukocyte tethering or rolling	1/10	34/18870	0.0178768547733257	0.0280479258106315	0.00455244030974326	TNF	1
BP	GO:0070528	protein kinase C signaling	1/10	34/18870	0.0178768547733257	0.0280479258106315	0.00455244030974326	VEGFA	1
BP	GO:0071353	cellular response to interleukin-4	1/10	34/18870	0.0178768547733257	0.0280479258106315	0.00455244030974326	IL4	1
BP	GO:0090022	regulation of neutrophil chemotaxis	1/10	34/18870	0.0178768547733257	0.0280479258106315	0.00455244030974326	CXCL8	1
BP	GO:0090183	regulation of kidney development	1/10	34/18870	0.0178768547733257	0.0280479258106315	0.00455244030974326	VEGFA	1
BP	GO:1901797	negative regulation of signal transduction by p53 class mediator	1/10	34/18870	0.0178768547733257	0.0280479258106315	0.00455244030974326	BCL2	1
BP	GO:1902624	positive regulation of neutrophil migration	1/10	34/18870	0.0178768547733257	0.0280479258106315	0.00455244030974326	CXCL8	1
BP	GO:0048880	sensory system development	2/10	401/18870	0.0181080653658991	0.028388313498823	0.00460768841055204	BCL2/VEGFA	2
BP	GO:0001893	maternal placenta development	1/10	35/18870	0.0183982622617667	0.0286179220024824	0.00464495601510063	PTGS2	1
BP	GO:0008340	determination of adult lifespan	1/10	35/18870	0.0183982622617667	0.0286179220024824	0.00464495601510063	TP53	1
BP	GO:0030224	monocyte differentiation	1/10	35/18870	0.0183982622617667	0.0286179220024824	0.00464495601510063	VEGFA	1
BP	GO:0035305	negative regulation of dephosphorylation	1/10	35/18870	0.0183982622617667	0.0286179220024824	0.00464495601510063	TNF	1
BP	GO:0036314	response to sterol	1/10	35/18870	0.0183982622617667	0.0286179220024824	0.00464495601510063	TGFB1	1
BP	GO:0048147	negative regulation of fibroblast proliferation	1/10	35/18870	0.0183982622617667	0.0286179220024824	0.00464495601510063	TP53	1
BP	GO:0048873	homeostasis of number of cells within a tissue	1/10	35/18870	0.0183982622617667	0.0286179220024824	0.00464495601510063	BCL2	1
BP	GO:0050974	detection of mechanical stimulus involved in sensory perception	1/10	35/18870	0.0183982622617667	0.0286179220024824	0.00464495601510063	TNF	1
BP	GO:0051968	positive regulation of synaptic transmission, glutamatergic	1/10	35/18870	0.0183982622617667	0.0286179220024824	0.00464495601510063	PTGS2	1
BP	GO:0090311	regulation of protein deacetylation	1/10	35/18870	0.0183982622617667	0.0286179220024824	0.00464495601510063	IFNG	1
BP	GO:0051090	regulation of DNA-binding transcription factor activity	2/10	406/18870	0.0185367694173	0.0288108570724779	0.00467627117885788	TGFB1/TNF	2
BP	GO:0007178	transmembrane receptor protein serine/threonine kinase signaling pathway	2/10	410/18870	0.0188828869013289	0.0292457813840944	0.00474686345656348	TGFB1/TP53	2
BP	GO:0001569	branching involved in blood vessel morphogenesis	1/10	36/18870	0.0189194206040751	0.0292457813840944	0.00474686345656348	VEGFA	1
BP	GO:0033687	osteoblast proliferation	1/10	36/18870	0.0189194206040751	0.0292457813840944	0.00474686345656348	BCL2	1
BP	GO:0050931	pigment cell differentiation	1/10	36/18870	0.0189194206040751	0.0292457813840944	0.00474686345656348	BCL2	1
BP	GO:0070670	response to interleukin-4	1/10	36/18870	0.0189194206040751	0.0292457813840944	0.00474686345656348	IL4	1
BP	GO:1905332	positive regulation of morphogenesis of an epithelium	1/10	36/18870	0.0189194206040751	0.0292457813840944	0.00474686345656348	VEGFA	1
BP	GO:2000352	negative regulation of endothelial cell apoptotic process	1/10	36/18870	0.0189194206040751	0.0292457813840944	0.00474686345656348	IL4	1
BP	GO:0002052	positive regulation of neuroblast proliferation	1/10	37/18870	0.0194403299060796	0.0297965333664391	0.00483625564698872	VEGFA	1
BP	GO:0009303	rRNA transcription	1/10	37/18870	0.0194403299060796	0.0297965333664391	0.00483625564698872	TP53	1
BP	GO:0010934	macrophage cytokine production	1/10	37/18870	0.0194403299060796	0.0297965333664391	0.00483625564698872	TGFB1	1
BP	GO:0010935	regulation of macrophage cytokine production	1/10	37/18870	0.0194403299060796	0.0297965333664391	0.00483625564698872	TGFB1	1
BP	GO:0033280	response to vitamin D	1/10	37/18870	0.0194403299060796	0.0297965333664391	0.00483625564698872	PTGS2	1
BP	GO:0043243	positive regulation of protein-containing complex disassembly	1/10	37/18870	0.0194403299060796	0.0297965333664391	0.00483625564698872	TNF	1
BP	GO:0045773	positive regulation of axon extension	1/10	37/18870	0.0194403299060796	0.0297965333664391	0.00483625564698872	VEGFA	1
BP	GO:0046677	response to antibiotic	1/10	37/18870	0.0194403299060796	0.0297965333664391	0.00483625564698872	TP53	1
BP	GO:0048730	epidermis morphogenesis	1/10	37/18870	0.0194403299060796	0.0297965333664391	0.00483625564698872	BCL2	1
BP	GO:1905476	negative regulation of protein localization to membrane	1/10	37/18870	0.0194403299060796	0.0297965333664391	0.00483625564698872	TGFB1	1
BP	GO:2000279	negative regulation of DNA biosynthetic process	1/10	37/18870	0.0194403299060796	0.0297965333664391	0.00483625564698872	TP53	1
BP	GO:0002335	mature B cell differentiation	1/10	38/18870	0.0199609902735696	0.0302453056580495	0.00490909558117909	IL2	1
BP	GO:0002369	T cell cytokine production	1/10	38/18870	0.0199609902735696	0.0302453056580495	0.00490909558117909	IL4	1
BP	GO:0002724	regulation of T cell cytokine production	1/10	38/18870	0.0199609902735696	0.0302453056580495	0.00490909558117909	IL4	1
BP	GO:0003180	aortic valve morphogenesis	1/10	38/18870	0.0199609902735696	0.0302453056580495	0.00490909558117909	TGFB1	1
BP	GO:0032965	regulation of collagen biosynthetic process	1/10	38/18870	0.0199609902735696	0.0302453056580495	0.00490909558117909	TGFB1	1
BP	GO:0043516	regulation of DNA damage response, signal transduction by p53 class mediator	1/10	38/18870	0.0199609902735696	0.0302453056580495	0.00490909558117909	TP53	1
BP	GO:0045815	transcription initiation-coupled chromatin remodeling	1/10	38/18870	0.0199609902735696	0.0302453056580495	0.00490909558117909	TP53	1
BP	GO:0048536	spleen development	1/10	38/18870	0.0199609902735696	0.0302453056580495	0.00490909558117909	BCL2	1
BP	GO:0048741	skeletal muscle fiber development	1/10	38/18870	0.0199609902735696	0.0302453056580495	0.00490909558117909	BCL2	1
BP	GO:0048846	axon extension involved in axon guidance	1/10	38/18870	0.0199609902735696	0.0302453056580495	0.00490909558117909	VEGFA	1
BP	GO:0060563	neuroepithelial cell differentiation	1/10	38/18870	0.0199609902735696	0.0302453056580495	0.00490909558117909	TGFB1	1
BP	GO:0071404	cellular response to low-density lipoprotein particle stimulus	1/10	38/18870	0.0199609902735696	0.0302453056580495	0.00490909558117909	TGFB1	1
BP	GO:1902229	regulation of intrinsic apoptotic signaling pathway in response to DNA damage	1/10	38/18870	0.0199609902735696	0.0302453056580495	0.00490909558117909	BCL2	1
BP	GO:1902284	neuron projection extension involved in neuron projection guidance	1/10	38/18870	0.0199609902735696	0.0302453056580495	0.00490909558117909	VEGFA	1
BP	GO:1990776	response to angiotensin	1/10	38/18870	0.0199609902735696	0.0302453056580495	0.00490909558117909	PTGS2	1
BP	GO:0045088	regulation of innate immune response	2/10	425/18870	0.0202056052203266	0.0305926691967075	0.00496547592766882	TGFB1/TNF	2
BP	GO:0009314	response to radiation	2/10	428/18870	0.0204748101704748	0.0307762045345494	0.00499526542710971	BCL2/TP53	2
BP	GO:0000423	mitophagy	1/10	39/18870	0.0204814018122943	0.0307762045345494	0.00499526542710971	TP53	1
BP	GO:0001662	behavioral fear response	1/10	39/18870	0.0204814018122943	0.0307762045345494	0.00499526542710971	BCL2	1
BP	GO:0002385	mucosal immune response	1/10	39/18870	0.0204814018122943	0.0307762045345494	0.00499526542710971	IL4	1
BP	GO:0010762	regulation of fibroblast migration	1/10	39/18870	0.0204814018122943	0.0307762045345494	0.00499526542710971	TGFB1	1
BP	GO:0032885	regulation of polysaccharide biosynthetic process	1/10	39/18870	0.0204814018122943	0.0307762045345494	0.00499526542710971	TGFB1	1
BP	GO:0043550	regulation of lipid kinase activity	1/10	39/18870	0.0204814018122943	0.0307762045345494	0.00499526542710971	TGFB1	1
BP	GO:0051938	L-glutamate import	1/10	39/18870	0.0204814018122943	0.0307762045345494	0.00499526542710971	TNF	1
BP	GO:0055094	response to lipoprotein particle	1/10	39/18870	0.0204814018122943	0.0307762045345494	0.00499526542710971	TGFB1	1
BP	GO:0060999	positive regulation of dendritic spine development	1/10	39/18870	0.0204814018122943	0.0307762045345494	0.00499526542710971	IL2	1
BP	GO:0002209	behavioral defense response	1/10	40/18870	0.0210015646279639	0.0312979903999072	0.00507995614622196	BCL2	1
BP	GO:0010742	macrophage derived foam cell differentiation	1/10	40/18870	0.0210015646279639	0.0312979903999072	0.00507995614622196	TGFB1	1
BP	GO:0030279	negative regulation of ossification	1/10	40/18870	0.0210015646279639	0.0312979903999072	0.00507995614622196	BCL2	1
BP	GO:0032570	response to progesterone	1/10	40/18870	0.0210015646279639	0.0312979903999072	0.00507995614622196	TGFB1	1
BP	GO:0033028	myeloid cell apoptotic process	1/10	40/18870	0.0210015646279639	0.0312979903999072	0.00507995614622196	BCL2	1
BP	GO:0035886	vascular associated smooth muscle cell differentiation	1/10	40/18870	0.0210015646279639	0.0312979903999072	0.00507995614622196	VEGFA	1
BP	GO:0043368	positive T cell selection	1/10	40/18870	0.0210015646279639	0.0312979903999072	0.00507995614622196	BCL2	1
BP	GO:0048753	pigment granule organization	1/10	40/18870	0.0210015646279639	0.0312979903999072	0.00507995614622196	BCL2	1
BP	GO:0062098	regulation of programmed necrotic cell death	1/10	40/18870	0.0210015646279639	0.0312979903999072	0.00507995614622196	TP53	1
BP	GO:0070884	regulation of calcineurin-NFAT signaling cascade	1/10	40/18870	0.0210015646279639	0.0312979903999072	0.00507995614622196	TNF	1
BP	GO:1903146	regulation of autophagy of mitochondrion	1/10	40/18870	0.0210015646279639	0.0312979903999072	0.00507995614622196	TP53	1
BP	GO:0034470	ncRNA processing	2/10	439/18870	0.0214750631646431	0.0319056324222363	0.00517858212145525	TGFB1/TP53	2
BP	GO:0031952	regulation of protein autophosphorylation	1/10	41/18870	0.0215214788262498	0.0319056324222363	0.00517858212145525	VEGFA	1
BP	GO:0042554	superoxide anion generation	1/10	41/18870	0.0215214788262498	0.0319056324222363	0.00517858212145525	TGFB1	1
BP	GO:0045923	positive regulation of fatty acid metabolic process	1/10	41/18870	0.0215214788262498	0.0319056324222363	0.00517858212145525	PTGS2	1
BP	GO:0090077	foam cell differentiation	1/10	41/18870	0.0215214788262498	0.0319056324222363	0.00517858212145525	TGFB1	1
BP	GO:0106056	regulation of calcineurin-mediated signaling	1/10	41/18870	0.0215214788262498	0.0319056324222363	0.00517858212145525	TNF	1
BP	GO:1904994	regulation of leukocyte adhesion to vascular endothelial cell	1/10	41/18870	0.0215214788262498	0.0319056324222363	0.00517858212145525	TNF	1
BP	GO:0042391	regulation of membrane potential	2/10	440/18870	0.0215670163261019	0.031949352310468	0.0051856782676326	BCL2/TNF	2
BP	GO:0015711	organic anion transport	2/10	443/18870	0.0218438918742786	0.0323151095176377	0.00524504407830752	PTGS2/TNF	2
BP	GO:0006816	calcium ion transport	2/10	445/18870	0.0220293206279988	0.0323151095176377	0.00524504407830752	BCL2/PTGS2	2
BP	GO:0007595	lactation	1/10	42/18870	0.0220411445127835	0.0323151095176377	0.00524504407830752	VEGFA	1
BP	GO:0014904	myotube cell development	1/10	42/18870	0.0220411445127835	0.0323151095176377	0.00524504407830752	BCL2	1
BP	GO:0030866	cortical actin cytoskeleton organization	1/10	42/18870	0.0220411445127835	0.0323151095176377	0.00524504407830752	TNF	1
BP	GO:0032733	positive regulation of interleukin-10 production	1/10	42/18870	0.0220411445127835	0.0323151095176377	0.00524504407830752	IL4	1
BP	GO:0035307	positive regulation of protein dephosphorylation	1/10	42/18870	0.0220411445127835	0.0323151095176377	0.00524504407830752	TGFB1	1
BP	GO:0042092	type 2 immune response	1/10	42/18870	0.0220411445127835	0.0323151095176377	0.00524504407830752	IL4	1
BP	GO:0048512	circadian behavior	1/10	42/18870	0.0220411445127835	0.0323151095176377	0.00524504407830752	TP53	1
BP	GO:0050850	positive regulation of calcium-mediated signaling	1/10	42/18870	0.0220411445127835	0.0323151095176377	0.00524504407830752	TNF	1
BP	GO:0071402	cellular response to lipoprotein particle stimulus	1/10	42/18870	0.0220411445127835	0.0323151095176377	0.00524504407830752	TGFB1	1
BP	GO:0071542	dopaminergic neuron differentiation	1/10	42/18870	0.0220411445127835	0.0323151095176377	0.00524504407830752	VEGFA	1
BP	GO:0071634	regulation of transforming growth factor beta production	1/10	42/18870	0.0220411445127835	0.0323151095176377	0.00524504407830752	PTGS2	1
BP	GO:2000008	regulation of protein localization to cell surface	1/10	42/18870	0.0220411445127835	0.0323151095176377	0.00524504407830752	TNF	1
BP	GO:0007409	axonogenesis	2/10	448/18870	0.0223087280156224	0.0326833535534248	0.00530481352449253	BCL2/VEGFA	2
BP	GO:0002251	organ or tissue specific immune response	1/10	43/18870	0.022560561793157	0.0328348527267366	0.00532940325523177	IL4	1
BP	GO:0003176	aortic valve development	1/10	43/18870	0.022560561793157	0.0328348527267366	0.00532940325523177	TGFB1	1
BP	GO:0010712	regulation of collagen metabolic process	1/10	43/18870	0.022560561793157	0.0328348527267366	0.00532940325523177	TGFB1	1
BP	GO:0032735	positive regulation of interleukin-12 production	1/10	43/18870	0.022560561793157	0.0328348527267366	0.00532940325523177	IFNG	1
BP	GO:0033003	regulation of mast cell activation	1/10	43/18870	0.022560561793157	0.0328348527267366	0.00532940325523177	IL4	1
BP	GO:0046717	acid secretion	1/10	43/18870	0.022560561793157	0.0328348527267366	0.00532940325523177	TNF	1
BP	GO:0051955	regulation of amino acid transport	1/10	43/18870	0.022560561793157	0.0328348527267366	0.00532940325523177	TNF	1
BP	GO:1904037	positive regulation of epithelial cell apoptotic process	1/10	43/18870	0.022560561793157	0.0328348527267366	0.00532940325523177	TGFB1	1
BP	GO:1904646	cellular response to amyloid-beta	1/10	43/18870	0.022560561793157	0.0328348527267366	0.00532940325523177	TNF	1
BP	GO:0003012	muscle system process	2/10	452/18870	0.0226836241747474	0.0329898434856991	0.00535455970293142	PTGS2/TNF	2
BP	GO:0034765	regulation of monoatomic ion transmembrane transport	2/10	454/18870	0.0228720776897933	0.033239639912685	0.0053951039959789	IFNG/BCL2	2
BP	GO:1901987	regulation of cell cycle phase transition	2/10	456/18870	0.0230611997305502	0.03327425341701	0.00540072209100007	BCL2/TP53	2
BP	GO:0006739	NADP metabolic process	1/10	44/18870	0.0230797307729236	0.03327425341701	0.00540072209100007	TP53	1
BP	GO:0007622	rhythmic behavior	1/10	44/18870	0.0230797307729236	0.03327425341701	0.00540072209100007	TP53	1
BP	GO:0019320	hexose catabolic process	1/10	44/18870	0.0230797307729236	0.03327425341701	0.00540072209100007	TP53	1
BP	GO:0043506	regulation of JUN kinase activity	1/10	44/18870	0.0230797307729236	0.03327425341701	0.00540072209100007	TNF	1
BP	GO:0045840	positive regulation of mitotic nuclear division	1/10	44/18870	0.0230797307729236	0.03327425341701	0.00540072209100007	TNF	1
BP	GO:0046006	regulation of activated T cell proliferation	1/10	44/18870	0.0230797307729236	0.03327425341701	0.00540072209100007	IL2	1
BP	GO:0046640	regulation of alpha-beta T cell proliferation	1/10	44/18870	0.0230797307729236	0.03327425341701	0.00540072209100007	IL2	1
BP	GO:0050691	regulation of defense response to virus by host	1/10	44/18870	0.0230797307729236	0.03327425341701	0.00540072209100007	IL4	1
BP	GO:1903307	positive regulation of regulated secretory pathway	1/10	44/18870	0.0230797307729236	0.03327425341701	0.00540072209100007	IL4	1
BP	GO:2000516	positive regulation of CD4-positive, alpha-beta T cell activation	1/10	44/18870	0.0230797307729236	0.03327425341701	0.00540072209100007	IFNG	1
BP	GO:0002347	response to tumor cell	1/10	45/18870	0.0235986515575971	0.033753531071247	0.00547851333044639	TGFB1	1
BP	GO:0010799	regulation of peptidyl-threonine phosphorylation	1/10	45/18870	0.0235986515575971	0.033753531071247	0.00547851333044639	TGFB1	1
BP	GO:0014014	negative regulation of gliogenesis	1/10	45/18870	0.0235986515575971	0.033753531071247	0.00547851333044639	TP53	1
BP	GO:0031641	regulation of myelination	1/10	45/18870	0.0235986515575971	0.033753531071247	0.00547851333044639	TNF	1
BP	GO:0033173	calcineurin-NFAT signaling cascade	1/10	45/18870	0.0235986515575971	0.033753531071247	0.00547851333044639	TNF	1
BP	GO:0042596	fear response	1/10	45/18870	0.0235986515575971	0.033753531071247	0.00547851333044639	BCL2	1
BP	GO:0045687	positive regulation of glial cell differentiation	1/10	45/18870	0.0235986515575971	0.033753531071247	0.00547851333044639	TGFB1	1
BP	GO:0071604	transforming growth factor beta production	1/10	45/18870	0.0235986515575971	0.033753531071247	0.00547851333044639	PTGS2	1
BP	GO:0090199	regulation of release of cytochrome c from mitochondria	1/10	45/18870	0.0235986515575971	0.033753531071247	0.00547851333044639	TP53	1
BP	GO:0140894	endolysosomal toll-like receptor signaling pathway	1/10	45/18870	0.0235986515575971	0.033753531071247	0.00547851333044639	TNF	1
BP	GO:1900744	regulation of p38MAPK cascade	1/10	45/18870	0.0235986515575971	0.033753531071247	0.00547851333044639	VEGFA	1
BP	GO:0003009	skeletal muscle contraction	1/10	46/18870	0.0241173242526534	0.0342982804193093	0.00556693123726662	TNF	1
BP	GO:0006984	ER-nucleus signaling pathway	1/10	46/18870	0.0241173242526534	0.0342982804193093	0.00556693123726662	TP53	1
BP	GO:0032309	icosanoid secretion	1/10	46/18870	0.0241173242526534	0.0342982804193093	0.00556693123726662	PTGS2	1
BP	GO:0032881	regulation of polysaccharide metabolic process	1/10	46/18870	0.0241173242526534	0.0342982804193093	0.00556693123726662	TGFB1	1
BP	GO:0051972	regulation of telomerase activity	1/10	46/18870	0.0241173242526534	0.0342982804193093	0.00556693123726662	TP53	1
BP	GO:0085029	extracellular matrix assembly	1/10	46/18870	0.0241173242526534	0.0342982804193093	0.00556693123726662	TGFB1	1
BP	GO:0097028	dendritic cell differentiation	1/10	46/18870	0.0241173242526534	0.0342982804193093	0.00556693123726662	IL4	1
BP	GO:1902622	regulation of neutrophil migration	1/10	46/18870	0.0241173242526534	0.0342982804193093	0.00556693123726662	CXCL8	1
BP	GO:0051656	establishment of organelle localization	2/10	469/18870	0.0243066971925665	0.0345429222772305	0.00560663889561434	IL4/IFNG	2
BP	GO:0044772	mitotic cell cycle phase transition	2/10	470/18870	0.0244036619273954	0.0346559849482484	0.00562499002305757	BCL2/TP53	2
BP	GO:0002920	regulation of humoral immune response	1/10	47/18870	0.0246357489635262	0.0346641527818944	0.00562631573874096	TNF	1
BP	GO:0003254	regulation of membrane depolarization	1/10	47/18870	0.0246357489635262	0.0346641527818944	0.00562631573874096	BCL2	1
BP	GO:0010830	regulation of myotube differentiation	1/10	47/18870	0.0246357489635262	0.0346641527818944	0.00562631573874096	BCL2	1
BP	GO:0035794	positive regulation of mitochondrial membrane permeability	1/10	47/18870	0.0246357489635262	0.0346641527818944	0.00562631573874096	TP53	1
BP	GO:0042311	vasodilation	1/10	47/18870	0.0246357489635262	0.0346641527818944	0.00562631573874096	TNF	1
BP	GO:0043300	regulation of leukocyte degranulation	1/10	47/18870	0.0246357489635262	0.0346641527818944	0.00562631573874096	IL4	1
BP	GO:0043666	regulation of phosphoprotein phosphatase activity	1/10	47/18870	0.0246357489635262	0.0346641527818944	0.00562631573874096	TNF	1
BP	GO:0045933	positive regulation of muscle contraction	1/10	47/18870	0.0246357489635262	0.0346641527818944	0.00562631573874096	PTGS2	1
BP	GO:0046633	alpha-beta T cell proliferation	1/10	47/18870	0.0246357489635262	0.0346641527818944	0.00562631573874096	IL2	1
BP	GO:0050798	activated T cell proliferation	1/10	47/18870	0.0246357489635262	0.0346641527818944	0.00562631573874096	IL2	1
BP	GO:0055010	ventricular cardiac muscle tissue morphogenesis	1/10	47/18870	0.0246357489635262	0.0346641527818944	0.00562631573874096	TGFB1	1
BP	GO:0140353	lipid export from cell	1/10	47/18870	0.0246357489635262	0.0346641527818944	0.00562631573874096	PTGS2	1
BP	GO:1905314	semi-lunar valve development	1/10	47/18870	0.0246357489635262	0.0346641527818944	0.00562631573874096	TGFB1	1
BP	GO:0002757	immune response-activating signaling pathway	2/10	473/18870	0.0246955424734763	0.0347237465146125	0.00563598835813056	BCL2/TNF	2
BP	GO:0001754	eye photoreceptor cell differentiation	1/10	48/18870	0.0251539257956128	0.0351202428184187	0.00570034341127418	VEGFA	1
BP	GO:0002861	regulation of inflammatory response to antigenic stimulus	1/10	48/18870	0.0251539257956128	0.0351202428184187	0.00570034341127418	TNF	1
BP	GO:0032964	collagen biosynthetic process	1/10	48/18870	0.0251539257956128	0.0351202428184187	0.00570034341127418	TGFB1	1
BP	GO:0042551	neuron maturation	1/10	48/18870	0.0251539257956128	0.0351202428184187	0.00570034341127418	BCL2	1
BP	GO:0044331	cell-cell adhesion mediated by cadherin	1/10	48/18870	0.0251539257956128	0.0351202428184187	0.00570034341127418	VEGFA	1
BP	GO:0045776	negative regulation of blood pressure	1/10	48/18870	0.0251539257956128	0.0351202428184187	0.00570034341127418	TNF	1
BP	GO:0097720	calcineurin-mediated signaling	1/10	48/18870	0.0251539257956128	0.0351202428184187	0.00570034341127418	TNF	1
BP	GO:0099601	regulation of neurotransmitter receptor activity	1/10	48/18870	0.0251539257956128	0.0351202428184187	0.00570034341127418	IFNG	1
BP	GO:0140374	antiviral innate immune response	1/10	48/18870	0.0251539257956128	0.0351202428184187	0.00570034341127418	TNF	1
BP	GO:1903587	regulation of blood vessel endothelial cell proliferation involved in sprouting angiogenesis	1/10	48/18870	0.0251539257956128	0.0351202428184187	0.00570034341127418	VEGFA	1
BP	GO:0007520	myoblast fusion	1/10	49/18870	0.0256718548542701	0.0356434191177489	0.00578525981080594	IL4	1
BP	GO:0014911	positive regulation of smooth muscle cell migration	1/10	49/18870	0.0256718548542701	0.0356434191177489	0.00578525981080594	BCL2	1
BP	GO:0042269	regulation of natural killer cell mediated cytotoxicity	1/10	49/18870	0.0256718548542701	0.0356434191177489	0.00578525981080594	TGFB1	1
BP	GO:0042461	photoreceptor cell development	1/10	49/18870	0.0256718548542701	0.0356434191177489	0.00578525981080594	VEGFA	1
BP	GO:0048538	thymus development	1/10	49/18870	0.0256718548542701	0.0356434191177489	0.00578525981080594	BCL2	1
BP	GO:0048546	digestive tract morphogenesis	1/10	49/18870	0.0256718548542701	0.0356434191177489	0.00578525981080594	BCL2	1
BP	GO:1902108	regulation of mitochondrial membrane permeability involved in apoptotic process	1/10	49/18870	0.0256718548542701	0.0356434191177489	0.00578525981080594	TP53	1
BP	GO:1903170	negative regulation of calcium ion transmembrane transport	1/10	49/18870	0.0256718548542701	0.0356434191177489	0.00578525981080594	BCL2	1
BP	GO:0006693	prostaglandin metabolic process	1/10	50/18870	0.0261895362448155	0.0361353892331445	0.00586511115523824	PTGS2	1
BP	GO:0009299	mRNA transcription	1/10	50/18870	0.0261895362448155	0.0361353892331445	0.00586511115523824	TP53	1
BP	GO:0010665	regulation of cardiac muscle cell apoptotic process	1/10	50/18870	0.0261895362448155	0.0361353892331445	0.00586511115523824	TP53	1
BP	GO:0030865	cortical cytoskeleton organization	1/10	50/18870	0.0261895362448155	0.0361353892331445	0.00586511115523824	TNF	1
BP	GO:0031294	lymphocyte costimulation	1/10	50/18870	0.0261895362448155	0.0361353892331445	0.00586511115523824	IL4	1
BP	GO:0048066	developmental pigmentation	1/10	50/18870	0.0261895362448155	0.0361353892331445	0.00586511115523824	BCL2	1
BP	GO:0060976	coronary vasculature development	1/10	50/18870	0.0261895362448155	0.0361353892331445	0.00586511115523824	VEGFA	1
BP	GO:0061082	myeloid leukocyte cytokine production	1/10	50/18870	0.0261895362448155	0.0361353892331445	0.00586511115523824	TGFB1	1
BP	GO:0089718	amino acid import across plasma membrane	1/10	50/18870	0.0261895362448155	0.0361353892331445	0.00586511115523824	TNF	1
BP	GO:0050804	modulation of chemical synaptic transmission	2/10	489/18870	0.0262770606522884	0.0362310441542287	0.00588063684228936	PTGS2/TNF	2
BP	GO:0099177	regulation of trans-synaptic signaling	2/10	490/18870	0.0263772843873187	0.0363440645087554	0.00589898110137085	PTGS2/TNF	2
BP	GO:0001974	blood vessel remodeling	1/10	51/18870	0.0267069700725281	0.0366967407966897	0.00595622375668601	TGFB1	1
BP	GO:0006692	prostanoid metabolic process	1/10	51/18870	0.0267069700725281	0.0366967407966897	0.00595622375668601	PTGS2	1
BP	GO:0038084	vascular endothelial growth factor signaling pathway	1/10	51/18870	0.0267069700725281	0.0366967407966897	0.00595622375668601	VEGFA	1
BP	GO:1905710	positive regulation of membrane permeability	1/10	51/18870	0.0267069700725281	0.0366967407966897	0.00595622375668601	TP53	1
BP	GO:0006110	regulation of glycolytic process	1/10	52/18870	0.0272241564426471	0.037176471520789	0.00603408853360238	IFNG	1
BP	GO:0006636	unsaturated fatty acid biosynthetic process	1/10	52/18870	0.0272241564426471	0.037176471520789	0.00603408853360238	PTGS2	1
BP	GO:0010662	regulation of striated muscle cell apoptotic process	1/10	52/18870	0.0272241564426471	0.037176471520789	0.00603408853360238	TP53	1
BP	GO:0010823	negative regulation of mitochondrion organization	1/10	52/18870	0.0272241564426471	0.037176471520789	0.00603408853360238	TP53	1
BP	GO:0031103	axon regeneration	1/10	52/18870	0.0272241564426471	0.037176471520789	0.00603408853360238	BCL2	1
BP	GO:0046365	monosaccharide catabolic process	1/10	52/18870	0.0272241564426471	0.037176471520789	0.00603408853360238	TP53	1
BP	GO:0046638	positive regulation of alpha-beta T cell differentiation	1/10	52/18870	0.0272241564426471	0.037176471520789	0.00603408853360238	IFNG	1
BP	GO:0071470	cellular response to osmotic stress	1/10	52/18870	0.0272241564426471	0.037176471520789	0.00603408853360238	PTGS2	1
BP	GO:1904707	positive regulation of vascular associated smooth muscle cell proliferation	1/10	52/18870	0.0272241564426471	0.037176471520789	0.00603408853360238	TNF	1
BP	GO:0002764	immune response-regulating signaling pathway	2/10	500/18870	0.0273883635226049	0.0373750731826637	0.00606632343814415	BCL2/TNF	2
BP	GO:0002715	regulation of natural killer cell mediated immunity	1/10	53/18870	0.0277410954603736	0.0376756623885429	0.00611511187357988	TGFB1	1
BP	GO:0002762	negative regulation of myeloid leukocyte differentiation	1/10	53/18870	0.0277410954603736	0.0376756623885429	0.00611511187357988	IL4	1
BP	GO:0045058	T cell selection	1/10	53/18870	0.0277410954603736	0.0376756623885429	0.00611511187357988	BCL2	1
BP	GO:0050982	detection of mechanical stimulus	1/10	53/18870	0.0277410954603736	0.0376756623885429	0.00611511187357988	TNF	1
BP	GO:0060390	regulation of SMAD protein signal transduction	1/10	53/18870	0.0277410954603736	0.0376756623885429	0.00611511187357988	TGFB1	1
BP	GO:1904645	response to amyloid-beta	1/10	53/18870	0.0277410954603736	0.0376756623885429	0.00611511187357988	TNF	1
BP	GO:2001238	positive regulation of extrinsic apoptotic signaling pathway	1/10	53/18870	0.0277410954603736	0.0376756623885429	0.00611511187357988	TNF	1
BP	GO:0010659	cardiac muscle cell apoptotic process	1/10	54/18870	0.0282577872308682	0.0381432233062093	0.00619100137725356	TP53	1
BP	GO:0010761	fibroblast migration	1/10	54/18870	0.0282577872308682	0.0381432233062093	0.00619100137725356	TGFB1	1
BP	GO:0010883	regulation of lipid storage	1/10	54/18870	0.0282577872308682	0.0381432233062093	0.00619100137725356	TNF	1
BP	GO:0043303	mast cell degranulation	1/10	54/18870	0.0282577872308682	0.0381432233062093	0.00619100137725356	IL4	1
BP	GO:0045744	negative regulation of G protein-coupled receptor signaling pathway	1/10	54/18870	0.0282577872308682	0.0381432233062093	0.00619100137725356	CXCL8	1
BP	GO:0050805	negative regulation of synaptic transmission	1/10	54/18870	0.0282577872308682	0.0381432233062093	0.00619100137725356	PTGS2	1
BP	GO:0050873	brown fat cell differentiation	1/10	54/18870	0.0282577872308682	0.0381432233062093	0.00619100137725356	PTGS2	1
BP	GO:0060425	lung morphogenesis	1/10	54/18870	0.0282577872308682	0.0381432233062093	0.00619100137725356	TNF	1
BP	GO:2000772	regulation of cellular senescence	1/10	54/18870	0.0282577872308682	0.0381432233062093	0.00619100137725356	TP53	1
BP	GO:0002043	blood vessel endothelial cell proliferation involved in sprouting angiogenesis	1/10	55/18870	0.0287742318592532	0.0386568796435716	0.00627437259804726	VEGFA	1
BP	GO:0002455	humoral immune response mediated by circulating immunoglobulin	1/10	55/18870	0.0287742318592532	0.0386568796435716	0.00627437259804726	TNF	1
BP	GO:0010559	regulation of glycoprotein biosynthetic process	1/10	55/18870	0.0287742318592532	0.0386568796435716	0.00627437259804726	BCL2	1
BP	GO:0042304	regulation of fatty acid biosynthetic process	1/10	55/18870	0.0287742318592532	0.0386568796435716	0.00627437259804726	PTGS2	1
BP	GO:0045071	negative regulation of viral genome replication	1/10	55/18870	0.0287742318592532	0.0386568796435716	0.00627437259804726	TNF	1
BP	GO:0051452	intracellular pH reduction	1/10	55/18870	0.0287742318592532	0.0386568796435716	0.00627437259804726	BCL2	1
BP	GO:2000648	positive regulation of stem cell proliferation	1/10	55/18870	0.0287742318592532	0.0386568796435716	0.00627437259804726	TGFB1	1
BP	GO:0001954	positive regulation of cell-matrix adhesion	1/10	56/18870	0.0292904294506114	0.0392180531514239	0.00636545629939314	VEGFA	1
BP	GO:0002279	mast cell activation involved in immune response	1/10	56/18870	0.0292904294506114	0.0392180531514239	0.00636545629939314	IL4	1
BP	GO:0010658	striated muscle cell apoptotic process	1/10	56/18870	0.0292904294506114	0.0392180531514239	0.00636545629939314	TP53	1
BP	GO:0052372	modulation by symbiont of entry into host	1/10	56/18870	0.0292904294506114	0.0392180531514239	0.00636545629939314	CXCL8	1
BP	GO:0070542	response to fatty acid	1/10	56/18870	0.0292904294506114	0.0392180531514239	0.00636545629939314	PTGS2	1
BP	GO:0002448	mast cell mediated immunity	1/10	57/18870	0.0298063801099872	0.0397751359242523	0.00645587603623963	IL4	1
BP	GO:0019748	secondary metabolic process	1/10	57/18870	0.0298063801099872	0.0397751359242523	0.00645587603623963	BCL2	1
BP	GO:0034332	adherens junction organization	1/10	57/18870	0.0298063801099872	0.0397751359242523	0.00645587603623963	VEGFA	1
BP	GO:0038066	p38MAPK cascade	1/10	57/18870	0.0298063801099872	0.0397751359242523	0.00645587603623963	VEGFA	1
BP	GO:0060998	regulation of dendritic spine development	1/10	57/18870	0.0298063801099872	0.0397751359242523	0.00645587603623963	IL2	1
BP	GO:0002707	negative regulation of lymphocyte mediated immunity	1/10	58/18870	0.030322083942385	0.0402743623277442	0.0065369051439993	TGFB1	1
BP	GO:0003229	ventricular cardiac muscle tissue development	1/10	58/18870	0.030322083942385	0.0402743623277442	0.0065369051439993	TGFB1	1
BP	GO:0006476	protein deacetylation	1/10	58/18870	0.030322083942385	0.0402743623277442	0.0065369051439993	IFNG	1
BP	GO:0019369	arachidonic acid metabolic process	1/10	58/18870	0.030322083942385	0.0402743623277442	0.0065369051439993	PTGS2	1
BP	GO:0031102	neuron projection regeneration	1/10	58/18870	0.030322083942385	0.0402743623277442	0.0065369051439993	BCL2	1
BP	GO:0048008	platelet-derived growth factor receptor signaling pathway	1/10	58/18870	0.030322083942385	0.0402743623277442	0.0065369051439993	VEGFA	1
BP	GO:0061756	leukocyte adhesion to vascular endothelial cell	1/10	58/18870	0.030322083942385	0.0402743623277442	0.0065369051439993	TNF	1
BP	GO:0002886	regulation of myeloid leukocyte mediated immunity	1/10	59/18870	0.030837541052771	0.0407957104558586	0.00662152481426872	IL4	1
BP	GO:0006826	iron ion transport	1/10	59/18870	0.030837541052771	0.0407957104558586	0.00662152481426872	IFNG	1
BP	GO:0010718	positive regulation of epithelial to mesenchymal transition	1/10	59/18870	0.030837541052771	0.0407957104558586	0.00662152481426872	TGFB1	1
BP	GO:0050881	musculoskeletal movement	1/10	59/18870	0.030837541052771	0.0407957104558586	0.00662152481426872	TNF	1
BP	GO:0060135	maternal process involved in female pregnancy	1/10	59/18870	0.030837541052771	0.0407957104558586	0.00662152481426872	PTGS2	1
BP	GO:0098900	regulation of action potential	1/10	59/18870	0.030837541052771	0.0407957104558586	0.00662152481426872	TNF	1
BP	GO:0046324	regulation of glucose import	1/10	60/18870	0.0313527515460708	0.0413947800585059	0.00671875940572646	TNF	1
BP	GO:0050879	multicellular organismal movement	1/10	60/18870	0.0313527515460708	0.0413947800585059	0.00671875940572646	TNF	1
BP	GO:0051785	positive regulation of nuclear division	1/10	60/18870	0.0313527515460708	0.0413947800585059	0.00671875940572646	TNF	1
BP	GO:0003179	heart valve morphogenesis	1/10	61/18870	0.0318677155271737	0.0417699944796596	0.00677966021055565	TGFB1	1
BP	GO:0006611	protein export from nucleus	1/10	61/18870	0.0318677155271737	0.0417699944796596	0.00677966021055565	TGFB1	1
BP	GO:0006940	regulation of smooth muscle contraction	1/10	61/18870	0.0318677155271737	0.0417699944796596	0.00677966021055565	PTGS2	1
BP	GO:0034113	heterotypic cell-cell adhesion	1/10	61/18870	0.0318677155271737	0.0417699944796596	0.00677966021055565	TNF	1
BP	GO:0046456	icosanoid biosynthetic process	1/10	61/18870	0.0318677155271737	0.0417699944796596	0.00677966021055565	PTGS2	1
BP	GO:0048010	vascular endothelial growth factor receptor signaling pathway	1/10	61/18870	0.0318677155271737	0.0417699944796596	0.00677966021055565	VEGFA	1
BP	GO:0048599	oocyte development	1/10	61/18870	0.0318677155271737	0.0417699944796596	0.00677966021055565	BCL2	1
BP	GO:0050994	regulation of lipid catabolic process	1/10	61/18870	0.0318677155271737	0.0417699944796596	0.00677966021055565	TNF	1
BP	GO:0055008	cardiac muscle tissue morphogenesis	1/10	61/18870	0.0318677155271737	0.0417699944796596	0.00677966021055565	TGFB1	1
BP	GO:1903018	regulation of glycoprotein metabolic process	1/10	61/18870	0.0318677155271737	0.0417699944796596	0.00677966021055565	BCL2	1
BP	GO:1903670	regulation of sprouting angiogenesis	1/10	61/18870	0.0318677155271737	0.0417699944796596	0.00677966021055565	VEGFA	1
BP	GO:0022617	extracellular matrix disassembly	1/10	62/18870	0.0323824331009268	0.0423331741982569	0.00687106953864224	TGFB1	1
BP	GO:0043030	regulation of macrophage activation	1/10	62/18870	0.0323824331009268	0.0423331741982569	0.00687106953864224	IL4	1
BP	GO:0060261	positive regulation of transcription initiation by RNA polymerase II	1/10	62/18870	0.0323824331009268	0.0423331741982569	0.00687106953864224	TP53	1
BP	GO:1903053	regulation of extracellular matrix organization	1/10	62/18870	0.0323824331009268	0.0423331741982569	0.00687106953864224	TGFB1	1
BP	GO:0000768	syncytium formation by plasma membrane fusion	1/10	63/18870	0.0328969043721409	0.0426973511114293	0.00693017885284241	IL4	1
BP	GO:0002090	regulation of receptor internalization	1/10	63/18870	0.0328969043721409	0.0426973511114293	0.00693017885284241	VEGFA	1
BP	GO:0008631	intrinsic apoptotic signaling pathway in response to oxidative stress	1/10	63/18870	0.0328969043721409	0.0426973511114293	0.00693017885284241	BCL2	1
BP	GO:0032757	positive regulation of interleukin-8 production	1/10	63/18870	0.0328969043721409	0.0426973511114293	0.00693017885284241	TNF	1
BP	GO:0033059	cellular pigmentation	1/10	63/18870	0.0328969043721409	0.0426973511114293	0.00693017885284241	BCL2	1
BP	GO:0040014	regulation of multicellular organism growth	1/10	63/18870	0.0328969043721409	0.0426973511114293	0.00693017885284241	BCL2	1
BP	GO:0051893	regulation of focal adhesion assembly	1/10	63/18870	0.0328969043721409	0.0426973511114293	0.00693017885284241	VEGFA	1
BP	GO:0071715	icosanoid transport	1/10	63/18870	0.0328969043721409	0.0426973511114293	0.00693017885284241	PTGS2	1
BP	GO:0090109	regulation of cell-substrate junction assembly	1/10	63/18870	0.0328969043721409	0.0426973511114293	0.00693017885284241	VEGFA	1
BP	GO:0140253	cell-cell fusion	1/10	63/18870	0.0328969043721409	0.0426973511114293	0.00693017885284241	IL4	1
BP	GO:2000179	positive regulation of neural precursor cell proliferation	1/10	63/18870	0.0328969043721409	0.0426973511114293	0.00693017885284241	VEGFA	1
BP	GO:0019229	regulation of vasoconstriction	1/10	64/18870	0.0334111294455861	0.0431677863245697	0.00700653488151572	PTGS2	1
BP	GO:0031100	animal organ regeneration	1/10	64/18870	0.0334111294455861	0.0431677863245697	0.00700653488151572	TNF	1
BP	GO:0032615	interleukin-12 production	1/10	64/18870	0.0334111294455861	0.0431677863245697	0.00700653488151572	IFNG	1
BP	GO:0032655	regulation of interleukin-12 production	1/10	64/18870	0.0334111294455861	0.0431677863245697	0.00700653488151572	IFNG	1
BP	GO:0043462	regulation of ATP-dependent activity	1/10	64/18870	0.0334111294455861	0.0431677863245697	0.00700653488151572	TP53	1
BP	GO:0046530	photoreceptor cell differentiation	1/10	64/18870	0.0334111294455861	0.0431677863245697	0.00700653488151572	VEGFA	1
BP	GO:2001244	positive regulation of intrinsic apoptotic signaling pathway	1/10	64/18870	0.0334111294455861	0.0431677863245697	0.00700653488151572	TP53	1
BP	GO:0009994	oocyte differentiation	1/10	65/18870	0.0339251084259934	0.043690097591302	0.00709131087817796	BCL2	1
BP	GO:0032613	interleukin-10 production	1/10	65/18870	0.0339251084259934	0.043690097591302	0.00709131087817796	IL4	1
BP	GO:0032653	regulation of interleukin-10 production	1/10	65/18870	0.0339251084259934	0.043690097591302	0.00709131087817796	IL4	1
BP	GO:0043903	regulation of biological process involved in symbiotic interaction	1/10	65/18870	0.0339251084259934	0.043690097591302	0.00709131087817796	CXCL8	1
BP	GO:0045668	negative regulation of osteoblast differentiation	1/10	65/18870	0.0339251084259934	0.043690097591302	0.00709131087817796	TNF	1
BP	GO:0000271	polysaccharide biosynthetic process	1/10	66/18870	0.0344388414180561	0.0442087255082848	0.00717548903277561	TGFB1	1
BP	GO:0001756	somitogenesis	1/10	66/18870	0.0344388414180561	0.0442087255082848	0.00717548903277561	TP53	1
BP	GO:0015800	acidic amino acid transport	1/10	66/18870	0.0344388414180561	0.0442087255082848	0.00717548903277561	TNF	1
BP	GO:0034605	cellular response to heat	1/10	66/18870	0.0344388414180561	0.0442087255082848	0.00717548903277561	PTGS2	1
BP	GO:1905953	negative regulation of lipid localization	1/10	66/18870	0.0344388414180561	0.0442087255082848	0.00717548903277561	TNF	1
BP	GO:0006949	syncytium formation	1/10	67/18870	0.0349523285264274	0.0447524669428405	0.00726374334582041	IL4	1
BP	GO:0035601	protein deacylation	1/10	67/18870	0.0349523285264274	0.0447524669428405	0.00726374334582041	IFNG	1
BP	GO:0048857	neural nucleus development	1/10	67/18870	0.0349523285264274	0.0447524669428405	0.00726374334582041	BCL2	1
BP	GO:0071300	cellular response to retinoic acid	1/10	67/18870	0.0349523285264274	0.0447524669428405	0.00726374334582041	TNF	1
BP	GO:0006919	activation of cysteine-type endopeptidase activity involved in apoptotic process	1/10	68/18870	0.0354655698557226	0.0452640702453485	0.00734678133988315	TNF	1
BP	GO:0034394	protein localization to cell surface	1/10	68/18870	0.0354655698557226	0.0452640702453485	0.00734678133988315	TNF	1
BP	GO:0051123	RNA polymerase II preinitiation complex assembly	1/10	68/18870	0.0354655698557226	0.0452640702453485	0.00734678133988315	TP53	1
BP	GO:0150116	regulation of cell-substrate junction organization	1/10	68/18870	0.0354655698557226	0.0452640702453485	0.00734678133988315	VEGFA	1
BP	GO:2000144	positive regulation of DNA-templated transcription initiation	1/10	68/18870	0.0354655698557226	0.0452640702453485	0.00734678133988315	TP53	1
BP	GO:0002704	negative regulation of leukocyte mediated immunity	1/10	69/18870	0.035978565510517	0.045684517813418	0.00741502390690704	TGFB1	1
BP	GO:0002711	positive regulation of T cell mediated immunity	1/10	69/18870	0.035978565510517	0.045684517813418	0.00741502390690704	IL4	1
BP	GO:0032715	negative regulation of interleukin-6 production	1/10	69/18870	0.035978565510517	0.045684517813418	0.00741502390690704	TNF	1
BP	GO:0032835	glomerulus development	1/10	69/18870	0.035978565510517	0.045684517813418	0.00741502390690704	BCL2	1
BP	GO:0045576	mast cell activation	1/10	69/18870	0.035978565510517	0.045684517813418	0.00741502390690704	IL4	1
BP	GO:0070830	bicellular tight junction assembly	1/10	69/18870	0.035978565510517	0.045684517813418	0.00741502390690704	TNF	1
BP	GO:1901224	positive regulation of non-canonical NF-kappaB signal transduction	1/10	69/18870	0.035978565510517	0.045684517813418	0.00741502390690704	TNF	1
BP	GO:2000573	positive regulation of DNA biosynthetic process	1/10	69/18870	0.035978565510517	0.045684517813418	0.00741502390690704	TNF	1
BP	GO:0048662	negative regulation of smooth muscle cell proliferation	1/10	70/18870	0.0364913155953476	0.0462471097074074	0.00750633782556984	IFNG	1
BP	GO:0071479	cellular response to ionizing radiation	1/10	70/18870	0.0364913155953476	0.0462471097074074	0.00750633782556984	TP53	1
BP	GO:0098732	macromolecule deacylation	1/10	70/18870	0.0364913155953476	0.0462471097074074	0.00750633782556984	IFNG	1
BP	GO:0003208	cardiac ventricle morphogenesis	1/10	71/18870	0.0370038202147113	0.0468072465358895	0.00759725326417198	TGFB1	1
BP	GO:0045600	positive regulation of fat cell differentiation	1/10	71/18870	0.0370038202147113	0.0468072465358895	0.00759725326417198	PTGS2	1
BP	GO:1902475	L-alpha-amino acid transmembrane transport	1/10	71/18870	0.0370038202147113	0.0468072465358895	0.00759725326417198	TNF	1
BP	GO:0006024	glycosaminoglycan biosynthetic process	1/10	72/18870	0.0375160794730686	0.0472451070404045	0.00766832211340727	TGFB1	1
BP	GO:0006801	superoxide metabolic process	1/10	72/18870	0.0375160794730686	0.0472451070404045	0.00766832211340727	TGFB1	1
BP	GO:0014823	response to activity	1/10	72/18870	0.0375160794730686	0.0472451070404045	0.00766832211340727	TNF	1
BP	GO:0046635	positive regulation of alpha-beta T cell activation	1/10	72/18870	0.0375160794730686	0.0472451070404045	0.00766832211340727	IFNG	1
BP	GO:0060260	regulation of transcription initiation by RNA polymerase II	1/10	72/18870	0.0375160794730686	0.0472451070404045	0.00766832211340727	TP53	1
BP	GO:0060411	cardiac septum morphogenesis	1/10	72/18870	0.0375160794730686	0.0472451070404045	0.00766832211340727	TP53	1
BP	GO:0071260	cellular response to mechanical stimulus	1/10	72/18870	0.0375160794730686	0.0472451070404045	0.00766832211340727	PTGS2	1
BP	GO:0003170	heart valve development	1/10	73/18870	0.0380280934748386	0.0477088431684963	0.00774359081801177	TGFB1	1
BP	GO:0006879	intracellular iron ion homeostasis	1/10	73/18870	0.0380280934748386	0.0477088431684963	0.00774359081801177	IFNG	1
BP	GO:0030330	DNA damage response, signal transduction by p53 class mediator	1/10	73/18870	0.0380280934748386	0.0477088431684963	0.00774359081801177	TP53	1
BP	GO:0043112	receptor metabolic process	1/10	73/18870	0.0380280934748386	0.0477088431684963	0.00774359081801177	TGFB1	1
BP	GO:0051881	regulation of mitochondrial membrane potential	1/10	73/18870	0.0380280934748386	0.0477088431684963	0.00774359081801177	BCL2	1
BP	GO:0140962	multicellular organismal-level chemical homeostasis	1/10	73/18870	0.0380280934748386	0.0477088431684963	0.00774359081801177	VEGFA	1
BP	GO:0006023	aminoglycan biosynthetic process	1/10	74/18870	0.0385398623244021	0.0482596640804306	0.00783299419635316	TGFB1	1
BP	GO:0045123	cellular extravasation	1/10	74/18870	0.0385398623244021	0.0482596640804306	0.00783299419635316	TNF	1
BP	GO:0060415	muscle tissue morphogenesis	1/10	74/18870	0.0385398623244021	0.0482596640804306	0.00783299419635316	TGFB1	1
BP	GO:0010822	positive regulation of mitochondrion organization	1/10	75/18870	0.0390513861261026	0.0487469026815488	0.00791207757182874	TP53	1
BP	GO:0016239	positive regulation of macroautophagy	1/10	75/18870	0.0390513861261026	0.0487469026815488	0.00791207757182874	IL4	1
BP	GO:0035924	cellular response to vascular endothelial growth factor stimulus	1/10	75/18870	0.0390513861261026	0.0487469026815488	0.00791207757182874	VEGFA	1
BP	GO:0061045	negative regulation of wound healing	1/10	75/18870	0.0390513861261026	0.0487469026815488	0.00791207757182874	TNF	1
BP	GO:0120192	tight junction assembly	1/10	75/18870	0.0390513861261026	0.0487469026815488	0.00791207757182874	TNF	1
BP	GO:0031343	positive regulation of cell killing	1/10	76/18870	0.0395626649842423	0.0492924067482018	0.00800061797652486	IFNG	1
BP	GO:0042267	natural killer cell mediated cytotoxicity	1/10	76/18870	0.0395626649842423	0.0492924067482018	0.00800061797652486	TGFB1	1
BP	GO:0051145	smooth muscle cell differentiation	1/10	76/18870	0.0395626649842423	0.0492924067482018	0.00800061797652486	VEGFA	1
BP	GO:0001937	negative regulation of endothelial cell proliferation	1/10	77/18870	0.0400736990030862	0.0497733841017746	0.00807868509304756	TNF	1
BP	GO:0032890	regulation of organic acid transport	1/10	77/18870	0.0400736990030862	0.0497733841017746	0.00807868509304756	TNF	1
BP	GO:0043297	apical junction assembly	1/10	77/18870	0.0400736990030862	0.0497733841017746	0.00807868509304756	TNF	1
BP	GO:0046323	glucose import	1/10	77/18870	0.0400736990030862	0.0497733841017746	0.00807868509304756	TNF	1
BP	GO:0050853	B cell receptor signaling pathway	1/10	77/18870	0.0400736990030862	0.0497733841017746	0.00807868509304756	BCL2	1
BP	GO:0010827	regulation of glucose transmembrane transport	1/10	78/18870	0.0405844882868607	0.0502823373858989	0.00816129296437705	TNF	1
BP	GO:0019233	sensory perception of pain	1/10	78/18870	0.0405844882868607	0.0502823373858989	0.00816129296437705	TNF	1
BP	GO:0032720	negative regulation of tumor necrosis factor production	1/10	78/18870	0.0405844882868607	0.0502823373858989	0.00816129296437705	IL4	1
BP	GO:0050772	positive regulation of axonogenesis	1/10	78/18870	0.0405844882868607	0.0502823373858989	0.00816129296437705	VEGFA	1
BP	GO:0002228	natural killer cell mediated immunity	1/10	79/18870	0.041095032939752	0.0507884609454043	0.00824344154497296	TGFB1	1
BP	GO:0019362	pyridine nucleotide metabolic process	1/10	79/18870	0.041095032939752	0.0507884609454043	0.00824344154497296	TP53	1
BP	GO:0045685	regulation of glial cell differentiation	1/10	79/18870	0.041095032939752	0.0507884609454043	0.00824344154497296	TGFB1	1
BP	GO:0046496	nicotinamide nucleotide metabolic process	1/10	79/18870	0.041095032939752	0.0507884609454043	0.00824344154497296	TP53	1
BP	GO:0002437	inflammatory response to antigenic stimulus	1/10	80/18870	0.0416053330659081	0.0512283352716283	0.00831483725627952	TNF	1
BP	GO:0043242	negative regulation of protein-containing complex disassembly	1/10	80/18870	0.0416053330659081	0.0512283352716283	0.00831483725627952	TNF	1
BP	GO:0048844	artery morphogenesis	1/10	80/18870	0.0416053330659081	0.0512283352716283	0.00831483725627952	VEGFA	1
BP	GO:0051899	membrane depolarization	1/10	80/18870	0.0416053330659081	0.0512283352716283	0.00831483725627952	BCL2	1
BP	GO:1903556	negative regulation of tumor necrosis factor superfamily cytokine production	1/10	80/18870	0.0416053330659081	0.0512283352716283	0.00831483725627952	IL4	1
BP	GO:2000142	regulation of DNA-templated transcription initiation	1/10	80/18870	0.0416053330659081	0.0512283352716283	0.00831483725627952	TP53	1
BP	GO:0002534	cytokine production involved in inflammatory response	1/10	81/18870	0.0421153887694383	0.0515693352029223	0.00837018472986183	TNF	1
BP	GO:0002720	positive regulation of cytokine production involved in immune response	1/10	81/18870	0.0421153887694383	0.0515693352029223	0.00837018472986183	IL4	1
BP	GO:0003151	outflow tract morphogenesis	1/10	81/18870	0.0421153887694383	0.0515693352029223	0.00837018472986183	VEGFA	1
BP	GO:0042440	pigment metabolic process	1/10	81/18870	0.0421153887694383	0.0515693352029223	0.00837018472986183	BCL2	1
BP	GO:0043299	leukocyte degranulation	1/10	81/18870	0.0421153887694383	0.0515693352029223	0.00837018472986183	IL4	1
BP	GO:0045913	positive regulation of carbohydrate metabolic process	1/10	81/18870	0.0421153887694383	0.0515693352029223	0.00837018472986183	IFNG	1
BP	GO:0048644	muscle organ morphogenesis	1/10	81/18870	0.0421153887694383	0.0515693352029223	0.00837018472986183	TGFB1	1
BP	GO:0120193	tight junction organization	1/10	81/18870	0.0421153887694383	0.0515693352029223	0.00837018472986183	TNF	1
BP	GO:1900015	regulation of cytokine production involved in inflammatory response	1/10	81/18870	0.0421153887694383	0.0515693352029223	0.00837018472986183	TNF	1
BP	GO:0070897	transcription preinitiation complex assembly	1/10	82/18870	0.0426252001544144	0.0521615079947382	0.00846629990450957	TP53	1
BP	GO:0006446	regulation of translational initiation	1/10	83/18870	0.0431347673248663	0.0525911339521181	0.00853603220983915	TNF	1
BP	GO:0042310	vasoconstriction	1/10	83/18870	0.0431347673248663	0.0525911339521181	0.00853603220983915	PTGS2	1
BP	GO:0044773	mitotic DNA damage checkpoint signaling	1/10	83/18870	0.0431347673248663	0.0525911339521181	0.00853603220983915	TP53	1
BP	GO:0050848	regulation of calcium-mediated signaling	1/10	83/18870	0.0431347673248663	0.0525911339521181	0.00853603220983915	TNF	1
BP	GO:0061844	antimicrobial humoral immune response mediated by antimicrobial peptide	1/10	83/18870	0.0431347673248663	0.0525911339521181	0.00853603220983915	CXCL8	1
BP	GO:1902117	positive regulation of organelle assembly	1/10	83/18870	0.0431347673248663	0.0525911339521181	0.00853603220983915	TNF	1
BP	GO:0048678	response to axon injury	1/10	84/18870	0.0436440903847882	0.053147023826369	0.00862625832810558	BCL2	1
BP	GO:0060395	SMAD protein signal transduction	1/10	84/18870	0.0436440903847882	0.053147023826369	0.00862625832810558	TGFB1	1
BP	GO:0006289	nucleotide-excision repair	1/10	85/18870	0.044153169438134	0.0536030246044663	0.00870027151316247	TP53	1
BP	GO:0032414	positive regulation of ion transmembrane transporter activity	1/10	85/18870	0.044153169438134	0.0536030246044663	0.00870027151316247	IFNG	1
BP	GO:0061053	somite development	1/10	85/18870	0.044153169438134	0.0536030246044663	0.00870027151316247	TP53	1
BP	GO:0071230	cellular response to amino acid stimulus	1/10	85/18870	0.044153169438134	0.0536030246044663	0.00870027151316247	TNF	1
BP	GO:0072524	pyridine-containing compound metabolic process	1/10	85/18870	0.044153169438134	0.0536030246044663	0.00870027151316247	TP53	1
BP	GO:0032418	lysosome localization	1/10	86/18870	0.0446620045888193	0.0540559581375922	0.0087737868557143	IL4	1
BP	GO:0033273	response to vitamin	1/10	86/18870	0.0446620045888193	0.0540559581375922	0.0087737868557143	PTGS2	1
BP	GO:0055013	cardiac muscle cell development	1/10	86/18870	0.0446620045888193	0.0540559581375922	0.0087737868557143	VEGFA	1
BP	GO:1990849	vacuolar localization	1/10	86/18870	0.0446620045888193	0.0540559581375922	0.0087737868557143	IL4	1
BP	GO:2000243	positive regulation of reproductive process	1/10	86/18870	0.0446620045888193	0.0540559581375922	0.0087737868557143	VEGFA	1
BP	GO:0044774	mitotic DNA integrity checkpoint signaling	1/10	87/18870	0.0451705959407204	0.0546383089416611	0.00886830783001928	TP53	1
BP	GO:0046330	positive regulation of JNK cascade	1/10	88/18870	0.0456789435976757	0.055119258607862	0.00894637045262292	TNF	1
BP	GO:0048864	stem cell development	1/10	88/18870	0.0456789435976757	0.055119258607862	0.00894637045262292	BCL2	1
BP	GO:0050672	negative regulation of lymphocyte proliferation	1/10	88/18870	0.0456789435976757	0.055119258607862	0.00894637045262292	IL2	1
BP	GO:0098586	cellular response to virus	1/10	88/18870	0.0456789435976757	0.055119258607862	0.00894637045262292	IFNG	1
BP	GO:0006096	glycolytic process	1/10	89/18870	0.0461870476634846	0.05553044196739	0.00901310935207842	IFNG	1
BP	GO:0014910	regulation of smooth muscle cell migration	1/10	89/18870	0.0461870476634846	0.05553044196739	0.00901310935207842	BCL2	1
BP	GO:0032945	negative regulation of mononuclear cell proliferation	1/10	89/18870	0.0461870476634846	0.05553044196739	0.00901310935207842	IL2	1
BP	GO:0048145	regulation of fibroblast proliferation	1/10	89/18870	0.0461870476634846	0.05553044196739	0.00901310935207842	TP53	1
BP	GO:0051453	regulation of intracellular pH	1/10	89/18870	0.0461870476634846	0.05553044196739	0.00901310935207842	BCL2	1
BP	GO:0097194	execution phase of apoptosis	1/10	89/18870	0.0461870476634846	0.05553044196739	0.00901310935207842	TP53	1
BP	GO:0007589	body fluid secretion	1/10	90/18870	0.0466949082419075	0.0560057604274926	0.00909025797734026	VEGFA	1
BP	GO:0015807	L-amino acid transport	1/10	90/18870	0.0466949082419075	0.0560057604274926	0.00909025797734026	TNF	1
BP	GO:0034644	cellular response to UV	1/10	90/18870	0.0466949082419075	0.0560057604274926	0.00909025797734026	TP53	1
BP	GO:0051262	protein tetramerization	1/10	90/18870	0.0466949082419075	0.0560057604274926	0.00909025797734026	TP53	1
BP	GO:0001843	neural tube closure	1/10	91/18870	0.0472025254366675	0.056478502490628	0.00916698842931232	TGFB1	1
BP	GO:0033555	multicellular organismal response to stress	1/10	91/18870	0.0472025254366675	0.056478502490628	0.00916698842931232	BCL2	1
BP	GO:0045824	negative regulation of innate immune response	1/10	91/18870	0.0472025254366675	0.056478502490628	0.00916698842931232	TGFB1	1
BP	GO:0070098	chemokine-mediated signaling pathway	1/10	91/18870	0.0472025254366675	0.056478502490628	0.00916698842931232	CXCL8	1
BP	GO:0030516	regulation of axon extension	1/10	92/18870	0.0477098993514461	0.0568804847956462	0.00923223391168859	VEGFA	1
BP	GO:0031640	killing of cells of another organism	1/10	92/18870	0.0477098993514461	0.0568804847956462	0.00923223391168859	IFNG	1
BP	GO:0060606	tube closure	1/10	92/18870	0.0477098993514461	0.0568804847956462	0.00923223391168859	TGFB1	1
BP	GO:0141061	disruption of cell in another organism	1/10	92/18870	0.0477098993514461	0.0568804847956462	0.00923223391168859	IFNG	1
BP	GO:1903510	mucopolysaccharide metabolic process	1/10	92/18870	0.0477098993514461	0.0568804847956462	0.00923223391168859	TGFB1	1
BP	GO:1904063	negative regulation of cation transmembrane transport	1/10	92/18870	0.0477098993514461	0.0568804847956462	0.00923223391168859	BCL2	1
BP	GO:0030641	regulation of cellular pH	1/10	93/18870	0.048217030089889	0.0573477341152742	0.0093080728400905	BCL2	1
BP	GO:0048525	negative regulation of viral process	1/10	93/18870	0.048217030089889	0.0573477341152742	0.0093080728400905	TNF	1
BP	GO:0055006	cardiac cell development	1/10	93/18870	0.048217030089889	0.0573477341152742	0.0093080728400905	VEGFA	1
BP	GO:1904705	regulation of vascular associated smooth muscle cell proliferation	1/10	93/18870	0.048217030089889	0.0573477341152742	0.0093080728400905	TNF	1
BP	GO:0001656	metanephros development	1/10	94/18870	0.0487239177556027	0.0578469411159243	0.00938909879858772	BCL2	1
BP	GO:0019915	lipid storage	1/10	94/18870	0.0487239177556027	0.0578469411159243	0.00938909879858772	TNF	1
BP	GO:0032411	positive regulation of transporter activity	1/10	94/18870	0.0487239177556027	0.0578469411159243	0.00938909879858772	IFNG	1
BP	GO:0003073	regulation of systemic arterial blood pressure	1/10	95/18870	0.0492305624521538	0.0583093693291126	0.00946415521638826	TNF	1
BP	GO:0045638	negative regulation of myeloid cell differentiation	1/10	95/18870	0.0492305624521538	0.0583093693291126	0.00946415521638826	IL4	1
BP	GO:0060996	dendritic spine development	1/10	95/18870	0.0492305624521538	0.0583093693291126	0.00946415521638826	IL2	1
BP	GO:1990874	vascular associated smooth muscle cell proliferation	1/10	95/18870	0.0492305624521538	0.0583093693291126	0.00946415521638826	TNF	1
BP	GO:0001910	regulation of leukocyte mediated cytotoxicity	1/10	96/18870	0.0497369642830715	0.0588042137099735	0.00954447308094947	TGFB1	1
BP	GO:0014909	smooth muscle cell migration	1/10	96/18870	0.0497369642830715	0.0588042137099735	0.00954447308094947	BCL2	1
BP	GO:0070664	negative regulation of leukocyte proliferation	1/10	96/18870	0.0497369642830715	0.0588042137099735	0.00954447308094947	IL2	1
CC	GO:0031093	platelet alpha granule lumen	2/10	67/19886	0.000494520763528358	0.0177454647079646	0.00766335857833827	TGFB1/VEGFA	2
CC	GO:0031091	platelet alpha granule	2/10	91/19886	0.00091002383117767	0.0177454647079646	0.00766335857833827	TGFB1/VEGFA	2
CC	GO:0097136	Bcl-2 family protein complex	1/10	10/19886	0.00501843242849809	0.0391870976912745	0.0169229031865153	BCL2	1
CC	GO:0031968	organelle outer membrane	2/10	246/19886	0.00642393067343484	0.0391870976912745	0.0169229031865153	BCL2/PTGS2	2
CC	GO:0019867	outer membrane	2/10	248/19886	0.00652551929053513	0.0391870976912745	0.0169229031865153	BCL2/PTGS2	2
CC	GO:0045121	membrane raft	2/10	286/19886	0.00859500406583804	0.0391870976912745	0.0169229031865153	PTGS2/TNF	2
CC	GO:0098857	membrane microdomain	2/10	287/19886	0.00865299603882263	0.0391870976912745	0.0169229031865153	PTGS2/TNF	2
CC	GO:0031965	nuclear membrane	2/10	311/19886	0.0100981478214139	0.0391870976912745	0.0169229031865153	BCL2/PTGS2	2
CC	GO:0034774	secretory granule lumen	2/10	322/19886	0.0107943784557791	0.0391870976912745	0.0169229031865153	TGFB1/VEGFA	2
CC	GO:0060205	cytoplasmic vesicle lumen	2/10	325/19886	0.0109879131552186	0.0391870976912745	0.0169229031865153	TGFB1/VEGFA	2
CC	GO:0031983	vesicle lumen	2/10	326/19886	0.0110527711436928	0.0391870976912745	0.0169229031865153	TGFB1/VEGFA	2
CC	GO:0046930	pore complex	1/10	26/19886	0.0130007928666268	0.0419835736318084	0.0181305581136015	BCL2	1
CC	GO:0001891	phagocytic cup	1/10	28/19886	0.0139945245439361	0.0419835736318084	0.0181305581136015	TNF	1
CC	GO:0005640	nuclear outer membrane	1/10	31/19886	0.0154834337558777	0.0431324226056593	0.018626687225116	PTGS2	1
CC	GO:0043209	myelin sheath	1/10	46/19886	0.022897671854143	0.0591958205830066	0.0255636472153335	BCL2	1
CC	GO:0005635	nuclear envelope	2/10	494/19886	0.0242854648545668	0.0591958205830066	0.0255636472153335	BCL2/PTGS2	2
CC	GO:0005637	nuclear inner membrane	1/10	57/19886	0.02830280065719	0.0649299544488477	0.0280399263476805	PTGS2	1
CC	GO:0005657	replication fork	1/10	67/19886	0.0331931863440176	0.0691346934580523	0.0298557380655556	TP53	1
CC	GO:0043073	germ cell nucleus	1/10	68/19886	0.0336810045052049	0.0691346934580523	0.0298557380655556	TP53	1
CC	GO:0017053	transcription repressor complex	1/10	77/19886	0.0380614096450966	0.0742197488079384	0.0320517133853445	TP53	1
CC	GO:0005901	caveola	1/10	81/19886	0.0400025135161438	0.0742903822442671	0.0320822163537995	PTGS2	1
CC	GO:0035861	site of double-strand break	1/10	85/19886	0.0419400914028947	0.074348343850586	0.0321072470070007	TP53	1
CC	GO:0005902	microvillus	1/10	97/19886	0.0477317260610293	0.0809364050600061	0.0349522936831336	TGFB1	1
MF	GO:0005125	cytokine activity	7/10	237/18496	6.02937102663535e-12	4.76320311104193e-10	1.20587420532707e-10	IL4/TGFB1/CXCL8/IFNG/TNF/IL2/VEGFA	7
MF	GO:0005126	cytokine receptor binding	7/10	273/18496	1.63338905155238e-11	6.45188675363191e-10	1.63338905155238e-10	IL4/TGFB1/CXCL8/IFNG/TNF/IL2/VEGFA	7
MF	GO:0008083	growth factor activity	4/10	162/18496	1.14299730060415e-06	3.00989289159092e-05	7.61998200402765e-06	IL4/TGFB1/IL2/VEGFA	4
MF	GO:0070851	growth factor receptor binding	3/10	138/18496	4.6933495612853e-05	0.000807499102636337	0.000204430152566161	IL4/IL2/VEGFA	3
MF	GO:0002020	protease binding	3/10	142/18496	5.11075381415403e-05	0.000807499102636337	0.000204430152566161	BCL2/TNF/TP53	3
MF	GO:0051721	protein phosphatase 2A binding	2/10	29/18496	0.000105987379962539	0.0013955005028401	0.000353291266541797	BCL2/TP53	2
MF	GO:0019209	kinase activator activity	2/10	133/18496	0.00222378219804882	0.0249794726783189	0.00632391713375162	IL2/VEGFA	2
MF	GO:0019903	protein phosphatase binding	2/10	142/18496	0.00252956685350065	0.0249794726783189	0.00632391713375162	BCL2/TP53	2
MF	GO:0008201	heparin binding	2/10	174/18496	0.00376810665823825	0.0275699797262957	0.00697974170285968	CXCL8/VEGFA	2
MF	GO:0019902	phosphatase binding	2/10	189/18496	0.0044286079739613	0.0275699797262957	0.00697974170285968	BCL2/TP53	2
MF	GO:0001094	TFIID-class transcription factor complex binding	1/10	10/18496	0.00539474882827473	0.0275699797262957	0.00697974170285968	TP53	1
MF	GO:0043208	glycosphingolipid binding	1/10	10/18496	0.00539474882827473	0.0275699797262957	0.00697974170285968	IL2	1
MF	GO:0005114	type II transforming growth factor beta receptor binding	1/10	11/18496	0.00593278044743073	0.0275699797262957	0.00697974170285968	TGFB1	1
MF	GO:0034713	type I transforming growth factor beta receptor binding	1/10	11/18496	0.00593278044743073	0.0275699797262957	0.00697974170285968	TGFB1	1
MF	GO:0070513	death domain binding	1/10	11/18496	0.00593278044743073	0.0275699797262957	0.00697974170285968	BCL2	1
MF	GO:0097371	MDM2/MDM4 family protein binding	1/10	11/18496	0.00593278044743073	0.0275699797262957	0.00697974170285968	TP53	1
MF	GO:0140666	annealing activity	1/10	11/18496	0.00593278044743073	0.0275699797262957	0.00697974170285968	TP53	1
MF	GO:0005172	vascular endothelial growth factor receptor binding	1/10	13/18496	0.00700805792658943	0.0292911655648455	0.00741548495312544	VEGFA	1
MF	GO:0005539	glycosaminoglycan binding	2/10	240/18496	0.00704471070546917	0.0292911655648455	0.00741548495312544	CXCL8/VEGFA	2
MF	GO:0005161	platelet-derived growth factor receptor binding	1/10	14/18496	0.00754530401330322	0.0298039508525477	0.00754530401330322	VEGFA	1
MF	GO:0019207	kinase regulator activity	2/10	256/18496	0.00798046372201343	0.0300217444780505	0.00760044164001279	IL2/VEGFA	2
MF	GO:1901681	sulfur compound binding	2/10	275/18496	0.0091611277950861	0.0319017580029375	0.00807639443112342	CXCL8/VEGFA	2
MF	GO:0030297	transmembrane receptor protein tyrosine kinase activator activity	1/10	18/18496	0.0096916733173481	0.0319017580029375	0.00807639443112342	VEGFA	1
MF	GO:0045236	CXCR chemokine receptor binding	1/10	18/18496	0.0096916733173481	0.0319017580029375	0.00807639443112342	CXCL8	1
MF	GO:0001664	G protein-coupled receptor binding	2/10	291/18496	0.0102129316170634	0.0322728639099203	0.00817034529365071	CXCL8/IL2	2
MF	GO:0031625	ubiquitin protein ligase binding	2/10	308/18496	0.0113871958871046	0.0345995567338946	0.0087593814516189	BCL2/TP53	2
MF	GO:0044389	ubiquitin-like protein ligase binding	2/10	327/18496	0.0127676334423478	0.0347170477186041	0.0087891260047099	BCL2/TP53	2
MF	GO:0016702	oxidoreductase activity, acting on single donors with incorporation of molecular oxygen, incorporation of two atoms of oxygen	1/10	24/18496	0.0129033945893144	0.0347170477186041	0.0087891260047099	PTGS2	1
MF	GO:0001091	RNA polymerase II general transcription initiation factor binding	1/10	25/18496	0.0134377691050199	0.0347170477186041	0.0087891260047099	TP53	1
MF	GO:0016701	oxidoreductase activity, acting on single donors with incorporation of molecular oxygen	1/10	25/18496	0.0134377691050199	0.0347170477186041	0.0087891260047099	PTGS2	1
MF	GO:0005160	transforming growth factor beta receptor binding	1/10	26/18496	0.01397188324659	0.0347170477186041	0.0087891260047099	TGFB1	1
MF	GO:0046982	protein heterodimerization activity	2/10	344/18496	0.0140626016075358	0.0347170477186041	0.0087891260047099	BCL2/TP53	2
MF	GO:0046625	sphingolipid binding	1/10	28/18496	0.0150393308583932	0.0351497285648586	0.00889866545945787	IL2	1
MF	GO:0001968	fibronectin binding	1/10	29/18496	0.0155726645540513	0.0351497285648586	0.00889866545945787	VEGFA	1
MF	GO:0051861	glycolipid binding	1/10	29/18496	0.0155726645540513	0.0351497285648586	0.00889866545945787	IL2	1
MF	GO:0005164	tumor necrosis factor receptor binding	1/10	31/18496	0.0166385522881258	0.0356978267785588	0.00903742450090097	TNF	1
MF	GO:0071889	14-3-3 protein binding	1/10	32/18496	0.0171711065517118	0.0356978267785588	0.00903742450090097	TP53	1
MF	GO:0097718	disordered domain specific binding	1/10	32/18496	0.0171711065517118	0.0356978267785588	0.00903742450090097	TP53	1
MF	GO:0030296	protein tyrosine kinase activator activity	1/10	33/18496	0.0177034012297063	0.0358607358242768	0.00907866729728526	VEGFA	1
MF	GO:0016248	channel inhibitor activity	1/10	35/18496	0.0187672122787886	0.0370652442506076	0.00938360613939432	BCL2	1
MF	GO:0001046	core promoter sequence-specific DNA binding	1/10	41/18496	0.0219524270607738	0.041291469947646	0.0104535366956066	TP53	1
MF	GO:0042056	chemoattractant activity	1/10	41/18496	0.0219524270607738	0.041291469947646	0.0104535366956066	VEGFA	1
MF	GO:0140297	DNA-binding transcription factor binding	2/10	477/18496	0.0260409179054857	0.0459690538449684	0.0116377351506249	BCL2/TP53	2
MF	GO:0008009	chemokine activity	1/10	49/18496	0.0261849040889061	0.0459690538449684	0.0116377351506249	CXCL8	1
MF	GO:0032813	tumor necrosis factor receptor superfamily binding	1/10	49/18496	0.0261849040889061	0.0459690538449684	0.0116377351506249	TNF	1
MF	GO:0016504	peptidase activator activity	1/10	52/18496	0.0277678281901241	0.0473168665169357	0.0119789535485913	TGFB1	1
MF	GO:0140296	general transcription initiation factor binding	1/10	54/18496	0.0288218240175042	0.0473168665169357	0.0119789535485913	TP53	1
MF	GO:0004601	peroxidase activity	1/10	55/18496	0.0293484361940487	0.0473168665169357	0.0119789535485913	PTGS2	1
MF	GO:0050840	extracellular matrix binding	1/10	55/18496	0.0293484361940487	0.0473168665169357	0.0119789535485913	VEGFA	1
MF	GO:0016684	oxidoreductase activity, acting on peroxide as acceptor	1/10	57/18496	0.0304008896305601	0.0480334056162849	0.012160355852224	PTGS2	1
MF	GO:0001098	basal transcription machinery binding	1/10	60/18496	0.0319776441657651	0.0485814209441431	0.0122990939099097	TP53	1
MF	GO:0001099	basal RNA polymerase II transcription machinery binding	1/10	60/18496	0.0319776441657651	0.0485814209441431	0.0122990939099097	TP53	1
MF	GO:0005507	copper ion binding	1/10	63/18496	0.0335520906302131	0.0500116067884309	0.0126611662755521	TP53	1
MF	GO:0002039	p53 binding	1/10	66/18496	0.0351242320275756	0.0504511696396086	0.0127724480100275	TP53	1
MF	GO:1990841	promoter-specific chromatin binding	1/10	66/18496	0.0351242320275756	0.0504511696396086	0.0127724480100275	TP53	1
MF	GO:0043621	protein self-association	1/10	70/18496	0.0372168400826042	0.0525023279736737	0.0132917286009301	TP53	1
MF	GO:0042379	chemokine receptor binding	1/10	74/18496	0.0393053626762272	0.0544758535337184	0.013791355324992	CXCL8	1
MF	GO:0030971	receptor tyrosine kinase binding	1/10	81/18496	0.0429504678972864	0.0585014993773384	0.0148105061714781	TP53	1
MF	GO:0016209	antioxidant activity	1/10	83/18496	0.0439896377577593	0.0589013793705591	0.0149117416127998	PTGS2	1
MF	GO:0051213	dioxygenase activity	1/10	93/18496	0.0491702704999002	0.0647408561582019	0.0163900901666334	PTGS2	1
