# Supplementary material for: Network pharmacology and experiments verify the effect of triptolide on extraocular muscle fibrosis
Source: PLoS One. 2025 Nov 10;20(11):e0336487. doi: 10.1371/journal.pone.0336487 (PMC12599947; doi:10.1371/journal.pone.0336487)
Supplement: S2 File — (ZIP) [file pone.0336487.s002.zip › S2_raw data/GO target.xlsx]

## Sheet: drug bank ted
Glucocorticoid receptor	target
DB00635	Prednisone	Cytochrome P450 3A4	enzyme
DB00635	Prednisone	P-glycoprotein 1	transporter
DB00635	Prednisone	Solute carrier organic anion transporter family member 1A2	transporter
DB00635	Prednisone	Cytochrome P450 2C19	enzyme
DB00635	Prednisone	Serum albumin	carrier
DB00635	Prednisone	Cytochrome P450 3A5	enzyme
DB00635	Prednisone	Corticosteroid-binding globulin	carrier
DB00635	Prednisone	Cytochrome P450 3A Subfamily	enzyme
DB00635	Prednisone	Cytochrome P450 2A6

## Sheet: ttd GO
IGF1R

## Sheet: OMIM GO
Genomic	Location	Gene/Locus	Gene/Locus name	Gene/Locus	Phenotype	Phenotype	Inheritance	Pheno	Comments	Mouse
context	(from NCBI, GRCh38)			MIM number		MIM numberCompare		map		symbol
table								key		(from MGI)
01:00:00	10:68,477,998	SLC25A16	Solute carrier family 25 (mitochondrial carrier), member 16 (Graves disease autoantigen)	139080						Slc25a16
	10q21.3
02:00:00	14:78,800,001	GRD1	Graves disease, susceptibility to, 1	275000	{Graves disease, susceptibility to, 1}	275000	AR	2	associated with rs2268458
	14q31
03:00:00	20:43,100,001	GRD2	Graves disease, susceptibility to, 2	603388	{Graves disease, susceptibility to, 2}	603388		2
	20q13.11
04:00:00	X:37,800,001	GRDX	Graves disease, susceptibility to, X-linked	300351	{Graves disease, susceptibility to, X-linked}	300351		2
	Xp11
		GDA
		D10S105E
		GD3
										1	SLC25A16
										2	GRD1
										3	GRD2
										4	GRDX
										5	GDA
										6	D10S105E
										7	GD3

## Sheet: pharmer GKB GO
Named Allele
Variant
Phenotype
ANNOTATION TYPES
Clinical Guideline Annotation
Drug Label Annotation
Clinical Annotation
Variant Annotation
Pathway
VIP
Literature
22 results are an exact match or partial match for "Graves" or "ophthalmopathy" in the title, name, alternate name or description. Pathways are also matched based on their components.
Showing 1-20 of 22Next 20 results
Gene
SLC25A16
Clinical Guideline Annotations (0)Label Annotations (0)Clinical Annotations (0)Variant Annotations (0)											1	SLC25A16
Gene											2	MITF
MITF											3	PRG4
Clinical Guideline Annotations (0)Label Annotations (0)Clinical Annotations (0)Variant Annotations (0)											4	CFH
Gene											5	ARMS2
PRG4											6	C4orf54
Clinical Guideline Annotations (0)Label Annotations (0)Clinical Annotations (0)Variant Annotations (0)											7	KLHL40
Gene											8	KBTBD13
CFH											9	CMYA5
Clinical Guideline Annotations (0)Label Annotations (0)Clinical Annotations (4)Variant Annotations (24)											10	ETHE1
Gene											11	TPM2
ARMS2											12	CYP2F1
Clinical Guideline Annotations (0)Label Annotations (0)Clinical Annotations (1)Variant Annotations (13)											13	CFL2
Gene											14	NEB
C4orf54											15	MLC1
Clinical Guideline Annotations (0)Label Annotations (0)Clinical Annotations (0)Variant Annotations (0)											16	SGCG
Gene											17	TNNT1
KLHL40											18	GJB1
Clinical Guideline Annotations (0)Label Annotations (0)Clinical Annotations (0)Variant Annotations (0)											19	AIRE
Gene											20	PNPLA6
KBTBD13
Clinical Guideline Annotations (0)Label Annotations (0)Clinical Annotations (0)Variant Annotations (0)
Gene
CMYA5
Clinical Guideline Annotations (0)Label Annotations (0)Clinical Annotations (0)Variant Annotations (0)
Gene
ETHE1
Clinical Guideline Annotations (0)Label Annotations (0)Clinical Annotations (0)Variant Annotations (0)
Gene
TPM2
Clinical Guideline Annotations (0)Label Annotations (0)Clinical Annotations (0)Variant Annotations (0)
Gene
CYP2F1
Clinical Guideline Annotations (0)Label Annotations (0)Clinical Annotations (1)Variant Annotations (1)
Gene
CFL2
Clinical Guideline Annotations (0)Label Annotations (0)Clinical Annotations (0)Variant Annotations (0)
Gene
NEB
Clinical Guideline Annotations (0)Label Annotations (0)Clinical Annotations (0)Variant Annotations (0)
Gene
MLC1
Clinical Guideline Annotations (0)Label Annotations (0)Clinical Annotations (0)Variant Annotations (0)
Gene
SGCG
Clinical Guideline Annotations (0)Label Annotations (0)Clinical Annotations (0)Variant Annotations (0)
Gene
TNNT1
Clinical Guideline Annotations (0)Label Annotations (0)Clinical Annotations (0)Variant Annotations (0)
Gene
GJB1
Clinical Guideline Annotations (0)Label Annotations (0)Clinical Annotations (0)Variant Annotations (0)
Gene
AIRE
Clinical Guideline Annotations (0)Label Annotations (0)Clinical Annotations (0)Variant Annotations (0)
Gene
PNPLA6

## Sheet: GO combine
Target
TSHR
CTLA4
GRD1
TG
GRDX
GRD2
LMOD1
IFNG
SLC25A16
TPO
ICAM1
TNF
TMX2-CTNND1
HLA-DRB1
CD40
PTPN22
IL1B
IL4
IL1A
IL1RN
IL13
HLA-DQB1
IL2RA
FCRL3
HLA-DQA1
IL6
VDR
IGF1R
SDHA
IL16
DIO2
CXCL10
IL12B
SELL
HLA-A
UACA
CCL5
ITGAL
HLA-B
FAS
VCAM1
FASLG
CD80
LTA
AIRE
THRB
PSMB9
CEP43
CD28
CYP27B1
SERPINA7
CACNA1S
MPO
CXCR3
SELE
FLNB
PAX8
GNAS
GAD1
GAD2
IL10
TGFB1
ICOSLG
ATP5PO
INS
IL18
IGF1
PPARG
IL1R1
CAT
IL2
KCNJ2
CXCL8
CD40LG
ALB
IL17A
SSTR2
IL23R
MIR146A
PTGS2
SST
GSR
SOD1
HAS2
MTHFR
VEGFA
ADRB2
SCD
NR3C1
THY1
IL1RAPL2
DIO3
HNF1A-AS1
CD44
CP
CEP128
SSTR1
MIR27A
BGLAP
CCL2
TLR4
HLA-DPB1
IL3
ABCF1
CCN1
BCL2
IFIH1
NGF
IL2RB
NFKB1
PARP1
PDGFB
PTPN12
CXCL9
VWF
GPT
CD86
ADIPOQ
CASQ1
GPR174
IL12A
IL1F10
BMP6
IGHE
CSF3
TLR9
LEP
ITGAE
MIR22
SCN4A
IL23A
ACP1
TNFSF13B
CD69
FOXP3
IL5
MIR155
SERPINE1
TP53
HEXB
TPP1
CLN3
CYP1A1
GSTP1
HAVCR2
HAS1
ALMS1
EGF
IL15
LINC01193
LOXL3
SLC26A4
CCR1
PDGFA
GNL1
ITGA4
HAS3
TIMP1
IL27
ITM2A
MIR376B
SFRP1
GSTT1
IGES
CD74
TNFSF15
IL7
CD58
LINC02605
GSTM1
MACROD2
PPARA
IL21
ERBB2
GC
CXCR4
ALPP
MIR27B
LINC01672
BAX
PTPN3
ESR2
ITGB2
BTG2
ZFP36
LINC-ROR
SSTR3
SSTR5
SSTR4
MIR21
CASQ2
PTS
COL1A1
PLA2G6
ABCB7
SOCS3
MIR548F5
CLTC
MMP9
HEXA
XDH
HLA-DRB3
BAK1
SPTAN1
HSD11B1
COL13A1
HMGA2
MMP3
NAMPT
SLIT2
NKX2-1
IGFBP3
FN1
STAT3
SOD2
BDNF-AS
CAV1
TSHB
UBASH3A
TLR10
GH1
CXCL12
IL11
PTEN
LGALS9
NEXN
EDNRA
LEPR
PTGER2
IGFBP1
CRABP1
IL9
LINC02273
COL11A2
AKT2
LINC00639
ENSG00000263508
ENSG00000277831
HIF1A
NOX4
PDX1
SLC7A11
LY96
CD5
AZGP1
CASP8
GJB2
PTX3
CCN2
ST3GAL5
CYP2D6
IL6R
TNFRSF12A
TNFSF12
SMAD5-AS1
DLK1
SOX9
LYZ
LACRT
SDHB
JAK2
NR5A1
ST8SIA1
BDNF
LRP2
UGDH
BMP7
CFD
HSPB2
EIF2AK3
COL6A1
MIR497
MIR320B1
MIR887
MIR320B2
CPS1
NEB
PCSK9
FGF10
GP1BA
ATF4
DDIT3
S1PR1
HSPA1A
IL17F
CD79A
CXCL11
IGF2
MME
RARA
BCL2L1
TNXB
DBP
IRAK1
ELN
AZU1
TRA-TGC7-1
MAPK14
MAPK8
IRF5
MYLK
TEK
LPL
COL3A1
ATG5
RBM25
ITGAX
FBN1
FBN2
UCP1
PDGFRA
FOXE1
ARRB1
KLRK1
FAM167A
BANK1
MIR130A
LILRB1
COL5A2
MEG8
PDCD4
IGFBP2
MIR96
MIR183
USH2A
MAPK3
FLNA
COL4A3
LRPAP1
MYO7A
COL1A2
VCAN
MSX1
COL4A4
MATN3
COL10A1
BMP4
DEFB4A
LILRB4
THRA
SRL
APC
KCNE3
MIR146B
NEU1
SDC1
MS4A1
UBE2L3
CD52
MIR147B
GDA
D10S105E
GD3
MITF
PRG4
CFH
ARMS2
C4orf54
KLHL40
KBTBD13
CMYA5
ETHE1
TPM2
CYP2F1
CFL2
MLC1
SGCG
TNNT1
GJB1
PNPLA6
