# Supplementary material for: Network pharmacology and experiments verify the effect of triptolide on extraocular muscle fibrosis
Source: PLoS One. 2025 Nov 10;20(11):e0336487. doi: 10.1371/journal.pone.0336487 (PMC12599947; doi:10.1371/journal.pone.0336487)
Supplement: S2 File — (ZIP) [file pone.0336487.s002.zip › S2_raw data/KEGG.txt]

category	subcategory	ID	Description	GeneRatio	BgRatio	pvalue	p.adjust	qvalue	geneID	Count
Human Diseases	Immune disease	hsa05321	Inflammatory bowel disease	5/10	65/8840	4.50260321427534e-09	6.34867053212823e-07	2.18020787217543e-07	IL4/TGFB1/IFNG/TNF/IL2	5
Human Diseases	Infectious disease: parasitic	hsa05140	Leishmaniasis	5/10	77/8840	1.07091877834853e-08	7.54997738735716e-07	2.59275072652803e-07	IL4/TGFB1/IFNG/PTGS2/TNF	5
Human Diseases	Immune disease	hsa05323	Rheumatoid arthritis	5/10	94/8840	2.95129611952169e-08	1.09760633763265e-06	3.76930881157909e-07	TGFB1/CXCL8/IFNG/TNF/VEGFA	5
Organismal Systems	Immune system	hsa04657	IL-17 signaling pathway	5/10	95/8840	3.11377684434794e-08	1.09760633763265e-06	3.76930881157909e-07	IL4/CXCL8/IFNG/PTGS2/TNF	5
Human Diseases	Endocrine and metabolic disease	hsa04933	AGE-RAGE signaling pathway in diabetic complications	5/10	101/8840	4.24462653060985e-08	1.10137160914114e-06	3.78223919525886e-07	TGFB1/CXCL8/BCL2/TNF/VEGFA	5
Human Diseases	Infectious disease: parasitic	hsa05142	Chagas disease	5/10	103/8840	4.68668769847294e-08	1.10137160914114e-06	3.78223919525886e-07	TGFB1/CXCL8/IFNG/TNF/IL2	5
Human Diseases	Immune disease	hsa05330	Allograft rejection	4/10	38/8840	5.98449983894327e-08	1.20544925327286e-06	4.13965402393068e-07	IL4/IFNG/TNF/IL2	4
Human Diseases	Infectious disease: parasitic	hsa05144	Malaria	4/10	50/8840	1.85497176255222e-07	3.26938773149828e-06	1.12274606680792e-06	TGFB1/CXCL8/IFNG/TNF	4
Human Diseases	Cardiovascular disease	hsa05418	Fluid shear stress and atherosclerosis	5/10	141/8840	2.27285846351157e-07	3.5608115928348e-06	1.22282443650915e-06	IFNG/BCL2/TNF/TP53/VEGFA	5
Environmental Information Processing	Signaling molecules and interaction	hsa04060	Cytokine-cytokine receptor interaction	6/10	298/8840	2.61610067404152e-07	3.68870195039855e-06	1.26674348427274e-06	IL4/TGFB1/CXCL8/IFNG/TNF/IL2	6
Human Diseases	Infectious disease: viral	hsa05161	Hepatitis B	5/10	163/8840	4.68914478607573e-07	6.0106310439698e-06	2.06412114985152e-06	TGFB1/CXCL8/BCL2/TNF/TP53	5
Human Diseases	Infectious disease: viral	hsa05163	Human cytomegalovirus infection	5/10	226/8840	2.3720941401322e-06	2.78721061465533e-05	9.57160793386677e-06	CXCL8/PTGS2/TNF/TP53/VEGFA	5
Human Diseases	Infectious disease: parasitic	hsa05146	Amoebiasis	4/10	103/8840	3.45954420673383e-06	3.75227487038054e-05	1.28857517011948e-05	TGFB1/CXCL8/IFNG/TNF	4
Environmental Information Processing	Signal transduction	hsa04064	NF-kappa B signaling pathway	4/10	105/8840	3.73632631311412e-06	3.76301435820779e-05	1.29226323611466e-05	CXCL8/BCL2/PTGS2/TNF	4
Organismal Systems	Immune system	hsa04659	Th17 cell differentiation	4/10	108/8840	4.18190639388156e-06	3.93099201024867e-05	1.3499487306565e-05	IL4/TGFB1/IFNG/IL2	4
Human Diseases	Infectious disease: parasitic	hsa05145	Toxoplasmosis	4/10	111/8840	4.66577960655208e-06	4.11171827827402e-05	1.41201224935129e-05	TGFB1/IFNG/BCL2/TNF	4
Organismal Systems	Immune system	hsa04660	T cell receptor signaling pathway	4/10	122/8840	6.8016603601829e-06	5.64137712226935e-05	1.93731502519141e-05	IL4/IFNG/TNF/IL2	4
Human Diseases	Cancer: specific types	hsa05219	Bladder cancer	3/10	41/8840	1.08658508290285e-05	8.51158314940566e-05	2.92297741599597e-05	CXCL8/TP53/VEGFA	3
Human Diseases	Endocrine and metabolic disease	hsa04940	Type I diabetes mellitus	3/10	43/8840	1.25643405977669e-05	9.32406328571125e-05	3.20199261771346e-05	IFNG/TNF/IL2	3
Human Diseases	Immune disease	hsa05332	Graft-versus-host disease	3/10	44/8840	1.34756557631726e-05	9.5003373130367e-05	3.26252718476811e-05	IFNG/TNF/IL2	3
Organismal Systems	Immune system	hsa04672	Intestinal immune network for IgA production	3/10	49/8840	1.86905208387028e-05	0.000125493497059862	4.30959377734501e-05	IL4/TGFB1/IL2	3
Environmental Information Processing	Signal transduction	hsa04151	PI3K-Akt signaling pathway	5/10	362/8840	2.38168513624891e-05	0.000148212687688613	5.0897974122256e-05	IL4/BCL2/TP53/IL2/VEGFA	5
Environmental Information Processing	Signal transduction	hsa04630	JAK-STAT signaling pathway	4/10	168/8840	2.41765377080716e-05	0.000148212687688613	5.0897974122256e-05	IL4/IFNG/BCL2/IL2	4
Human Diseases	Infectious disease: bacterial	hsa05152	Tuberculosis	4/10	180/8840	3.17269769558309e-05	0.000186395989615507	6.4010567542466e-05	TGFB1/IFNG/BCL2/TNF	4
Human Diseases	Infectious disease: viral	hsa05167	Kaposi sarcoma-associated herpesvirus infection	4/10	196/8840	4.43336888790191e-05	0.000250042005277668	8.58673553025212e-05	CXCL8/PTGS2/TP53/VEGFA	4
Human Diseases	Cancer: overview	hsa05205	Proteoglycans in cancer	4/10	204/8840	5.18612841795198e-05	0.000281247733435088	9.65837681076078e-05	TGFB1/TNF/TP53/VEGFA	4
Human Diseases	Cardiovascular disease	hsa05417	Lipid and atherosclerosis	4/10	216/8840	6.48606650316776e-05	0.000338716806276539	0.000116319321304373	CXCL8/BCL2/TNF/TP53	4
Human Diseases	Cancer: specific types	hsa05212	Pancreatic cancer	3/10	77/8840	7.29799459484641e-05	0.000357200599405718	0.000122666872509616	TGFB1/TP53/VEGFA	3
Human Diseases	Infectious disease: viral	hsa05166	Human T-cell leukemia virus 1 infection	4/10	223/8840	7.34667899486937e-05	0.000357200599405718	0.000122666872509616	TGFB1/TNF/TP53/IL2	4
Human Diseases	Cancer: specific types	hsa05210	Colorectal cancer	3/10	87/8840	0.000105119537682147	0.000494061827106092	0.000169666622223817	TGFB1/BCL2/TP53	3
Human Diseases	Infectious disease: bacterial	hsa05131	Shigellosis	4/10	249/8840	0.000112891995981285	0.00051347649785036	0.000176333847712703	CXCL8/BCL2/TNF/TP53	4
Organismal Systems	Immune system	hsa04658	Th1 and Th2 cell differentiation	3/10	92/8840	0.000124171658584581	0.00054713137063831	0.000187891325489826	IL4/IFNG/IL2	3
Human Diseases	Cancer: specific types	hsa05222	Small cell lung cancer	3/10	93/8840	0.000128234141997949	0.00054790951580942	0.000188158549662063	BCL2/PTGS2/TP53	3
Environmental Information Processing	Signaling molecules and interaction	hsa04061	Viral protein interaction with cytokine and cytokine receptor	3/10	100/8840	0.000159124719990179	0.000659899574076919	0.000226617248283227	CXCL8/TNF/IL2	3
Organismal Systems	Immune system	hsa04625	C-type lectin receptor signaling pathway	3/10	105/8840	0.000183924397304935	0.000740952571999883	0.000254451797775249	PTGS2/TNF/IL2	3
Environmental Information Processing	Signal transduction	hsa04350	TGF-beta signaling pathway	3/10	108/8840	0.000199946855785486	0.000783056577446067	0.000268910806737731	TGFB1/IFNG/TNF	3
Environmental Information Processing	Signal transduction	hsa04066	HIF-1 signaling pathway	3/10	109/8840	0.000205482931670244	0.000783056577446067	0.000268910806737731	IFNG/BCL2/VEGFA	3
Environmental Information Processing	Signal transduction	hsa04010	MAPK signaling pathway	4/10	300/8840	0.000232206841550301	0.000861609596278747	0.000295886834108416	TGFB1/TNF/TP53/VEGFA	4
Human Diseases	Cancer: overview	hsa05206	MicroRNAs in cancer	4/10	312/8840	0.000270054489112252	0.000976350845251987	0.000335290323864064	BCL2/PTGS2/TP53/VEGFA	4
Environmental Information Processing	Signal transduction	hsa04071	Sphingolipid signaling pathway	3/10	122/8840	0.000286743795368096	0.00101077187867254	0.000347110910182432	BCL2/TNF/TP53	3
Human Diseases	Infectious disease: viral	hsa05165	Human papillomavirus infection	4/10	333/8840	0.000346793307992288	0.00119263064455884	0.000409563341916437	PTGS2/TNF/TP53/VEGFA	4
Cellular Processes	Cell growth and death	hsa04210	Apoptosis	3/10	136/8840	0.000394919813341401	0.00132580223050327	0.000455296025406126	BCL2/TNF/TP53	3
Human Diseases	Infectious disease: bacterial	hsa05135	Yersinia infection	3/10	138/8840	0.000412240214346419	0.00134937555002302	0.000463391379627166	CXCL8/TNF/IL2	3
Human Diseases	Infectious disease: viral	hsa05162	Measles	3/10	139/8840	0.000421081731922077	0.00134937555002302	0.000463391379627166	BCL2/TP53/IL2	3
Organismal Systems	Development and regeneration	hsa04380	Osteoclast differentiation	3/10	142/8840	0.000448340345489219	0.00140479974919955	0.000482424699239862	TGFB1/IFNG/TNF	3
Human Diseases	Immune disease	hsa05310	Asthma	2/10	31/8840	0.000526303866032973	0.00157962238669455	0.000542460842015298	IL4/TNF	2
Human Diseases	Cancer: specific types	hsa05226	Gastric cancer	3/10	150/8840	0.000526540795564849	0.00157962238669455	0.000542460842015298	TGFB1/BCL2/TP53	3
Cellular Processes	Cell growth and death	hsa04218	Cellular senescence	3/10	157/8840	0.000601767115163544	0.00172645437783611	0.000592884668760441	TGFB1/CXCL8/TP53	3
Human Diseases	Endocrine and metabolic disease	hsa04932	Non-alcoholic fatty liver disease	3/10	157/8840	0.000601767115163544	0.00172645437783611	0.000592884668760441	TGFB1/CXCL8/TNF	3
Cellular Processes	Cell growth and death	hsa04217	Necroptosis	3/10	159/8840	0.000624462221770508	0.00172645437783611	0.000592884668760441	IFNG/BCL2/TNF	3
Human Diseases	Infectious disease: viral	hsa05160	Hepatitis C	3/10	159/8840	0.000624462221770508	0.00172645437783611	0.000592884668760441	IFNG/TNF/TP53	3
Human Diseases	Infectious disease: parasitic	hsa05143	African trypanosomiasis	2/10	37/8840	0.000751076984135532	0.00203657413005981	0.000699383426522965	IFNG/TNF	2
Human Diseases	Infectious disease: viral	hsa05164	Influenza A	3/10	172/8840	0.000785494696118275	0.00208971230476749	0.00071763169853904	CXCL8/IFNG/TNF	3
Organismal Systems	Immune system	hsa04621	NOD-like receptor signaling pathway	3/10	189/8840	0.00103324772411717	0.00269792461297261	0.000926498933906233	CXCL8/BCL2/TNF	3
Human Diseases	Infectious disease: viral	hsa05169	Epstein-Barr virus infection	3/10	203/8840	0.00127097925432921	0.0032583286338258	0.00111894824304581	BCL2/TNF/TP53	3
Human Diseases	Immune disease	hsa05320	Autoimmune thyroid disease	2/10	53/8840	0.00153908769188233	0.00387520293848943	0.00133079010952231	IL4/IL2	2
Human Diseases	Infectious disease: bacterial	hsa05134	Legionellosis	2/10	56/8840	0.00171691202511277	0.00424709816738422	0.00145850329003116	CXCL8/TNF	2
Environmental Information Processing	Signal transduction	hsa04370	VEGF signaling pathway	2/10	60/8840	0.0019685726955561	0.00478566810471397	0.00164345451897606	PTGS2/VEGFA	2
Human Diseases	Infectious disease: viral	hsa05171	Coronavirus disease - COVID-19	3/10	238/8840	0.00201002218358586	0.00480361233704418	0.00164961677867885	CXCL8/TNF/IL2	3
Human Diseases	Infectious disease: bacterial	hsa05132	Salmonella infection	3/10	251/8840	0.0023408897910974	0.00550109100907888	0.00188913912965755	CXCL8/BCL2/TNF	3
Organismal Systems	Immune system	hsa04664	Fc epsilon RI signaling pathway	2/10	69/8840	0.00259504882115647	0.00599839153742724	0.0020599179598481	IL4/TNF	2
Human Diseases	Cancer: specific types	hsa05211	Renal cell carcinoma	2/10	70/8840	0.00266976080972772	0.00607155280921948	0.00208504239808956	TGFB1/VEGFA	2
Organismal Systems	Immune system	hsa04622	RIG-I-like receptor signaling pathway	2/10	72/8840	0.00282222379462436	0.00631640563558784	0.00216912772853334	CXCL8/TNF	2
Human Diseases	Drug resistance: antineoplastic	hsa01524	Platinum drug resistance	2/10	75/8840	0.00305848703450297	0.00663456418253722	0.0022783871026257	BCL2/TP53	2
Cellular Processes	Cell growth and death	hsa04115	p53 signaling pathway	2/10	75/8840	0.00305848703450297	0.00663456418253722	0.0022783871026257	BCL2/TP53	2
Human Diseases	Cancer: specific types	hsa05220	Chronic myeloid leukemia	2/10	77/8840	0.00322101939054368	0.00688126869797968	0.00236310832480079	TGFB1/TP53	2
Human Diseases	Infectious disease: bacterial	hsa05133	Pertussis	2/10	78/8840	0.00330378690388456	0.00695274557384661	0.00238765432173904	CXCL8/TNF	2
Human Diseases	Drug resistance: antineoplastic	hsa01521	EGFR tyrosine kinase inhibitor resistance	2/10	80/8840	0.00347231508516424	0.00709560039142257	0.00243671234046613	BCL2/VEGFA	2
Organismal Systems	Immune system	hsa04612	Antigen processing and presentation	2/10	80/8840	0.00347231508516424	0.00709560039142257	0.00243671234046613	IFNG/TNF	2
Human Diseases	Cancer: specific types	hsa05215	Prostate cancer	2/10	98/8840	0.00516627664202555	0.0101782944033254	0.00349534559576684	BCL2/TP53	2
Human Diseases	Drug resistance: antineoplastic	hsa01522	Endocrine resistance	2/10	99/8840	0.00526961341448761	0.0101782944033254	0.00349534559576684	BCL2/TP53	2
Organismal Systems	Immune system	hsa04640	Hematopoietic cell lineage	2/10	99/8840	0.00526961341448761	0.0101782944033254	0.00349534559576684	IL4/TNF	2
Human Diseases	Cardiovascular disease	hsa05410	Hypertrophic cardiomyopathy	2/10	99/8840	0.00526961341448761	0.0101782944033254	0.00349534559576684	TGFB1/TNF	2
Human Diseases	Cardiovascular disease	hsa05414	Dilated cardiomyopathy	2/10	105/8840	0.00590970649785088	0.0112603867053645	0.00386694877526516	TGFB1/TNF	2
Organismal Systems	Immune system	hsa04620	Toll-like receptor signaling pathway	2/10	109/8840	0.00635541650179975	0.0119481830233835	0.00410314609239001	CXCL8/TNF	2
Human Diseases	Neurodegenerative disease	hsa05014	Amyotrophic lateral sclerosis	3/10	371/8840	0.00705870040775974	0.0130957468091332	0.00449723294677214	BCL2/TNF/TP53	3
Environmental Information Processing	Signal transduction	hsa04668	TNF signaling pathway	2/10	119/8840	0.0075352702876575	0.013798352085191	0.00473851583366022	PTGS2/TNF	2
Organismal Systems	Nervous system	hsa04722	Neurotrophin signaling pathway	2/10	120/8840	0.0076583581825004	0.0138439551760584	0.0047541764695684	BCL2/TP53	2
Organismal Systems	Endocrine system	hsa04926	Relaxin signaling pathway	2/10	130/8840	0.0089395662351235	0.0159554283437014	0.00547928110347343	TGFB1/VEGFA	2
Organismal Systems	Immune system	hsa04650	Natural killer cell mediated cytotoxicity	2/10	135/8840	0.0096141268547917	0.0169448985815704	0.00581907678053182	IFNG/TNF	2
Human Diseases	Immune disease	hsa05322	Systemic lupus erythematosus	2/10	139/8840	0.0101698713109245	0.0177031093190167	0.00607945523460075	IFNG/TNF	2
Human Diseases	Endocrine and metabolic disease	hsa04936	Alcoholic liver disease	2/10	144/8840	0.0108844860529562	0.0187160065056929	0.00642729600046192	CXCL8/TNF	2
NA	NA	hsa04148	Efferocytosis	2/10	156/8840	0.0126886765073708	0.0215554625004733	0.00740239846974072	TGFB1/PTGS2	2
Cellular Processes	Cell growth and death	hsa04110	Cell cycle	2/10	158/8840	0.013001451880628	0.0218238656567684	0.00749457125950988	TGFB1/TP53	2
Human Diseases	Neurodegenerative disease	hsa05022	Pathways of neurodegeneration - multiple diseases	3/10	483/8840	0.014579806316145	0.0241853257714876	0.00830552434108571	BCL2/PTGS2/TNF	3
Human Diseases	Cancer: specific types	hsa05225	Hepatocellular carcinoma	2/10	170/8840	0.0149493094055278	0.0245099142579002	0.00841699183175371	TGFB1/TP53	2
Human Diseases	Cancer: overview	hsa05202	Transcriptional misregulation in cancer	2/10	193/8840	0.0190154567971518	0.0308181541195219	0.0105833153377977	CXCL8/TP53	2
Cellular Processes	Cellular community - eukaryotes	hsa04510	Focal adhesion	2/10	203/8840	0.0209156096800435	0.0331359658975971	0.011379279068977	BCL2/VEGFA	2
Human Diseases	Infectious disease: bacterial	hsa05130	Pathogenic Escherichia coli infection	2/10	203/8840	0.0209156096800435	0.0331359658975971	0.011379279068977	CXCL8/TNF	2
Human Diseases	Infectious disease: viral	hsa05170	Human immunodeficiency virus 1 infection	2/10	213/8840	0.0228935620701464	0.0358665805765628	0.0123170041546987	BCL2/TNF	2
Human Diseases	Cancer: overview	hsa05207	Chemical carcinogenesis - receptor activation	2/10	215/8840	0.0232983456587176	0.0360996344821889	0.0123970375974669	BCL2/VEGFA	2
Human Diseases	Drug resistance: antineoplastic	hsa01523	Antifolate resistance	1/10	30/8840	0.0334398174599067	0.0512501550200743	0.0175999039262667	TNF	1
Cellular Processes	Cell growth and death	hsa04215	Apoptosis - multiple species	1/10	32/8840	0.0356329307942785	0.0540241208816481	0.0185525163162061	BCL2	1
Human Diseases	Cancer: specific types	hsa05216	Thyroid cancer	1/10	37/8840	0.0410961338933309	0.0616442008399963	0.0211693410872701	TP53	1
Cellular Processes	Cell growth and death	hsa04216	Ferroptosis	1/10	42/8840	0.0465314667302865	0.0690624927260042	0.0237168694691765	TP53	1
