# Supplementary material for: Network pharmacology and experiments verify the effect of triptolide on extraocular muscle fibrosis
Source: PLoS One. 2025 Nov 10;20(11):e0336487. doi: 10.1371/journal.pone.0336487 (PMC12599947; doi:10.1371/journal.pone.0336487)
Supplement: S2 File — (ZIP) [file pone.0336487.s002.zip › S2_raw data/PPI.tsv]

#node1	node2	node1_string_id	node2_string_id	neighborhood_on_chromosome	gene_fusion	phylogenetic_cooccurrence	homology	coexpression	experimentally_determined_interaction	database_annotated	automated_textmining	combined_score
BCL2	TP53	9606.ENSP00000381185	9606.ENSP00000269305	0	0	0	0	0.051	0.884	0.900	0.628	0.995
CXCL8	TGFB1	9606.ENSP00000306512	9606.ENSP00000221930	0	0	0	0	0.096	0	0	0.652	0.671
CXCL8	IL2	9606.ENSP00000306512	9606.ENSP00000226730	0	0	0	0	0	0	0	0.873	0.873
CXCL8	IFNG	9606.ENSP00000306512	9606.ENSP00000229135	0	0	0	0	0.062	0	0	0.859	0.862
CXCL8	IL4	9606.ENSP00000306512	9606.ENSP00000231449	0	0	0	0	0	0	0.900	0.873	0.986
CXCL8	TP53	9606.ENSP00000306512	9606.ENSP00000269305	0	0	0	0	0	0.128	0	0.663	0.693
CXCL8	VEGFA	9606.ENSP00000306512	9606.ENSP00000478570	0	0	0	0	0.065	0	0	0.875	0.879
CXCL8	PTGS2	9606.ENSP00000306512	9606.ENSP00000356438	0	0	0	0	0.753	0	0	0.778	0.943
CXCL8	TNF	9606.ENSP00000306512	9606.ENSP00000398698	0	0	0	0	0.158	0	0.900	0.921	0.992
IFNG	TGFB1	9606.ENSP00000229135	9606.ENSP00000221930	0	0	0	0	0	0	0	0.780	0.780
IFNG	IL2	9606.ENSP00000229135	9606.ENSP00000226730	0	0	0	0	0.087	0	0	0.902	0.907
IFNG	PTGS2	9606.ENSP00000229135	9606.ENSP00000356438	0	0	0	0	0	0	0	0.643	0.643
IFNG	TP53	9606.ENSP00000229135	9606.ENSP00000269305	0	0	0	0	0	0	0	0.657	0.657
IFNG	VEGFA	9606.ENSP00000229135	9606.ENSP00000478570	0	0	0	0	0	0	0	0.689	0.689
IFNG	IL4	9606.ENSP00000229135	9606.ENSP00000231449	0	0	0	0	0	0	0	0.910	0.910
IFNG	TNF	9606.ENSP00000229135	9606.ENSP00000398698	0	0	0	0	0.152	0.213	0	0.915	0.938
IL2	TGFB1	9606.ENSP00000226730	9606.ENSP00000221930	0	0	0	0	0	0	0	0.693	0.694
IL2	PTGS2	9606.ENSP00000226730	9606.ENSP00000356438	0	0	0	0	0	0	0	0.577	0.577
IL2	TP53	9606.ENSP00000226730	9606.ENSP00000269305	0	0	0	0	0	0	0	0.667	0.667
IL2	VEGFA	9606.ENSP00000226730	9606.ENSP00000478570	0	0	0	0	0	0	0	0.753	0.753
IL2	TNF	9606.ENSP00000226730	9606.ENSP00000398698	0	0	0	0	0	0	0	0.933	0.933
IL2	IL4	9606.ENSP00000226730	9606.ENSP00000231449	0	0	0	0	0.063	0	0	0.936	0.938
IL4	TGFB1	9606.ENSP00000231449	9606.ENSP00000221930	0	0	0	0	0	0	0	0.766	0.766
IL4	TP53	9606.ENSP00000231449	9606.ENSP00000269305	0	0	0	0	0	0	0	0.509	0.509
IL4	PTGS2	9606.ENSP00000231449	9606.ENSP00000356438	0	0	0	0	0.062	0	0	0.647	0.655
IL4	VEGFA	9606.ENSP00000231449	9606.ENSP00000478570	0	0	0	0	0	0	0	0.767	0.767
IL4	TNF	9606.ENSP00000231449	9606.ENSP00000398698	0	0	0	0	0	0	0.900	0.933	0.993
PTGS2	TGFB1	9606.ENSP00000356438	9606.ENSP00000221930	0	0	0	0	0.088	0	0	0.569	0.590
PTGS2	TP53	9606.ENSP00000356438	9606.ENSP00000269305	0	0	0	0	0	0.874	0	0.958	0.994
PTGS2	TNF	9606.ENSP00000356438	9606.ENSP00000398698	0	0	0	0	0.096	0	0	0.855	0.863
PTGS2	VEGFA	9606.ENSP00000356438	9606.ENSP00000478570	0	0	0	0	0.083	0	0	0.892	0.896
TGFB1	TP53	9606.ENSP00000221930	9606.ENSP00000269305	0	0	0	0	0.062	0.270	0	0.636	0.729
TGFB1	TNF	9606.ENSP00000221930	9606.ENSP00000398698	0	0	0	0	0.090	0	0	0.784	0.796
TGFB1	VEGFA	9606.ENSP00000221930	9606.ENSP00000478570	0	0	0	0	0	0	0.500	0.710	0.848
TNF	TP53	9606.ENSP00000398698	9606.ENSP00000269305	0	0	0	0	0	0	0	0.784	0.784
TNF	VEGFA	9606.ENSP00000398698	9606.ENSP00000478570	0	0	0	0	0	0	0	0.880	0.880
TP53	VEGFA	9606.ENSP00000269305	9606.ENSP00000478570	0	0	0	0	0	0.161	0	0.810	0.834
