# Supplementary material for: Network pharmacology and experiments verify the effect of triptolide on extraocular muscle fibrosis
Source: PLoS One. 2025 Nov 10;20(11):e0336487. doi: 10.1371/journal.pone.0336487 (PMC12599947; doi:10.1371/journal.pone.0336487)
Supplement: S2 File — (ZIP) [file pone.0336487.s002.zip › S2_raw data/result.xlsx]

## Sheet: 1
WB						PCR					CCK-8
PI3K						α-SMA					24h
control	Model	TPL	LY294002			control	Model	TPL	LY294002		concentration（pM)	Cell Viability(%)	Cell Viability(%)	Cell Viability(%)
1	1.51708	1.19569	1.12676			1	3.4421	1.48005	1.51754		0	100	100	100
1	1.2054	0.912832	0.989152			1	3.89426	1.3121	1.55104		1	95.9	98.01	97.62
1	1.50344	1.44004	1.11774			1	4.99241	1.9584	2.25042		5	93.34	97.66	97.91
											10	95.14	96.89	99.96
p-PI3K						TIMP-1					20	93.16	95.37	98.61
control	Model	TPL	LY294002			control	Model	TPL	LY294002		50	93.32	96.56	96.1
1	2.80715	2.02286	2.0924			1	3.02902	1.49586	1.58689		100	90.29	95.92	92.59
1	2.71403	1.68301	1.60953			1	4.14846	1.74017	2.28189		200	86.13	89.14	88.48
1	2.38921	1.57779	1.25739			1	4.08397	1.81402	1.92565
											48h
AKT						CTGF					concentration（pM)	Cell Viability(%)	Cell Viability(%)	Cell Viability(%)
control	Model	TPL	LY294002			control	Model	TPL	LY294002		0	100	100	100
1	1.05014	0.909806	0.833038			1	3.65213	1.5541	1.4801		1	95.78	95.46	96.74
1	0.90407	0.844174	0.901924			1	5.10975	1.76805	1.63096		5	95.5	93.09	96.74
1	0.847576	0.847732	0.859113			1	3.90419	1.71133	1.42855		10	96.88	91.97	93.35
											20	93.96	90.76	95.15
p-AKT						FN					50	87.17	89.8	94.06
control	Model	TPL	LY294002			control	Model	TPL	LY294002		100	86.86	89.13	93.06
1	3.43276	1.97535	1.9519			1	3.07225	1.49459	1.66747		200	84.89	78.76	83.54
1	2.65211	1.38993	1.68188			1	2.59586	1.47024	1.44539
1	3.91412	2.24563	2.50739			1	4.1091	1.59668	2.03365
