# Supplementary material for: Network pharmacology and experiments verify the effect of triptolide on extraocular muscle fibrosis
Source: PLoS One. 2025 Nov 10;20(11):e0336487. doi: 10.1371/journal.pone.0336487 (PMC12599947; doi:10.1371/journal.pone.0336487)
Supplement: S2 File — (ZIP) [file pone.0336487.s002.zip › S2_raw data/TPL and TPL-disease target.xlsx]

## Sheet: Sheet1
TPL target	disease target	combine target
RELA	TSHR	VEGFA
STAT3	CTLA4	BCL2
VEGFA	TG	TNF
BCL2	LMOD1	TP53
FOS	IFNG	PTGS2
CDKN1A	TPO	CXCL8
PLAU	ICAM1	TGFB1
TNF	TNF	IL2
JUN	TMX2-CTNND1	IFNG
CASP3	HLA-DRB1	IL4
TP53	PTPN22
MAPK8	IL1B
PTGS2	IL4
STAT1	IL1A
CXCL8	IL13
MCL1	HLA-DQB1
TGFB1	IL6
IL2	VDR
IFNG	IGF1R
IL4	SDHA
XIAP	ITGAL
DEFB4A	HLA-B
CD80	FAS
CD86	VCAM1
CXCR4	FASLG
BIRC3	LTA
CD274	AIRE
IL23A	THRB
CCR7	PSMB9
CD1A	CD28
CD40	CACNA1S
CD14	FLNB
C3	GNAS
VTCN1	GAD1
	IL10
	TGFB1
	ICOSLG
	INS
	IGF1
	PPARG
	IL2
	KCNJ2
	CXCL8
	IL17A
	SSTR2
	IL23R
	PTGS2
	SST
	SOD1
	HAS2
	MTHFR
	VEGFA
	ADRB2
	NR3C1
	THY1
	HNF1A-AS1
	CD44
	CP
	MIR27A
	CCL2
	TLR4
	HLA-DPB1
	BCL2
	IFIH1
	NGF
	PDGFB
	ADIPOQ
	CASQ1
	IL12A
	BMP6
	MIR22
	SCN4A
	TNFSF13B
	IL5
	MIR155
	SERPINE1
	TP53
	TPP1
	CLN3
	HAS1
	ALMS1
	EGF
	CCR1
	PDGFA
	TIMP1
	SFRP1
	CD58
	ERBB2
	MIR21
	CASQ2
	COL1A1
	PLA2G6
	ABCB7
	CLTC
	MMP9
	COL13A1
	HMGA2
	MMP3
	FN1
	SOD2
	BDNF-AS
	CAV1
	PTEN
	EDNRA
	COL11A2
	GJB2
	DLK1
	SOX9
	SDHB
	BDNF
	LRP2
	UGDH
	EIF2AK3
	COL6A1
	NEB
	PCSK9
	FGF10
	GP1BA
	IL17F
	CD79A
	IGF2
	MME
	RARA
	ELN
	IRF5
	LPL
	COL3A1
	ATG5
	FBN1
	FBN2
	COL5A2
	USH2A
	FLNA
	MYO7A
	COL1A2
	VCAN
	BMP4
	APC
	MIR146B
	NEU1
	MITF
	KLHL40
	TPM2
	CFL2
	SGCG
	GJB1
	PNPLA6
