# Supplementary material for: Network pharmacology and experiments verify the effect of triptolide on extraocular muscle fibrosis
Source: PLoS One. 2025 Nov 10;20(11):e0336487. doi: 10.1371/journal.pone.0336487 (PMC12599947; doi:10.1371/journal.pone.0336487)
Supplement: S2 File — (ZIP) [file pone.0336487.s002.zip › S2_raw data/vina new/target/IL2 rep.pdb]

CRYST1    1.000    1.000    1.000  90.00  90.00  90.00 P 1           1
ATOM      1  N   ALA A   1     -12.342 -62.042  62.922  1.00 16.55           N  
ATOM      2  CA  ALA A   1     -12.457 -60.952  63.926  1.00 16.09           C  
ATOM      3  C   ALA A   1     -13.744 -61.159  64.762  1.00 15.75           C  
ATOM      4  O   ALA A   1     -14.769 -61.520  64.217  1.00 15.56           O  
ATOM      5  CB  ALA A   1     -12.505 -59.594  63.209  1.00 16.28           C  
ATOM      6  HA  ALA A   1     -11.596 -60.984  64.572  1.00 16.03           H  
ATOM      7  HB1 ALA A   1     -11.786 -59.588  62.402  1.00 16.26           H  
ATOM      8  HB2 ALA A   1     -13.495 -59.428  62.811  1.00 16.56           H  
ATOM      9  HB3 ALA A   1     -12.262 -58.806  63.911  1.00 16.33           H  
ATOM     10  H1  ALA A   1     -13.259 -62.180  62.452  1.00 16.55           H  
ATOM     11  H2  ALA A   1     -11.621 -61.791  62.217  1.00 16.76           H  
ATOM     12  H3  ALA A   1     -12.062 -62.924  63.401  1.00 16.80           H  
ATOM     13  N   PRO A   2     -13.670 -60.931  66.064  1.00 15.83           N  
ATOM     14  CA  PRO A   2     -14.850 -61.102  66.939  1.00 15.71           C  
ATOM     15  C   PRO A   2     -15.996 -60.196  66.460  1.00 15.06           C  
ATOM     16  O   PRO A   2     -15.973 -59.017  66.697  1.00 15.09           O  
ATOM     17  CB  PRO A   2     -14.360 -60.677  68.332  1.00 16.07           C  
ATOM     18  CG  PRO A   2     -12.863 -60.287  68.214  1.00 16.40           C  
ATOM     19  CD  PRO A   2     -12.440 -60.490  66.761  1.00 16.24           C  
ATOM     20  HA  PRO A   2     -15.164 -62.134  66.952  1.00 16.02           H  
ATOM     21  HB2 PRO A   2     -14.929 -59.826  68.672  1.00 15.79           H  
ATOM     22  HB3 PRO A   2     -14.468 -61.497  69.029  1.00 16.52           H  
ATOM     23  HG2 PRO A   2     -12.735 -59.251  68.487  1.00 16.28           H  
ATOM     24  HG3 PRO A   2     -12.263 -60.914  68.860  1.00 16.99           H  
ATOM     25  HD2 PRO A   2     -12.084 -59.560  66.345  1.00 16.03           H  
ATOM     26  HD3 PRO A   2     -11.677 -61.253  66.691  1.00 16.78           H  
ATOM     27  N   THR A   3     -16.986 -60.752  65.784  1.00 14.63           N  
ATOM     28  CA  THR A   3     -18.139 -59.934  65.262  1.00 14.16           C  
ATOM     29  C   THR A   3     -19.400 -60.217  66.088  1.00 13.54           C  
ATOM     30  O   THR A   3     -19.922 -59.342  66.761  1.00 13.66           O  
ATOM     31  CB  THR A   3     -18.385 -60.322  63.793  1.00 14.28           C  
ATOM     32  CG2 THR A   3     -19.612 -59.596  63.233  1.00 14.65           C  
ATOM     33  OG1 THR A   3     -17.247 -59.974  63.017  1.00 14.43           O  
ATOM     34  H   THR A   3     -16.967 -61.717  65.610  1.00 14.73           H  
ATOM     35  HA  THR A   3     -17.902 -58.882  65.320  1.00 14.35           H  
ATOM     36  HB  THR A   3     -18.549 -61.389  63.727  1.00 14.20           H  
ATOM     37  HG1 THR A   3     -16.714 -60.760  62.897  1.00 14.54           H  
ATOM     38 HG21 THR A   3     -19.507 -58.532  63.382  1.00 14.74           H  
ATOM     39 HG22 THR A   3     -19.700 -59.805  62.176  1.00 14.71           H  
ATOM     40 HG23 THR A   3     -20.496 -59.948  63.743  1.00 14.91           H  
ATOM     41  N   SER A   4     -19.904 -61.426  66.036  1.00 13.05           N  
ATOM     42  CA  SER A   4     -21.139 -61.766  66.807  1.00 12.63           C  
ATOM     43  C   SER A   4     -20.939 -61.438  68.301  1.00 11.73           C  
ATOM     44  O   SER A   4     -21.815 -60.884  68.931  1.00 11.83           O  
ATOM     45  CB  SER A   4     -21.463 -63.249  66.609  1.00 12.98           C  
ATOM     46  OG  SER A   4     -22.322 -63.402  65.468  1.00 13.13           O  
ATOM     47  H   SER A   4     -19.477 -62.108  65.485  1.00 13.10           H  
ATOM     48  HA  SER A   4     -21.960 -61.172  66.422  1.00 12.91           H  
ATOM     49  HB2 SER A   4     -20.550 -63.792  66.440  1.00 13.12           H  
ATOM     50  HB3 SER A   4     -21.952 -63.629  67.494  1.00 13.17           H  
ATOM     51  HG  SER A   4     -21.780 -63.636  64.708  1.00 13.35           H  
ATOM     52  N   SER A   5     -19.786 -61.735  68.871  1.00 11.03           N  
ATOM     53  CA  SER A   5     -19.562 -61.381  70.316  1.00 10.30           C  
ATOM     54  C   SER A   5     -19.646 -59.843  70.457  1.00  9.04           C  
ATOM     55  O   SER A   5     -20.149 -59.319  71.427  1.00  8.82           O  
ATOM     56  CB  SER A   5     -18.190 -61.856  70.770  1.00 10.79           C  
ATOM     57  OG  SER A   5     -17.844 -63.038  70.062  1.00 11.27           O  
ATOM     58  H   SER A   5     -19.073 -62.159  68.351  1.00 11.12           H  
ATOM     59  HA  SER A   5     -20.326 -61.855  70.921  1.00 10.50           H  
ATOM     60  HB2 SER A   5     -17.459 -61.088  70.574  1.00 11.11           H  
ATOM     61  HB3 SER A   5     -18.223 -62.057  71.830  1.00 10.67           H  
ATOM     62  HG  SER A   5     -18.526 -63.692  70.231  1.00 11.56           H  
ATOM     63  N   SER A   6     -19.172 -59.130  69.447  1.00  8.40           N  
ATOM     64  CA  SER A   6     -19.229 -57.610  69.416  1.00  7.27           C  
ATOM     65  C   SER A   6     -18.249 -56.941  70.382  1.00  6.97           C  
ATOM     66  O   SER A   6     -18.268 -55.733  70.525  1.00  7.56           O  
ATOM     67  CB  SER A   6     -20.615 -57.106  69.810  1.00  7.47           C  
ATOM     68  OG  SER A   6     -21.622 -57.992  69.329  1.00  7.81           O  
ATOM     69  H   SER A   6     -18.790 -59.605  68.676  1.00  8.81           H  
ATOM     70  HA  SER A   6     -19.015 -57.276  68.416  1.00  6.76           H  
ATOM     71  HB2 SER A   6     -20.678 -57.047  70.890  1.00  7.80           H  
ATOM     72  HB3 SER A   6     -20.752 -56.118  69.399  1.00  7.34           H  
ATOM     73  HG  SER A   6     -21.691 -57.886  68.380  1.00  7.99           H  
ATOM     74  N   THR A   7     -17.440 -57.677  71.077  1.00  6.31           N  
ATOM     75  CA  THR A   7     -16.528 -57.025  72.059  1.00  6.33           C  
ATOM     76  C   THR A   7     -15.527 -56.106  71.375  1.00  5.50           C  
ATOM     77  O   THR A   7     -15.052 -55.161  71.978  1.00  5.84           O  
ATOM     78  CB  THR A   7     -15.758 -58.078  72.857  1.00  6.66           C  
ATOM     79  CG2 THR A   7     -16.651 -58.624  73.977  1.00  7.27           C  
ATOM     80  OG1 THR A   7     -15.323 -59.136  71.997  1.00  7.45           O  
ATOM     81  H   THR A   7     -17.457 -58.646  70.984  1.00  5.99           H  
ATOM     82  HA  THR A   7     -17.123 -56.437  72.739  1.00  7.02           H  
ATOM     83  HB  THR A   7     -14.892 -57.610  73.303  1.00  6.12           H  
ATOM     84  HG1 THR A   7     -16.031 -59.783  71.913  1.00  7.59           H  
ATOM     85 HG21 THR A   7     -17.574 -58.059  74.021  1.00  7.64           H  
ATOM     86 HG22 THR A   7     -16.870 -59.665  73.793  1.00  7.66           H  
ATOM     87 HG23 THR A   7     -16.132 -58.528  74.918  1.00  7.22           H  
ATOM     88  N   LYS A   8     -15.157 -56.388  70.154  1.00  4.70           N  
ATOM     89  CA  LYS A   8     -14.123 -55.542  69.504  1.00  4.20           C  
ATOM     90  C   LYS A   8     -14.466 -55.169  68.066  1.00  3.46           C  
ATOM     91  O   LYS A   8     -13.913 -54.216  67.558  1.00  3.58           O  
ATOM     92  CB  LYS A   8     -12.816 -56.316  69.552  1.00  4.51           C  
ATOM     93  CG  LYS A   8     -12.110 -55.967  70.859  1.00  4.99           C  
ATOM     94  CD  LYS A   8     -10.960 -56.943  71.115  1.00  5.53           C  
ATOM     95  CE  LYS A   8     -11.335 -57.894  72.255  1.00  6.31           C  
ATOM     96  NZ  LYS A   8     -10.455 -59.104  72.225  1.00  6.92           N1+
ATOM     97  H   LYS A   8     -15.515 -57.173  69.695  1.00  4.71           H  
ATOM     98  HA  LYS A   8     -14.007 -54.629  70.074  1.00  4.58           H  
ATOM     99  HB2 LYS A   8     -13.032 -57.377  69.528  1.00  4.85           H  
ATOM    100  HB3 LYS A   8     -12.192 -56.049  68.715  1.00  4.56           H  
ATOM    101  HG2 LYS A   8     -11.724 -54.961  70.797  1.00  5.08           H  
ATOM    102  HG3 LYS A   8     -12.823 -56.026  71.671  1.00  5.32           H  
ATOM    103  HD2 LYS A   8     -10.763 -57.515  70.220  1.00  5.78           H  
ATOM    104  HD3 LYS A   8     -10.074 -56.390  71.391  1.00  5.51           H  
ATOM    105  HE2 LYS A   8     -11.211 -57.384  73.198  1.00  6.55           H  
ATOM    106  HE3 LYS A   8     -12.367 -58.196  72.144  1.00  6.53           H  
ATOM    107  HZ1 LYS A   8      -9.709 -58.986  71.506  1.00  7.10           H  
ATOM    108  HZ2 LYS A   8     -10.017 -59.234  73.157  1.00  7.33           H  
ATOM    109  HZ3 LYS A   8     -11.028 -59.940  71.996  1.00  7.03           H  
ATOM    110  N   LYS A   9     -15.352 -55.870  67.391  1.00  3.13           N  
ATOM    111  CA  LYS A   9     -15.661 -55.439  65.990  1.00  2.63           C  
ATOM    112  C   LYS A   9     -16.357 -54.084  66.026  1.00  2.13           C  
ATOM    113  O   LYS A   9     -16.435 -53.416  65.019  1.00  1.89           O  
ATOM    114  CB  LYS A   9     -16.546 -56.424  65.235  1.00  3.00           C  
ATOM    115  CG  LYS A   9     -16.045 -56.538  63.789  1.00  3.56           C  
ATOM    116  CD  LYS A   9     -17.232 -56.599  62.837  1.00  3.94           C  
ATOM    117  CE  LYS A   9     -16.762 -57.153  61.497  1.00  4.57           C  
ATOM    118  NZ  LYS A   9     -17.890 -57.840  60.807  1.00  5.31           N1+
ATOM    119  H   LYS A   9     -15.800 -56.643  67.794  1.00  3.53           H  
ATOM    120  HA  LYS A   9     -14.723 -55.327  65.460  1.00  2.69           H  
ATOM    121  HB2 LYS A   9     -16.504 -57.377  65.705  1.00  3.41           H  
ATOM    122  HB3 LYS A   9     -17.565 -56.068  65.233  1.00  3.06           H  
ATOM    123  HG2 LYS A   9     -15.437 -55.676  63.544  1.00  3.84           H  
ATOM    124  HG3 LYS A   9     -15.453 -57.433  63.683  1.00  3.94           H  
ATOM    125  HD2 LYS A   9     -17.993 -57.245  63.249  1.00  4.14           H  
ATOM    126  HD3 LYS A   9     -17.633 -55.607  62.692  1.00  4.05           H  
ATOM    127  HE2 LYS A   9     -16.406 -56.344  60.879  1.00  4.72           H  
ATOM    128  HE3 LYS A   9     -15.961 -57.858  61.665  1.00  4.78           H  
ATOM    129  HZ1 LYS A   9     -18.786 -57.643  61.302  1.00  5.48           H  
ATOM    130  HZ2 LYS A   9     -17.952 -57.490  59.829  1.00  5.58           H  
ATOM    131  HZ3 LYS A   9     -17.717 -58.867  60.800  1.00  5.71           H  
ATOM    132  N   THR A  10     -16.829 -53.631  67.179  1.00  2.18           N  
ATOM    133  CA  THR A  10     -17.446 -52.265  67.226  1.00  1.97           C  
ATOM    134  C   THR A  10     -16.349 -51.294  66.744  1.00  1.72           C  
ATOM    135  O   THR A  10     -16.596 -50.322  66.059  1.00  1.50           O  
ATOM    136  CB  THR A  10     -17.875 -51.927  68.662  1.00  2.45           C  
ATOM    137  CG2 THR A  10     -18.972 -50.864  68.627  1.00  2.57           C  
ATOM    138  OG1 THR A  10     -18.381 -53.097  69.296  1.00  2.74           O  
ATOM    139  H   THR A  10     -16.735 -54.156  68.000  1.00  2.52           H  
ATOM    140  HA  THR A  10     -18.297 -52.224  66.559  1.00  1.83           H  
ATOM    141  HB  THR A  10     -17.029 -51.551  69.216  1.00  2.64           H  
ATOM    142  HG1 THR A  10     -17.687 -53.465  69.844  1.00  3.00           H  
ATOM    143 HG21 THR A  10     -18.615 -49.995  68.095  1.00  2.72           H  
ATOM    144 HG22 THR A  10     -19.839 -51.263  68.124  1.00  2.67           H  
ATOM    145 HG23 THR A  10     -19.238 -50.586  69.637  1.00  2.97           H  
ATOM    146  N   GLN A  11     -15.125 -51.629  67.082  1.00  1.85           N  
ATOM    147  CA  GLN A  11     -13.936 -50.849  66.664  1.00  1.72           C  
ATOM    148  C   GLN A  11     -13.755 -50.946  65.135  1.00  1.46           C  
ATOM    149  O   GLN A  11     -13.346 -49.997  64.511  1.00  1.31           O  
ATOM    150  CB  GLN A  11     -12.699 -51.446  67.364  1.00  2.02           C  
ATOM    151  CG  GLN A  11     -11.848 -50.329  67.976  1.00  2.29           C  
ATOM    152  CD  GLN A  11     -10.537 -50.910  68.516  1.00  2.70           C  
ATOM    153  NE2 GLN A  11     -10.042 -50.434  69.626  1.00  3.01           N  
ATOM    154  OE1 GLN A  11      -9.958 -51.802  67.925  1.00  3.18           O  
ATOM    155  H   GLN A  11     -14.990 -52.431  67.609  1.00  2.10           H  
ATOM    156  HA  GLN A  11     -14.057 -49.819  66.954  1.00  1.70           H  
ATOM    157  HB2 GLN A  11     -13.022 -52.117  68.148  1.00  2.46           H  
ATOM    158  HB3 GLN A  11     -12.107 -51.996  66.647  1.00  2.03           H  
ATOM    159  HG2 GLN A  11     -11.628 -49.588  67.222  1.00  2.39           H  
ATOM    160  HG3 GLN A  11     -12.391 -49.869  68.787  1.00  2.68           H  
ATOM    161 HE21 GLN A  11     -10.511 -49.716  70.100  1.00  3.17           H  
ATOM    162 HE22 GLN A  11      -9.203 -50.791  69.984  1.00  3.37           H  
ATOM    163  N   LEU A  12     -14.037 -52.089  64.533  1.00  1.53           N  
ATOM    164  CA  LEU A  12     -13.866 -52.230  63.043  1.00  1.49           C  
ATOM    165  C   LEU A  12     -14.873 -51.328  62.326  1.00  1.17           C  
ATOM    166  O   LEU A  12     -14.496 -50.460  61.562  1.00  1.13           O  
ATOM    167  CB  LEU A  12     -14.087 -53.689  62.614  1.00  1.83           C  
ATOM    168  CG  LEU A  12     -13.046 -54.085  61.549  1.00  2.10           C  
ATOM    169  CD1 LEU A  12     -11.940 -54.926  62.194  1.00  2.54           C  
ATOM    170  CD2 LEU A  12     -13.715 -54.905  60.436  1.00  2.77           C  
ATOM    171  H   LEU A  12     -14.348 -52.851  65.059  1.00  1.71           H  
ATOM    172  HA  LEU A  12     -12.865 -51.925  62.772  1.00  1.56           H  
ATOM    173  HB2 LEU A  12     -13.985 -54.331  63.476  1.00  2.06           H  
ATOM    174  HB3 LEU A  12     -15.080 -53.797  62.202  1.00  1.92           H  
ATOM    175  HG  LEU A  12     -12.610 -53.193  61.123  1.00  2.18           H  
ATOM    176 HD11 LEU A  12     -12.330 -55.425  63.068  1.00  2.83           H  
ATOM    177 HD12 LEU A  12     -11.587 -55.663  61.486  1.00  2.88           H  
ATOM    178 HD13 LEU A  12     -11.121 -54.283  62.481  1.00  2.98           H  
ATOM    179 HD21 LEU A  12     -14.294 -55.705  60.872  1.00  3.21           H  
ATOM    180 HD22 LEU A  12     -14.364 -54.265  59.855  1.00  3.10           H  
ATOM    181 HD23 LEU A  12     -12.955 -55.323  59.791  1.00  3.13           H  
ATOM    182  N   GLN A  13     -16.155 -51.504  62.583  1.00  1.08           N  
ATOM    183  CA  GLN A  13     -17.192 -50.623  61.939  1.00  0.97           C  
ATOM    184  C   GLN A  13     -16.798 -49.161  62.167  1.00  0.87           C  
ATOM    185  O   GLN A  13     -17.075 -48.287  61.369  1.00  0.94           O  
ATOM    186  CB  GLN A  13     -18.553 -50.855  62.597  1.00  1.13           C  
ATOM    187  CG  GLN A  13     -19.022 -52.290  62.353  1.00  1.53           C  
ATOM    188  CD  GLN A  13     -20.433 -52.467  62.928  1.00  2.14           C  
ATOM    189  NE2 GLN A  13     -21.185 -53.441  62.494  1.00  2.92           N  
ATOM    190  OE1 GLN A  13     -20.855 -51.711  63.782  1.00  2.54           O  
ATOM    191  H   GLN A  13     -16.433 -52.195  63.212  1.00  1.20           H  
ATOM    192  HA  GLN A  13     -17.250 -50.831  60.882  1.00  1.04           H  
ATOM    193  HB2 GLN A  13     -18.468 -50.682  63.660  1.00  1.37           H  
ATOM    194  HB3 GLN A  13     -19.272 -50.168  62.179  1.00  1.32           H  
ATOM    195  HG2 GLN A  13     -19.034 -52.489  61.291  1.00  1.92           H  
ATOM    196  HG3 GLN A  13     -18.348 -52.977  62.842  1.00  1.87           H  
ATOM    197 HE21 GLN A  13     -20.848 -54.053  61.808  1.00  3.15           H  
ATOM    198 HE22 GLN A  13     -22.089 -53.560  62.855  1.00  3.55           H  
ATOM    199  N   LEU A  14     -16.136 -48.919  63.264  1.00  0.92           N  
ATOM    200  CA  LEU A  14     -15.678 -47.557  63.602  1.00  1.02           C  
ATOM    201  C   LEU A  14     -14.654 -47.100  62.564  1.00  0.87           C  
ATOM    202  O   LEU A  14     -14.765 -46.039  61.993  1.00  0.86           O  
ATOM    203  CB  LEU A  14     -15.020 -47.622  64.984  1.00  1.31           C  
ATOM    204  CG  LEU A  14     -15.753 -46.701  65.965  1.00  2.10           C  
ATOM    205  CD1 LEU A  14     -16.024 -47.465  67.267  1.00  2.65           C  
ATOM    206  CD2 LEU A  14     -14.888 -45.461  66.245  1.00  2.91           C  
ATOM    207  H   LEU A  14     -15.929 -49.655  63.875  1.00  1.01           H  
ATOM    208  HA  LEU A  14     -16.516 -46.878  63.620  1.00  1.11           H  
ATOM    209  HB2 LEU A  14     -15.067 -48.641  65.343  1.00  1.41           H  
ATOM    210  HB3 LEU A  14     -13.984 -47.323  64.910  1.00  1.67           H  
ATOM    211  HG  LEU A  14     -16.696 -46.393  65.534  1.00  2.56           H  
ATOM    212 HD11 LEU A  14     -15.128 -47.977  67.577  1.00  3.10           H  
ATOM    213 HD12 LEU A  14     -16.324 -46.777  68.036  1.00  3.14           H  
ATOM    214 HD13 LEU A  14     -16.813 -48.187  67.102  1.00  2.86           H  
ATOM    215 HD21 LEU A  14     -14.019 -45.464  65.600  1.00  3.38           H  
ATOM    216 HD22 LEU A  14     -15.471 -44.571  66.055  1.00  3.36           H  
ATOM    217 HD23 LEU A  14     -14.567 -45.466  67.277  1.00  3.22           H  
ATOM    218  N   GLU A  15     -13.655 -47.908  62.325  1.00  0.85           N  
ATOM    219  CA  GLU A  15     -12.597 -47.558  61.336  1.00  0.85           C  
ATOM    220  C   GLU A  15     -13.227 -47.293  59.965  1.00  0.65           C  
ATOM    221  O   GLU A  15     -12.673 -46.578  59.153  1.00  0.66           O  
ATOM    222  CB  GLU A  15     -11.609 -48.729  61.243  1.00  1.02           C  
ATOM    223  CG  GLU A  15     -10.215 -48.274  61.679  1.00  1.38           C  
ATOM    224  CD  GLU A  15      -9.206 -49.381  61.376  1.00  1.89           C  
ATOM    225  OE1 GLU A  15      -9.294 -49.955  60.303  1.00  2.42           O  
ATOM    226  OE2 GLU A  15      -8.365 -49.639  62.221  1.00  2.50           O1-
ATOM    227  H   GLU A  15     -13.598 -48.754  62.802  1.00  0.92           H  
ATOM    228  HA  GLU A  15     -12.077 -46.671  61.667  1.00  0.96           H  
ATOM    229  HB2 GLU A  15     -11.942 -49.526  61.893  1.00  1.20           H  
ATOM    230  HB3 GLU A  15     -11.565 -49.092  60.227  1.00  1.12           H  
ATOM    231  HG2 GLU A  15      -9.943 -47.378  61.140  1.00  1.71           H  
ATOM    232  HG3 GLU A  15     -10.216 -48.070  62.740  1.00  1.81           H  
ATOM    233  N   HIS A  16     -14.379 -47.861  59.704  1.00  0.59           N  
ATOM    234  CA  HIS A  16     -15.041 -47.635  58.387  1.00  0.59           C  
ATOM    235  C   HIS A  16     -15.524 -46.176  58.324  1.00  0.56           C  
ATOM    236  O   HIS A  16     -15.234 -45.457  57.392  1.00  0.59           O  
ATOM    237  CB  HIS A  16     -16.210 -48.652  58.222  1.00  0.71           C  
ATOM    238  CG  HIS A  16     -17.507 -47.976  57.822  1.00  0.80           C  
ATOM    239  CD2 HIS A  16     -17.840 -47.213  56.732  1.00  0.83           C  
ATOM    240  ND1 HIS A  16     -18.638 -48.009  58.620  1.00  1.02           N  
ATOM    241  CE1 HIS A  16     -19.589 -47.283  58.005  1.00  1.17           C  
ATOM    242  NE2 HIS A  16     -19.155 -46.775  56.849  1.00  1.07           N  
ATOM    243  H   HIS A  16     -14.808 -48.431  60.375  1.00  0.63           H  
ATOM    244  HA  HIS A  16     -14.317 -47.797  57.602  1.00  0.68           H  
ATOM    245  HB2 HIS A  16     -15.944 -49.366  57.460  1.00  0.84           H  
ATOM    246  HB3 HIS A  16     -16.356 -49.175  59.156  1.00  0.75           H  
ATOM    247  HD1 HIS A  16     -18.730 -48.477  59.477  1.00  1.09           H  
ATOM    248  HD2 HIS A  16     -17.177 -46.976  55.914  1.00  0.74           H  
ATOM    249  HE1 HIS A  16     -20.582 -47.127  58.399  1.00  1.38           H  
ATOM    250  N   LEU A  17     -16.280 -45.756  59.304  1.00  0.63           N  
ATOM    251  CA  LEU A  17     -16.811 -44.360  59.311  1.00  0.76           C  
ATOM    252  C   LEU A  17     -15.648 -43.357  59.253  1.00  0.63           C  
ATOM    253  O   LEU A  17     -15.657 -42.429  58.467  1.00  0.64           O  
ATOM    254  CB  LEU A  17     -17.628 -44.152  60.589  1.00  1.02           C  
ATOM    255  CG  LEU A  17     -19.020 -44.800  60.431  1.00  1.32           C  
ATOM    256  CD1 LEU A  17     -19.271 -45.795  61.572  1.00  2.07           C  
ATOM    257  CD2 LEU A  17     -20.104 -43.716  60.458  1.00  1.71           C  
ATOM    258  H   LEU A  17     -16.513 -46.367  60.035  1.00  0.68           H  
ATOM    259  HA  LEU A  17     -17.449 -44.218  58.451  1.00  0.87           H  
ATOM    260  HB2 LEU A  17     -17.107 -44.609  61.419  1.00  1.14           H  
ATOM    261  HB3 LEU A  17     -17.739 -43.095  60.773  1.00  1.12           H  
ATOM    262  HG  LEU A  17     -19.066 -45.328  59.490  1.00  1.70           H  
ATOM    263 HD11 LEU A  17     -18.325 -46.127  61.977  1.00  2.56           H  
ATOM    264 HD12 LEU A  17     -19.847 -45.317  62.351  1.00  2.51           H  
ATOM    265 HD13 LEU A  17     -19.818 -46.647  61.193  1.00  2.53           H  
ATOM    266 HD21 LEU A  17     -19.711 -42.802  60.036  1.00  2.08           H  
ATOM    267 HD22 LEU A  17     -20.954 -44.042  59.876  1.00  2.20           H  
ATOM    268 HD23 LEU A  17     -20.414 -43.539  61.477  1.00  2.10           H  
ATOM    269  N   LEU A  18     -14.647 -43.549  60.069  1.00  0.61           N  
ATOM    270  CA  LEU A  18     -13.466 -42.632  60.071  1.00  0.62           C  
ATOM    271  C   LEU A  18     -12.630 -42.843  58.797  1.00  0.52           C  
ATOM    272  O   LEU A  18     -11.809 -42.020  58.443  1.00  0.55           O  
ATOM    273  CB  LEU A  18     -12.600 -42.908  61.299  1.00  0.77           C  
ATOM    274  CG  LEU A  18     -13.412 -42.645  62.571  1.00  0.80           C  
ATOM    275  CD1 LEU A  18     -12.817 -43.452  63.728  1.00  1.32           C  
ATOM    276  CD2 LEU A  18     -13.371 -41.149  62.911  1.00  1.12           C  
ATOM    277  H   LEU A  18     -14.664 -44.309  60.680  1.00  0.66           H  
ATOM    278  HA  LEU A  18     -13.812 -41.609  60.102  1.00  0.67           H  
ATOM    279  HB2 LEU A  18     -12.276 -43.939  61.285  1.00  0.94           H  
ATOM    280  HB3 LEU A  18     -11.738 -42.259  61.285  1.00  1.01           H  
ATOM    281  HG  LEU A  18     -14.436 -42.951  62.411  1.00  1.02           H  
ATOM    282 HD11 LEU A  18     -11.747 -43.523  63.604  1.00  1.90           H  
ATOM    283 HD12 LEU A  18     -13.040 -42.958  64.662  1.00  1.79           H  
ATOM    284 HD13 LEU A  18     -13.246 -44.443  63.733  1.00  1.70           H  
ATOM    285 HD21 LEU A  18     -13.060 -40.587  62.042  1.00  1.59           H  
ATOM    286 HD22 LEU A  18     -14.355 -40.823  63.215  1.00  1.78           H  
ATOM    287 HD23 LEU A  18     -12.672 -40.978  63.717  1.00  1.43           H  
ATOM    288  N   LEU A  19     -12.806 -43.961  58.133  1.00  0.49           N  
ATOM    289  CA  LEU A  19     -12.019 -44.256  56.897  1.00  0.54           C  
ATOM    290  C   LEU A  19     -12.532 -43.379  55.739  1.00  0.52           C  
ATOM    291  O   LEU A  19     -11.757 -42.782  55.012  1.00  0.55           O  
ATOM    292  CB  LEU A  19     -12.175 -45.770  56.586  1.00  0.66           C  
ATOM    293  CG  LEU A  19     -11.966 -46.092  55.092  1.00  0.69           C  
ATOM    294  CD1 LEU A  19     -11.278 -47.459  54.951  1.00  1.19           C  
ATOM    295  CD2 LEU A  19     -13.330 -46.119  54.381  1.00  1.03           C  
ATOM    296  H   LEU A  19     -13.458 -44.615  58.450  1.00  0.50           H  
ATOM    297  HA  LEU A  19     -10.977 -44.033  57.078  1.00  0.60           H  
ATOM    298  HB2 LEU A  19     -11.449 -46.320  57.164  1.00  1.00           H  
ATOM    299  HB3 LEU A  19     -13.164 -46.088  56.879  1.00  0.80           H  
ATOM    300  HG  LEU A  19     -11.342 -45.331  54.647  1.00  1.10           H  
ATOM    301 HD11 LEU A  19     -11.338 -47.994  55.888  1.00  1.63           H  
ATOM    302 HD12 LEU A  19     -11.766 -48.034  54.178  1.00  1.76           H  
ATOM    303 HD13 LEU A  19     -10.241 -47.312  54.688  1.00  1.70           H  
ATOM    304 HD21 LEU A  19     -14.077 -45.654  55.009  1.00  1.51           H  
ATOM    305 HD22 LEU A  19     -13.260 -45.577  53.448  1.00  1.61           H  
ATOM    306 HD23 LEU A  19     -13.617 -47.141  54.181  1.00  1.60           H  
ATOM    307  N   ASP A  20     -13.824 -43.314  55.561  1.00  0.55           N  
ATOM    308  CA  ASP A  20     -14.394 -42.500  54.449  1.00  0.62           C  
ATOM    309  C   ASP A  20     -14.487 -41.026  54.855  1.00  0.52           C  
ATOM    310  O   ASP A  20     -14.509 -40.148  54.012  1.00  0.52           O  
ATOM    311  CB  ASP A  20     -15.789 -43.030  54.107  1.00  0.78           C  
ATOM    312  CG  ASP A  20     -15.673 -44.124  53.043  1.00  1.29           C  
ATOM    313  OD1 ASP A  20     -14.795 -44.016  52.202  1.00  1.90           O  
ATOM    314  OD2 ASP A  20     -16.462 -45.054  53.089  1.00  1.94           O1-
ATOM    315  H   ASP A  20     -14.422 -43.810  56.154  1.00  0.57           H  
ATOM    316  HA  ASP A  20     -13.758 -42.590  53.581  1.00  0.70           H  
ATOM    317  HB2 ASP A  20     -16.245 -43.440  54.997  1.00  1.03           H  
ATOM    318  HB3 ASP A  20     -16.399 -42.224  53.728  1.00  1.02           H  
ATOM    319  N   LEU A  21     -14.543 -40.744  56.133  1.00  0.53           N  
ATOM    320  CA  LEU A  21     -14.639 -39.325  56.582  1.00  0.55           C  
ATOM    321  C   LEU A  21     -13.271 -38.650  56.465  1.00  0.53           C  
ATOM    322  O   LEU A  21     -13.166 -37.519  56.025  1.00  0.60           O  
ATOM    323  CB  LEU A  21     -15.115 -39.279  58.039  1.00  0.61           C  
ATOM    324  CG  LEU A  21     -16.646 -39.266  58.072  1.00  0.65           C  
ATOM    325  CD1 LEU A  21     -17.135 -39.481  59.505  1.00  0.98           C  
ATOM    326  CD2 LEU A  21     -17.157 -37.917  57.561  1.00  0.97           C  
ATOM    327  H   LEU A  21     -14.526 -41.466  56.795  1.00  0.60           H  
ATOM    328  HA  LEU A  21     -15.347 -38.802  55.959  1.00  0.60           H  
ATOM    329  HB2 LEU A  21     -14.749 -40.150  58.565  1.00  0.82           H  
ATOM    330  HB3 LEU A  21     -14.739 -38.386  58.515  1.00  0.86           H  
ATOM    331  HG  LEU A  21     -17.024 -40.058  57.441  1.00  1.01           H  
ATOM    332 HD11 LEU A  21     -16.564 -38.859  60.178  1.00  1.53           H  
ATOM    333 HD12 LEU A  21     -18.181 -39.217  59.570  1.00  1.51           H  
ATOM    334 HD13 LEU A  21     -17.008 -40.518  59.777  1.00  1.47           H  
ATOM    335 HD21 LEU A  21     -16.626 -37.118  58.057  1.00  1.57           H  
ATOM    336 HD22 LEU A  21     -16.993 -37.849  56.496  1.00  1.57           H  
ATOM    337 HD23 LEU A  21     -18.214 -37.829  57.768  1.00  1.25           H  
ATOM    338  N   GLN A  22     -12.225 -39.332  56.859  1.00  0.55           N  
ATOM    339  CA  GLN A  22     -10.861 -38.732  56.782  1.00  0.60           C  
ATOM    340  C   GLN A  22     -10.376 -38.705  55.329  1.00  0.61           C  
ATOM    341  O   GLN A  22      -9.863 -37.710  54.865  1.00  0.73           O  
ATOM    342  CB  GLN A  22      -9.889 -39.555  57.633  1.00  0.64           C  
ATOM    343  CG  GLN A  22     -10.229 -39.381  59.119  1.00  1.60           C  
ATOM    344  CD  GLN A  22      -8.938 -39.327  59.942  1.00  2.33           C  
ATOM    345  NE2 GLN A  22      -8.546 -40.388  60.594  1.00  3.07           N  
ATOM    346  OE1 GLN A  22      -8.282 -38.306  59.997  1.00  2.71           O  
ATOM    347  H   GLN A  22     -12.339 -40.239  57.211  1.00  0.59           H  
ATOM    348  HA  GLN A  22     -10.897 -37.722  57.160  1.00  0.65           H  
ATOM    349  HB2 GLN A  22      -9.970 -40.599  57.364  1.00  1.05           H  
ATOM    350  HB3 GLN A  22      -8.879 -39.216  57.455  1.00  1.04           H  
ATOM    351  HG2 GLN A  22     -10.783 -38.463  59.257  1.00  2.02           H  
ATOM    352  HG3 GLN A  22     -10.829 -40.216  59.450  1.00  2.02           H  
ATOM    353 HE21 GLN A  22      -9.076 -41.211  60.557  1.00  3.35           H  
ATOM    354 HE22 GLN A  22      -7.717 -40.363  61.118  1.00  3.59           H  
ATOM    355  N   MET A  23     -10.518 -39.788  54.609  1.00  0.58           N  
ATOM    356  CA  MET A  23     -10.041 -39.803  53.193  1.00  0.64           C  
ATOM    357  C   MET A  23     -10.829 -38.798  52.353  1.00  0.58           C  
ATOM    358  O   MET A  23     -10.293 -38.175  51.455  1.00  0.61           O  
ATOM    359  CB  MET A  23     -10.233 -41.199  52.600  1.00  0.79           C  
ATOM    360  CG  MET A  23      -9.165 -42.154  53.153  1.00  1.04           C  
ATOM    361  SD  MET A  23      -8.459 -43.149  51.810  1.00  1.40           S  
ATOM    362  CE  MET A  23      -7.082 -43.854  52.750  1.00  1.98           C  
ATOM    363  H   MET A  23     -10.927 -40.590  55.001  1.00  0.59           H  
ATOM    364  HA  MET A  23      -8.994 -39.541  53.165  1.00  0.69           H  
ATOM    365  HB2 MET A  23     -11.215 -41.563  52.866  1.00  1.06           H  
ATOM    366  HB3 MET A  23     -10.150 -41.141  51.525  1.00  0.98           H  
ATOM    367  HG2 MET A  23      -8.378 -41.586  53.625  1.00  1.24           H  
ATOM    368  HG3 MET A  23      -9.619 -42.810  53.881  1.00  1.42           H  
ATOM    369  HE1 MET A  23      -6.677 -43.100  53.412  1.00  2.52           H  
ATOM    370  HE2 MET A  23      -7.435 -44.696  53.328  1.00  2.35           H  
ATOM    371  HE3 MET A  23      -6.312 -44.184  52.072  1.00  2.44           H  
ATOM    372  N   ILE A  24     -12.099 -38.656  52.617  1.00  0.57           N  
ATOM    373  CA  ILE A  24     -12.932 -37.713  51.817  1.00  0.58           C  
ATOM    374  C   ILE A  24     -12.916 -36.284  52.403  1.00  0.52           C  
ATOM    375  O   ILE A  24     -12.368 -35.372  51.813  1.00  0.55           O  
ATOM    376  CB  ILE A  24     -14.374 -38.238  51.761  1.00  0.71           C  
ATOM    377  CG1 ILE A  24     -14.375 -39.679  51.210  1.00  1.60           C  
ATOM    378  CG2 ILE A  24     -15.236 -37.332  50.867  1.00  1.19           C  
ATOM    379  CD1 ILE A  24     -13.924 -39.708  49.738  1.00  2.39           C  
ATOM    380  H   ILE A  24     -12.513 -39.188  53.330  1.00  0.61           H  
ATOM    381  HA  ILE A  24     -12.542 -37.672  50.813  1.00  0.63           H  
ATOM    382  HB  ILE A  24     -14.789 -38.241  52.760  1.00  1.09           H  
ATOM    383 HG12 ILE A  24     -13.702 -40.285  51.798  1.00  2.05           H  
ATOM    384 HG13 ILE A  24     -15.373 -40.086  51.282  1.00  2.19           H  
ATOM    385 HG21 ILE A  24     -14.650 -36.993  50.025  1.00  1.83           H  
ATOM    386 HG22 ILE A  24     -16.090 -37.888  50.509  1.00  1.71           H  
ATOM    387 HG23 ILE A  24     -15.572 -36.479  51.437  1.00  1.69           H  
ATOM    388 HD11 ILE A  24     -13.434 -38.780  49.488  1.00  2.97           H  
ATOM    389 HD12 ILE A  24     -13.238 -40.529  49.587  1.00  2.68           H  
ATOM    390 HD13 ILE A  24     -14.787 -39.839  49.101  1.00  2.86           H  
ATOM    391  N   LEU A  25     -13.572 -36.080  53.522  1.00  0.53           N  
ATOM    392  CA  LEU A  25     -13.684 -34.700  54.107  1.00  0.56           C  
ATOM    393  C   LEU A  25     -12.340 -34.080  54.514  1.00  0.59           C  
ATOM    394  O   LEU A  25     -12.249 -32.872  54.642  1.00  0.67           O  
ATOM    395  CB  LEU A  25     -14.636 -34.735  55.305  1.00  0.67           C  
ATOM    396  CG  LEU A  25     -16.062 -34.489  54.798  1.00  0.71           C  
ATOM    397  CD1 LEU A  25     -16.666 -35.803  54.301  1.00  1.28           C  
ATOM    398  CD2 LEU A  25     -16.927 -33.914  55.926  1.00  1.15           C  
ATOM    399  H   LEU A  25     -14.041 -36.827  53.951  1.00  0.58           H  
ATOM    400  HA  LEU A  25     -14.122 -34.059  53.355  1.00  0.59           H  
ATOM    401  HB2 LEU A  25     -14.578 -35.700  55.786  1.00  0.88           H  
ATOM    402  HB3 LEU A  25     -14.367 -33.960  56.005  1.00  0.89           H  
ATOM    403  HG  LEU A  25     -16.028 -33.785  53.979  1.00  1.05           H  
ATOM    404 HD11 LEU A  25     -15.925 -36.350  53.741  1.00  1.74           H  
ATOM    405 HD12 LEU A  25     -16.987 -36.393  55.146  1.00  1.93           H  
ATOM    406 HD13 LEU A  25     -17.514 -35.592  53.665  1.00  1.69           H  
ATOM    407 HD21 LEU A  25     -16.296 -33.617  56.752  1.00  1.73           H  
ATOM    408 HD22 LEU A  25     -17.466 -33.053  55.558  1.00  1.44           H  
ATOM    409 HD23 LEU A  25     -17.631 -34.662  56.262  1.00  1.80           H  
ATOM    410  N   ASN A  26     -11.291 -34.843  54.690  1.00  0.63           N  
ATOM    411  CA  ASN A  26      -9.987 -34.195  55.045  1.00  0.76           C  
ATOM    412  C   ASN A  26      -9.527 -33.386  53.826  1.00  0.77           C  
ATOM    413  O   ASN A  26      -8.884 -32.363  53.949  1.00  0.90           O  
ATOM    414  CB  ASN A  26      -8.931 -35.243  55.391  1.00  0.89           C  
ATOM    415  CG  ASN A  26      -7.699 -34.552  55.978  1.00  1.15           C  
ATOM    416  ND2 ASN A  26      -6.910 -35.223  56.770  1.00  1.63           N  
ATOM    417  OD1 ASN A  26      -7.450 -33.392  55.711  1.00  1.82           O  
ATOM    418  H   ASN A  26     -11.354 -35.813  54.572  1.00  0.62           H  
ATOM    419  HA  ASN A  26     -10.130 -33.528  55.886  1.00  0.84           H  
ATOM    420  HB2 ASN A  26      -9.336 -35.932  56.117  1.00  1.15           H  
ATOM    421  HB3 ASN A  26      -8.648 -35.781  54.499  1.00  1.00           H  
ATOM    422 HD21 ASN A  26      -7.112 -36.158  56.983  1.00  2.15           H  
ATOM    423 HD22 ASN A  26      -6.117 -34.793  57.153  1.00  1.90           H  
ATOM    424  N   GLY A  27      -9.867 -33.847  52.645  1.00  0.70           N  
ATOM    425  CA  GLY A  27      -9.472 -33.127  51.401  1.00  0.77           C  
ATOM    426  C   GLY A  27     -10.303 -31.849  51.237  1.00  0.66           C  
ATOM    427  O   GLY A  27      -9.772 -30.803  50.915  1.00  0.77           O  
ATOM    428  H   GLY A  27     -10.387 -34.677  52.579  1.00  0.65           H  
ATOM    429  HA2 GLY A  27      -8.424 -32.868  51.453  1.00  0.93           H  
ATOM    430  HA3 GLY A  27      -9.640 -33.769  50.550  1.00  0.87           H  
ATOM    431  N   ILE A  28     -11.601 -31.919  51.444  1.00  0.63           N  
ATOM    432  CA  ILE A  28     -12.446 -30.694  51.285  1.00  0.68           C  
ATOM    433  C   ILE A  28     -12.141 -29.695  52.413  1.00  0.77           C  
ATOM    434  O   ILE A  28     -12.479 -28.530  52.321  1.00  1.04           O  
ATOM    435  CB  ILE A  28     -13.942 -31.066  51.281  1.00  0.77           C  
ATOM    436  CG1 ILE A  28     -14.770 -29.824  50.929  1.00  1.51           C  
ATOM    437  CG2 ILE A  28     -14.377 -31.596  52.653  1.00  0.81           C  
ATOM    438  CD1 ILE A  28     -16.108 -30.258  50.327  1.00  1.92           C  
ATOM    439  H   ILE A  28     -12.012 -32.772  51.697  1.00  0.70           H  
ATOM    440  HA  ILE A  28     -12.201 -30.230  50.341  1.00  0.91           H  
ATOM    441  HB  ILE A  28     -14.114 -31.831  50.538  1.00  1.27           H  
ATOM    442 HG12 ILE A  28     -14.947 -29.244  51.823  1.00  2.07           H  
ATOM    443 HG13 ILE A  28     -14.232 -29.225  50.210  1.00  2.17           H  
ATOM    444 HG21 ILE A  28     -13.506 -31.860  53.222  1.00  1.24           H  
ATOM    445 HG22 ILE A  28     -14.931 -30.832  53.180  1.00  1.47           H  
ATOM    446 HG23 ILE A  28     -15.001 -32.468  52.522  1.00  1.42           H  
ATOM    447 HD11 ILE A  28     -16.627 -30.897  51.026  1.00  2.32           H  
ATOM    448 HD12 ILE A  28     -16.710 -29.385  50.122  1.00  2.39           H  
ATOM    449 HD13 ILE A  28     -15.931 -30.798  49.408  1.00  2.35           H  
ATOM    450  N   ASN A  29     -11.493 -30.136  53.468  1.00  0.82           N  
ATOM    451  CA  ASN A  29     -11.155 -29.207  54.589  1.00  1.16           C  
ATOM    452  C   ASN A  29      -9.814 -28.512  54.312  1.00  1.22           C  
ATOM    453  O   ASN A  29      -9.265 -27.858  55.178  1.00  1.44           O  
ATOM    454  CB  ASN A  29     -11.041 -30.007  55.890  1.00  1.48           C  
ATOM    455  CG  ASN A  29     -11.228 -29.075  57.093  1.00  1.93           C  
ATOM    456  ND2 ASN A  29     -10.798 -29.450  58.269  1.00  2.51           N  
ATOM    457  OD1 ASN A  29     -11.773 -27.997  56.963  1.00  2.47           O  
ATOM    458  H   ASN A  29     -11.219 -31.074  53.522  1.00  0.81           H  
ATOM    459  HA  ASN A  29     -11.932 -28.465  54.689  1.00  1.35           H  
ATOM    460  HB2 ASN A  29     -11.799 -30.774  55.904  1.00  1.88           H  
ATOM    461  HB3 ASN A  29     -10.066 -30.466  55.943  1.00  1.79           H  
ATOM    462 HD21 ASN A  29     -10.362 -30.321  58.377  1.00  2.76           H  
ATOM    463 HD22 ASN A  29     -10.909 -28.859  59.043  1.00  3.05           H  
ATOM    464  N   ASN A  30      -9.276 -28.652  53.122  1.00  1.37           N  
ATOM    465  CA  ASN A  30      -7.973 -28.007  52.806  1.00  1.58           C  
ATOM    466  C   ASN A  30      -8.202 -26.656  52.123  1.00  1.35           C  
ATOM    467  O   ASN A  30      -7.325 -26.148  51.450  1.00  1.50           O  
ATOM    468  CB  ASN A  30      -7.188 -28.914  51.861  1.00  2.07           C  
ATOM    469  CG  ASN A  30      -5.688 -28.704  52.073  1.00  2.54           C  
ATOM    470  ND2 ASN A  30      -4.883 -29.727  51.990  1.00  3.12           N  
ATOM    471  OD1 ASN A  30      -5.245 -27.599  52.313  1.00  2.96           O  
ATOM    472  H   ASN A  30      -9.724 -29.184  52.438  1.00  1.51           H  
ATOM    473  HA  ASN A  30      -7.412 -27.864  53.717  1.00  1.80           H  
ATOM    474  HB2 ASN A  30      -7.441 -29.946  52.061  1.00  2.38           H  
ATOM    475  HB3 ASN A  30      -7.442 -28.671  50.842  1.00  2.38           H  
ATOM    476 HD21 ASN A  30      -5.241 -30.617  51.791  1.00  3.35           H  
ATOM    477 HD22 ASN A  30      -3.920 -29.605  52.127  1.00  3.64           H  
ATOM    478  N   TYR A  31      -9.364 -26.069  52.284  1.00  1.41           N  
ATOM    479  CA  TYR A  31      -9.626 -24.751  51.637  1.00  1.38           C  
ATOM    480  C   TYR A  31      -8.891 -23.665  52.418  1.00  1.50           C  
ATOM    481  O   TYR A  31      -9.424 -23.086  53.345  1.00  1.77           O  
ATOM    482  CB  TYR A  31     -11.138 -24.463  51.632  1.00  1.65           C  
ATOM    483  CG  TYR A  31     -11.625 -24.307  50.211  1.00  1.47           C  
ATOM    484  CD1 TYR A  31     -11.369 -23.125  49.508  1.00  1.85           C  
ATOM    485  CD2 TYR A  31     -12.332 -25.347  49.601  1.00  2.07           C  
ATOM    486  CE1 TYR A  31     -11.821 -22.984  48.192  1.00  2.18           C  
ATOM    487  CE2 TYR A  31     -12.785 -25.209  48.285  1.00  2.59           C  
ATOM    488  CZ  TYR A  31     -12.530 -24.027  47.578  1.00  2.43           C  
ATOM    489  OH  TYR A  31     -12.974 -23.892  46.276  1.00  3.17           O  
ATOM    490  H   TYR A  31     -10.058 -26.490  52.830  1.00  1.74           H  
ATOM    491  HA  TYR A  31      -9.254 -24.771  50.622  1.00  1.50           H  
ATOM    492  HB2 TYR A  31     -11.661 -25.284  52.098  1.00  2.01           H  
ATOM    493  HB3 TYR A  31     -11.340 -23.553  52.180  1.00  2.18           H  
ATOM    494  HD1 TYR A  31     -10.824 -22.321  49.982  1.00  2.46           H  
ATOM    495  HD2 TYR A  31     -12.528 -26.257  50.146  1.00  2.62           H  
ATOM    496  HE1 TYR A  31     -11.624 -22.071  47.649  1.00  2.77           H  
ATOM    497  HE2 TYR A  31     -13.330 -26.014  47.815  1.00  3.45           H  
ATOM    498  HH  TYR A  31     -13.138 -22.960  46.107  1.00  3.43           H  
ATOM    499  N   LYS A  32      -7.669 -23.389  52.050  1.00  1.74           N  
ATOM    500  CA  LYS A  32      -6.888 -22.343  52.765  1.00  2.26           C  
ATOM    501  C   LYS A  32      -7.009 -21.015  52.016  1.00  2.47           C  
ATOM    502  O   LYS A  32      -6.062 -20.258  51.928  1.00  3.03           O  
ATOM    503  CB  LYS A  32      -5.422 -22.769  52.826  1.00  2.79           C  
ATOM    504  CG  LYS A  32      -5.305 -24.040  53.672  1.00  2.95           C  
ATOM    505  CD  LYS A  32      -3.840 -24.489  53.740  1.00  3.40           C  
ATOM    506  CE  LYS A  32      -3.240 -24.115  55.102  1.00  4.01           C  
ATOM    507  NZ  LYS A  32      -1.968 -23.369  54.894  1.00  4.59           N1+
ATOM    508  H   LYS A  32      -7.262 -23.874  51.300  1.00  1.81           H  
ATOM    509  HA  LYS A  32      -7.271 -22.232  53.768  1.00  2.41           H  
ATOM    510  HB2 LYS A  32      -5.063 -22.965  51.825  1.00  3.13           H  
ATOM    511  HB3 LYS A  32      -4.834 -21.983  53.274  1.00  3.30           H  
ATOM    512  HG2 LYS A  32      -5.670 -23.840  54.669  1.00  3.24           H  
ATOM    513  HG3 LYS A  32      -5.899 -24.824  53.225  1.00  3.17           H  
ATOM    514  HD2 LYS A  32      -3.789 -25.560  53.606  1.00  3.62           H  
ATOM    515  HD3 LYS A  32      -3.277 -24.003  52.957  1.00  3.68           H  
ATOM    516  HE2 LYS A  32      -3.935 -23.494  55.649  1.00  4.27           H  
ATOM    517  HE3 LYS A  32      -3.042 -25.014  55.667  1.00  4.30           H  
ATOM    518  HZ1 LYS A  32      -1.402 -23.846  54.164  1.00  4.76           H  
ATOM    519  HZ2 LYS A  32      -2.180 -22.399  54.586  1.00  4.75           H  
ATOM    520  HZ3 LYS A  32      -1.432 -23.341  55.786  1.00  5.08           H  
ATOM    521  N   ASN A  33      -8.168 -20.728  51.473  1.00  2.32           N  
ATOM    522  CA  ASN A  33      -8.352 -19.454  50.723  1.00  2.77           C  
ATOM    523  C   ASN A  33      -8.957 -18.379  51.661  1.00  2.83           C  
ATOM    524  O   ASN A  33      -9.971 -18.627  52.273  1.00  2.81           O  
ATOM    525  CB  ASN A  33      -9.306 -19.697  49.547  1.00  3.01           C  
ATOM    526  CG  ASN A  33      -8.574 -20.462  48.441  1.00  3.61           C  
ATOM    527  ND2 ASN A  33      -8.593 -20.000  47.220  1.00  4.19           N  
ATOM    528  OD1 ASN A  33      -7.981 -21.493  48.691  1.00  4.04           O  
ATOM    529  H   ASN A  33      -8.915 -21.355  51.554  1.00  2.13           H  
ATOM    530  HA  ASN A  33      -7.396 -19.129  50.345  1.00  3.24           H  
ATOM    531  HB2 ASN A  33     -10.153 -20.275  49.886  1.00  3.08           H  
ATOM    532  HB3 ASN A  33      -9.649 -18.749  49.160  1.00  3.31           H  
ATOM    533 HD21 ASN A  33      -9.073 -19.170  47.017  1.00  4.29           H  
ATOM    534 HD22 ASN A  33      -8.126 -20.483  46.506  1.00  4.80           H  
ATOM    535  N   PRO A  34      -8.338 -17.210  51.755  1.00  3.21           N  
ATOM    536  CA  PRO A  34      -8.860 -16.124  52.614  1.00  3.55           C  
ATOM    537  C   PRO A  34     -10.080 -15.449  51.952  1.00  3.63           C  
ATOM    538  O   PRO A  34     -10.693 -14.568  52.526  1.00  4.15           O  
ATOM    539  CB  PRO A  34      -7.701 -15.122  52.717  1.00  4.13           C  
ATOM    540  CG  PRO A  34      -6.610 -15.565  51.709  1.00  4.21           C  
ATOM    541  CD  PRO A  34      -7.083 -16.870  51.053  1.00  3.63           C  
ATOM    542  HA  PRO A  34      -9.114 -16.497  53.593  1.00  3.60           H  
ATOM    543  HB2 PRO A  34      -8.050 -14.128  52.470  1.00  4.39           H  
ATOM    544  HB3 PRO A  34      -7.295 -15.131  53.716  1.00  4.43           H  
ATOM    545  HG2 PRO A  34      -6.474 -14.802  50.956  1.00  4.55           H  
ATOM    546  HG3 PRO A  34      -5.680 -15.739  52.228  1.00  4.52           H  
ATOM    547  HD2 PRO A  34      -7.272 -16.716  50.000  1.00  3.78           H  
ATOM    548  HD3 PRO A  34      -6.355 -17.653  51.197  1.00  3.62           H  
ATOM    549  N   LYS A  35     -10.421 -15.841  50.743  1.00  3.50           N  
ATOM    550  CA  LYS A  35     -11.578 -15.221  50.035  1.00  3.76           C  
ATOM    551  C   LYS A  35     -12.737 -16.228  49.961  1.00  3.55           C  
ATOM    552  O   LYS A  35     -13.189 -16.592  48.889  1.00  4.18           O  
ATOM    553  CB  LYS A  35     -11.139 -14.845  48.614  1.00  4.18           C  
ATOM    554  CG  LYS A  35     -10.758 -13.368  48.546  1.00  4.47           C  
ATOM    555  CD  LYS A  35     -10.889 -12.900  47.094  1.00  5.20           C  
ATOM    556  CE  LYS A  35     -10.385 -11.462  46.956  1.00  5.64           C  
ATOM    557  NZ  LYS A  35      -9.497 -11.363  45.762  1.00  6.29           N1+
ATOM    558  H   LYS A  35      -9.907 -16.538  50.291  1.00  3.51           H  
ATOM    559  HA  LYS A  35     -11.897 -14.336  50.563  1.00  4.03           H  
ATOM    560  HB2 LYS A  35     -10.286 -15.445  48.334  1.00  4.33           H  
ATOM    561  HB3 LYS A  35     -11.948 -15.032  47.926  1.00  4.46           H  
ATOM    562  HG2 LYS A  35     -11.420 -12.792  49.179  1.00  4.55           H  
ATOM    563  HG3 LYS A  35      -9.737 -13.239  48.875  1.00  4.51           H  
ATOM    564  HD2 LYS A  35     -10.304 -13.548  46.457  1.00  5.43           H  
ATOM    565  HD3 LYS A  35     -11.926 -12.946  46.795  1.00  5.56           H  
ATOM    566  HE2 LYS A  35     -11.227 -10.796  46.834  1.00  5.71           H  
ATOM    567  HE3 LYS A  35      -9.831 -11.183  47.841  1.00  5.77           H  
ATOM    568  HZ1 LYS A  35     -10.027 -11.641  44.912  1.00  6.54           H  
ATOM    569  HZ2 LYS A  35      -9.163 -10.383  45.659  1.00  6.42           H  
ATOM    570  HZ3 LYS A  35      -8.682 -11.998  45.882  1.00  6.68           H  
ATOM    571  N   LEU A  36     -13.223 -16.683  51.088  1.00  2.96           N  
ATOM    572  CA  LEU A  36     -14.351 -17.664  51.070  1.00  2.93           C  
ATOM    573  C   LEU A  36     -15.689 -16.920  51.181  1.00  2.51           C  
ATOM    574  O   LEU A  36     -16.587 -17.357  51.879  1.00  2.41           O  
ATOM    575  CB  LEU A  36     -14.224 -18.645  52.246  1.00  3.25           C  
ATOM    576  CG  LEU A  36     -12.988 -19.533  52.079  1.00  3.65           C  
ATOM    577  CD1 LEU A  36     -12.908 -20.494  53.268  1.00  4.01           C  
ATOM    578  CD2 LEU A  36     -13.073 -20.341  50.772  1.00  4.34           C  
ATOM    579  H   LEU A  36     -12.848 -16.381  51.940  1.00  2.82           H  
ATOM    580  HA  LEU A  36     -14.326 -18.215  50.141  1.00  3.18           H  
ATOM    581  HB2 LEU A  36     -14.137 -18.086  53.166  1.00  3.41           H  
ATOM    582  HB3 LEU A  36     -15.106 -19.268  52.289  1.00  3.54           H  
ATOM    583  HG  LEU A  36     -12.108 -18.913  52.062  1.00  3.79           H  
ATOM    584 HD11 LEU A  36     -13.906 -20.724  53.610  1.00  4.38           H  
ATOM    585 HD12 LEU A  36     -12.414 -21.404  52.965  1.00  4.26           H  
ATOM    586 HD13 LEU A  36     -12.352 -20.029  54.069  1.00  4.18           H  
ATOM    587 HD21 LEU A  36     -14.058 -20.234  50.341  1.00  4.81           H  
ATOM    588 HD22 LEU A  36     -12.334 -19.971  50.075  1.00  4.62           H  
ATOM    589 HD23 LEU A  36     -12.879 -21.385  50.974  1.00  4.56           H  
ATOM    590  N   THR A  37     -15.843 -15.812  50.493  1.00  2.41           N  
ATOM    591  CA  THR A  37     -17.145 -15.074  50.566  1.00  2.18           C  
ATOM    592  C   THR A  37     -18.173 -15.840  49.729  1.00  2.12           C  
ATOM    593  O   THR A  37     -19.348 -15.868  50.039  1.00  2.09           O  
ATOM    594  CB  THR A  37     -17.007 -13.634  50.031  1.00  2.43           C  
ATOM    595  CG2 THR A  37     -15.686 -13.015  50.493  1.00  2.81           C  
ATOM    596  OG1 THR A  37     -17.054 -13.639  48.611  1.00  2.77           O  
ATOM    597  H   THR A  37     -15.116 -15.478  49.925  1.00  2.59           H  
ATOM    598  HA  THR A  37     -17.476 -15.046  51.594  1.00  2.12           H  
ATOM    599  HB  THR A  37     -17.824 -13.038  50.410  1.00  2.72           H  
ATOM    600  HG1 THR A  37     -17.788 -13.084  48.337  1.00  3.02           H  
ATOM    601 HG21 THR A  37     -15.357 -13.502  51.399  1.00  3.03           H  
ATOM    602 HG22 THR A  37     -14.941 -13.145  49.722  1.00  3.25           H  
ATOM    603 HG23 THR A  37     -15.830 -11.961  50.681  1.00  3.12           H  
ATOM    604  N   ARG A  38     -17.718 -16.477  48.678  1.00  2.38           N  
ATOM    605  CA  ARG A  38     -18.631 -17.272  47.811  1.00  2.57           C  
ATOM    606  C   ARG A  38     -18.742 -18.709  48.355  1.00  2.46           C  
ATOM    607  O   ARG A  38     -19.418 -19.537  47.777  1.00  2.74           O  
ATOM    608  CB  ARG A  38     -18.066 -17.311  46.383  1.00  3.14           C  
ATOM    609  CG  ARG A  38     -18.366 -15.990  45.655  1.00  3.29           C  
ATOM    610  CD  ARG A  38     -19.350 -16.223  44.503  1.00  3.69           C  
ATOM    611  NE  ARG A  38     -18.690 -15.713  43.250  1.00  3.93           N  
ATOM    612  CZ  ARG A  38     -19.373 -15.340  42.206  1.00  4.36           C  
ATOM    613  NH1 ARG A  38     -19.909 -16.225  41.408  1.00  4.86           N1+
ATOM    614  NH2 ARG A  38     -19.515 -14.067  41.956  1.00  4.73           N  
ATOM    615  H   ARG A  38     -16.763 -16.442  48.466  1.00  2.59           H  
ATOM    616  HA  ARG A  38     -19.608 -16.813  47.800  1.00  2.56           H  
ATOM    617  HB2 ARG A  38     -16.996 -17.456  46.429  1.00  3.68           H  
ATOM    618  HB3 ARG A  38     -18.514 -18.130  45.842  1.00  3.30           H  
ATOM    619  HG2 ARG A  38     -18.794 -15.282  46.351  1.00  3.33           H  
ATOM    620  HG3 ARG A  38     -17.445 -15.584  45.259  1.00  3.66           H  
ATOM    621  HD2 ARG A  38     -19.540 -17.261  44.376  1.00  4.19           H  
ATOM    622  HD3 ARG A  38     -20.296 -15.724  44.735  1.00  3.83           H  
ATOM    623  HE  ARG A  38     -17.712 -15.672  43.214  1.00  4.10           H  
ATOM    624 HH11 ARG A  38     -19.798 -17.201  41.592  1.00  4.95           H  
ATOM    625 HH12 ARG A  38     -20.428 -15.923  40.607  1.00  5.39           H  
ATOM    626 HH21 ARG A  38     -19.100 -13.390  42.566  1.00  4.74           H  
ATOM    627 HH22 ARG A  38     -20.035 -13.768  41.157  1.00  5.27           H  
ATOM    628  N   MET A  39     -18.091 -19.015  49.464  1.00  2.27           N  
ATOM    629  CA  MET A  39     -18.180 -20.393  50.030  1.00  2.25           C  
ATOM    630  C   MET A  39     -19.214 -20.424  51.167  1.00  1.87           C  
ATOM    631  O   MET A  39     -19.625 -21.484  51.600  1.00  1.83           O  
ATOM    632  CB  MET A  39     -16.811 -20.841  50.551  1.00  2.50           C  
ATOM    633  CG  MET A  39     -16.638 -22.352  50.305  1.00  2.98           C  
ATOM    634  SD  MET A  39     -14.995 -22.684  49.609  1.00  3.96           S  
ATOM    635  CE  MET A  39     -15.513 -23.762  48.245  1.00  4.59           C  
ATOM    636  H   MET A  39     -17.553 -18.341  49.924  1.00  2.29           H  
ATOM    637  HA  MET A  39     -18.499 -21.070  49.251  1.00  2.45           H  
ATOM    638  HB2 MET A  39     -16.037 -20.292  50.034  1.00  2.58           H  
ATOM    639  HB3 MET A  39     -16.746 -20.641  51.611  1.00  2.68           H  
ATOM    640  HG2 MET A  39     -16.743 -22.878  51.242  1.00  3.27           H  
ATOM    641  HG3 MET A  39     -17.397 -22.697  49.615  1.00  2.99           H  
ATOM    642  HE1 MET A  39     -16.571 -23.632  48.062  1.00  4.96           H  
ATOM    643  HE2 MET A  39     -14.963 -23.505  47.354  1.00  4.71           H  
ATOM    644  HE3 MET A  39     -15.310 -24.792  48.505  1.00  4.96           H  
ATOM    645  N   LEU A  40     -19.672 -19.275  51.631  1.00  1.71           N  
ATOM    646  CA  LEU A  40     -20.718 -19.259  52.704  1.00  1.53           C  
ATOM    647  C   LEU A  40     -21.977 -19.972  52.169  1.00  1.41           C  
ATOM    648  O   LEU A  40     -22.821 -20.417  52.921  1.00  1.67           O  
ATOM    649  CB  LEU A  40     -21.074 -17.798  53.068  1.00  2.12           C  
ATOM    650  CG  LEU A  40     -21.286 -17.601  54.592  1.00  2.13           C  
ATOM    651  CD1 LEU A  40     -22.028 -18.790  55.225  1.00  2.69           C  
ATOM    652  CD2 LEU A  40     -19.928 -17.428  55.273  1.00  2.43           C  
ATOM    653  H   LEU A  40     -19.354 -18.430  51.254  1.00  1.81           H  
ATOM    654  HA  LEU A  40     -20.348 -19.777  53.576  1.00  1.72           H  
ATOM    655  HB2 LEU A  40     -20.271 -17.154  52.745  1.00  2.66           H  
ATOM    656  HB3 LEU A  40     -21.978 -17.516  52.547  1.00  2.33           H  
ATOM    657  HG  LEU A  40     -21.873 -16.706  54.748  1.00  2.38           H  
ATOM    658 HD11 LEU A  40     -22.921 -19.002  54.655  1.00  3.04           H  
ATOM    659 HD12 LEU A  40     -21.385 -19.656  55.223  1.00  3.15           H  
ATOM    660 HD13 LEU A  40     -22.299 -18.547  56.242  1.00  3.01           H  
ATOM    661 HD21 LEU A  40     -19.227 -18.139  54.864  1.00  2.68           H  
ATOM    662 HD22 LEU A  40     -19.564 -16.424  55.101  1.00  2.91           H  
ATOM    663 HD23 LEU A  40     -20.033 -17.594  56.336  1.00  2.76           H  
ATOM    664  N   THR A  41     -22.095 -20.087  50.860  1.00  1.58           N  
ATOM    665  CA  THR A  41     -23.269 -20.761  50.230  1.00  2.34           C  
ATOM    666  C   THR A  41     -23.545 -22.136  50.862  1.00  2.13           C  
ATOM    667  O   THR A  41     -24.630 -22.665  50.714  1.00  2.82           O  
ATOM    668  CB  THR A  41     -22.979 -20.941  48.741  1.00  3.16           C  
ATOM    669  CG2 THR A  41     -22.660 -19.580  48.118  1.00  3.77           C  
ATOM    670  OG1 THR A  41     -21.865 -21.810  48.584  1.00  3.47           O  
ATOM    671  H   THR A  41     -21.402 -19.719  50.278  1.00  1.47           H  
ATOM    672  HA  THR A  41     -24.142 -20.136  50.343  1.00  2.80           H  
ATOM    673  HB  THR A  41     -23.841 -21.365  48.251  1.00  3.59           H  
ATOM    674  HG1 THR A  41     -21.137 -21.457  49.102  1.00  3.86           H  
ATOM    675 HG21 THR A  41     -23.124 -18.799  48.702  1.00  4.06           H  
ATOM    676 HG22 THR A  41     -21.593 -19.433  48.108  1.00  4.20           H  
ATOM    677 HG23 THR A  41     -23.038 -19.546  47.107  1.00  3.99           H  
ATOM    678  N   ALA A  42     -22.580 -22.723  51.558  1.00  1.31           N  
ATOM    679  CA  ALA A  42     -22.789 -24.068  52.210  1.00  1.12           C  
ATOM    680  C   ALA A  42     -24.169 -24.112  52.886  1.00  1.15           C  
ATOM    681  O   ALA A  42     -24.998 -24.945  52.575  1.00  1.43           O  
ATOM    682  CB  ALA A  42     -21.692 -24.296  53.262  1.00  1.02           C  
ATOM    683  H   ALA A  42     -21.715 -22.284  51.649  1.00  1.07           H  
ATOM    684  HA  ALA A  42     -22.731 -24.840  51.460  1.00  1.18           H  
ATOM    685  HB1 ALA A  42     -21.016 -23.454  53.266  1.00  1.47           H  
ATOM    686  HB2 ALA A  42     -22.139 -24.402  54.241  1.00  1.37           H  
ATOM    687  HB3 ALA A  42     -21.143 -25.195  53.021  1.00  1.44           H  
ATOM    688  N   LYS A  43     -24.423 -23.179  53.770  1.00  1.10           N  
ATOM    689  CA  LYS A  43     -25.755 -23.090  54.450  1.00  1.15           C  
ATOM    690  C   LYS A  43     -26.228 -24.464  54.944  1.00  1.15           C  
ATOM    691  O   LYS A  43     -27.415 -24.722  55.030  1.00  1.58           O  
ATOM    692  CB  LYS A  43     -26.767 -22.526  53.441  1.00  1.37           C  
ATOM    693  CG  LYS A  43     -27.433 -21.262  54.005  1.00  2.02           C  
ATOM    694  CD  LYS A  43     -27.494 -20.176  52.922  1.00  2.44           C  
ATOM    695  CE  LYS A  43     -28.771 -19.344  53.092  1.00  3.09           C  
ATOM    696  NZ  LYS A  43     -28.439 -18.065  53.786  1.00  3.73           N1+
ATOM    697  H   LYS A  43     -23.739 -22.503  53.963  1.00  1.21           H  
ATOM    698  HA  LYS A  43     -25.678 -22.420  55.292  1.00  1.12           H  
ATOM    699  HB2 LYS A  43     -26.248 -22.282  52.524  1.00  1.66           H  
ATOM    700  HB3 LYS A  43     -27.525 -23.268  53.232  1.00  1.76           H  
ATOM    701  HG2 LYS A  43     -28.434 -21.502  54.331  1.00  2.50           H  
ATOM    702  HG3 LYS A  43     -26.861 -20.896  54.844  1.00  2.57           H  
ATOM    703  HD2 LYS A  43     -26.631 -19.531  53.013  1.00  2.73           H  
ATOM    704  HD3 LYS A  43     -27.495 -20.639  51.946  1.00  2.77           H  
ATOM    705  HE2 LYS A  43     -29.190 -19.127  52.120  1.00  3.44           H  
ATOM    706  HE3 LYS A  43     -29.490 -19.896  53.679  1.00  3.41           H  
ATOM    707  HZ1 LYS A  43     -27.519 -17.717  53.451  1.00  4.04           H  
ATOM    708  HZ2 LYS A  43     -29.172 -17.357  53.578  1.00  4.09           H  
ATOM    709  HZ3 LYS A  43     -28.396 -18.229  54.813  1.00  4.02           H  
ATOM    710  N   PHE A  44     -25.313 -25.342  55.264  1.00  0.87           N  
ATOM    711  CA  PHE A  44     -25.715 -26.696  55.744  1.00  0.91           C  
ATOM    712  C   PHE A  44     -26.517 -26.562  57.038  1.00  0.96           C  
ATOM    713  O   PHE A  44     -26.091 -25.926  57.983  1.00  1.25           O  
ATOM    714  CB  PHE A  44     -24.466 -27.554  55.991  1.00  0.85           C  
ATOM    715  CG  PHE A  44     -23.575 -27.587  54.753  1.00  0.79           C  
ATOM    716  CD1 PHE A  44     -24.117 -27.430  53.465  1.00  1.38           C  
ATOM    717  CD2 PHE A  44     -22.198 -27.784  54.901  1.00  1.48           C  
ATOM    718  CE1 PHE A  44     -23.284 -27.468  52.341  1.00  1.37           C  
ATOM    719  CE2 PHE A  44     -21.368 -27.822  53.773  1.00  1.49           C  
ATOM    720  CZ  PHE A  44     -21.910 -27.663  52.496  1.00  0.80           C  
ATOM    721  H   PHE A  44     -24.365 -25.113  55.184  1.00  0.87           H  
ATOM    722  HA  PHE A  44     -26.330 -27.170  54.993  1.00  0.99           H  
ATOM    723  HB2 PHE A  44     -23.911 -27.141  56.819  1.00  0.82           H  
ATOM    724  HB3 PHE A  44     -24.773 -28.560  56.235  1.00  0.97           H  
ATOM    725  HD1 PHE A  44     -25.177 -27.277  53.346  1.00  2.22           H  
ATOM    726  HD2 PHE A  44     -21.773 -27.907  55.886  1.00  2.32           H  
ATOM    727  HE1 PHE A  44     -23.704 -27.347  51.355  1.00  2.20           H  
ATOM    728  HE2 PHE A  44     -20.305 -27.973  53.891  1.00  2.34           H  
ATOM    729  HZ  PHE A  44     -21.264 -27.690  51.629  1.00  0.85           H  
ATOM    730  N   TYR A  45     -27.682 -27.151  57.075  1.00  0.87           N  
ATOM    731  CA  TYR A  45     -28.538 -27.062  58.293  1.00  0.94           C  
ATOM    732  C   TYR A  45     -28.198 -28.235  59.226  1.00  0.95           C  
ATOM    733  O   TYR A  45     -28.994 -29.135  59.422  1.00  1.17           O  
ATOM    734  CB  TYR A  45     -30.022 -27.138  57.855  1.00  1.08           C  
ATOM    735  CG  TYR A  45     -30.872 -25.977  58.375  1.00  1.07           C  
ATOM    736  CD1 TYR A  45     -30.480 -25.183  59.472  1.00  1.82           C  
ATOM    737  CD2 TYR A  45     -32.092 -25.708  57.734  1.00  1.51           C  
ATOM    738  CE1 TYR A  45     -31.303 -24.135  59.911  1.00  2.18           C  
ATOM    739  CE2 TYR A  45     -32.912 -24.661  58.178  1.00  1.70           C  
ATOM    740  CZ  TYR A  45     -32.518 -23.872  59.265  1.00  1.78           C  
ATOM    741  OH  TYR A  45     -33.326 -22.841  59.709  1.00  2.27           O  
ATOM    742  H   TYR A  45     -28.001 -27.649  56.293  1.00  0.93           H  
ATOM    743  HA  TYR A  45     -28.340 -26.132  58.790  1.00  0.91           H  
ATOM    744  HB2 TYR A  45     -30.059 -27.127  56.777  1.00  1.29           H  
ATOM    745  HB3 TYR A  45     -30.450 -28.065  58.202  1.00  1.28           H  
ATOM    746  HD1 TYR A  45     -29.549 -25.375  59.979  1.00  2.50           H  
ATOM    747  HD2 TYR A  45     -32.403 -26.313  56.892  1.00  2.22           H  
ATOM    748  HE1 TYR A  45     -30.997 -23.527  60.749  1.00  3.05           H  
ATOM    749  HE2 TYR A  45     -33.852 -24.464  57.680  1.00  2.34           H  
ATOM    750  HH  TYR A  45     -33.898 -22.568  58.986  1.00  2.52           H  
ATOM    751  N   MET A  46     -27.014 -28.241  59.794  1.00  0.89           N  
ATOM    752  CA  MET A  46     -26.615 -29.368  60.700  1.00  0.94           C  
ATOM    753  C   MET A  46     -27.666 -29.556  61.819  1.00  0.91           C  
ATOM    754  O   MET A  46     -28.259 -28.590  62.258  1.00  1.07           O  
ATOM    755  CB  MET A  46     -25.237 -29.090  61.316  1.00  1.10           C  
ATOM    756  CG  MET A  46     -25.178 -27.662  61.876  1.00  1.28           C  
ATOM    757  SD  MET A  46     -24.199 -27.644  63.402  1.00  2.02           S  
ATOM    758  CE  MET A  46     -24.781 -26.052  64.036  1.00  2.92           C  
ATOM    759  H   MET A  46     -26.383 -27.512  59.615  1.00  0.94           H  
ATOM    760  HA  MET A  46     -26.561 -30.271  60.112  1.00  1.04           H  
ATOM    761  HB2 MET A  46     -25.054 -29.799  62.110  1.00  1.34           H  
ATOM    762  HB3 MET A  46     -24.479 -29.205  60.555  1.00  1.45           H  
ATOM    763  HG2 MET A  46     -24.715 -27.012  61.148  1.00  1.34           H  
ATOM    764  HG3 MET A  46     -26.178 -27.314  62.085  1.00  1.66           H  
ATOM    765  HE1 MET A  46     -24.579 -25.280  63.308  1.00  3.39           H  
ATOM    766  HE2 MET A  46     -25.843 -26.107  64.225  1.00  3.09           H  
ATOM    767  HE3 MET A  46     -24.266 -25.819  64.955  1.00  3.43           H  
ATOM    768  N   PRO A  47     -27.891 -30.797  62.240  1.00  1.03           N  
ATOM    769  CA  PRO A  47     -28.892 -31.093  63.284  1.00  1.16           C  
ATOM    770  C   PRO A  47     -28.494 -30.470  64.623  1.00  1.12           C  
ATOM    771  O   PRO A  47     -27.338 -30.181  64.871  1.00  1.28           O  
ATOM    772  CB  PRO A  47     -28.912 -32.627  63.398  1.00  1.57           C  
ATOM    773  CG  PRO A  47     -27.822 -33.185  62.452  1.00  1.72           C  
ATOM    774  CD  PRO A  47     -27.180 -31.994  61.725  1.00  1.34           C  
ATOM    775  HA  PRO A  47     -29.864 -30.740  62.982  1.00  1.27           H  
ATOM    776  HB2 PRO A  47     -28.704 -32.925  64.417  1.00  1.68           H  
ATOM    777  HB3 PRO A  47     -29.877 -33.004  63.096  1.00  1.82           H  
ATOM    778  HG2 PRO A  47     -27.074 -33.711  63.029  1.00  1.95           H  
ATOM    779  HG3 PRO A  47     -28.267 -33.852  61.732  1.00  2.00           H  
ATOM    780  HD2 PRO A  47     -26.125 -31.937  61.959  1.00  1.47           H  
ATOM    781  HD3 PRO A  47     -27.326 -32.082  60.660  1.00  1.38           H  
ATOM    782  N   LYS A  48     -29.453 -30.284  65.489  1.00  1.19           N  
ATOM    783  CA  LYS A  48     -29.167 -29.700  66.829  1.00  1.29           C  
ATOM    784  C   LYS A  48     -28.280 -30.664  67.609  1.00  1.23           C  
ATOM    785  O   LYS A  48     -27.141 -30.377  67.925  1.00  1.57           O  
ATOM    786  CB  LYS A  48     -30.479 -29.537  67.598  1.00  1.54           C  
ATOM    787  CG  LYS A  48     -31.101 -28.173  67.305  1.00  1.83           C  
ATOM    788  CD  LYS A  48     -32.354 -27.988  68.178  1.00  2.55           C  
ATOM    789  CE  LYS A  48     -32.219 -26.716  69.015  1.00  2.92           C  
ATOM    790  NZ  LYS A  48     -33.267 -26.708  70.074  1.00  3.59           N1+
ATOM    791  H   LYS A  48     -30.370 -30.541  65.260  1.00  1.33           H  
ATOM    792  HA  LYS A  48     -28.678 -28.744  66.724  1.00  1.46           H  
ATOM    793  HB2 LYS A  48     -31.166 -30.315  67.299  1.00  1.91           H  
ATOM    794  HB3 LYS A  48     -30.286 -29.620  68.657  1.00  1.91           H  
ATOM    795  HG2 LYS A  48     -30.382 -27.397  67.524  1.00  1.97           H  
ATOM    796  HG3 LYS A  48     -31.381 -28.122  66.264  1.00  2.20           H  
ATOM    797  HD2 LYS A  48     -33.224 -27.910  67.545  1.00  3.04           H  
ATOM    798  HD3 LYS A  48     -32.469 -28.836  68.838  1.00  2.87           H  
ATOM    799  HE2 LYS A  48     -31.241 -26.689  69.475  1.00  3.14           H  
ATOM    800  HE3 LYS A  48     -32.342 -25.852  68.379  1.00  3.09           H  
ATOM    801  HZ1 LYS A  48     -34.204 -26.814  69.636  1.00  3.84           H  
ATOM    802  HZ2 LYS A  48     -33.104 -27.497  70.731  1.00  3.95           H  
ATOM    803  HZ3 LYS A  48     -33.227 -25.808  70.594  1.00  3.92           H  
ATOM    804  N   LYS A  49     -28.821 -31.805  67.932  1.00  1.12           N  
ATOM    805  CA  LYS A  49     -28.065 -32.816  68.708  1.00  1.20           C  
ATOM    806  C   LYS A  49     -27.589 -33.932  67.778  1.00  1.08           C  
ATOM    807  O   LYS A  49     -27.931 -33.975  66.611  1.00  1.23           O  
ATOM    808  CB  LYS A  49     -28.999 -33.405  69.765  1.00  1.39           C  
ATOM    809  CG  LYS A  49     -28.626 -32.882  71.161  1.00  1.95           C  
ATOM    810  CD  LYS A  49     -29.778 -33.113  72.168  1.00  2.26           C  
ATOM    811  CE  LYS A  49     -30.477 -34.465  71.922  1.00  2.38           C  
ATOM    812  NZ  LYS A  49     -31.360 -34.794  73.074  1.00  2.82           N1+
ATOM    813  H   LYS A  49     -29.746 -31.991  67.669  1.00  1.24           H  
ATOM    814  HA  LYS A  49     -27.216 -32.353  69.188  1.00  1.36           H  
ATOM    815  HB2 LYS A  49     -30.016 -33.120  69.539  1.00  1.73           H  
ATOM    816  HB3 LYS A  49     -28.923 -34.483  69.760  1.00  1.82           H  
ATOM    817  HG2 LYS A  49     -27.741 -33.394  71.508  1.00  2.38           H  
ATOM    818  HG3 LYS A  49     -28.421 -31.824  71.096  1.00  2.50           H  
ATOM    819  HD2 LYS A  49     -29.376 -33.102  73.170  1.00  2.88           H  
ATOM    820  HD3 LYS A  49     -30.501 -32.316  72.069  1.00  2.47           H  
ATOM    821  HE2 LYS A  49     -31.072 -34.400  71.022  1.00  2.51           H  
ATOM    822  HE3 LYS A  49     -29.733 -35.240  71.804  1.00  2.76           H  
ATOM    823  HZ1 LYS A  49     -30.878 -34.552  73.962  1.00  3.17           H  
ATOM    824  HZ2 LYS A  49     -32.244 -34.250  72.998  1.00  3.21           H  
ATOM    825  HZ3 LYS A  49     -31.575 -35.810  73.065  1.00  2.97           H  
ATOM    826  N   ALA A  50     -26.812 -34.838  68.303  1.00  0.99           N  
ATOM    827  CA  ALA A  50     -26.304 -35.972  67.485  1.00  0.92           C  
ATOM    828  C   ALA A  50     -25.531 -36.923  68.402  1.00  0.99           C  
ATOM    829  O   ALA A  50     -24.351 -37.161  68.221  1.00  1.16           O  
ATOM    830  CB  ALA A  50     -25.387 -35.437  66.384  1.00  0.92           C  
ATOM    831  H   ALA A  50     -26.564 -34.775  69.249  1.00  1.10           H  
ATOM    832  HA  ALA A  50     -27.137 -36.498  67.041  1.00  0.91           H  
ATOM    833  HB1 ALA A  50     -24.691 -34.727  66.806  1.00  1.40           H  
ATOM    834  HB2 ALA A  50     -24.842 -36.256  65.946  1.00  1.43           H  
ATOM    835  HB3 ALA A  50     -25.981 -34.952  65.624  1.00  1.27           H  
ATOM    836  N   THR A  51     -26.195 -37.458  69.395  1.00  1.04           N  
ATOM    837  CA  THR A  51     -25.516 -38.388  70.347  1.00  1.15           C  
ATOM    838  C   THR A  51     -25.887 -39.848  70.044  1.00  1.08           C  
ATOM    839  O   THR A  51     -25.383 -40.758  70.675  1.00  1.24           O  
ATOM    840  CB  THR A  51     -25.926 -38.044  71.785  1.00  1.41           C  
ATOM    841  CG2 THR A  51     -27.450 -37.919  71.886  1.00  1.50           C  
ATOM    842  OG1 THR A  51     -25.479 -39.070  72.658  1.00  1.76           O  
ATOM    843  H   THR A  51     -27.142 -37.241  69.517  1.00  1.12           H  
ATOM    844  HA  THR A  51     -24.449 -38.271  70.249  1.00  1.21           H  
ATOM    845  HB  THR A  51     -25.474 -37.108  72.070  1.00  1.61           H  
ATOM    846  HG1 THR A  51     -24.917 -38.668  73.324  1.00  2.23           H  
ATOM    847 HG21 THR A  51     -27.915 -38.760  71.393  1.00  1.74           H  
ATOM    848 HG22 THR A  51     -27.742 -37.905  72.926  1.00  1.94           H  
ATOM    849 HG23 THR A  51     -27.768 -37.002  71.411  1.00  1.89           H  
ATOM    850  N   GLU A  52     -26.755 -40.083  69.088  1.00  1.05           N  
ATOM    851  CA  GLU A  52     -27.143 -41.483  68.751  1.00  1.04           C  
ATOM    852  C   GLU A  52     -26.940 -41.702  67.252  1.00  0.99           C  
ATOM    853  O   GLU A  52     -26.703 -40.766  66.513  1.00  1.39           O  
ATOM    854  CB  GLU A  52     -28.618 -41.711  69.106  1.00  1.18           C  
ATOM    855  CG  GLU A  52     -28.892 -41.259  70.550  1.00  1.39           C  
ATOM    856  CD  GLU A  52     -29.197 -42.475  71.430  1.00  1.78           C  
ATOM    857  OE1 GLU A  52     -28.280 -43.234  71.696  1.00  2.16           O  
ATOM    858  OE2 GLU A  52     -30.342 -42.624  71.824  1.00  2.39           O1-
ATOM    859  H   GLU A  52     -27.149 -39.341  68.588  1.00  1.17           H  
ATOM    860  HA  GLU A  52     -26.524 -42.174  69.304  1.00  1.07           H  
ATOM    861  HB2 GLU A  52     -29.239 -41.142  68.429  1.00  1.47           H  
ATOM    862  HB3 GLU A  52     -28.851 -42.761  69.007  1.00  1.40           H  
ATOM    863  HG2 GLU A  52     -28.027 -40.743  70.941  1.00  1.49           H  
ATOM    864  HG3 GLU A  52     -29.741 -40.591  70.560  1.00  1.74           H  
ATOM    865  N   LEU A  53     -27.044 -42.926  66.795  1.00  0.96           N  
ATOM    866  CA  LEU A  53     -26.865 -43.203  65.336  1.00  0.88           C  
ATOM    867  C   LEU A  53     -28.152 -42.876  64.561  1.00  0.89           C  
ATOM    868  O   LEU A  53     -28.237 -43.103  63.368  1.00  0.93           O  
ATOM    869  CB  LEU A  53     -26.508 -44.677  65.141  1.00  0.97           C  
ATOM    870  CG  LEU A  53     -25.074 -44.924  65.624  1.00  1.01           C  
ATOM    871  CD1 LEU A  53     -25.097 -45.475  67.056  1.00  1.22           C  
ATOM    872  CD2 LEU A  53     -24.392 -45.934  64.696  1.00  1.10           C  
ATOM    873  H   LEU A  53     -27.246 -43.662  67.411  1.00  1.30           H  
ATOM    874  HA  LEU A  53     -26.061 -42.592  64.956  1.00  0.81           H  
ATOM    875  HB2 LEU A  53     -27.191 -45.290  65.709  1.00  1.10           H  
ATOM    876  HB3 LEU A  53     -26.582 -44.927  64.094  1.00  0.98           H  
ATOM    877  HG  LEU A  53     -24.524 -43.993  65.609  1.00  1.07           H  
ATOM    878 HD11 LEU A  53     -26.062 -45.282  67.504  1.00  1.63           H  
ATOM    879 HD12 LEU A  53     -24.918 -46.541  67.038  1.00  1.69           H  
ATOM    880 HD13 LEU A  53     -24.328 -44.992  67.640  1.00  1.57           H  
ATOM    881 HD21 LEU A  53     -24.835 -45.876  63.712  1.00  1.44           H  
ATOM    882 HD22 LEU A  53     -23.338 -45.709  64.629  1.00  1.57           H  
ATOM    883 HD23 LEU A  53     -24.523 -46.931  65.090  1.00  1.53           H  
ATOM    884  N   LYS A  54     -29.150 -42.342  65.223  1.00  0.95           N  
ATOM    885  CA  LYS A  54     -30.421 -41.994  64.539  1.00  1.01           C  
ATOM    886  C   LYS A  54     -30.230 -40.710  63.732  1.00  0.91           C  
ATOM    887  O   LYS A  54     -30.664 -40.605  62.603  1.00  0.94           O  
ATOM    888  CB  LYS A  54     -31.484 -41.766  65.612  1.00  1.14           C  
ATOM    889  CG  LYS A  54     -32.792 -42.457  65.222  1.00  1.29           C  
ATOM    890  CD  LYS A  54     -33.687 -42.628  66.463  1.00  1.85           C  
ATOM    891  CE  LYS A  54     -33.833 -41.295  67.217  1.00  1.83           C  
ATOM    892  NZ  LYS A  54     -34.726 -41.481  68.396  1.00  2.47           N1+
ATOM    893  H   LYS A  54     -29.067 -42.166  66.178  1.00  1.01           H  
ATOM    894  HA  LYS A  54     -30.721 -42.798  63.887  1.00  1.07           H  
ATOM    895  HB2 LYS A  54     -31.134 -42.170  66.550  1.00  1.25           H  
ATOM    896  HB3 LYS A  54     -31.663 -40.707  65.726  1.00  1.28           H  
ATOM    897  HG2 LYS A  54     -33.308 -41.859  64.486  1.00  1.39           H  
ATOM    898  HG3 LYS A  54     -32.574 -43.429  64.804  1.00  1.60           H  
ATOM    899  HD2 LYS A  54     -34.659 -42.964  66.147  1.00  2.33           H  
ATOM    900  HD3 LYS A  54     -33.251 -43.365  67.121  1.00  2.31           H  
ATOM    901  HE2 LYS A  54     -32.859 -40.965  67.552  1.00  1.74           H  
ATOM    902  HE3 LYS A  54     -34.255 -40.551  66.557  1.00  1.92           H  
ATOM    903  HZ1 LYS A  54     -35.515 -42.107  68.138  1.00  2.88           H  
ATOM    904  HZ2 LYS A  54     -34.185 -41.907  69.177  1.00  2.72           H  
ATOM    905  HZ3 LYS A  54     -35.101 -40.559  68.696  1.00  2.88           H  
ATOM    906  N   HIS A  55     -29.593 -39.733  64.316  1.00  0.84           N  
ATOM    907  CA  HIS A  55     -29.364 -38.438  63.609  1.00  0.78           C  
ATOM    908  C   HIS A  55     -28.530 -38.670  62.340  1.00  0.70           C  
ATOM    909  O   HIS A  55     -28.486 -37.830  61.468  1.00  0.68           O  
ATOM    910  CB  HIS A  55     -28.618 -37.465  64.526  1.00  0.76           C  
ATOM    911  CG  HIS A  55     -29.220 -37.468  65.911  1.00  0.84           C  
ATOM    912  CD2 HIS A  55     -30.243 -36.742  66.471  1.00  0.95           C  
ATOM    913  ND1 HIS A  55     -28.748 -38.296  66.917  1.00  0.87           N  
ATOM    914  CE1 HIS A  55     -29.475 -38.051  68.022  1.00  0.97           C  
ATOM    915  NE2 HIS A  55     -30.402 -37.112  67.805  1.00  1.02           N  
ATOM    916  H   HIS A  55     -29.260 -39.849  65.232  1.00  0.87           H  
ATOM    917  HA  HIS A  55     -30.321 -38.011  63.332  1.00  0.83           H  
ATOM    918  HB2 HIS A  55     -27.583 -37.765  64.587  1.00  0.73           H  
ATOM    919  HB3 HIS A  55     -28.677 -36.471  64.111  1.00  0.76           H  
ATOM    920  HD1 HIS A  55     -28.018 -38.945  66.838  1.00  0.84           H  
ATOM    921  HD2 HIS A  55     -30.833 -35.999  65.957  1.00  0.99           H  
ATOM    922  HE1 HIS A  55     -29.322 -38.545  68.971  1.00  1.04           H  
ATOM    923  N   LEU A  56     -27.839 -39.781  62.249  1.00  0.68           N  
ATOM    924  CA  LEU A  56     -26.985 -40.054  61.052  1.00  0.63           C  
ATOM    925  C   LEU A  56     -27.812 -40.056  59.760  1.00  0.67           C  
ATOM    926  O   LEU A  56     -27.267 -39.963  58.684  1.00  0.66           O  
ATOM    927  CB  LEU A  56     -26.305 -41.412  61.209  1.00  0.68           C  
ATOM    928  CG  LEU A  56     -25.069 -41.254  62.094  1.00  0.66           C  
ATOM    929  CD1 LEU A  56     -24.698 -42.602  62.720  1.00  0.78           C  
ATOM    930  CD2 LEU A  56     -23.901 -40.740  61.248  1.00  0.67           C  
ATOM    931  H   LEU A  56     -27.872 -40.439  62.973  1.00  0.72           H  
ATOM    932  HA  LEU A  56     -26.227 -39.290  60.981  1.00  0.58           H  
ATOM    933  HB2 LEU A  56     -26.994 -42.106  61.668  1.00  0.75           H  
ATOM    934  HB3 LEU A  56     -26.009 -41.783  60.239  1.00  0.71           H  
ATOM    935  HG  LEU A  56     -25.285 -40.544  62.875  1.00  0.65           H  
ATOM    936 HD11 LEU A  56     -25.550 -43.265  62.684  1.00  1.10           H  
ATOM    937 HD12 LEU A  56     -23.876 -43.042  62.174  1.00  1.33           H  
ATOM    938 HD13 LEU A  56     -24.405 -42.450  63.748  1.00  1.28           H  
ATOM    939 HD21 LEU A  56     -24.207 -39.854  60.713  1.00  1.22           H  
ATOM    940 HD22 LEU A  56     -23.067 -40.500  61.894  1.00  1.11           H  
ATOM    941 HD23 LEU A  56     -23.602 -41.502  60.544  1.00  1.18           H  
ATOM    942  N   GLN A  57     -29.108 -40.188  59.853  1.00  0.76           N  
ATOM    943  CA  GLN A  57     -29.949 -40.221  58.614  1.00  0.82           C  
ATOM    944  C   GLN A  57     -29.846 -38.880  57.867  1.00  0.69           C  
ATOM    945  O   GLN A  57     -30.008 -38.822  56.665  1.00  0.70           O  
ATOM    946  CB  GLN A  57     -31.405 -40.477  59.002  1.00  1.00           C  
ATOM    947  CG  GLN A  57     -31.709 -41.970  58.866  1.00  1.54           C  
ATOM    948  CD  GLN A  57     -33.213 -42.167  58.677  1.00  1.84           C  
ATOM    949  NE2 GLN A  57     -33.639 -43.062  57.828  1.00  2.47           N  
ATOM    950  OE1 GLN A  57     -34.009 -41.502  59.308  1.00  2.28           O  
ATOM    951  H   GLN A  57     -29.527 -40.293  60.728  1.00  0.81           H  
ATOM    952  HA  GLN A  57     -29.605 -41.014  57.968  1.00  0.87           H  
ATOM    953  HB2 GLN A  57     -31.566 -40.167  60.025  1.00  1.32           H  
ATOM    954  HB3 GLN A  57     -32.059 -39.919  58.349  1.00  1.23           H  
ATOM    955  HG2 GLN A  57     -31.182 -42.366  58.011  1.00  1.93           H  
ATOM    956  HG3 GLN A  57     -31.389 -42.487  59.759  1.00  2.24           H  
ATOM    957 HE21 GLN A  57     -32.997 -43.599  57.319  1.00  2.79           H  
ATOM    958 HE22 GLN A  57     -34.601 -43.195  57.698  1.00  2.98           H  
ATOM    959  N   CYS A  58     -29.586 -37.812  58.569  1.00  0.64           N  
ATOM    960  CA  CYS A  58     -29.481 -36.466  57.908  1.00  0.62           C  
ATOM    961  C   CYS A  58     -28.354 -36.464  56.869  1.00  0.57           C  
ATOM    962  O   CYS A  58     -28.297 -35.605  56.015  1.00  0.63           O  
ATOM    963  CB  CYS A  58     -29.181 -35.386  58.958  1.00  0.68           C  
ATOM    964  SG  CYS A  58     -30.305 -35.539  60.380  1.00  1.11           S  
ATOM    965  H   CYS A  58     -29.467 -37.891  59.533  1.00  0.67           H  
ATOM    966  HA  CYS A  58     -30.414 -36.235  57.419  1.00  0.70           H  
ATOM    967  HB2 CYS A  58     -28.160 -35.494  59.296  1.00  0.72           H  
ATOM    968  HB3 CYS A  58     -29.303 -34.411  58.507  1.00  0.70           H  
ATOM    969  N   LEU A  59     -27.449 -37.403  56.954  1.00  0.60           N  
ATOM    970  CA  LEU A  59     -26.304 -37.459  55.997  1.00  0.74           C  
ATOM    971  C   LEU A  59     -26.800 -37.594  54.549  1.00  0.69           C  
ATOM    972  O   LEU A  59     -26.221 -37.025  53.642  1.00  0.77           O  
ATOM    973  CB  LEU A  59     -25.418 -38.673  56.344  1.00  1.05           C  
ATOM    974  CG  LEU A  59     -24.020 -38.206  56.800  1.00  0.58           C  
ATOM    975  CD1 LEU A  59     -23.678 -38.846  58.151  1.00  1.39           C  
ATOM    976  CD2 LEU A  59     -22.959 -38.605  55.755  1.00  1.21           C  
ATOM    977  H   LEU A  59     -27.509 -38.066  57.664  1.00  0.65           H  
ATOM    978  HA  LEU A  59     -25.722 -36.555  56.089  1.00  0.82           H  
ATOM    979  HB2 LEU A  59     -25.885 -39.233  57.139  1.00  1.71           H  
ATOM    980  HB3 LEU A  59     -25.319 -39.312  55.478  1.00  1.71           H  
ATOM    981  HG  LEU A  59     -24.022 -37.131  56.912  1.00  1.26           H  
ATOM    982 HD11 LEU A  59     -24.444 -38.595  58.870  1.00  1.82           H  
ATOM    983 HD12 LEU A  59     -23.625 -39.919  58.041  1.00  1.90           H  
ATOM    984 HD13 LEU A  59     -22.725 -38.472  58.496  1.00  2.06           H  
ATOM    985 HD21 LEU A  59     -23.418 -39.192  54.972  1.00  1.85           H  
ATOM    986 HD22 LEU A  59     -22.528 -37.713  55.325  1.00  1.71           H  
ATOM    987 HD23 LEU A  59     -22.180 -39.186  56.228  1.00  1.77           H  
ATOM    988  N   GLU A  60     -27.836 -38.367  54.316  1.00  0.67           N  
ATOM    989  CA  GLU A  60     -28.322 -38.562  52.912  1.00  0.75           C  
ATOM    990  C   GLU A  60     -28.859 -37.251  52.310  1.00  0.70           C  
ATOM    991  O   GLU A  60     -28.713 -37.016  51.125  1.00  0.74           O  
ATOM    992  CB  GLU A  60     -29.400 -39.654  52.865  1.00  0.84           C  
ATOM    993  CG  GLU A  60     -30.522 -39.354  53.862  1.00  1.62           C  
ATOM    994  CD  GLU A  60     -31.866 -39.759  53.250  1.00  2.16           C  
ATOM    995  OE1 GLU A  60     -31.897 -40.760  52.553  1.00  2.55           O  
ATOM    996  OE2 GLU A  60     -32.838 -39.062  53.487  1.00  2.74           O1-
ATOM    997  H   GLU A  60     -28.272 -38.840  55.056  1.00  0.68           H  
ATOM    998  HA  GLU A  60     -27.485 -38.888  52.310  1.00  0.84           H  
ATOM    999  HB2 GLU A  60     -29.812 -39.704  51.868  1.00  1.33           H  
ATOM   1000  HB3 GLU A  60     -28.952 -40.607  53.111  1.00  1.35           H  
ATOM   1001  HG2 GLU A  60     -30.357 -39.919  54.769  1.00  2.17           H  
ATOM   1002  HG3 GLU A  60     -30.536 -38.302  54.090  1.00  2.09           H  
ATOM   1003  N   GLU A  61     -29.476 -36.399  53.096  1.00  0.65           N  
ATOM   1004  CA  GLU A  61     -30.010 -35.113  52.530  1.00  0.68           C  
ATOM   1005  C   GLU A  61     -28.927 -34.025  52.558  1.00  0.64           C  
ATOM   1006  O   GLU A  61     -29.004 -33.051  51.830  1.00  0.69           O  
ATOM   1007  CB  GLU A  61     -31.209 -34.646  53.356  1.00  0.74           C  
ATOM   1008  CG  GLU A  61     -32.214 -33.932  52.448  1.00  1.01           C  
ATOM   1009  CD  GLU A  61     -33.593 -33.949  53.111  1.00  1.65           C  
ATOM   1010  OE1 GLU A  61     -33.644 -33.815  54.322  1.00  2.38           O  
ATOM   1011  OE2 GLU A  61     -34.571 -34.096  52.397  1.00  2.12           O1-
ATOM   1012  H   GLU A  61     -29.586 -36.595  54.049  1.00  0.64           H  
ATOM   1013  HA  GLU A  61     -30.324 -35.277  51.507  1.00  0.74           H  
ATOM   1014  HB2 GLU A  61     -31.684 -35.500  53.818  1.00  0.85           H  
ATOM   1015  HB3 GLU A  61     -30.873 -33.963  54.122  1.00  0.77           H  
ATOM   1016  HG2 GLU A  61     -31.900 -32.910  52.294  1.00  1.26           H  
ATOM   1017  HG3 GLU A  61     -32.268 -34.441  51.498  1.00  1.30           H  
ATOM   1018  N   GLU A  62     -27.923 -34.177  53.387  1.00  0.61           N  
ATOM   1019  CA  GLU A  62     -26.839 -33.152  53.460  1.00  0.64           C  
ATOM   1020  C   GLU A  62     -26.007 -33.182  52.174  1.00  0.62           C  
ATOM   1021  O   GLU A  62     -25.338 -32.223  51.841  1.00  0.66           O  
ATOM   1022  CB  GLU A  62     -25.931 -33.448  54.657  1.00  0.71           C  
ATOM   1023  CG  GLU A  62     -26.644 -33.071  55.960  1.00  1.11           C  
ATOM   1024  CD  GLU A  62     -26.678 -31.548  56.105  1.00  1.60           C  
ATOM   1025  OE1 GLU A  62     -25.677 -30.991  56.523  1.00  2.32           O  
ATOM   1026  OE2 GLU A  62     -27.704 -30.965  55.795  1.00  2.13           O1-
ATOM   1027  H   GLU A  62     -27.880 -34.968  53.959  1.00  0.61           H  
ATOM   1028  HA  GLU A  62     -27.281 -32.173  53.578  1.00  0.68           H  
ATOM   1029  HB2 GLU A  62     -25.689 -34.502  54.672  1.00  1.00           H  
ATOM   1030  HB3 GLU A  62     -25.022 -32.873  54.568  1.00  0.92           H  
ATOM   1031  HG2 GLU A  62     -27.654 -33.455  55.943  1.00  1.70           H  
ATOM   1032  HG3 GLU A  62     -26.111 -33.497  56.798  1.00  1.72           H  
ATOM   1033  N   LEU A  63     -26.036 -34.274  51.455  1.00  0.61           N  
ATOM   1034  CA  LEU A  63     -25.243 -34.375  50.197  1.00  0.64           C  
ATOM   1035  C   LEU A  63     -25.756 -33.371  49.152  1.00  0.63           C  
ATOM   1036  O   LEU A  63     -25.031 -32.983  48.260  1.00  0.69           O  
ATOM   1037  CB  LEU A  63     -25.373 -35.805  49.644  1.00  0.73           C  
ATOM   1038  CG  LEU A  63     -23.997 -36.488  49.617  1.00  1.02           C  
ATOM   1039  CD1 LEU A  63     -23.881 -37.467  50.789  1.00  1.74           C  
ATOM   1040  CD2 LEU A  63     -23.827 -37.257  48.303  1.00  1.55           C  
ATOM   1041  H   LEU A  63     -26.578 -35.036  51.746  1.00  0.61           H  
ATOM   1042  HA  LEU A  63     -24.207 -34.165  50.412  1.00  0.66           H  
ATOM   1043  HB2 LEU A  63     -26.043 -36.370  50.277  1.00  0.94           H  
ATOM   1044  HB3 LEU A  63     -25.777 -35.771  48.643  1.00  0.87           H  
ATOM   1045  HG  LEU A  63     -23.222 -35.740  49.698  1.00  1.71           H  
ATOM   1046 HD11 LEU A  63     -24.803 -38.019  50.890  1.00  2.19           H  
ATOM   1047 HD12 LEU A  63     -23.069 -38.155  50.603  1.00  2.30           H  
ATOM   1048 HD13 LEU A  63     -23.687 -36.919  51.699  1.00  2.21           H  
ATOM   1049 HD21 LEU A  63     -24.626 -37.977  48.202  1.00  2.05           H  
ATOM   1050 HD22 LEU A  63     -23.858 -36.565  47.474  1.00  2.02           H  
ATOM   1051 HD23 LEU A  63     -22.878 -37.771  48.307  1.00  2.09           H  
ATOM   1052  N   LYS A  64     -27.000 -32.967  49.243  1.00  0.62           N  
ATOM   1053  CA  LYS A  64     -27.560 -32.009  48.236  1.00  0.66           C  
ATOM   1054  C   LYS A  64     -26.978 -30.589  48.424  1.00  0.64           C  
ATOM   1055  O   LYS A  64     -26.391 -30.058  47.502  1.00  0.70           O  
ATOM   1056  CB  LYS A  64     -29.085 -31.962  48.376  1.00  0.71           C  
ATOM   1057  CG  LYS A  64     -29.729 -32.893  47.343  1.00  0.86           C  
ATOM   1058  CD  LYS A  64     -31.158 -32.423  47.062  1.00  1.42           C  
ATOM   1059  CE  LYS A  64     -31.565 -32.810  45.638  1.00  2.15           C  
ATOM   1060  NZ  LYS A  64     -32.715 -31.961  45.212  1.00  2.75           N1+
ATOM   1061  H   LYS A  64     -27.573 -33.306  49.962  1.00  0.62           H  
ATOM   1062  HA  LYS A  64     -27.309 -32.359  47.245  1.00  0.71           H  
ATOM   1063  HB2 LYS A  64     -29.363 -32.282  49.370  1.00  0.81           H  
ATOM   1064  HB3 LYS A  64     -29.433 -30.953  48.212  1.00  0.84           H  
ATOM   1065  HG2 LYS A  64     -29.152 -32.871  46.429  1.00  1.32           H  
ATOM   1066  HG3 LYS A  64     -29.753 -33.901  47.731  1.00  1.23           H  
ATOM   1067  HD2 LYS A  64     -31.833 -32.885  47.767  1.00  1.79           H  
ATOM   1068  HD3 LYS A  64     -31.209 -31.349  47.167  1.00  1.93           H  
ATOM   1069  HE2 LYS A  64     -30.732 -32.653  44.967  1.00  2.69           H  
ATOM   1070  HE3 LYS A  64     -31.856 -33.850  45.615  1.00  2.52           H  
ATOM   1071  HZ1 LYS A  64     -33.433 -31.947  45.967  1.00  3.05           H  
ATOM   1072  HZ2 LYS A  64     -32.384 -30.993  45.031  1.00  3.16           H  
ATOM   1073  HZ3 LYS A  64     -33.131 -32.351  44.343  1.00  3.11           H  
ATOM   1074  N   PRO A  65     -27.159 -29.990  49.591  1.00  0.61           N  
ATOM   1075  CA  PRO A  65     -26.651 -28.623  49.839  1.00  0.64           C  
ATOM   1076  C   PRO A  65     -25.125 -28.585  49.710  1.00  0.65           C  
ATOM   1077  O   PRO A  65     -24.549 -27.592  49.309  1.00  0.79           O  
ATOM   1078  CB  PRO A  65     -27.073 -28.305  51.282  1.00  0.64           C  
ATOM   1079  CG  PRO A  65     -27.636 -29.609  51.899  1.00  0.59           C  
ATOM   1080  CD  PRO A  65     -27.859 -30.599  50.747  1.00  0.60           C  
ATOM   1081  HA  PRO A  65     -27.106 -27.920  49.161  1.00  0.73           H  
ATOM   1082  HB2 PRO A  65     -26.219 -27.966  51.849  1.00  0.64           H  
ATOM   1083  HB3 PRO A  65     -27.840 -27.547  51.281  1.00  0.73           H  
ATOM   1084  HG2 PRO A  65     -26.920 -30.018  52.601  1.00  0.57           H  
ATOM   1085  HG3 PRO A  65     -28.570 -29.412  52.398  1.00  0.64           H  
ATOM   1086  HD2 PRO A  65     -27.431 -31.555  50.994  1.00  0.60           H  
ATOM   1087  HD3 PRO A  65     -28.912 -30.698  50.534  1.00  0.69           H  
ATOM   1088  N   LEU A  66     -24.475 -29.658  50.064  1.00  0.63           N  
ATOM   1089  CA  LEU A  66     -22.985 -29.713  49.994  1.00  0.71           C  
ATOM   1090  C   LEU A  66     -22.537 -29.967  48.541  1.00  0.68           C  
ATOM   1091  O   LEU A  66     -21.407 -29.685  48.186  1.00  0.68           O  
ATOM   1092  CB  LEU A  66     -22.522 -30.826  50.982  1.00  0.85           C  
ATOM   1093  CG  LEU A  66     -21.319 -31.662  50.487  1.00  0.86           C  
ATOM   1094  CD1 LEU A  66     -20.014 -30.914  50.766  1.00  1.47           C  
ATOM   1095  CD2 LEU A  66     -21.308 -32.995  51.238  1.00  1.50           C  
ATOM   1096  H   LEU A  66     -24.971 -30.436  50.393  1.00  0.66           H  
ATOM   1097  HA  LEU A  66     -22.586 -28.764  50.321  1.00  0.82           H  
ATOM   1098  HB2 LEU A  66     -22.249 -30.360  51.915  1.00  1.43           H  
ATOM   1099  HB3 LEU A  66     -23.354 -31.489  51.162  1.00  1.47           H  
ATOM   1100  HG  LEU A  66     -21.405 -31.854  49.430  1.00  1.72           H  
ATOM   1101 HD11 LEU A  66     -20.043 -29.946  50.288  1.00  2.09           H  
ATOM   1102 HD12 LEU A  66     -19.894 -30.787  51.832  1.00  2.02           H  
ATOM   1103 HD13 LEU A  66     -19.183 -31.483  50.374  1.00  1.82           H  
ATOM   1104 HD21 LEU A  66     -22.256 -33.495  51.098  1.00  2.13           H  
ATOM   1105 HD22 LEU A  66     -20.513 -33.619  50.856  1.00  2.02           H  
ATOM   1106 HD23 LEU A  66     -21.151 -32.815  52.291  1.00  1.97           H  
ATOM   1107  N   GLU A  67     -23.394 -30.510  47.712  1.00  0.69           N  
ATOM   1108  CA  GLU A  67     -22.987 -30.792  46.303  1.00  0.71           C  
ATOM   1109  C   GLU A  67     -22.680 -29.480  45.570  1.00  0.73           C  
ATOM   1110  O   GLU A  67     -21.757 -29.405  44.781  1.00  0.77           O  
ATOM   1111  CB  GLU A  67     -24.118 -31.530  45.575  1.00  0.85           C  
ATOM   1112  CG  GLU A  67     -23.532 -32.626  44.677  1.00  1.03           C  
ATOM   1113  CD  GLU A  67     -24.477 -32.891  43.500  1.00  1.62           C  
ATOM   1114  OE1 GLU A  67     -25.675 -32.747  43.681  1.00  2.14           O  
ATOM   1115  OE2 GLU A  67     -23.985 -33.236  42.438  1.00  2.30           O1-
ATOM   1116  H   GLU A  67     -24.294 -30.745  48.017  1.00  0.73           H  
ATOM   1117  HA  GLU A  67     -22.101 -31.412  46.314  1.00  0.70           H  
ATOM   1118  HB2 GLU A  67     -24.779 -31.977  46.301  1.00  1.06           H  
ATOM   1119  HB3 GLU A  67     -24.675 -30.831  44.969  1.00  0.95           H  
ATOM   1120  HG2 GLU A  67     -22.570 -32.308  44.302  1.00  1.40           H  
ATOM   1121  HG3 GLU A  67     -23.412 -33.533  45.249  1.00  1.29           H  
ATOM   1122  N   GLU A  68     -23.454 -28.451  45.816  1.00  0.82           N  
ATOM   1123  CA  GLU A  68     -23.216 -27.148  45.123  1.00  0.94           C  
ATOM   1124  C   GLU A  68     -21.842 -26.595  45.518  1.00  0.84           C  
ATOM   1125  O   GLU A  68     -21.057 -26.215  44.670  1.00  0.87           O  
ATOM   1126  CB  GLU A  68     -24.318 -26.149  45.510  1.00  1.13           C  
ATOM   1127  CG  GLU A  68     -25.033 -25.650  44.248  1.00  1.47           C  
ATOM   1128  CD  GLU A  68     -26.169 -24.703  44.639  1.00  1.79           C  
ATOM   1129  OE1 GLU A  68     -26.773 -24.928  45.675  1.00  2.31           O  
ATOM   1130  OE2 GLU A  68     -26.416 -23.768  43.895  1.00  2.26           O1-
ATOM   1131  H   GLU A  68     -24.196 -28.539  46.449  1.00  0.87           H  
ATOM   1132  HA  GLU A  68     -23.235 -27.310  44.055  1.00  1.04           H  
ATOM   1133  HB2 GLU A  68     -25.033 -26.638  46.157  1.00  1.41           H  
ATOM   1134  HB3 GLU A  68     -23.883 -25.308  46.030  1.00  1.27           H  
ATOM   1135  HG2 GLU A  68     -24.327 -25.126  43.619  1.00  1.86           H  
ATOM   1136  HG3 GLU A  68     -25.439 -26.492  43.708  1.00  1.88           H  
ATOM   1137  N   VAL A  69     -21.545 -26.548  46.794  1.00  0.78           N  
ATOM   1138  CA  VAL A  69     -20.215 -26.023  47.234  1.00  0.76           C  
ATOM   1139  C   VAL A  69     -19.103 -26.954  46.733  1.00  0.72           C  
ATOM   1140  O   VAL A  69     -17.962 -26.554  46.602  1.00  0.76           O  
ATOM   1141  CB  VAL A  69     -20.163 -25.948  48.766  1.00  0.82           C  
ATOM   1142  CG1 VAL A  69     -18.883 -25.217  49.207  1.00  0.94           C  
ATOM   1143  CG2 VAL A  69     -21.394 -25.191  49.285  1.00  0.90           C  
ATOM   1144  H   VAL A  69     -22.193 -26.862  47.459  1.00  0.81           H  
ATOM   1145  HA  VAL A  69     -20.068 -25.035  46.822  1.00  0.82           H  
ATOM   1146  HB  VAL A  69     -20.158 -26.950  49.173  1.00  0.79           H  
ATOM   1147 HG11 VAL A  69     -18.328 -24.895  48.337  1.00  1.38           H  
ATOM   1148 HG12 VAL A  69     -19.141 -24.355  49.805  1.00  1.43           H  
ATOM   1149 HG13 VAL A  69     -18.271 -25.887  49.793  1.00  1.42           H  
ATOM   1150 HG21 VAL A  69     -21.815 -24.595  48.488  1.00  1.40           H  
ATOM   1151 HG22 VAL A  69     -22.132 -25.900  49.632  1.00  1.33           H  
ATOM   1152 HG23 VAL A  69     -21.104 -24.546  50.101  1.00  1.34           H  
ATOM   1153  N   LEU A  70     -19.431 -28.192  46.453  1.00  0.72           N  
ATOM   1154  CA  LEU A  70     -18.407 -29.160  45.961  1.00  0.76           C  
ATOM   1155  C   LEU A  70     -17.829 -28.668  44.629  1.00  0.78           C  
ATOM   1156  O   LEU A  70     -16.692 -28.943  44.297  1.00  0.82           O  
ATOM   1157  CB  LEU A  70     -19.082 -30.525  45.760  1.00  0.85           C  
ATOM   1158  CG  LEU A  70     -18.249 -31.632  46.421  1.00  0.98           C  
ATOM   1159  CD1 LEU A  70     -19.183 -32.654  47.092  1.00  1.38           C  
ATOM   1160  CD2 LEU A  70     -17.399 -32.331  45.351  1.00  1.77           C  
ATOM   1161  H   LEU A  70     -20.356 -28.489  46.568  1.00  0.74           H  
ATOM   1162  HA  LEU A  70     -17.615 -29.248  46.688  1.00  0.78           H  
ATOM   1163  HB2 LEU A  70     -20.065 -30.503  46.208  1.00  1.19           H  
ATOM   1164  HB3 LEU A  70     -19.178 -30.731  44.704  1.00  1.24           H  
ATOM   1165  HG  LEU A  70     -17.602 -31.195  47.168  1.00  1.63           H  
ATOM   1166 HD11 LEU A  70     -20.198 -32.492  46.759  1.00  1.74           H  
ATOM   1167 HD12 LEU A  70     -18.877 -33.657  46.829  1.00  1.91           H  
ATOM   1168 HD13 LEU A  70     -19.136 -32.534  48.165  1.00  1.98           H  
ATOM   1169 HD21 LEU A  70     -17.963 -32.399  44.433  1.00  2.26           H  
ATOM   1170 HD22 LEU A  70     -16.497 -31.763  45.178  1.00  2.27           H  
ATOM   1171 HD23 LEU A  70     -17.139 -33.324  45.687  1.00  2.29           H  
ATOM   1172  N   ASN A  71     -18.612 -27.952  43.862  1.00  0.80           N  
ATOM   1173  CA  ASN A  71     -18.131 -27.444  42.541  1.00  0.91           C  
ATOM   1174  C   ASN A  71     -16.864 -26.602  42.720  1.00  0.89           C  
ATOM   1175  O   ASN A  71     -15.958 -26.656  41.910  1.00  0.98           O  
ATOM   1176  CB  ASN A  71     -19.227 -26.588  41.904  1.00  0.99           C  
ATOM   1177  CG  ASN A  71     -18.919 -26.378  40.421  1.00  1.24           C  
ATOM   1178  ND2 ASN A  71     -19.456 -27.172  39.536  1.00  1.79           N  
ATOM   1179  OD1 ASN A  71     -18.183 -25.479  40.064  1.00  1.62           O  
ATOM   1180  H   ASN A  71     -19.526 -27.754  44.153  1.00  0.79           H  
ATOM   1181  HA  ASN A  71     -17.913 -28.281  41.896  1.00  1.00           H  
ATOM   1182  HB2 ASN A  71     -20.179 -27.090  42.008  1.00  1.01           H  
ATOM   1183  HB3 ASN A  71     -19.270 -25.631  42.401  1.00  1.10           H  
ATOM   1184 HD21 ASN A  71     -20.052 -27.895  39.823  1.00  2.28           H  
ATOM   1185 HD22 ASN A  71     -19.262 -27.045  38.583  1.00  1.99           H  
ATOM   1186  N   LEU A  72     -16.796 -25.824  43.770  1.00  0.83           N  
ATOM   1187  CA  LEU A  72     -15.590 -24.977  43.998  1.00  0.88           C  
ATOM   1188  C   LEU A  72     -14.451 -25.836  44.552  1.00  0.84           C  
ATOM   1189  O   LEU A  72     -13.289 -25.536  44.355  1.00  0.95           O  
ATOM   1190  CB  LEU A  72     -15.931 -23.872  44.992  1.00  0.96           C  
ATOM   1191  CG  LEU A  72     -16.840 -22.844  44.310  1.00  1.22           C  
ATOM   1192  CD1 LEU A  72     -17.658 -22.085  45.366  1.00  2.05           C  
ATOM   1193  CD2 LEU A  72     -15.977 -21.862  43.508  1.00  1.71           C  
ATOM   1194  H   LEU A  72     -17.539 -25.796  44.407  1.00  0.80           H  
ATOM   1195  HA  LEU A  72     -15.282 -24.536  43.062  1.00  0.98           H  
ATOM   1196  HB2 LEU A  72     -16.440 -24.301  45.843  1.00  1.06           H  
ATOM   1197  HB3 LEU A  72     -15.023 -23.388  45.319  1.00  1.08           H  
ATOM   1198  HG  LEU A  72     -17.515 -23.357  43.640  1.00  1.56           H  
ATOM   1199 HD11 LEU A  72     -17.297 -22.330  46.356  1.00  2.68           H  
ATOM   1200 HD12 LEU A  72     -17.565 -21.020  45.204  1.00  2.48           H  
ATOM   1201 HD13 LEU A  72     -18.697 -22.369  45.284  1.00  2.40           H  
ATOM   1202 HD21 LEU A  72     -15.012 -21.762  43.981  1.00  2.25           H  
ATOM   1203 HD22 LEU A  72     -15.848 -22.237  42.503  1.00  2.11           H  
ATOM   1204 HD23 LEU A  72     -16.464 -20.899  43.473  1.00  2.15           H  
ATOM   1205  N   ALA A  73     -14.774 -26.911  45.226  1.00  0.78           N  
ATOM   1206  CA  ALA A  73     -13.711 -27.800  45.775  1.00  0.85           C  
ATOM   1207  C   ALA A  73     -13.488 -28.954  44.797  1.00  0.93           C  
ATOM   1208  O   ALA A  73     -13.179 -30.054  45.194  1.00  1.16           O  
ATOM   1209  CB  ALA A  73     -14.155 -28.356  47.138  1.00  0.89           C  
ATOM   1210  H   ALA A  73     -15.717 -27.139  45.361  1.00  0.75           H  
ATOM   1211  HA  ALA A  73     -12.795 -27.240  45.892  1.00  1.00           H  
ATOM   1212  HB1 ALA A  73     -15.034 -27.827  47.475  1.00  1.24           H  
ATOM   1213  HB2 ALA A  73     -14.384 -29.409  47.046  1.00  1.42           H  
ATOM   1214  HB3 ALA A  73     -13.359 -28.225  47.857  1.00  1.43           H  
ATOM   1215  N   GLN A  74     -13.659 -28.715  43.520  1.00  1.05           N  
ATOM   1216  CA  GLN A  74     -13.476 -29.809  42.526  1.00  1.21           C  
ATOM   1217  C   GLN A  74     -12.287 -29.495  41.618  1.00  1.53           C  
ATOM   1218  O   GLN A  74     -12.431 -28.851  40.595  1.00  1.85           O  
ATOM   1219  CB  GLN A  74     -14.756 -29.937  41.687  1.00  1.35           C  
ATOM   1220  CG  GLN A  74     -15.313 -31.367  41.783  1.00  1.79           C  
ATOM   1221  CD  GLN A  74     -15.617 -31.902  40.379  1.00  2.21           C  
ATOM   1222  NE2 GLN A  74     -16.091 -31.091  39.472  1.00  2.79           N  
ATOM   1223  OE1 GLN A  74     -15.417 -33.069  40.106  1.00  2.63           O  
ATOM   1224  H   GLN A  74     -13.920 -27.823  43.217  1.00  1.23           H  
ATOM   1225  HA  GLN A  74     -13.290 -30.734  43.047  1.00  1.22           H  
ATOM   1226  HB2 GLN A  74     -15.496 -29.242  42.060  1.00  1.78           H  
ATOM   1227  HB3 GLN A  74     -14.540 -29.704  40.654  1.00  1.73           H  
ATOM   1228  HG2 GLN A  74     -14.587 -32.009  42.261  1.00  2.19           H  
ATOM   1229  HG3 GLN A  74     -16.222 -31.359  42.366  1.00  2.32           H  
ATOM   1230 HE21 GLN A  74     -16.249 -30.149  39.691  1.00  3.10           H  
ATOM   1231 HE22 GLN A  74     -16.289 -31.424  38.572  1.00  3.22           H  
ATOM   1232  N   SER A  75     -11.116 -29.954  41.980  1.00  1.89           N  
ATOM   1233  CA  SER A  75      -9.921 -29.689  41.130  1.00  2.30           C  
ATOM   1234  C   SER A  75      -8.720 -30.504  41.624  1.00  2.25           C  
ATOM   1235  O   SER A  75      -8.073 -31.183  40.848  1.00  2.76           O  
ATOM   1236  CB  SER A  75      -9.584 -28.193  41.174  1.00  2.93           C  
ATOM   1237  OG  SER A  75     -10.037 -27.573  39.977  1.00  3.61           O  
ATOM   1238  H   SER A  75     -11.027 -30.476  42.804  1.00  2.11           H  
ATOM   1239  HA  SER A  75     -10.143 -29.972  40.112  1.00  2.71           H  
ATOM   1240  HB2 SER A  75     -10.074 -27.735  42.016  1.00  3.11           H  
ATOM   1241  HB3 SER A  75      -8.512 -28.066  41.273  1.00  3.30           H  
ATOM   1242  HG  SER A  75     -10.435 -26.731  40.207  1.00  4.08           H  
ATOM   1243  N   LYS A  76      -8.394 -30.429  42.894  1.00  2.30           N  
ATOM   1244  CA  LYS A  76      -7.203 -31.185  43.393  1.00  2.79           C  
ATOM   1245  C   LYS A  76      -7.489 -31.901  44.726  1.00  3.12           C  
ATOM   1246  O   LYS A  76      -7.602 -33.107  44.777  1.00  3.72           O  
ATOM   1247  CB  LYS A  76      -6.050 -30.196  43.572  1.00  3.27           C  
ATOM   1248  CG  LYS A  76      -5.562 -29.754  42.188  1.00  3.52           C  
ATOM   1249  CD  LYS A  76      -4.331 -28.854  42.320  1.00  4.03           C  
ATOM   1250  CE  LYS A  76      -4.261 -27.910  41.114  1.00  4.20           C  
ATOM   1251  NZ  LYS A  76      -2.893 -27.326  41.013  1.00  4.63           N1+
ATOM   1252  H   LYS A  76      -8.911 -29.861  43.503  1.00  2.46           H  
ATOM   1253  HA  LYS A  76      -6.919 -31.915  42.652  1.00  2.95           H  
ATOM   1254  HB2 LYS A  76      -6.398 -29.336  44.129  1.00  3.46           H  
ATOM   1255  HB3 LYS A  76      -5.242 -30.672  44.106  1.00  3.75           H  
ATOM   1256  HG2 LYS A  76      -5.307 -30.627  41.606  1.00  3.81           H  
ATOM   1257  HG3 LYS A  76      -6.350 -29.209  41.689  1.00  3.60           H  
ATOM   1258  HD2 LYS A  76      -4.403 -28.275  43.229  1.00  4.38           H  
ATOM   1259  HD3 LYS A  76      -3.440 -29.463  42.349  1.00  4.38           H  
ATOM   1260  HE2 LYS A  76      -4.485 -28.461  40.212  1.00  4.42           H  
ATOM   1261  HE3 LYS A  76      -4.983 -27.115  41.237  1.00  4.32           H  
ATOM   1262  HZ1 LYS A  76      -2.619 -26.925  41.932  1.00  4.76           H  
ATOM   1263  HZ2 LYS A  76      -2.218 -28.068  40.741  1.00  5.09           H  
ATOM   1264  HZ3 LYS A  76      -2.889 -26.577  40.292  1.00  4.76           H  
ATOM   1265  N   ASN A  77      -7.566 -31.170  45.808  1.00  3.08           N  
ATOM   1266  CA  ASN A  77      -7.799 -31.794  47.155  1.00  3.48           C  
ATOM   1267  C   ASN A  77      -8.991 -32.760  47.143  1.00  2.69           C  
ATOM   1268  O   ASN A  77      -8.844 -33.938  47.406  1.00  2.90           O  
ATOM   1269  CB  ASN A  77      -8.057 -30.681  48.168  1.00  4.22           C  
ATOM   1270  CG  ASN A  77      -6.815 -29.796  48.261  1.00  5.01           C  
ATOM   1271  ND2 ASN A  77      -6.951 -28.519  48.486  1.00  5.56           N  
ATOM   1272  OD1 ASN A  77      -5.706 -30.272  48.118  1.00  5.45           O  
ATOM   1273  H   ASN A  77      -7.441 -30.203  45.744  1.00  3.04           H  
ATOM   1274  HA  ASN A  77      -6.911 -32.332  47.451  1.00  4.06           H  
ATOM   1275  HB2 ASN A  77      -8.901 -30.088  47.844  1.00  4.34           H  
ATOM   1276  HB3 ASN A  77      -8.266 -31.111  49.136  1.00  4.44           H  
ATOM   1277 HD21 ASN A  77      -7.845 -28.133  48.595  1.00  5.54           H  
ATOM   1278 HD22 ASN A  77      -6.159 -27.944  48.544  1.00  6.19           H  
ATOM   1279  N   PHE A  78     -10.164 -32.267  46.859  1.00  2.04           N  
ATOM   1280  CA  PHE A  78     -11.372 -33.143  46.845  1.00  1.52           C  
ATOM   1281  C   PHE A  78     -11.564 -33.716  45.432  1.00  1.54           C  
ATOM   1282  O   PHE A  78     -12.632 -33.616  44.856  1.00  2.00           O  
ATOM   1283  CB  PHE A  78     -12.586 -32.289  47.237  1.00  1.72           C  
ATOM   1284  CG  PHE A  78     -13.649 -33.122  47.910  1.00  1.05           C  
ATOM   1285  CD1 PHE A  78     -13.384 -33.765  49.122  1.00  1.52           C  
ATOM   1286  CD2 PHE A  78     -14.914 -33.234  47.322  1.00  1.44           C  
ATOM   1287  CE1 PHE A  78     -14.386 -34.523  49.743  1.00  1.69           C  
ATOM   1288  CE2 PHE A  78     -15.913 -33.990  47.944  1.00  1.63           C  
ATOM   1289  CZ  PHE A  78     -15.649 -34.635  49.154  1.00  1.50           C  
ATOM   1290  H   PHE A  78     -10.254 -31.311  46.661  1.00  2.17           H  
ATOM   1291  HA  PHE A  78     -11.246 -33.948  47.553  1.00  1.80           H  
ATOM   1292  HB2 PHE A  78     -12.270 -31.508  47.913  1.00  2.39           H  
ATOM   1293  HB3 PHE A  78     -13.000 -31.845  46.352  1.00  2.30           H  
ATOM   1294  HD1 PHE A  78     -12.410 -33.678  49.579  1.00  2.34           H  
ATOM   1295  HD2 PHE A  78     -15.119 -32.735  46.386  1.00  2.25           H  
ATOM   1296  HE1 PHE A  78     -14.187 -35.021  50.676  1.00  2.54           H  
ATOM   1297  HE2 PHE A  78     -16.890 -34.075  47.491  1.00  2.47           H  
ATOM   1298  HZ  PHE A  78     -16.419 -35.219  49.635  1.00  2.07           H  
ATOM   1299  N   HIS A  79     -10.534 -34.301  44.860  1.00  1.95           N  
ATOM   1300  CA  HIS A  79     -10.668 -34.855  43.476  1.00  2.56           C  
ATOM   1301  C   HIS A  79     -11.150 -36.309  43.490  1.00  2.42           C  
ATOM   1302  O   HIS A  79     -11.270 -36.918  42.441  1.00  2.93           O  
ATOM   1303  CB  HIS A  79      -9.335 -34.787  42.724  1.00  3.26           C  
ATOM   1304  CG  HIS A  79      -8.242 -35.478  43.503  1.00  3.40           C  
ATOM   1305  CD2 HIS A  79      -8.252 -36.237  44.650  1.00  3.52           C  
ATOM   1306  ND1 HIS A  79      -6.917 -35.430  43.097  1.00  3.97           N  
ATOM   1307  CE1 HIS A  79      -6.192 -36.137  43.982  1.00  4.36           C  
ATOM   1308  NE2 HIS A  79      -6.956 -36.649  44.950  1.00  4.10           N  
ATOM   1309  H   HIS A  79      -9.679 -34.358  45.333  1.00  2.28           H  
ATOM   1310  HA  HIS A  79     -11.393 -34.260  42.941  1.00  2.97           H  
ATOM   1311  HB2 HIS A  79      -9.449 -35.276  41.767  1.00  3.86           H  
ATOM   1312  HB3 HIS A  79      -9.067 -33.753  42.563  1.00  3.55           H  
ATOM   1313  HD1 HIS A  79      -6.572 -34.968  42.305  1.00  4.28           H  
ATOM   1314  HD2 HIS A  79      -9.131 -36.481  45.227  1.00  3.51           H  
ATOM   1315  HE1 HIS A  79      -5.123 -36.277  43.915  1.00  5.02           H  
ATOM   1316  N   LEU A  80     -11.454 -36.878  44.638  1.00  2.07           N  
ATOM   1317  CA  LEU A  80     -11.950 -38.290  44.634  1.00  2.10           C  
ATOM   1318  C   LEU A  80     -13.314 -38.282  43.944  1.00  2.17           C  
ATOM   1319  O   LEU A  80     -14.299 -37.819  44.487  1.00  2.17           O  
ATOM   1320  CB  LEU A  80     -12.065 -38.863  46.063  1.00  2.13           C  
ATOM   1321  CG  LEU A  80     -10.870 -38.432  46.940  1.00  1.83           C  
ATOM   1322  CD1 LEU A  80     -10.969 -39.120  48.306  1.00  2.30           C  
ATOM   1323  CD2 LEU A  80      -9.538 -38.829  46.276  1.00  2.10           C  
ATOM   1324  H   LEU A  80     -11.377 -36.380  45.476  1.00  2.10           H  
ATOM   1325  HA  LEU A  80     -11.270 -38.901  44.054  1.00  2.26           H  
ATOM   1326  HB2 LEU A  80     -12.982 -38.515  46.513  1.00  2.42           H  
ATOM   1327  HB3 LEU A  80     -12.087 -39.942  46.006  1.00  2.63           H  
ATOM   1328  HG  LEU A  80     -10.898 -37.363  47.085  1.00  2.34           H  
ATOM   1329 HD11 LEU A  80     -11.528 -40.039  48.208  1.00  2.75           H  
ATOM   1330 HD12 LEU A  80      -9.977 -39.339  48.676  1.00  2.76           H  
ATOM   1331 HD13 LEU A  80     -11.474 -38.467  49.003  1.00  2.61           H  
ATOM   1332 HD21 LEU A  80      -9.632 -38.780  45.203  1.00  2.45           H  
ATOM   1333 HD22 LEU A  80      -8.762 -38.149  46.596  1.00  2.42           H  
ATOM   1334 HD23 LEU A  80      -9.275 -39.836  46.567  1.00  2.64           H  
ATOM   1335  N   ARG A  81     -13.356 -38.751  42.722  1.00  2.36           N  
ATOM   1336  CA  ARG A  81     -14.626 -38.746  41.935  1.00  2.58           C  
ATOM   1337  C   ARG A  81     -15.804 -39.296  42.753  1.00  2.40           C  
ATOM   1338  O   ARG A  81     -16.839 -38.661  42.799  1.00  2.46           O  
ATOM   1339  CB  ARG A  81     -14.441 -39.590  40.670  1.00  2.91           C  
ATOM   1340  CG  ARG A  81     -14.187 -38.666  39.478  1.00  3.25           C  
ATOM   1341  CD  ARG A  81     -14.806 -39.279  38.224  1.00  3.83           C  
ATOM   1342  NE  ARG A  81     -13.999 -38.895  37.030  1.00  4.23           N  
ATOM   1343  CZ  ARG A  81     -14.180 -39.516  35.896  1.00  4.77           C  
ATOM   1344  NH1 ARG A  81     -13.820 -40.765  35.774  1.00  5.28           N1+
ATOM   1345  NH2 ARG A  81     -14.725 -38.886  34.886  1.00  5.20           N  
ATOM   1346  H   ARG A  81     -12.536 -39.085  42.306  1.00  2.45           H  
ATOM   1347  HA  ARG A  81     -14.852 -37.730  41.649  1.00  2.72           H  
ATOM   1348  HB2 ARG A  81     -13.600 -40.256  40.799  1.00  2.98           H  
ATOM   1349  HB3 ARG A  81     -15.334 -40.171  40.487  1.00  2.98           H  
ATOM   1350  HG2 ARG A  81     -14.638 -37.703  39.670  1.00  3.25           H  
ATOM   1351  HG3 ARG A  81     -13.124 -38.545  39.335  1.00  3.51           H  
ATOM   1352  HD2 ARG A  81     -14.819 -40.353  38.317  1.00  4.27           H  
ATOM   1353  HD3 ARG A  81     -15.819 -38.918  38.113  1.00  4.02           H  
ATOM   1354  HE  ARG A  81     -13.332 -38.178  37.097  1.00  4.40           H  
ATOM   1355 HH11 ARG A  81     -13.404 -41.243  36.548  1.00  5.27           H  
ATOM   1356 HH12 ARG A  81     -13.961 -41.244  34.908  1.00  5.90           H  
ATOM   1357 HH21 ARG A  81     -15.000 -37.929  34.982  1.00  5.16           H  
ATOM   1358 HH22 ARG A  81     -14.869 -39.362  34.018  1.00  5.80           H  
ATOM   1359  N   PRO A  82     -15.646 -40.453  43.369  1.00  2.29           N  
ATOM   1360  CA  PRO A  82     -16.739 -41.035  44.152  1.00  2.24           C  
ATOM   1361  C   PRO A  82     -16.990 -40.205  45.417  1.00  2.03           C  
ATOM   1362  O   PRO A  82     -16.496 -40.538  46.479  1.00  1.92           O  
ATOM   1363  CB  PRO A  82     -16.253 -42.445  44.527  1.00  2.31           C  
ATOM   1364  CG  PRO A  82     -14.778 -42.569  44.076  1.00  2.39           C  
ATOM   1365  CD  PRO A  82     -14.406 -41.268  43.347  1.00  2.35           C  
ATOM   1366  HA  PRO A  82     -17.636 -41.102  43.557  1.00  2.41           H  
ATOM   1367  HB2 PRO A  82     -16.324 -42.588  45.597  1.00  2.22           H  
ATOM   1368  HB3 PRO A  82     -16.849 -43.186  44.018  1.00  2.49           H  
ATOM   1369  HG2 PRO A  82     -14.143 -42.703  44.941  1.00  2.33           H  
ATOM   1370  HG3 PRO A  82     -14.667 -43.407  43.405  1.00  2.63           H  
ATOM   1371  HD2 PRO A  82     -13.611 -40.763  43.880  1.00  2.22           H  
ATOM   1372  HD3 PRO A  82     -14.109 -41.474  42.331  1.00  2.56           H  
ATOM   1373  N   ARG A  83     -17.800 -39.169  45.335  1.00  2.10           N  
ATOM   1374  CA  ARG A  83     -18.112 -38.398  46.585  1.00  2.04           C  
ATOM   1375  C   ARG A  83     -19.156 -39.212  47.357  1.00  1.60           C  
ATOM   1376  O   ARG A  83     -19.357 -39.027  48.543  1.00  1.50           O  
ATOM   1377  CB  ARG A  83     -18.699 -36.976  46.346  1.00  2.54           C  
ATOM   1378  CG  ARG A  83     -18.485 -36.430  44.921  1.00  3.04           C  
ATOM   1379  CD  ARG A  83     -19.718 -35.617  44.512  1.00  3.62           C  
ATOM   1380  NE  ARG A  83     -20.413 -36.388  43.427  1.00  4.15           N  
ATOM   1381  CZ  ARG A  83     -20.629 -35.891  42.258  1.00  4.56           C  
ATOM   1382  NH1 ARG A  83     -19.671 -35.883  41.374  1.00  5.01           N1+
ATOM   1383  NH2 ARG A  83     -21.801 -35.393  41.968  1.00  4.95           N  
ATOM   1384  H   ARG A  83     -18.234 -38.955  44.490  1.00  2.28           H  
ATOM   1385  HA  ARG A  83     -17.214 -38.324  47.184  1.00  2.07           H  
ATOM   1386  HB2 ARG A  83     -19.759 -36.997  46.548  1.00  2.82           H  
ATOM   1387  HB3 ARG A  83     -18.233 -36.298  47.048  1.00  2.89           H  
ATOM   1388  HG2 ARG A  83     -17.618 -35.786  44.911  1.00  3.41           H  
ATOM   1389  HG3 ARG A  83     -18.343 -37.227  44.221  1.00  3.29           H  
ATOM   1390  HD2 ARG A  83     -20.406 -35.541  45.317  1.00  3.75           H  
ATOM   1391  HD3 ARG A  83     -19.403 -34.600  44.235  1.00  4.00           H  
ATOM   1392  HE  ARG A  83     -20.713 -37.303  43.614  1.00  4.47           H  
ATOM   1393 HH11 ARG A  83     -18.774 -36.262  41.606  1.00  5.09           H  
ATOM   1394 HH12 ARG A  83     -19.830 -35.496  40.467  1.00  5.51           H  
ATOM   1395 HH21 ARG A  83     -22.530 -35.400  42.654  1.00  4.98           H  
ATOM   1396 HH22 ARG A  83     -21.969 -35.005  41.063  1.00  5.45           H  
ATOM   1397  N   ASP A  84     -19.820 -40.125  46.680  1.00  1.47           N  
ATOM   1398  CA  ASP A  84     -20.848 -40.968  47.324  1.00  1.35           C  
ATOM   1399  C   ASP A  84     -20.264 -41.705  48.530  1.00  0.96           C  
ATOM   1400  O   ASP A  84     -21.001 -42.176  49.353  1.00  1.04           O  
ATOM   1401  CB  ASP A  84     -21.357 -41.984  46.301  1.00  1.55           C  
ATOM   1402  CG  ASP A  84     -22.221 -41.265  45.264  1.00  2.05           C  
ATOM   1403  OD1 ASP A  84     -21.833 -40.186  44.846  1.00  2.80           O  
ATOM   1404  OD2 ASP A  84     -23.257 -41.802  44.910  1.00  2.44           O1-
ATOM   1405  H   ASP A  84     -19.640 -40.253  45.729  1.00  1.59           H  
ATOM   1406  HA  ASP A  84     -21.669 -40.348  47.646  1.00  1.64           H  
ATOM   1407  HB2 ASP A  84     -20.514 -42.451  45.808  1.00  1.86           H  
ATOM   1408  HB3 ASP A  84     -21.945 -42.738  46.800  1.00  1.96           H  
ATOM   1409  N   LEU A  85     -18.953 -41.816  48.638  1.00  0.83           N  
ATOM   1410  CA  LEU A  85     -18.333 -42.535  49.803  1.00  0.88           C  
ATOM   1411  C   LEU A  85     -18.934 -42.052  51.136  1.00  0.70           C  
ATOM   1412  O   LEU A  85     -19.232 -42.854  52.003  1.00  0.73           O  
ATOM   1413  CB  LEU A  85     -16.826 -42.288  49.808  1.00  1.27           C  
ATOM   1414  CG  LEU A  85     -16.180 -43.099  48.683  1.00  1.82           C  
ATOM   1415  CD1 LEU A  85     -14.803 -42.518  48.358  1.00  2.52           C  
ATOM   1416  CD2 LEU A  85     -16.023 -44.554  49.131  1.00  2.19           C  
ATOM   1417  H   LEU A  85     -18.374 -41.435  47.949  1.00  1.00           H  
ATOM   1418  HA  LEU A  85     -18.515 -43.594  49.699  1.00  1.07           H  
ATOM   1419  HB2 LEU A  85     -16.633 -41.236  49.655  1.00  1.63           H  
ATOM   1420  HB3 LEU A  85     -16.414 -42.598  50.756  1.00  1.44           H  
ATOM   1421  HG  LEU A  85     -16.806 -43.057  47.804  1.00  2.42           H  
ATOM   1422 HD11 LEU A  85     -14.218 -42.452  49.263  1.00  2.86           H  
ATOM   1423 HD12 LEU A  85     -14.300 -43.160  47.650  1.00  2.92           H  
ATOM   1424 HD13 LEU A  85     -14.919 -41.533  47.932  1.00  3.02           H  
ATOM   1425 HD21 LEU A  85     -15.584 -44.582  50.118  1.00  2.63           H  
ATOM   1426 HD22 LEU A  85     -16.992 -45.029  49.156  1.00  2.52           H  
ATOM   1427 HD23 LEU A  85     -15.383 -45.078  48.437  1.00  2.53           H  
ATOM   1428  N   ILE A  86     -19.131 -40.761  51.304  1.00  0.63           N  
ATOM   1429  CA  ILE A  86     -19.740 -40.266  52.579  1.00  0.52           C  
ATOM   1430  C   ILE A  86     -21.193 -40.755  52.612  1.00  0.49           C  
ATOM   1431  O   ILE A  86     -21.693 -41.193  53.631  1.00  0.48           O  
ATOM   1432  CB  ILE A  86     -19.665 -38.727  52.647  1.00  0.59           C  
ATOM   1433  CG1 ILE A  86     -20.133 -38.261  54.030  1.00  0.68           C  
ATOM   1434  CG2 ILE A  86     -20.546 -38.083  51.568  1.00  0.83           C  
ATOM   1435  CD1 ILE A  86     -18.933 -38.163  54.976  1.00  1.75           C  
ATOM   1436  H   ILE A  86     -18.896 -40.130  50.594  1.00  0.71           H  
ATOM   1437  HA  ILE A  86     -19.203 -40.691  53.418  1.00  0.54           H  
ATOM   1438  HB  ILE A  86     -18.641 -38.417  52.497  1.00  0.80           H  
ATOM   1439 HG12 ILE A  86     -20.602 -37.292  53.941  1.00  0.71           H  
ATOM   1440 HG13 ILE A  86     -20.844 -38.970  54.426  1.00  1.43           H  
ATOM   1441 HG21 ILE A  86     -20.496 -38.669  50.664  1.00  1.38           H  
ATOM   1442 HG22 ILE A  86     -21.568 -38.042  51.917  1.00  1.34           H  
ATOM   1443 HG23 ILE A  86     -20.195 -37.081  51.369  1.00  1.40           H  
ATOM   1444 HD11 ILE A  86     -18.020 -38.112  54.401  1.00  2.34           H  
ATOM   1445 HD12 ILE A  86     -19.026 -37.274  55.584  1.00  2.24           H  
ATOM   1446 HD13 ILE A  86     -18.906 -39.033  55.615  1.00  2.30           H  
ATOM   1447  N   SER A  87     -21.849 -40.728  51.476  1.00  0.57           N  
ATOM   1448  CA  SER A  87     -23.249 -41.238  51.392  1.00  0.65           C  
ATOM   1449  C   SER A  87     -23.228 -42.764  51.594  1.00  0.64           C  
ATOM   1450  O   SER A  87     -24.231 -43.370  51.923  1.00  0.70           O  
ATOM   1451  CB  SER A  87     -23.820 -40.910  50.009  1.00  0.78           C  
ATOM   1452  OG  SER A  87     -25.116 -40.344  50.150  1.00  1.51           O  
ATOM   1453  H   SER A  87     -21.402 -40.407  50.666  1.00  0.63           H  
ATOM   1454  HA  SER A  87     -23.854 -40.776  52.159  1.00  0.67           H  
ATOM   1455  HB2 SER A  87     -23.179 -40.200  49.511  1.00  1.16           H  
ATOM   1456  HB3 SER A  87     -23.875 -41.814  49.413  1.00  1.38           H  
ATOM   1457  HG  SER A  87     -25.497 -40.250  49.274  1.00  1.88           H  
ATOM   1458  N   ASN A  88     -22.078 -43.379  51.426  1.00  0.67           N  
ATOM   1459  CA  ASN A  88     -21.952 -44.840  51.628  1.00  0.74           C  
ATOM   1460  C   ASN A  88     -21.877 -45.085  53.126  1.00  0.66           C  
ATOM   1461  O   ASN A  88     -22.373 -46.072  53.630  1.00  0.71           O  
ATOM   1462  CB  ASN A  88     -20.675 -45.344  50.954  1.00  0.88           C  
ATOM   1463  CG  ASN A  88     -20.729 -46.870  50.822  1.00  1.15           C  
ATOM   1464  ND2 ASN A  88     -19.656 -47.521  50.467  1.00  1.60           N  
ATOM   1465  OD1 ASN A  88     -21.759 -47.478  51.045  1.00  1.59           O  
ATOM   1466  H   ASN A  88     -21.289 -42.871  51.201  1.00  0.71           H  
ATOM   1467  HA  ASN A  88     -22.813 -45.345  51.214  1.00  0.82           H  
ATOM   1468  HB2 ASN A  88     -20.588 -44.899  49.972  1.00  0.94           H  
ATOM   1469  HB3 ASN A  88     -19.820 -45.066  51.551  1.00  0.88           H  
ATOM   1470 HD21 ASN A  88     -18.825 -47.035  50.285  1.00  2.06           H  
ATOM   1471 HD22 ASN A  88     -19.683 -48.497  50.382  1.00  1.79           H  
ATOM   1472  N   ILE A  89     -21.292 -44.155  53.851  1.00  0.61           N  
ATOM   1473  CA  ILE A  89     -21.225 -44.285  55.330  1.00  0.65           C  
ATOM   1474  C   ILE A  89     -22.670 -44.284  55.841  1.00  0.57           C  
ATOM   1475  O   ILE A  89     -23.020 -45.001  56.753  1.00  0.63           O  
ATOM   1476  CB  ILE A  89     -20.453 -43.091  55.912  1.00  0.77           C  
ATOM   1477  CG1 ILE A  89     -19.014 -43.106  55.376  1.00  0.99           C  
ATOM   1478  CG2 ILE A  89     -20.424 -43.177  57.442  1.00  1.44           C  
ATOM   1479  CD1 ILE A  89     -18.256 -41.866  55.867  1.00  1.11           C  
ATOM   1480  H   ILE A  89     -20.928 -43.355  53.420  1.00  0.60           H  
ATOM   1481  HA  ILE A  89     -20.737 -45.211  55.598  1.00  0.75           H  
ATOM   1482  HB  ILE A  89     -20.938 -42.172  55.613  1.00  1.09           H  
ATOM   1483 HG12 ILE A  89     -18.512 -43.996  55.726  1.00  1.60           H  
ATOM   1484 HG13 ILE A  89     -19.033 -43.108  54.295  1.00  1.57           H  
ATOM   1485 HG21 ILE A  89     -21.385 -43.509  57.805  1.00  2.00           H  
ATOM   1486 HG22 ILE A  89     -19.662 -43.878  57.748  1.00  1.80           H  
ATOM   1487 HG23 ILE A  89     -20.203 -42.203  57.852  1.00  1.96           H  
ATOM   1488 HD11 ILE A  89     -18.949 -41.168  56.316  1.00  1.64           H  
ATOM   1489 HD12 ILE A  89     -17.521 -42.162  56.600  1.00  1.61           H  
ATOM   1490 HD13 ILE A  89     -17.760 -41.394  55.032  1.00  1.53           H  
ATOM   1491  N   ASN A  90     -23.509 -43.495  55.214  1.00  0.55           N  
ATOM   1492  CA  ASN A  90     -24.948 -43.436  55.596  1.00  0.64           C  
ATOM   1493  C   ASN A  90     -25.604 -44.781  55.261  1.00  0.68           C  
ATOM   1494  O   ASN A  90     -26.538 -45.215  55.909  1.00  0.78           O  
ATOM   1495  CB  ASN A  90     -25.624 -42.325  54.790  1.00  0.72           C  
ATOM   1496  CG  ASN A  90     -26.955 -41.948  55.439  1.00  0.91           C  
ATOM   1497  ND2 ASN A  90     -28.023 -42.643  55.161  1.00  1.42           N  
ATOM   1498  OD1 ASN A  90     -27.025 -41.008  56.206  1.00  1.52           O  
ATOM   1499  H   ASN A  90     -23.190 -42.949  54.465  1.00  0.54           H  
ATOM   1500  HA  ASN A  90     -25.042 -43.231  56.651  1.00  0.69           H  
ATOM   1501  HB2 ASN A  90     -24.978 -41.460  54.762  1.00  0.73           H  
ATOM   1502  HB3 ASN A  90     -25.803 -42.672  53.783  1.00  0.72           H  
ATOM   1503 HD21 ASN A  90     -27.967 -43.402  54.543  1.00  2.09           H  
ATOM   1504 HD22 ASN A  90     -28.882 -42.406  55.568  1.00  1.50           H  
ATOM   1505  N   VAL A  91     -25.115 -45.443  54.245  1.00  0.70           N  
ATOM   1506  CA  VAL A  91     -25.688 -46.761  53.852  1.00  0.81           C  
ATOM   1507  C   VAL A  91     -25.216 -47.837  54.837  1.00  0.77           C  
ATOM   1508  O   VAL A  91     -25.865 -48.853  55.008  1.00  0.82           O  
ATOM   1509  CB  VAL A  91     -25.208 -47.113  52.437  1.00  0.90           C  
ATOM   1510  CG1 VAL A  91     -25.796 -48.465  52.002  1.00  1.07           C  
ATOM   1511  CG2 VAL A  91     -25.643 -46.013  51.454  1.00  0.97           C  
ATOM   1512  H   VAL A  91     -24.365 -45.071  53.739  1.00  0.68           H  
ATOM   1513  HA  VAL A  91     -26.767 -46.705  53.866  1.00  0.92           H  
ATOM   1514  HB  VAL A  91     -24.129 -47.182  52.440  1.00  0.85           H  
ATOM   1515 HG11 VAL A  91     -26.610 -48.735  52.660  1.00  1.46           H  
ATOM   1516 HG12 VAL A  91     -26.161 -48.394  50.989  1.00  1.61           H  
ATOM   1517 HG13 VAL A  91     -25.027 -49.223  52.055  1.00  1.43           H  
ATOM   1518 HG21 VAL A  91     -26.051 -45.174  52.001  1.00  1.36           H  
ATOM   1519 HG22 VAL A  91     -24.787 -45.684  50.883  1.00  1.40           H  
ATOM   1520 HG23 VAL A  91     -26.395 -46.400  50.782  1.00  1.42           H  
ATOM   1521  N   ILE A  92     -24.090 -47.630  55.482  1.00  0.75           N  
ATOM   1522  CA  ILE A  92     -23.586 -48.649  56.443  1.00  0.77           C  
ATOM   1523  C   ILE A  92     -24.206 -48.408  57.819  1.00  0.76           C  
ATOM   1524  O   ILE A  92     -24.367 -49.337  58.582  1.00  0.77           O  
ATOM   1525  CB  ILE A  92     -22.059 -48.605  56.510  1.00  0.81           C  
ATOM   1526  CG1 ILE A  92     -21.502 -48.916  55.114  1.00  1.03           C  
ATOM   1527  CG2 ILE A  92     -21.563 -49.661  57.511  1.00  1.43           C  
ATOM   1528  CD1 ILE A  92     -19.971 -48.872  55.130  1.00  0.87           C  
ATOM   1529  H   ILE A  92     -23.579 -46.810  55.329  1.00  0.77           H  
ATOM   1530  HA  ILE A  92     -23.892 -49.627  56.097  1.00  0.83           H  
ATOM   1531  HB  ILE A  92     -21.738 -47.623  56.823  1.00  0.96           H  
ATOM   1532 HG12 ILE A  92     -21.829 -49.900  54.810  1.00  1.51           H  
ATOM   1533 HG13 ILE A  92     -21.872 -48.184  54.411  1.00  1.34           H  
ATOM   1534 HG21 ILE A  92     -22.051 -49.511  58.463  1.00  1.85           H  
ATOM   1535 HG22 ILE A  92     -21.797 -50.647  57.138  1.00  1.96           H  
ATOM   1536 HG23 ILE A  92     -20.495 -49.567  57.634  1.00  1.91           H  
ATOM   1537 HD11 ILE A  92     -19.614 -49.010  56.139  1.00  1.04           H  
ATOM   1538 HD12 ILE A  92     -19.583 -49.660  54.501  1.00  1.27           H  
ATOM   1539 HD13 ILE A  92     -19.634 -47.916  54.758  1.00  0.90           H  
ATOM   1540  N   VAL A  93     -24.607 -47.194  58.130  1.00  0.83           N  
ATOM   1541  CA  VAL A  93     -25.287 -46.979  59.450  1.00  0.91           C  
ATOM   1542  C   VAL A  93     -26.713 -47.521  59.290  1.00  0.94           C  
ATOM   1543  O   VAL A  93     -27.315 -48.001  60.231  1.00  1.02           O  
ATOM   1544  CB  VAL A  93     -25.326 -45.498  59.884  1.00  1.01           C  
ATOM   1545  CG1 VAL A  93     -24.005 -45.115  60.563  1.00  1.74           C  
ATOM   1546  CG2 VAL A  93     -25.568 -44.588  58.684  1.00  1.01           C  
ATOM   1547  H   VAL A  93     -24.512 -46.461  57.490  1.00  0.88           H  
ATOM   1548  HA  VAL A  93     -24.775 -47.563  60.202  1.00  0.94           H  
ATOM   1549  HB  VAL A  93     -26.132 -45.367  60.594  1.00  1.73           H  
ATOM   1550 HG11 VAL A  93     -23.228 -45.797  60.254  1.00  2.17           H  
ATOM   1551 HG12 VAL A  93     -23.732 -44.107  60.283  1.00  2.26           H  
ATOM   1552 HG13 VAL A  93     -24.125 -45.168  61.636  1.00  2.27           H  
ATOM   1553 HG21 VAL A  93     -26.302 -45.039  58.041  1.00  1.60           H  
ATOM   1554 HG22 VAL A  93     -25.929 -43.629  59.025  1.00  1.49           H  
ATOM   1555 HG23 VAL A  93     -24.645 -44.454  58.144  1.00  1.63           H  
ATOM   1556  N   LEU A  94     -27.238 -47.481  58.081  1.00  0.96           N  
ATOM   1557  CA  LEU A  94     -28.594 -48.029  57.819  1.00  1.08           C  
ATOM   1558  C   LEU A  94     -28.513 -49.559  57.861  1.00  1.07           C  
ATOM   1559  O   LEU A  94     -29.410 -50.226  58.338  1.00  1.21           O  
ATOM   1560  CB  LEU A  94     -29.049 -47.587  56.417  1.00  1.22           C  
ATOM   1561  CG  LEU A  94     -30.113 -46.482  56.530  1.00  1.67           C  
ATOM   1562  CD1 LEU A  94     -29.776 -45.333  55.571  1.00  2.23           C  
ATOM   1563  CD2 LEU A  94     -31.490 -47.053  56.173  1.00  2.33           C  
ATOM   1564  H   LEU A  94     -26.720 -47.111  57.334  1.00  0.94           H  
ATOM   1565  HA  LEU A  94     -29.288 -47.674  58.564  1.00  1.13           H  
ATOM   1566  HB2 LEU A  94     -28.196 -47.212  55.870  1.00  1.56           H  
ATOM   1567  HB3 LEU A  94     -29.465 -48.434  55.889  1.00  1.75           H  
ATOM   1568  HG  LEU A  94     -30.132 -46.105  57.541  1.00  2.22           H  
ATOM   1569 HD11 LEU A  94     -28.719 -45.343  55.348  1.00  2.78           H  
ATOM   1570 HD12 LEU A  94     -30.338 -45.449  54.655  1.00  2.54           H  
ATOM   1571 HD13 LEU A  94     -30.037 -44.392  56.034  1.00  2.67           H  
ATOM   1572 HD21 LEU A  94     -31.571 -48.062  56.548  1.00  2.75           H  
ATOM   1573 HD22 LEU A  94     -32.258 -46.440  56.622  1.00  2.64           H  
ATOM   1574 HD23 LEU A  94     -31.613 -47.058  55.099  1.00  2.81           H  
ATOM   1575  N   GLU A  95     -27.439 -50.114  57.353  1.00  0.98           N  
ATOM   1576  CA  GLU A  95     -27.289 -51.598  57.345  1.00  1.05           C  
ATOM   1577  C   GLU A  95     -26.980 -52.090  58.761  1.00  1.06           C  
ATOM   1578  O   GLU A  95     -27.322 -53.199  59.129  1.00  1.18           O  
ATOM   1579  CB  GLU A  95     -26.149 -51.984  56.395  1.00  1.07           C  
ATOM   1580  CG  GLU A  95     -26.650 -53.007  55.369  1.00  1.49           C  
ATOM   1581  CD  GLU A  95     -25.537 -54.008  55.052  1.00  1.80           C  
ATOM   1582  OE1 GLU A  95     -25.080 -54.669  55.970  1.00  2.32           O  
ATOM   1583  OE2 GLU A  95     -25.160 -54.097  53.895  1.00  2.34           O1-
ATOM   1584  H   GLU A  95     -26.732 -49.551  56.971  1.00  0.91           H  
ATOM   1585  HA  GLU A  95     -28.211 -52.043  57.005  1.00  1.17           H  
ATOM   1586  HB2 GLU A  95     -25.803 -51.101  55.879  1.00  1.11           H  
ATOM   1587  HB3 GLU A  95     -25.334 -52.412  56.959  1.00  1.21           H  
ATOM   1588  HG2 GLU A  95     -27.505 -53.532  55.772  1.00  2.02           H  
ATOM   1589  HG3 GLU A  95     -26.937 -52.493  54.464  1.00  1.92           H  
ATOM   1590  N   LEU A  96     -26.353 -51.262  59.560  1.00  1.00           N  
ATOM   1591  CA  LEU A  96     -26.034 -51.656  60.963  1.00  1.11           C  
ATOM   1592  C   LEU A  96     -27.357 -51.817  61.696  1.00  1.22           C  
ATOM   1593  O   LEU A  96     -27.588 -52.789  62.390  1.00  1.42           O  
ATOM   1594  CB  LEU A  96     -25.192 -50.555  61.634  1.00  1.12           C  
ATOM   1595  CG  LEU A  96     -23.891 -51.153  62.211  1.00  1.42           C  
ATOM   1596  CD1 LEU A  96     -22.674 -50.455  61.586  1.00  2.07           C  
ATOM   1597  CD2 LEU A  96     -23.860 -50.953  63.733  1.00  1.82           C  
ATOM   1598  H   LEU A  96     -26.113 -50.375  59.242  1.00  0.94           H  
ATOM   1599  HA  LEU A  96     -25.497 -52.592  60.965  1.00  1.20           H  
ATOM   1600  HB2 LEU A  96     -24.948 -49.799  60.901  1.00  1.17           H  
ATOM   1601  HB3 LEU A  96     -25.763 -50.101  62.432  1.00  1.24           H  
ATOM   1602  HG  LEU A  96     -23.848 -52.210  61.988  1.00  1.98           H  
ATOM   1603 HD11 LEU A  96     -22.971 -49.957  60.675  1.00  2.45           H  
ATOM   1604 HD12 LEU A  96     -22.278 -49.727  62.279  1.00  2.40           H  
ATOM   1605 HD13 LEU A  96     -21.913 -51.189  61.363  1.00  2.70           H  
ATOM   1606 HD21 LEU A  96     -24.862 -51.029  64.129  1.00  2.28           H  
ATOM   1607 HD22 LEU A  96     -23.236 -51.711  64.184  1.00  2.25           H  
ATOM   1608 HD23 LEU A  96     -23.457 -49.976  63.959  1.00  2.26           H  
ATOM   1609  N   LYS A  97     -28.242 -50.875  61.500  1.00  1.24           N  
ATOM   1610  CA  LYS A  97     -29.579 -50.959  62.130  1.00  1.42           C  
ATOM   1611  C   LYS A  97     -30.536 -49.984  61.431  1.00  1.61           C  
ATOM   1612  O   LYS A  97     -31.338 -50.409  60.623  1.00  2.39           O  
ATOM   1613  CB  LYS A  97     -29.507 -50.653  63.634  1.00  2.19           C  
ATOM   1614  CG  LYS A  97     -30.816 -51.096  64.316  1.00  2.82           C  
ATOM   1615  CD  LYS A  97     -30.521 -52.200  65.335  1.00  3.63           C  
ATOM   1616  CE  LYS A  97     -31.747 -52.410  66.229  1.00  4.30           C  
ATOM   1617  NZ  LYS A  97     -31.475 -53.510  67.198  1.00  5.21           N1+
ATOM   1618  H   LYS A  97     -28.030 -50.124  60.907  1.00  1.25           H  
ATOM   1619  HA  LYS A  97     -29.952 -51.965  61.997  1.00  1.82           H  
ATOM   1620  HB2 LYS A  97     -28.674 -51.188  64.068  1.00  2.64           H  
ATOM   1621  HB3 LYS A  97     -29.369 -49.598  63.784  1.00  2.56           H  
ATOM   1622  HG2 LYS A  97     -31.258 -50.251  64.824  1.00  3.17           H  
ATOM   1623  HG3 LYS A  97     -31.511 -51.470  63.575  1.00  3.04           H  
ATOM   1624  HD2 LYS A  97     -30.286 -53.119  64.817  1.00  3.94           H  
ATOM   1625  HD3 LYS A  97     -29.681 -51.905  65.946  1.00  3.97           H  
ATOM   1626  HE2 LYS A  97     -31.955 -51.498  66.771  1.00  4.45           H  
ATOM   1627  HE3 LYS A  97     -32.601 -52.668  65.620  1.00  4.45           H  
ATOM   1628  HZ1 LYS A  97     -30.512 -53.404  67.580  1.00  5.45           H  
ATOM   1629  HZ2 LYS A  97     -32.164 -53.466  67.974  1.00  5.66           H  
ATOM   1630  HZ3 LYS A  97     -31.557 -54.427  66.715  1.00  5.50           H  
ATOM   1631  N   GLY A  98     -30.486 -48.683  61.735  1.00  1.86           N  
ATOM   1632  CA  GLY A  98     -31.443 -47.698  61.088  1.00  2.85           C  
ATOM   1633  C   GLY A  98     -32.835 -48.295  61.179  1.00  3.03           C  
ATOM   1634  O   GLY A  98     -33.491 -48.546  60.185  1.00  3.57           O  
ATOM   1635  H   GLY A  98     -29.837 -48.361  62.394  1.00  1.90           H  
ATOM   1636  HA2 GLY A  98     -31.420 -46.756  61.618  1.00  3.32           H  
ATOM   1637  HA3 GLY A  98     -31.183 -47.549  60.054  1.00  3.42           H  
ATOM   1638  N   SER A  99     -33.217 -48.629  62.375  1.00  3.07           N  
ATOM   1639  CA  SER A  99     -34.493 -49.339  62.575  1.00  3.49           C  
ATOM   1640  C   SER A  99     -35.669 -48.433  62.919  1.00  3.21           C  
ATOM   1641  O   SER A  99     -35.530 -47.364  63.451  1.00  3.26           O  
ATOM   1642  CB  SER A  99     -34.295 -50.361  63.694  1.00  4.19           C  
ATOM   1643  OG  SER A  99     -33.944 -51.611  63.112  1.00  4.81           O  
ATOM   1644  H   SER A  99     -32.617 -48.484  63.136  1.00  3.15           H  
ATOM   1645  HA  SER A  99     -34.727 -49.878  61.674  1.00  3.98           H  
ATOM   1646  HB2 SER A  99     -33.499 -50.035  64.347  1.00  4.34           H  
ATOM   1647  HB3 SER A  99     -35.209 -50.460  64.265  1.00  4.59           H  
ATOM   1648  HG  SER A  99     -34.538 -51.773  62.370  1.00  5.26           H  
ATOM   1649  N   GLU A 100     -36.824 -48.945  62.593  1.00  3.50           N  
ATOM   1650  CA  GLU A 100     -38.172 -48.304  62.829  1.00  3.72           C  
ATOM   1651  C   GLU A 100     -38.166 -47.065  63.761  1.00  3.21           C  
ATOM   1652  O   GLU A 100     -38.416 -47.177  64.951  1.00  3.27           O  
ATOM   1653  CB  GLU A 100     -39.097 -49.355  63.484  1.00  4.55           C  
ATOM   1654  CG  GLU A 100     -39.078 -50.701  62.727  1.00  5.40           C  
ATOM   1655  CD  GLU A 100     -38.933 -51.848  63.737  1.00  6.32           C  
ATOM   1656  OE1 GLU A 100     -39.678 -51.856  64.704  1.00  6.79           O  
ATOM   1657  OE2 GLU A 100     -38.077 -52.693  63.529  1.00  6.80           O1-
ATOM   1658  H   GLU A 100     -36.804 -49.818  62.162  1.00  3.92           H  
ATOM   1659  HA  GLU A 100     -38.600 -48.024  61.880  1.00  4.08           H  
ATOM   1660  HB2 GLU A 100     -38.770 -49.517  64.501  1.00  4.67           H  
ATOM   1661  HB3 GLU A 100     -40.107 -48.973  63.499  1.00  4.78           H  
ATOM   1662  HG2 GLU A 100     -40.005 -50.820  62.184  1.00  5.59           H  
ATOM   1663  HG3 GLU A 100     -38.260 -50.733  62.032  1.00  5.47           H  
ATOM   1664  N   THR A 101     -37.983 -45.881  63.223  1.00  3.20           N  
ATOM   1665  CA  THR A 101     -38.084 -44.653  64.074  1.00  2.96           C  
ATOM   1666  C   THR A 101     -38.384 -43.446  63.187  1.00  2.43           C  
ATOM   1667  O   THR A 101     -37.494 -42.801  62.664  1.00  2.52           O  
ATOM   1668  CB  THR A 101     -36.821 -44.397  64.910  1.00  3.62           C  
ATOM   1669  CG2 THR A 101     -37.106 -43.242  65.881  1.00  3.60           C  
ATOM   1670  OG1 THR A 101     -36.504 -45.562  65.657  1.00  4.38           O  
ATOM   1671  H   THR A 101     -37.850 -45.797  62.254  1.00  3.64           H  
ATOM   1672  HA  THR A 101     -38.917 -44.786  64.749  1.00  3.13           H  
ATOM   1673  HB  THR A 101     -35.995 -44.131  64.268  1.00  4.01           H  
ATOM   1674  HG1 THR A 101     -36.071 -46.175  65.074  1.00  4.86           H  
ATOM   1675 HG21 THR A 101     -38.143 -43.279  66.186  1.00  3.56           H  
ATOM   1676 HG22 THR A 101     -36.476 -43.335  66.753  1.00  3.86           H  
ATOM   1677 HG23 THR A 101     -36.910 -42.299  65.391  1.00  3.89           H  
ATOM   1678  N   THR A 102     -39.645 -43.140  63.028  1.00  2.36           N  
ATOM   1679  CA  THR A 102     -40.040 -41.974  62.198  1.00  2.28           C  
ATOM   1680  C   THR A 102     -39.578 -40.709  62.896  1.00  1.87           C  
ATOM   1681  O   THR A 102     -40.265 -40.179  63.750  1.00  1.97           O  
ATOM   1682  CB  THR A 102     -41.554 -41.926  62.070  1.00  2.93           C  
ATOM   1683  CG2 THR A 102     -42.023 -42.941  61.017  1.00  3.47           C  
ATOM   1684  OG1 THR A 102     -42.144 -42.214  63.340  1.00  3.28           O  
ATOM   1685  H   THR A 102     -40.334 -43.677  63.469  1.00  2.71           H  
ATOM   1686  HA  THR A 102     -39.589 -42.044  61.218  1.00  2.48           H  
ATOM   1687  HB  THR A 102     -41.836 -40.931  61.764  1.00  3.34           H  
ATOM   1688  HG1 THR A 102     -42.251 -43.166  63.423  1.00  3.66           H  
ATOM   1689 HG21 THR A 102     -41.168 -43.354  60.499  1.00  3.74           H  
ATOM   1690 HG22 THR A 102     -42.567 -43.736  61.503  1.00  3.71           H  
ATOM   1691 HG23 THR A 102     -42.668 -42.447  60.306  1.00  3.89           H  
ATOM   1692  N   PHE A 103     -38.421 -40.232  62.554  1.00  1.81           N  
ATOM   1693  CA  PHE A 103     -37.898 -39.011  63.209  1.00  1.65           C  
ATOM   1694  C   PHE A 103     -37.329 -38.086  62.119  1.00  1.78           C  
ATOM   1695  O   PHE A 103     -36.213 -38.252  61.664  1.00  2.20           O  
ATOM   1696  CB  PHE A 103     -36.853 -39.462  64.267  1.00  1.77           C  
ATOM   1697  CG  PHE A 103     -35.629 -38.577  64.310  1.00  1.23           C  
ATOM   1698  CD1 PHE A 103     -35.765 -37.203  64.512  1.00  1.63           C  
ATOM   1699  CD2 PHE A 103     -34.366 -39.147  64.155  1.00  1.77           C  
ATOM   1700  CE1 PHE A 103     -34.624 -36.392  64.563  1.00  1.93           C  
ATOM   1701  CE2 PHE A 103     -33.223 -38.343  64.209  1.00  2.12           C  
ATOM   1702  CZ  PHE A 103     -33.352 -36.962  64.410  1.00  1.98           C  
ATOM   1703  H   PHE A 103     -37.886 -40.686  61.870  1.00  2.16           H  
ATOM   1704  HA  PHE A 103     -38.713 -38.504  63.709  1.00  1.68           H  
ATOM   1705  HB2 PHE A 103     -37.316 -39.448  65.242  1.00  2.29           H  
ATOM   1706  HB3 PHE A 103     -36.546 -40.475  64.046  1.00  2.29           H  
ATOM   1707  HD1 PHE A 103     -36.751 -36.769  64.624  1.00  2.38           H  
ATOM   1708  HD2 PHE A 103     -34.277 -40.213  63.993  1.00  2.52           H  
ATOM   1709  HE1 PHE A 103     -34.724 -35.328  64.718  1.00  2.71           H  
ATOM   1710  HE2 PHE A 103     -32.244 -38.784  64.090  1.00  2.98           H  
ATOM   1711  HZ  PHE A 103     -32.471 -36.339  64.453  1.00  2.59           H  
ATOM   1712  N   MET A 104     -38.101 -37.109  61.712  1.00  1.85           N  
ATOM   1713  CA  MET A 104     -37.632 -36.149  60.664  1.00  2.08           C  
ATOM   1714  C   MET A 104     -36.367 -35.468  61.177  1.00  1.76           C  
ATOM   1715  O   MET A 104     -36.320 -35.025  62.310  1.00  2.22           O  
ATOM   1716  CB  MET A 104     -38.703 -35.071  60.407  1.00  2.51           C  
ATOM   1717  CG  MET A 104     -40.092 -35.703  60.244  1.00  2.92           C  
ATOM   1718  SD  MET A 104     -41.289 -34.403  59.849  1.00  3.41           S  
ATOM   1719  CE  MET A 104     -41.747 -35.004  58.207  1.00  3.79           C  
ATOM   1720  H   MET A 104     -38.986 -37.004  62.107  1.00  2.06           H  
ATOM   1721  HA  MET A 104     -37.416 -36.679  59.748  1.00  2.32           H  
ATOM   1722  HB2 MET A 104     -38.721 -34.386  61.241  1.00  2.81           H  
ATOM   1723  HB3 MET A 104     -38.453 -34.528  59.507  1.00  2.85           H  
ATOM   1724  HG2 MET A 104     -40.071 -36.429  59.447  1.00  3.37           H  
ATOM   1725  HG3 MET A 104     -40.385 -36.183  61.163  1.00  3.14           H  
ATOM   1726  HE1 MET A 104     -42.088 -36.024  58.279  1.00  3.69           H  
ATOM   1727  HE2 MET A 104     -42.542 -34.388  57.808  1.00  4.27           H  
ATOM   1728  HE3 MET A 104     -40.886 -34.958  57.555  1.00  4.22           H  
ATOM   1729  N   CYS A 105     -35.339 -35.380  60.365  1.00  1.58           N  
ATOM   1730  CA  CYS A 105     -34.076 -34.723  60.827  1.00  1.32           C  
ATOM   1731  C   CYS A 105     -34.401 -33.322  61.342  1.00  1.22           C  
ATOM   1732  O   CYS A 105     -34.575 -32.389  60.581  1.00  1.43           O  
ATOM   1733  CB  CYS A 105     -33.083 -34.618  59.678  1.00  1.48           C  
ATOM   1734  SG  CYS A 105     -32.082 -36.117  59.603  1.00  1.47           S  
ATOM   1735  H   CYS A 105     -35.398 -35.747  59.459  1.00  2.04           H  
ATOM   1736  HA  CYS A 105     -33.641 -35.304  61.627  1.00  1.28           H  
ATOM   1737  HB2 CYS A 105     -33.610 -34.482  58.746  1.00  1.91           H  
ATOM   1738  HB3 CYS A 105     -32.441 -33.777  59.855  1.00  1.69           H  
ATOM   1739  N   GLU A 106     -34.518 -33.192  62.632  1.00  1.20           N  
ATOM   1740  CA  GLU A 106     -34.869 -31.880  63.230  1.00  1.33           C  
ATOM   1741  C   GLU A 106     -33.660 -30.944  63.243  1.00  1.32           C  
ATOM   1742  O   GLU A 106     -32.907 -30.910  64.199  1.00  1.70           O  
ATOM   1743  CB  GLU A 106     -35.353 -32.107  64.666  1.00  1.63           C  
ATOM   1744  CG  GLU A 106     -36.599 -31.259  64.931  1.00  2.15           C  
ATOM   1745  CD  GLU A 106     -37.303 -31.772  66.186  1.00  2.52           C  
ATOM   1746  OE1 GLU A 106     -37.658 -32.940  66.208  1.00  3.10           O  
ATOM   1747  OE2 GLU A 106     -37.476 -30.989  67.105  1.00  2.91           O1-
ATOM   1748  H   GLU A 106     -34.397 -33.972  63.211  1.00  1.31           H  
ATOM   1749  HA  GLU A 106     -35.662 -31.427  62.655  1.00  1.49           H  
ATOM   1750  HB2 GLU A 106     -35.592 -33.152  64.802  1.00  1.81           H  
ATOM   1751  HB3 GLU A 106     -34.576 -31.826  65.361  1.00  1.73           H  
ATOM   1752  HG2 GLU A 106     -36.309 -30.228  65.074  1.00  2.61           H  
ATOM   1753  HG3 GLU A 106     -37.270 -31.331  64.088  1.00  2.50           H  
ATOM   1754  N   TYR A 107     -33.495 -30.153  62.211  1.00  1.30           N  
ATOM   1755  CA  TYR A 107     -32.363 -29.179  62.197  1.00  1.48           C  
ATOM   1756  C   TYR A 107     -32.892 -27.877  62.801  1.00  1.35           C  
ATOM   1757  O   TYR A 107     -34.040 -27.526  62.602  1.00  1.73           O  
ATOM   1758  CB  TYR A 107     -31.851 -28.883  60.767  1.00  2.17           C  
ATOM   1759  CG  TYR A 107     -32.082 -30.033  59.807  1.00  1.94           C  
ATOM   1760  CD1 TYR A 107     -33.280 -30.108  59.084  1.00  2.35           C  
ATOM   1761  CD2 TYR A 107     -31.085 -30.998  59.611  1.00  2.17           C  
ATOM   1762  CE1 TYR A 107     -33.481 -31.148  58.169  1.00  2.48           C  
ATOM   1763  CE2 TYR A 107     -31.289 -32.039  58.698  1.00  2.21           C  
ATOM   1764  CZ  TYR A 107     -32.488 -32.114  57.977  1.00  2.15           C  
ATOM   1765  OH  TYR A 107     -32.689 -33.136  57.075  1.00  2.50           O  
ATOM   1766  H   TYR A 107     -34.134 -30.175  61.468  1.00  1.48           H  
ATOM   1767  HA  TYR A 107     -31.554 -29.557  62.807  1.00  1.68           H  
ATOM   1768  HB2 TYR A 107     -32.357 -28.010  60.385  1.00  2.74           H  
ATOM   1769  HB3 TYR A 107     -30.791 -28.676  60.816  1.00  2.69           H  
ATOM   1770  HD1 TYR A 107     -34.049 -29.364  59.233  1.00  2.97           H  
ATOM   1771  HD2 TYR A 107     -30.161 -30.942  60.167  1.00  2.77           H  
ATOM   1772  HE1 TYR A 107     -34.405 -31.204  57.611  1.00  3.20           H  
ATOM   1773  HE2 TYR A 107     -30.524 -32.787  58.551  1.00  2.78           H  
ATOM   1774  HH  TYR A 107     -33.024 -32.752  56.261  1.00  2.66           H  
ATOM   1775  N   ALA A 108     -32.082 -27.158  63.534  1.00  1.28           N  
ATOM   1776  CA  ALA A 108     -32.568 -25.880  64.138  1.00  1.52           C  
ATOM   1777  C   ALA A 108     -31.409 -25.165  64.840  1.00  1.43           C  
ATOM   1778  O   ALA A 108     -30.265 -25.544  64.688  1.00  2.16           O  
ATOM   1779  CB  ALA A 108     -33.696 -26.185  65.133  1.00  2.43           C  
ATOM   1780  H   ALA A 108     -31.161 -27.455  63.686  1.00  1.38           H  
ATOM   1781  HA  ALA A 108     -32.950 -25.245  63.353  1.00  2.04           H  
ATOM   1782  HB1 ALA A 108     -33.349 -26.895  65.867  1.00  2.85           H  
ATOM   1783  HB2 ALA A 108     -34.003 -25.276  65.627  1.00  2.90           H  
ATOM   1784  HB3 ALA A 108     -34.538 -26.604  64.601  1.00  2.91           H  
ATOM   1785  N   ASP A 109     -31.715 -24.119  65.587  1.00  1.47           N  
ATOM   1786  CA  ASP A 109     -30.675 -23.304  66.320  1.00  2.03           C  
ATOM   1787  C   ASP A 109     -30.136 -22.223  65.382  1.00  1.85           C  
ATOM   1788  O   ASP A 109     -30.146 -21.052  65.709  1.00  2.59           O  
ATOM   1789  CB  ASP A 109     -29.513 -24.172  66.845  1.00  2.59           C  
ATOM   1790  CG  ASP A 109     -29.163 -23.761  68.279  1.00  3.49           C  
ATOM   1791  OD1 ASP A 109     -30.050 -23.797  69.116  1.00  4.05           O  
ATOM   1792  OD2 ASP A 109     -28.016 -23.418  68.515  1.00  4.06           O1-
ATOM   1793  H   ASP A 109     -32.653 -23.848  65.656  1.00  1.75           H  
ATOM   1794  HA  ASP A 109     -31.156 -22.816  67.156  1.00  2.58           H  
ATOM   1795  HB2 ASP A 109     -29.806 -25.211  66.836  1.00  2.70           H  
ATOM   1796  HB3 ASP A 109     -28.646 -24.037  66.214  1.00  2.88           H  
ATOM   1797  N   GLU A 110     -29.671 -22.600  64.216  1.00  1.35           N  
ATOM   1798  CA  GLU A 110     -29.139 -21.592  63.247  1.00  1.26           C  
ATOM   1799  C   GLU A 110     -28.543 -22.322  62.042  1.00  1.09           C  
ATOM   1800  O   GLU A 110     -28.217 -23.492  62.112  1.00  1.02           O  
ATOM   1801  CB  GLU A 110     -28.044 -20.740  63.918  1.00  1.38           C  
ATOM   1802  CG  GLU A 110     -28.541 -19.305  64.119  1.00  1.89           C  
ATOM   1803  CD  GLU A 110     -27.704 -18.626  65.206  1.00  2.19           C  
ATOM   1804  OE1 GLU A 110     -26.692 -18.036  64.865  1.00  2.72           O  
ATOM   1805  OE2 GLU A 110     -28.087 -18.713  66.361  1.00  2.58           O1-
ATOM   1806  H   GLU A 110     -29.680 -23.547  63.971  1.00  1.58           H  
ATOM   1807  HA  GLU A 110     -29.946 -20.953  62.917  1.00  1.38           H  
ATOM   1808  HB2 GLU A 110     -27.795 -21.169  64.877  1.00  1.59           H  
ATOM   1809  HB3 GLU A 110     -27.161 -20.725  63.294  1.00  1.57           H  
ATOM   1810  HG2 GLU A 110     -28.441 -18.758  63.192  1.00  2.40           H  
ATOM   1811  HG3 GLU A 110     -29.579 -19.317  64.419  1.00  2.31           H  
ATOM   1812  N   THR A 111     -28.380 -21.627  60.945  1.00  1.10           N  
ATOM   1813  CA  THR A 111     -27.786 -22.264  59.733  1.00  1.00           C  
ATOM   1814  C   THR A 111     -26.282 -22.430  59.967  1.00  0.95           C  
ATOM   1815  O   THR A 111     -25.755 -21.964  60.961  1.00  1.12           O  
ATOM   1816  CB  THR A 111     -28.036 -21.390  58.495  1.00  1.13           C  
ATOM   1817  CG2 THR A 111     -29.315 -21.861  57.797  1.00  1.34           C  
ATOM   1818  OG1 THR A 111     -28.177 -20.028  58.882  1.00  1.41           O  
ATOM   1819  H   THR A 111     -28.641 -20.685  60.925  1.00  1.22           H  
ATOM   1820  HA  THR A 111     -28.233 -23.234  59.584  1.00  0.99           H  
ATOM   1821  HB  THR A 111     -27.206 -21.485  57.813  1.00  1.18           H  
ATOM   1822  HG1 THR A 111     -27.533 -19.511  58.392  1.00  1.68           H  
ATOM   1823 HG21 THR A 111     -30.147 -21.797  58.484  1.00  1.66           H  
ATOM   1824 HG22 THR A 111     -29.510 -21.235  56.939  1.00  1.75           H  
ATOM   1825 HG23 THR A 111     -29.193 -22.884  57.475  1.00  1.72           H  
ATOM   1826  N   ALA A 112     -25.589 -23.102  59.081  1.00  0.85           N  
ATOM   1827  CA  ALA A 112     -24.123 -23.305  59.285  1.00  0.87           C  
ATOM   1828  C   ALA A 112     -23.379 -23.219  57.948  1.00  0.90           C  
ATOM   1829  O   ALA A 112     -23.971 -23.286  56.888  1.00  1.44           O  
ATOM   1830  CB  ALA A 112     -23.898 -24.680  59.918  1.00  0.91           C  
ATOM   1831  H   ALA A 112     -26.033 -23.482  58.294  1.00  0.88           H  
ATOM   1832  HA  ALA A 112     -23.749 -22.542  59.950  1.00  0.95           H  
ATOM   1833  HB1 ALA A 112     -24.790 -25.278  59.801  1.00  1.19           H  
ATOM   1834  HB2 ALA A 112     -23.069 -25.173  59.435  1.00  1.33           H  
ATOM   1835  HB3 ALA A 112     -23.683 -24.561  60.971  1.00  1.43           H  
ATOM   1836  N   THR A 113     -22.078 -23.071  58.001  1.00  0.83           N  
ATOM   1837  CA  THR A 113     -21.269 -22.979  56.746  1.00  0.83           C  
ATOM   1838  C   THR A 113     -20.729 -24.378  56.400  1.00  0.76           C  
ATOM   1839  O   THR A 113     -21.316 -25.377  56.771  1.00  1.16           O  
ATOM   1840  CB  THR A 113     -20.102 -21.986  56.939  1.00  1.07           C  
ATOM   1841  CG2 THR A 113     -20.566 -20.749  57.718  1.00  1.49           C  
ATOM   1842  OG1 THR A 113     -19.050 -22.617  57.649  1.00  1.46           O  
ATOM   1843  H   THR A 113     -21.630 -23.020  58.871  1.00  1.17           H  
ATOM   1844  HA  THR A 113     -21.903 -22.637  55.938  1.00  0.85           H  
ATOM   1845  HB  THR A 113     -19.738 -21.675  55.972  1.00  1.28           H  
ATOM   1846  HG1 THR A 113     -18.224 -22.243  57.336  1.00  1.76           H  
ATOM   1847 HG21 THR A 113     -21.562 -20.476  57.403  1.00  1.76           H  
ATOM   1848 HG22 THR A 113     -20.570 -20.970  58.775  1.00  2.02           H  
ATOM   1849 HG23 THR A 113     -19.890 -19.928  57.525  1.00  2.00           H  
ATOM   1850  N   ILE A 114     -19.629 -24.463  55.683  1.00  0.73           N  
ATOM   1851  CA  ILE A 114     -19.077 -25.801  55.308  1.00  0.68           C  
ATOM   1852  C   ILE A 114     -18.202 -26.371  56.441  1.00  0.76           C  
ATOM   1853  O   ILE A 114     -17.924 -27.553  56.463  1.00  1.49           O  
ATOM   1854  CB  ILE A 114     -18.262 -25.667  54.005  1.00  0.86           C  
ATOM   1855  CG1 ILE A 114     -17.602 -27.011  53.642  1.00  1.32           C  
ATOM   1856  CG2 ILE A 114     -17.181 -24.601  54.185  1.00  1.20           C  
ATOM   1857  CD1 ILE A 114     -17.674 -27.233  52.127  1.00  1.69           C  
ATOM   1858  H   ILE A 114     -19.177 -23.649  55.381  1.00  1.07           H  
ATOM   1859  HA  ILE A 114     -19.897 -26.472  55.138  1.00  0.61           H  
ATOM   1860  HB  ILE A 114     -18.923 -25.365  53.204  1.00  1.21           H  
ATOM   1861 HG12 ILE A 114     -16.567 -27.002  53.954  1.00  1.76           H  
ATOM   1862 HG13 ILE A 114     -18.120 -27.813  54.145  1.00  1.64           H  
ATOM   1863 HG21 ILE A 114     -16.849 -24.596  55.212  1.00  1.84           H  
ATOM   1864 HG22 ILE A 114     -16.347 -24.822  53.536  1.00  1.66           H  
ATOM   1865 HG23 ILE A 114     -17.587 -23.632  53.932  1.00  1.57           H  
ATOM   1866 HD11 ILE A 114     -18.620 -26.868  51.753  1.00  2.09           H  
ATOM   1867 HD12 ILE A 114     -16.867 -26.701  51.646  1.00  1.87           H  
ATOM   1868 HD13 ILE A 114     -17.587 -28.289  51.914  1.00  2.31           H  
ATOM   1869  N   VAL A 115     -17.773 -25.558  57.379  1.00  0.74           N  
ATOM   1870  CA  VAL A 115     -16.915 -26.092  58.499  1.00  0.71           C  
ATOM   1871  C   VAL A 115     -17.798 -26.828  59.516  1.00  0.59           C  
ATOM   1872  O   VAL A 115     -17.327 -27.662  60.268  1.00  0.67           O  
ATOM   1873  CB  VAL A 115     -16.149 -24.967  59.246  1.00  0.84           C  
ATOM   1874  CG1 VAL A 115     -14.745 -25.459  59.595  1.00  1.60           C  
ATOM   1875  CG2 VAL A 115     -16.016 -23.698  58.395  1.00  1.56           C  
ATOM   1876  H   VAL A 115     -18.015 -24.611  57.351  1.00  1.28           H  
ATOM   1877  HA  VAL A 115     -16.203 -26.794  58.088  1.00  0.77           H  
ATOM   1878  HB  VAL A 115     -16.674 -24.728  60.163  1.00  1.31           H  
ATOM   1879 HG11 VAL A 115     -14.252 -25.805  58.698  1.00  2.22           H  
ATOM   1880 HG12 VAL A 115     -14.177 -24.648  60.027  1.00  2.15           H  
ATOM   1881 HG13 VAL A 115     -14.811 -26.270  60.305  1.00  2.02           H  
ATOM   1882 HG21 VAL A 115     -15.851 -23.969  57.363  1.00  2.01           H  
ATOM   1883 HG22 VAL A 115     -16.922 -23.120  58.476  1.00  2.09           H  
ATOM   1884 HG23 VAL A 115     -15.183 -23.111  58.753  1.00  2.12           H  
ATOM   1885  N   GLU A 116     -19.067 -26.508  59.559  1.00  0.54           N  
ATOM   1886  CA  GLU A 116     -19.975 -27.164  60.540  1.00  0.52           C  
ATOM   1887  C   GLU A 116     -20.327 -28.587  60.078  1.00  0.43           C  
ATOM   1888  O   GLU A 116     -20.403 -29.487  60.887  1.00  0.43           O  
ATOM   1889  CB  GLU A 116     -21.244 -26.309  60.691  1.00  0.60           C  
ATOM   1890  CG  GLU A 116     -21.476 -25.953  62.171  1.00  0.93           C  
ATOM   1891  CD  GLU A 116     -20.266 -25.187  62.724  1.00  1.37           C  
ATOM   1892  OE1 GLU A 116     -19.702 -24.393  61.988  1.00  2.12           O  
ATOM   1893  OE2 GLU A 116     -19.927 -25.411  63.876  1.00  1.96           O1-
ATOM   1894  H   GLU A 116     -19.419 -25.822  58.957  1.00  0.63           H  
ATOM   1895  HA  GLU A 116     -19.472 -27.222  61.495  1.00  0.59           H  
ATOM   1896  HB2 GLU A 116     -21.127 -25.398  60.120  1.00  0.85           H  
ATOM   1897  HB3 GLU A 116     -22.096 -26.856  60.318  1.00  0.81           H  
ATOM   1898  HG2 GLU A 116     -22.360 -25.335  62.257  1.00  1.66           H  
ATOM   1899  HG3 GLU A 116     -21.616 -26.860  62.741  1.00  1.55           H  
ATOM   1900  N   PHE A 117     -20.523 -28.808  58.795  1.00  0.40           N  
ATOM   1901  CA  PHE A 117     -20.846 -30.195  58.315  1.00  0.37           C  
ATOM   1902  C   PHE A 117     -19.597 -31.061  58.503  1.00  0.35           C  
ATOM   1903  O   PHE A 117     -19.673 -32.225  58.859  1.00  0.38           O  
ATOM   1904  CB  PHE A 117     -21.253 -30.157  56.822  1.00  0.43           C  
ATOM   1905  CG  PHE A 117     -21.360 -31.564  56.258  1.00  0.41           C  
ATOM   1906  CD1 PHE A 117     -20.220 -32.190  55.739  1.00  0.44           C  
ATOM   1907  CD2 PHE A 117     -22.586 -32.243  56.267  1.00  0.44           C  
ATOM   1908  CE1 PHE A 117     -20.301 -33.494  55.235  1.00  0.47           C  
ATOM   1909  CE2 PHE A 117     -22.669 -33.547  55.757  1.00  0.47           C  
ATOM   1910  CZ  PHE A 117     -21.523 -34.173  55.242  1.00  0.47           C  
ATOM   1911  H   PHE A 117     -20.440 -28.073  58.153  1.00  0.44           H  
ATOM   1912  HA  PHE A 117     -21.657 -30.601  58.904  1.00  0.39           H  
ATOM   1913  HB2 PHE A 117     -22.209 -29.663  56.727  1.00  0.49           H  
ATOM   1914  HB3 PHE A 117     -20.511 -29.604  56.265  1.00  0.47           H  
ATOM   1915  HD1 PHE A 117     -19.275 -31.668  55.730  1.00  0.48           H  
ATOM   1916  HD2 PHE A 117     -23.468 -31.761  56.662  1.00  0.49           H  
ATOM   1917  HE1 PHE A 117     -19.422 -33.972  54.834  1.00  0.53           H  
ATOM   1918  HE2 PHE A 117     -23.615 -34.070  55.762  1.00  0.52           H  
ATOM   1919  HZ  PHE A 117     -21.578 -35.185  54.861  1.00  0.51           H  
ATOM   1920  N   LEU A 118     -18.450 -30.487  58.265  1.00  0.45           N  
ATOM   1921  CA  LEU A 118     -17.169 -31.235  58.416  1.00  0.56           C  
ATOM   1922  C   LEU A 118     -17.041 -31.746  59.855  1.00  0.49           C  
ATOM   1923  O   LEU A 118     -17.124 -32.930  60.118  1.00  0.50           O  
ATOM   1924  CB  LEU A 118     -16.006 -30.283  58.112  1.00  0.77           C  
ATOM   1925  CG  LEU A 118     -15.439 -30.572  56.713  1.00  1.39           C  
ATOM   1926  CD1 LEU A 118     -15.329 -29.266  55.922  1.00  2.06           C  
ATOM   1927  CD2 LEU A 118     -14.050 -31.207  56.841  1.00  2.10           C  
ATOM   1928  H   LEU A 118     -18.431 -29.548  57.984  1.00  0.53           H  
ATOM   1929  HA  LEU A 118     -17.150 -32.069  57.730  1.00  0.61           H  
ATOM   1930  HB2 LEU A 118     -16.366 -29.262  58.154  1.00  1.37           H  
ATOM   1931  HB3 LEU A 118     -15.228 -30.413  58.852  1.00  1.44           H  
ATOM   1932  HG  LEU A 118     -16.098 -31.249  56.189  1.00  2.08           H  
ATOM   1933 HD11 LEU A 118     -14.778 -28.539  56.499  1.00  2.56           H  
ATOM   1934 HD12 LEU A 118     -14.814 -29.449  54.989  1.00  2.57           H  
ATOM   1935 HD13 LEU A 118     -16.319 -28.888  55.720  1.00  2.44           H  
ATOM   1936 HD21 LEU A 118     -14.081 -32.000  57.574  1.00  2.46           H  
ATOM   1937 HD22 LEU A 118     -13.750 -31.613  55.886  1.00  2.64           H  
ATOM   1938 HD23 LEU A 118     -13.337 -30.455  57.151  1.00  2.57           H  
ATOM   1939  N   ASN A 119     -16.839 -30.847  60.778  1.00  0.51           N  
ATOM   1940  CA  ASN A 119     -16.702 -31.242  62.208  1.00  0.54           C  
ATOM   1941  C   ASN A 119     -17.976 -31.954  62.687  1.00  0.47           C  
ATOM   1942  O   ASN A 119     -17.971 -32.610  63.706  1.00  0.54           O  
ATOM   1943  CB  ASN A 119     -16.463 -29.981  63.046  1.00  0.64           C  
ATOM   1944  CG  ASN A 119     -15.221 -30.157  63.924  1.00  0.76           C  
ATOM   1945  ND2 ASN A 119     -14.648 -29.102  64.435  1.00  1.20           N  
ATOM   1946  OD1 ASN A 119     -14.768 -31.261  64.149  1.00  1.39           O  
ATOM   1947  H   ASN A 119     -16.778 -29.898  60.533  1.00  0.56           H  
ATOM   1948  HA  ASN A 119     -15.857 -31.912  62.310  1.00  0.60           H  
ATOM   1949  HB2 ASN A 119     -16.319 -29.140  62.385  1.00  0.69           H  
ATOM   1950  HB3 ASN A 119     -17.323 -29.797  63.675  1.00  0.69           H  
ATOM   1951 HD21 ASN A 119     -15.011 -28.211  64.257  1.00  1.85           H  
ATOM   1952 HD22 ASN A 119     -13.850 -29.202  64.998  1.00  1.25           H  
ATOM   1953  N   ARG A 120     -19.073 -31.799  61.987  1.00  0.39           N  
ATOM   1954  CA  ARG A 120     -20.349 -32.441  62.427  1.00  0.44           C  
ATOM   1955  C   ARG A 120     -20.243 -33.970  62.380  1.00  0.40           C  
ATOM   1956  O   ARG A 120     -20.454 -34.632  63.375  1.00  0.41           O  
ATOM   1957  CB  ARG A 120     -21.504 -31.994  61.511  1.00  0.54           C  
ATOM   1958  CG  ARG A 120     -22.377 -30.952  62.228  1.00  0.96           C  
ATOM   1959  CD  ARG A 120     -22.987 -31.558  63.498  1.00  1.24           C  
ATOM   1960  NE  ARG A 120     -22.679 -30.659  64.651  1.00  1.72           N  
ATOM   1961  CZ  ARG A 120     -23.274 -30.819  65.803  1.00  2.14           C  
ATOM   1962  NH1 ARG A 120     -24.547 -31.112  65.852  1.00  2.73           N1+
ATOM   1963  NH2 ARG A 120     -22.594 -30.666  66.910  1.00  2.73           N  
ATOM   1964  H   ARG A 120     -19.065 -31.246  61.181  1.00  0.37           H  
ATOM   1965  HA  ARG A 120     -20.563 -32.136  63.441  1.00  0.51           H  
ATOM   1966  HB2 ARG A 120     -21.100 -31.565  60.607  1.00  0.66           H  
ATOM   1967  HB3 ARG A 120     -22.114 -32.848  61.255  1.00  0.84           H  
ATOM   1968  HG2 ARG A 120     -21.772 -30.100  62.498  1.00  1.68           H  
ATOM   1969  HG3 ARG A 120     -23.171 -30.633  61.569  1.00  1.50           H  
ATOM   1970  HD2 ARG A 120     -24.055 -31.645  63.379  1.00  1.71           H  
ATOM   1971  HD3 ARG A 120     -22.565 -32.539  63.674  1.00  1.77           H  
ATOM   1972  HE  ARG A 120     -22.025 -29.938  64.542  1.00  2.27           H  
ATOM   1973 HH11 ARG A 120     -25.068 -31.214  65.007  1.00  2.98           H  
ATOM   1974 HH12 ARG A 120     -25.001 -31.232  66.736  1.00  3.32           H  
ATOM   1975 HH21 ARG A 120     -21.624 -30.428  66.871  1.00  2.97           H  
ATOM   1976 HH22 ARG A 120     -23.045 -30.785  67.797  1.00  3.33           H  
ATOM   1977  N   TRP A 121     -19.964 -34.538  61.230  1.00  0.39           N  
ATOM   1978  CA  TRP A 121     -19.907 -36.032  61.128  1.00  0.40           C  
ATOM   1979  C   TRP A 121     -18.572 -36.592  61.629  1.00  0.43           C  
ATOM   1980  O   TRP A 121     -18.527 -37.689  62.160  1.00  0.46           O  
ATOM   1981  CB  TRP A 121     -20.155 -36.447  59.681  1.00  0.44           C  
ATOM   1982  CG  TRP A 121     -21.564 -36.094  59.333  1.00  0.44           C  
ATOM   1983  CD1 TRP A 121     -21.938 -35.311  58.300  1.00  0.47           C  
ATOM   1984  CD2 TRP A 121     -22.789 -36.479  60.020  1.00  0.48           C  
ATOM   1985  CE2 TRP A 121     -23.888 -35.899  59.344  1.00  0.52           C  
ATOM   1986  CE3 TRP A 121     -23.050 -37.272  61.151  1.00  0.51           C  
ATOM   1987  NE1 TRP A 121     -23.318 -35.195  58.301  1.00  0.51           N  
ATOM   1988  CZ2 TRP A 121     -25.200 -36.097  59.777  1.00  0.59           C  
ATOM   1989  CZ3 TRP A 121     -24.367 -37.473  61.590  1.00  0.59           C  
ATOM   1990  CH2 TRP A 121     -25.439 -36.887  60.905  1.00  0.63           C  
ATOM   1991  H   TRP A 121     -19.828 -33.983  60.429  1.00  0.40           H  
ATOM   1992  HA  TRP A 121     -20.696 -36.443  61.741  1.00  0.42           H  
ATOM   1993  HB2 TRP A 121     -19.473 -35.921  59.027  1.00  0.44           H  
ATOM   1994  HB3 TRP A 121     -20.012 -37.512  59.577  1.00  0.48           H  
ATOM   1995  HD1 TRP A 121     -21.270 -34.853  57.591  1.00  0.48           H  
ATOM   1996  HE1 TRP A 121     -23.843 -34.682  57.652  1.00  0.55           H  
ATOM   1997  HE3 TRP A 121     -22.231 -37.729  61.686  1.00  0.51           H  
ATOM   1998  HZ2 TRP A 121     -26.023 -35.644  59.247  1.00  0.65           H  
ATOM   1999  HZ3 TRP A 121     -24.556 -38.083  62.461  1.00  0.64           H  
ATOM   2000  HH2 TRP A 121     -26.447 -37.044  61.249  1.00  0.70           H  
ATOM   2001  N   ILE A 122     -17.492 -35.865  61.493  1.00  0.47           N  
ATOM   2002  CA  ILE A 122     -16.190 -36.393  62.004  1.00  0.54           C  
ATOM   2003  C   ILE A 122     -16.270 -36.404  63.532  1.00  0.54           C  
ATOM   2004  O   ILE A 122     -16.020 -37.410  64.179  1.00  0.59           O  
ATOM   2005  CB  ILE A 122     -15.037 -35.504  61.527  1.00  0.59           C  
ATOM   2006  CG1 ILE A 122     -15.009 -35.506  59.995  1.00  0.57           C  
ATOM   2007  CG2 ILE A 122     -13.709 -36.053  62.059  1.00  0.72           C  
ATOM   2008  CD1 ILE A 122     -13.929 -34.545  59.492  1.00  0.94           C  
ATOM   2009  H   ILE A 122     -17.540 -34.978  61.080  1.00  0.48           H  
ATOM   2010  HA  ILE A 122     -16.047 -37.402  61.644  1.00  0.58           H  
ATOM   2011  HB  ILE A 122     -15.184 -34.496  61.887  1.00  0.59           H  
ATOM   2012 HG12 ILE A 122     -14.793 -36.505  59.644  1.00  1.03           H  
ATOM   2013 HG13 ILE A 122     -15.971 -35.194  59.618  1.00  0.99           H  
ATOM   2014 HG21 ILE A 122     -13.611 -37.091  61.778  1.00  1.14           H  
ATOM   2015 HG22 ILE A 122     -12.891 -35.488  61.638  1.00  1.32           H  
ATOM   2016 HG23 ILE A 122     -13.690 -35.968  63.136  1.00  1.15           H  
ATOM   2017 HD11 ILE A 122     -13.984 -33.619  60.046  1.00  1.48           H  
ATOM   2018 HD12 ILE A 122     -12.956 -34.991  59.632  1.00  1.54           H  
ATOM   2019 HD13 ILE A 122     -14.086 -34.346  58.442  1.00  1.56           H  
ATOM   2020  N   THR A 123     -16.660 -35.294  64.103  1.00  0.51           N  
ATOM   2021  CA  THR A 123     -16.812 -35.220  65.581  1.00  0.53           C  
ATOM   2022  C   THR A 123     -17.981 -36.116  65.999  1.00  0.51           C  
ATOM   2023  O   THR A 123     -18.046 -36.567  67.124  1.00  0.54           O  
ATOM   2024  CB  THR A 123     -17.100 -33.780  66.014  1.00  0.55           C  
ATOM   2025  CG2 THR A 123     -16.980 -33.661  67.537  1.00  1.34           C  
ATOM   2026  OG1 THR A 123     -16.169 -32.905  65.391  1.00  1.38           O  
ATOM   2027  H   THR A 123     -16.880 -34.517  63.551  1.00  0.50           H  
ATOM   2028  HA  THR A 123     -15.905 -35.566  66.055  1.00  0.58           H  
ATOM   2029  HB  THR A 123     -18.102 -33.512  65.718  1.00  0.97           H  
ATOM   2030  HG1 THR A 123     -15.304 -33.068  65.774  1.00  1.71           H  
ATOM   2031 HG21 THR A 123     -16.709 -34.618  67.959  1.00  1.90           H  
ATOM   2032 HG22 THR A 123     -16.221 -32.933  67.782  1.00  1.88           H  
ATOM   2033 HG23 THR A 123     -17.927 -33.343  67.946  1.00  1.91           H  
ATOM   2034  N   PHE A 124     -18.902 -36.397  65.094  1.00  0.47           N  
ATOM   2035  CA  PHE A 124     -20.052 -37.293  65.439  1.00  0.47           C  
ATOM   2036  C   PHE A 124     -19.476 -38.639  65.873  1.00  0.52           C  
ATOM   2037  O   PHE A 124     -19.841 -39.184  66.892  1.00  0.61           O  
ATOM   2038  CB  PHE A 124     -20.952 -37.490  64.198  1.00  0.47           C  
ATOM   2039  CG  PHE A 124     -22.066 -38.477  64.491  1.00  0.49           C  
ATOM   2040  CD1 PHE A 124     -21.797 -39.852  64.537  1.00  1.28           C  
ATOM   2041  CD2 PHE A 124     -23.365 -38.014  64.708  1.00  1.34           C  
ATOM   2042  CE1 PHE A 124     -22.825 -40.759  64.806  1.00  1.27           C  
ATOM   2043  CE2 PHE A 124     -24.396 -38.921  64.977  1.00  1.40           C  
ATOM   2044  CZ  PHE A 124     -24.123 -40.294  65.027  1.00  0.62           C  
ATOM   2045  H   PHE A 124     -18.827 -36.034  64.188  1.00  0.46           H  
ATOM   2046  HA  PHE A 124     -20.625 -36.860  66.246  1.00  0.49           H  
ATOM   2047  HB2 PHE A 124     -21.388 -36.545  63.920  1.00  0.45           H  
ATOM   2048  HB3 PHE A 124     -20.356 -37.861  63.381  1.00  0.52           H  
ATOM   2049  HD1 PHE A 124     -20.792 -40.212  64.370  1.00  2.18           H  
ATOM   2050  HD2 PHE A 124     -23.572 -36.957  64.665  1.00  2.21           H  
ATOM   2051  HE1 PHE A 124     -22.615 -41.818  64.841  1.00  2.14           H  
ATOM   2052  HE2 PHE A 124     -25.400 -38.562  65.148  1.00  2.30           H  
ATOM   2053  HZ  PHE A 124     -24.916 -40.994  65.231  1.00  0.69           H  
ATOM   2054  N   CYS A 125     -18.580 -39.167  65.088  1.00  0.53           N  
ATOM   2055  CA  CYS A 125     -17.962 -40.478  65.420  1.00  0.61           C  
ATOM   2056  C   CYS A 125     -17.095 -40.345  66.677  1.00  0.68           C  
ATOM   2057  O   CYS A 125     -17.426 -40.864  67.721  1.00  0.76           O  
ATOM   2058  CB  CYS A 125     -17.086 -40.932  64.239  1.00  0.64           C  
ATOM   2059  SG  CYS A 125     -17.754 -42.450  63.507  1.00  1.49           S  
ATOM   2060  H   CYS A 125     -18.315 -38.698  64.267  1.00  0.52           H  
ATOM   2061  HA  CYS A 125     -18.740 -41.205  65.598  1.00  0.64           H  
ATOM   2062  HB2 CYS A 125     -17.070 -40.155  63.490  1.00  0.93           H  
ATOM   2063  HB3 CYS A 125     -16.078 -41.115  64.583  1.00  0.96           H  
ATOM   2064  HG  CYS A 125     -18.170 -42.220  62.674  1.00  2.02           H  
ATOM   2065  N   GLN A 126     -15.976 -39.667  66.574  1.00  0.71           N  
ATOM   2066  CA  GLN A 126     -15.045 -39.521  67.749  1.00  0.81           C  
ATOM   2067  C   GLN A 126     -15.776 -39.161  69.054  1.00  0.82           C  
ATOM   2068  O   GLN A 126     -15.259 -39.400  70.130  1.00  0.90           O  
ATOM   2069  CB  GLN A 126     -14.006 -38.443  67.444  1.00  0.87           C  
ATOM   2070  CG  GLN A 126     -12.812 -39.085  66.733  1.00  1.16           C  
ATOM   2071  CD  GLN A 126     -11.561 -38.235  66.957  1.00  1.35           C  
ATOM   2072  NE2 GLN A 126     -10.429 -38.822  67.240  1.00  1.82           N  
ATOM   2073  OE1 GLN A 126     -11.612 -37.025  66.873  1.00  2.01           O  
ATOM   2074  H   GLN A 126     -15.731 -39.266  65.708  1.00  0.68           H  
ATOM   2075  HA  GLN A 126     -14.531 -40.459  67.895  1.00  0.88           H  
ATOM   2076  HB2 GLN A 126     -14.444 -37.686  66.809  1.00  1.20           H  
ATOM   2077  HB3 GLN A 126     -13.672 -37.993  68.367  1.00  1.09           H  
ATOM   2078  HG2 GLN A 126     -12.651 -40.077  67.132  1.00  1.63           H  
ATOM   2079  HG3 GLN A 126     -13.017 -39.152  65.676  1.00  1.76           H  
ATOM   2080 HE21 GLN A 126     -10.386 -39.799  67.307  1.00  2.22           H  
ATOM   2081 HE22 GLN A 126      -9.622 -38.285  67.386  1.00  2.21           H  
ATOM   2082  N   SER A 127     -16.953 -38.593  68.985  1.00  0.79           N  
ATOM   2083  CA  SER A 127     -17.675 -38.233  70.241  1.00  0.85           C  
ATOM   2084  C   SER A 127     -18.500 -39.428  70.733  1.00  0.88           C  
ATOM   2085  O   SER A 127     -18.330 -39.884  71.844  1.00  1.01           O  
ATOM   2086  CB  SER A 127     -18.598 -37.039  69.987  1.00  0.90           C  
ATOM   2087  OG  SER A 127     -19.030 -36.513  71.235  1.00  1.62           O  
ATOM   2088  H   SER A 127     -17.357 -38.399  68.118  1.00  0.78           H  
ATOM   2089  HA  SER A 127     -16.953 -37.967  70.999  1.00  0.97           H  
ATOM   2090  HB2 SER A 127     -18.062 -36.276  69.446  1.00  1.31           H  
ATOM   2091  HB3 SER A 127     -19.451 -37.360  69.404  1.00  1.36           H  
ATOM   2092  HG  SER A 127     -19.294 -35.601  71.099  1.00  2.10           H  
ATOM   2093  N   ILE A 128     -19.398 -39.928  69.919  1.00  0.93           N  
ATOM   2094  CA  ILE A 128     -20.260 -41.084  70.335  1.00  1.11           C  
ATOM   2095  C   ILE A 128     -19.419 -42.253  70.872  1.00  1.18           C  
ATOM   2096  O   ILE A 128     -19.917 -43.083  71.611  1.00  1.35           O  
ATOM   2097  CB  ILE A 128     -21.108 -41.562  69.138  1.00  1.27           C  
ATOM   2098  CG1 ILE A 128     -22.074 -42.674  69.605  1.00  1.26           C  
ATOM   2099  CG2 ILE A 128     -20.201 -42.097  68.012  1.00  1.98           C  
ATOM   2100  CD1 ILE A 128     -23.522 -42.268  69.312  1.00  1.31           C  
ATOM   2101  H   ILE A 128     -19.517 -39.532  69.034  1.00  0.95           H  
ATOM   2102  HA  ILE A 128     -20.926 -40.753  71.118  1.00  1.19           H  
ATOM   2103  HB  ILE A 128     -21.678 -40.727  68.758  1.00  1.77           H  
ATOM   2104 HG12 ILE A 128     -21.848 -43.594  69.085  1.00  1.78           H  
ATOM   2105 HG13 ILE A 128     -21.959 -42.829  70.668  1.00  1.47           H  
ATOM   2106 HG21 ILE A 128     -19.213 -42.293  68.400  1.00  2.30           H  
ATOM   2107 HG22 ILE A 128     -20.618 -43.012  67.615  1.00  2.34           H  
ATOM   2108 HG23 ILE A 128     -20.135 -41.363  67.223  1.00  2.63           H  
ATOM   2109 HD11 ILE A 128     -23.610 -41.193  69.354  1.00  1.67           H  
ATOM   2110 HD12 ILE A 128     -23.801 -42.614  68.327  1.00  1.55           H  
ATOM   2111 HD13 ILE A 128     -24.176 -42.712  70.048  1.00  1.90           H  
ATOM   2112  N   ILE A 129     -18.169 -42.341  70.500  1.00  1.12           N  
ATOM   2113  CA  ILE A 129     -17.331 -43.482  70.992  1.00  1.31           C  
ATOM   2114  C   ILE A 129     -16.747 -43.146  72.360  1.00  1.39           C  
ATOM   2115  O   ILE A 129     -16.643 -43.996  73.222  1.00  1.60           O  
ATOM   2116  CB  ILE A 129     -16.197 -43.759  70.008  1.00  1.34           C  
ATOM   2117  CG1 ILE A 129     -16.761 -43.826  68.584  1.00  1.34           C  
ATOM   2118  CG2 ILE A 129     -15.522 -45.085  70.361  1.00  1.63           C  
ATOM   2119  CD1 ILE A 129     -17.820 -44.932  68.457  1.00  2.24           C  
ATOM   2120  H   ILE A 129     -17.785 -41.672  69.891  1.00  1.03           H  
ATOM   2121  HA  ILE A 129     -17.949 -44.363  71.076  1.00  1.44           H  
ATOM   2122  HB  ILE A 129     -15.469 -42.961  70.070  1.00  1.30           H  
ATOM   2123 HG12 ILE A 129     -17.214 -42.884  68.348  1.00  1.62           H  
ATOM   2124 HG13 ILE A 129     -15.958 -44.016  67.898  1.00  1.46           H  
ATOM   2125 HG21 ILE A 129     -15.327 -45.119  71.423  1.00  1.85           H  
ATOM   2126 HG22 ILE A 129     -16.173 -45.903  70.089  1.00  2.13           H  
ATOM   2127 HG23 ILE A 129     -14.591 -45.171  69.821  1.00  1.96           H  
ATOM   2128 HD11 ILE A 129     -17.651 -45.689  69.210  1.00  2.78           H  
ATOM   2129 HD12 ILE A 129     -18.805 -44.507  68.588  1.00  2.76           H  
ATOM   2130 HD13 ILE A 129     -17.752 -45.380  67.476  1.00  2.59           H  
ATOM   2131  N   SER A 130     -16.369 -41.913  72.561  1.00  1.31           N  
ATOM   2132  CA  SER A 130     -15.790 -41.504  73.875  1.00  1.48           C  
ATOM   2133  C   SER A 130     -16.856 -41.595  74.979  1.00  1.57           C  
ATOM   2134  O   SER A 130     -16.535 -41.619  76.153  1.00  1.78           O  
ATOM   2135  CB  SER A 130     -15.267 -40.069  73.777  1.00  1.44           C  
ATOM   2136  OG  SER A 130     -13.851 -40.100  73.652  1.00  1.92           O  
ATOM   2137  H   SER A 130     -16.467 -41.253  71.845  1.00  1.18           H  
ATOM   2138  HA  SER A 130     -14.971 -42.163  74.118  1.00  1.67           H  
ATOM   2139  HB2 SER A 130     -15.689 -39.588  72.911  1.00  1.72           H  
ATOM   2140  HB3 SER A 130     -15.548 -39.519  74.665  1.00  1.71           H  
ATOM   2141  HG  SER A 130     -13.490 -39.401  74.201  1.00  2.30           H  
ATOM   2142  N   THR A 131     -18.116 -41.644  74.616  1.00  1.51           N  
ATOM   2143  CA  THR A 131     -19.199 -41.732  75.655  1.00  1.71           C  
ATOM   2144  C   THR A 131     -19.635 -43.199  75.835  1.00  1.90           C  
ATOM   2145  O   THR A 131     -20.320 -43.526  76.786  1.00  2.29           O  
ATOM   2146  CB  THR A 131     -20.422 -40.846  75.282  1.00  1.74           C  
ATOM   2147  CG2 THR A 131     -20.591 -40.725  73.764  1.00  1.68           C  
ATOM   2148  OG1 THR A 131     -21.610 -41.409  75.828  1.00  2.27           O  
ATOM   2149  H   THR A 131     -18.349 -41.623  73.668  1.00  1.40           H  
ATOM   2150  HA  THR A 131     -18.795 -41.383  76.595  1.00  1.83           H  
ATOM   2151  HB  THR A 131     -20.280 -39.858  75.697  1.00  2.33           H  
ATOM   2152  HG1 THR A 131     -22.156 -40.693  76.154  1.00  2.54           H  
ATOM   2153 HG21 THR A 131     -20.440 -41.692  73.305  1.00  1.94           H  
ATOM   2154 HG22 THR A 131     -21.586 -40.369  73.540  1.00  2.11           H  
ATOM   2155 HG23 THR A 131     -19.865 -40.026  73.380  1.00  2.14           H  
ATOM   2156  N   LEU A 132     -19.242 -44.082  74.947  1.00  1.78           N  
ATOM   2157  CA  LEU A 132     -19.629 -45.518  75.093  1.00  1.99           C  
ATOM   2158  C   LEU A 132     -19.015 -46.079  76.384  1.00  2.28           C  
ATOM   2159  O   LEU A 132     -19.684 -46.724  77.168  1.00  2.63           O  
ATOM   2160  CB  LEU A 132     -19.102 -46.311  73.891  1.00  1.92           C  
ATOM   2161  CG  LEU A 132     -20.218 -47.196  73.329  1.00  2.21           C  
ATOM   2162  CD1 LEU A 132     -19.918 -47.538  71.867  1.00  2.66           C  
ATOM   2163  CD2 LEU A 132     -20.310 -48.486  74.148  1.00  2.46           C  
ATOM   2164  H   LEU A 132     -18.689 -43.807  74.189  1.00  1.70           H  
ATOM   2165  HA  LEU A 132     -20.707 -45.599  75.140  1.00  2.17           H  
ATOM   2166  HB2 LEU A 132     -18.769 -45.623  73.128  1.00  1.97           H  
ATOM   2167  HB3 LEU A 132     -18.274 -46.932  74.200  1.00  1.99           H  
ATOM   2168  HG  LEU A 132     -21.157 -46.665  73.387  1.00  2.69           H  
ATOM   2169 HD11 LEU A 132     -18.860 -47.431  71.679  1.00  3.10           H  
ATOM   2170 HD12 LEU A 132     -20.218 -48.556  71.666  1.00  2.91           H  
ATOM   2171 HD13 LEU A 132     -20.467 -46.868  71.223  1.00  3.01           H  
ATOM   2172 HD21 LEU A 132     -20.280 -48.247  75.200  1.00  2.75           H  
ATOM   2173 HD22 LEU A 132     -21.238 -48.989  73.920  1.00  2.88           H  
ATOM   2174 HD23 LEU A 132     -19.481 -49.131  73.899  1.00  2.74           H  
ATOM   2175  N   THR A 133     -17.742 -45.839  76.604  1.00  2.35           N  
ATOM   2176  CA  THR A 133     -17.081 -46.360  77.839  1.00  2.78           C  
ATOM   2177  C   THR A 133     -16.518 -45.188  78.655  1.00  3.23           C  
ATOM   2178  O   THR A 133     -15.985 -44.272  78.050  1.00  3.75           O  
ATOM   2179  CB  THR A 133     -15.949 -47.325  77.452  1.00  3.01           C  
ATOM   2180  CG2 THR A 133     -14.887 -46.586  76.614  1.00  3.41           C  
ATOM   2181  OG1 THR A 133     -15.365 -47.858  78.634  1.00  3.45           O  
ATOM   2182  OXT THR A 133     -16.631 -45.227  79.870  1.00  3.59           O1-
ATOM   2183  H   THR A 133     -17.224 -45.318  75.955  1.00  2.26           H  
ATOM   2184  HA  THR A 133     -17.810 -46.889  78.435  1.00  3.25           H  
ATOM   2185  HB  THR A 133     -16.357 -48.135  76.868  1.00  3.36           H  
ATOM   2186  HG1 THR A 133     -16.000 -48.465  79.031  1.00  3.71           H  
ATOM   2187 HG21 THR A 133     -15.290 -45.644  76.271  1.00  3.76           H  
ATOM   2188 HG22 THR A 133     -14.007 -46.401  77.215  1.00  3.61           H  
ATOM   2189 HG23 THR A 133     -14.617 -47.191  75.759  1.00  3.74           H  
TER   
END
