# Supplementary material for: Network pharmacology and experiments verify the effect of triptolide on extraocular muscle fibrosis
Source: PLoS One. 2025 Nov 10;20(11):e0336487. doi: 10.1371/journal.pone.0336487 (PMC12599947; doi:10.1371/journal.pone.0336487)
Supplement: S2 File — (ZIP) [file pone.0336487.s002.zip › S2_raw data/vina new/target/IL2.pdb]

HEADER    CYTOKINE                                25-AUG-95   1IRL              
TITLE     THE SOLUTION STRUCTURE OF THE F42A MUTANT OF HUMAN INTERLEUKIN 2      
COMPND    MOL_ID: 1;                                                            
COMPND   2 MOLECULE: INTERLEUKIN-2;                                             
COMPND   3 CHAIN: A;                                                            
COMPND   4 ENGINEERED: YES;                                                     
COMPND   5 MUTATION: YES                                                        
SOURCE    MOL_ID: 1;                                                            
SOURCE   2 ORGANISM_SCIENTIFIC: HOMO SAPIENS;                                   
SOURCE   3 ORGANISM_COMMON: HUMAN;                                              
SOURCE   4 ORGANISM_TAXID: 9606;                                                
SOURCE   5 EXPRESSION_SYSTEM: ESCHERICHIA COLI;                                 
SOURCE   6 EXPRESSION_SYSTEM_TAXID: 562                                         
KEYWDS    CYTOKINE                                                              
EXPDTA    SOLUTION NMR                                                          
AUTHOR    H.R.MOTT,B.S.BAINES,R.M.HALL,R.M.COOKE,P.C.DRISCOLL,M.P.WEIR,         
AUTHOR   2 I.D.CAMPBELL                                                         
REVDAT   3   03-NOV-21 1IRL    1       REMARK SEQADV                            
REVDAT   2   24-FEB-09 1IRL    1       VERSN                                    
REVDAT   1   07-DEC-95 1IRL    0                                                
JRNL        AUTH   H.R.MOTT,B.S.BAINES,R.M.HALL,R.M.COOKE,P.C.DRISCOLL,         
JRNL        AUTH 2 M.P.WEIR,I.D.CAMPBELL                                        
JRNL        TITL   THE SOLUTION STRUCTURE OF THE F42A MUTANT OF HUMAN           
JRNL        TITL 2 INTERLEUKIN 2.                                               
JRNL        REF    J.MOL.BIOL.                   V. 247   979 1995              
JRNL        REFN                   ISSN 0022-2836                               
JRNL        PMID   7723044                                                      
JRNL        DOI    10.1006/JMBI.1994.0194                                       
REMARK   2                                                                      
REMARK   2 RESOLUTION. NOT APPLICABLE.                                          
REMARK   3                                                                      
REMARK   3 REFINEMENT.                                                          
REMARK   3   PROGRAM     : NULL                                                 
REMARK   3   AUTHORS     : NULL                                                 
REMARK   3                                                                      
REMARK   3  OTHER REFINEMENT REMARKS: NULL                                      
REMARK   4                                                                      
REMARK   4 1IRL COMPLIES WITH FORMAT V. 3.30, 13-JUL-11                         
REMARK 100                                                                      
REMARK 100 THIS ENTRY HAS BEEN PROCESSED BY BNL.                                
REMARK 100 THE DEPOSITION ID IS D_1000174241.                                   
REMARK 210                                                                      
REMARK 210 EXPERIMENTAL DETAILS                                                 
REMARK 210  EXPERIMENT TYPE                : NMR                                
REMARK 210  TEMPERATURE           (KELVIN) : NULL                               
REMARK 210  PH                             : NULL                               
REMARK 210  IONIC STRENGTH                 : NULL                               
REMARK 210  PRESSURE                       : NULL                               
REMARK 210  SAMPLE CONTENTS                : NULL                               
REMARK 210                                                                      
REMARK 210  NMR EXPERIMENTS CONDUCTED      : NULL                               
REMARK 210  SPECTROMETER FIELD STRENGTH    : NULL                               
REMARK 210  SPECTROMETER MODEL             : NULL                               
REMARK 210  SPECTROMETER MANUFACTURER      : NULL                               
REMARK 210                                                                      
REMARK 210  STRUCTURE DETERMINATION.                                            
REMARK 210   SOFTWARE USED                 : NULL                               
REMARK 210   METHOD USED                   : NULL                               
REMARK 210                                                                      
REMARK 210 CONFORMERS, NUMBER CALCULATED   : NULL                               
REMARK 210 CONFORMERS, NUMBER SUBMITTED    : 1                                  
REMARK 210 CONFORMERS, SELECTION CRITERIA  : NULL                               
REMARK 210                                                                      
REMARK 210 BEST REPRESENTATIVE CONFORMER IN THIS ENSEMBLE : NULL                
REMARK 210                                                                      
REMARK 210 REMARK: NULL                                                         
REMARK 215                                                                      
REMARK 215 NMR STUDY                                                            
REMARK 215 THE COORDINATES IN THIS ENTRY WERE GENERATED FROM SOLUTION           
REMARK 215 NMR DATA.  PROTEIN DATA BANK CONVENTIONS REQUIRE THAT                
REMARK 215 CRYST1 AND SCALE RECORDS BE INCLUDED, BUT THE VALUES ON              
REMARK 215 THESE RECORDS ARE MEANINGLESS.                                       
REMARK 300                                                                      
REMARK 300 BIOMOLECULE: 1                                                       
REMARK 300 SEE REMARK 350 FOR THE AUTHOR PROVIDED AND/OR PROGRAM                
REMARK 300 GENERATED ASSEMBLY INFORMATION FOR THE STRUCTURE IN                  
REMARK 300 THIS ENTRY. THE REMARK MAY ALSO PROVIDE INFORMATION ON               
REMARK 300 BURIED SURFACE AREA.                                                 
REMARK 350                                                                      
REMARK 350 COORDINATES FOR A COMPLETE MULTIMER REPRESENTING THE KNOWN           
REMARK 350 BIOLOGICALLY SIGNIFICANT OLIGOMERIZATION STATE OF THE                
REMARK 350 MOLECULE CAN BE GENERATED BY APPLYING BIOMT TRANSFORMATIONS          
REMARK 350 GIVEN BELOW.  BOTH NON-CRYSTALLOGRAPHIC AND                          
REMARK 350 CRYSTALLOGRAPHIC OPERATIONS ARE GIVEN.                               
REMARK 350                                                                      
REMARK 350 BIOMOLECULE: 1                                                       
REMARK 350 AUTHOR DETERMINED BIOLOGICAL UNIT: MONOMERIC                         
REMARK 350 APPLY THE FOLLOWING TO CHAINS: A                                     
REMARK 350   BIOMT1   1  1.000000  0.000000  0.000000        0.00000            
REMARK 350   BIOMT2   1  0.000000  1.000000  0.000000        0.00000            
REMARK 350   BIOMT3   1  0.000000  0.000000  1.000000        0.00000            
REMARK 500                                                                      
REMARK 500 GEOMETRY AND STEREOCHEMISTRY                                         
REMARK 500 SUBTOPIC: TORSION ANGLES                                             
REMARK 500                                                                      
REMARK 500 TORSION ANGLES OUTSIDE THE EXPECTED RAMACHANDRAN REGIONS:            
REMARK 500 (M=MODEL NUMBER; RES=RESIDUE NAME; C=CHAIN IDENTIFIER;               
REMARK 500 SSEQ=SEQUENCE NUMBER; I=INSERTION CODE).                             
REMARK 500                                                                      
REMARK 500 STANDARD TABLE:                                                      
REMARK 500 FORMAT:(10X,I3,1X,A3,1X,A1,I4,A1,4X,F7.2,3X,F7.2)                    
REMARK 500                                                                      
REMARK 500 EXPECTED VALUES: GJ KLEYWEGT AND TA JONES (1996). PHI/PSI-           
REMARK 500 CHOLOGY: RAMACHANDRAN REVISITED. STRUCTURE 4, 1395 - 1400            
REMARK 500                                                                      
REMARK 500  M RES CSSEQI        PSI       PHI                                   
REMARK 500    PRO A   2      102.74    -58.20                                   
REMARK 500    THR A   3      -64.98   -107.38                                   
REMARK 500    ILE A  24      -72.04    -88.42                                   
REMARK 500    LYS A  32       37.51    -95.60                                   
REMARK 500    LYS A  35       59.61   -108.95                                   
REMARK 500    LEU A  36       41.67    -93.43                                   
REMARK 500    THR A  41      -18.58    -49.71                                   
REMARK 500    LYS A  43       28.94     45.99                                   
REMARK 500    ALA A  50       60.08   -175.00                                   
REMARK 500    ALA A  73       32.20    -96.60                                   
REMARK 500    SER A  75      -51.87   -170.86                                   
REMARK 500    LYS A  76      -73.78   -135.92                                   
REMARK 500    PHE A  78       51.25    -90.33                                   
REMARK 500    PRO A  82       86.37    -69.27                                   
REMARK 500    LYS A  97      -79.05   -163.51                                   
REMARK 500    GLU A 100       89.30    -11.60                                   
REMARK 500    THR A 102       93.68    -67.27                                   
REMARK 500    CYS A 105       98.72    -54.38                                   
REMARK 500    ALA A 108     -170.49   -174.96                                   
REMARK 500    ASP A 109      -53.68     86.71                                   
REMARK 500    GLU A 110      161.11    174.46                                   
REMARK 500    THR A 113     -154.53    -95.08                                   
REMARK 500    CYS A 125      -70.60    -67.16                                   
REMARK 500                                                                      
REMARK 500 REMARK: NULL                                                         
REMARK 500                                                                      
REMARK 500 GEOMETRY AND STEREOCHEMISTRY                                         
REMARK 500 SUBTOPIC: PLANAR GROUPS                                              
REMARK 500                                                                      
REMARK 500 PLANAR GROUPS IN THE FOLLOWING RESIDUES HAVE A TOTAL                 
REMARK 500 RMS DISTANCE OF ALL ATOMS FROM THE BEST-FIT PLANE                    
REMARK 500 BY MORE THAN AN EXPECTED VALUE OF 6*RMSD, WITH AN                    
REMARK 500 RMSD 0.02 ANGSTROMS, OR AT LEAST ONE ATOM HAS                        
REMARK 500 AN RMSD GREATER THAN THIS VALUE                                      
REMARK 500 (M=MODEL NUMBER; RES=RESIDUE NAME; C=CHAIN IDENTIFIER;               
REMARK 500 SSEQ=SEQUENCE NUMBER; I=INSERTION CODE).                             
REMARK 500                                                                      
REMARK 500  M RES CSSEQI        RMS     TYPE                                    
REMARK 500    ARG A  38         0.30    SIDE CHAIN                              
REMARK 500    ARG A  81         0.30    SIDE CHAIN                              
REMARK 500    ARG A  83         0.30    SIDE CHAIN                              
REMARK 500    ARG A 120         0.20    SIDE CHAIN                              
REMARK 500                                                                      
REMARK 500 REMARK: NULL                                                         
DBREF  1IRL A    1   133  UNP    P60568   IL2_HUMAN       21    153             
SEQADV 1IRL ALA A   42  UNP  P60568    PHE    62 ENGINEERED MUTATION            
SEQRES   1 A  133  ALA PRO THR SER SER SER THR LYS LYS THR GLN LEU GLN          
SEQRES   2 A  133  LEU GLU HIS LEU LEU LEU ASP LEU GLN MET ILE LEU ASN          
SEQRES   3 A  133  GLY ILE ASN ASN TYR LYS ASN PRO LYS LEU THR ARG MET          
SEQRES   4 A  133  LEU THR ALA LYS PHE TYR MET PRO LYS LYS ALA THR GLU          
SEQRES   5 A  133  LEU LYS HIS LEU GLN CYS LEU GLU GLU GLU LEU LYS PRO          
SEQRES   6 A  133  LEU GLU GLU VAL LEU ASN LEU ALA GLN SER LYS ASN PHE          
SEQRES   7 A  133  HIS LEU ARG PRO ARG ASP LEU ILE SER ASN ILE ASN VAL          
SEQRES   8 A  133  ILE VAL LEU GLU LEU LYS GLY SER GLU THR THR PHE MET          
SEQRES   9 A  133  CYS GLU TYR ALA ASP GLU THR ALA THR ILE VAL GLU PHE          
SEQRES  10 A  133  LEU ASN ARG TRP ILE THR PHE CYS GLN SER ILE ILE SER          
SEQRES  11 A  133  THR LEU THR                                                  
HELIX    1   1 LYS A    9  ILE A   28  1                                  20    
HELIX    2   2 LEU A   40  ALA A   42  5                                   3    
HELIX    3   3 HIS A   55  ASN A   71  5                                  17    
HELIX    4   4 ARG A   83  LEU A   96  5                                  14    
HELIX    5   5 ILE A  114  SER A  130  1                                  17    
SHEET    1  S1 2 PHE A  44  LYS A  48  0                                        
SHEET    2  S1 2 TYR A 107  ALA A 112 -1                                        
SSBOND   1 CYS A   58    CYS A  105                          1555   1555  2.02  
CRYST1    1.000    1.000    1.000  90.00  90.00  90.00 P 1           1          
ORIGX1      1.000000  0.000000  0.000000        0.00000                         
ORIGX2      0.000000  1.000000  0.000000        0.00000                         
ORIGX3      0.000000  0.000000  1.000000        0.00000                         
SCALE1      1.000000  0.000000  0.000000        0.00000                         
SCALE2      0.000000  1.000000  0.000000        0.00000                         
SCALE3      0.000000  0.000000  1.000000        0.00000                         
ATOM      1  N   ALA A   1     -12.342 -62.042  62.922  1.00 16.55           N  
ATOM      2  CA  ALA A   1     -12.457 -60.952  63.926  1.00 16.09           C  
ATOM      3  C   ALA A   1     -13.744 -61.159  64.762  1.00 15.75           C  
ATOM      4  O   ALA A   1     -14.769 -61.520  64.217  1.00 15.56           O  
ATOM      5  CB  ALA A   1     -12.505 -59.594  63.209  1.00 16.28           C  
ATOM      6  H1  ALA A   1     -13.259 -62.180  62.452  1.00 16.55           H  
ATOM      7  H2  ALA A   1     -11.621 -61.791  62.217  1.00 16.76           H  
ATOM      8  H3  ALA A   1     -12.062 -62.924  63.401  1.00 16.80           H  
ATOM      9  HA  ALA A   1     -11.596 -60.984  64.572  1.00 16.03           H  
ATOM     10  HB1 ALA A   1     -11.786 -59.588  62.402  1.00 16.26           H  
ATOM     11  HB2 ALA A   1     -13.495 -59.428  62.811  1.00 16.56           H  
ATOM     12  HB3 ALA A   1     -12.262 -58.806  63.911  1.00 16.33           H  
ATOM     13  N   PRO A   2     -13.670 -60.931  66.064  1.00 15.83           N  
ATOM     14  CA  PRO A   2     -14.850 -61.102  66.939  1.00 15.71           C  
ATOM     15  C   PRO A   2     -15.996 -60.196  66.460  1.00 15.06           C  
ATOM     16  O   PRO A   2     -15.973 -59.017  66.697  1.00 15.09           O  
ATOM     17  CB  PRO A   2     -14.360 -60.677  68.332  1.00 16.07           C  
ATOM     18  CG  PRO A   2     -12.863 -60.287  68.214  1.00 16.40           C  
ATOM     19  CD  PRO A   2     -12.440 -60.490  66.761  1.00 16.24           C  
ATOM     20  HA  PRO A   2     -15.164 -62.134  66.952  1.00 16.02           H  
ATOM     21  HB2 PRO A   2     -14.929 -59.826  68.672  1.00 15.79           H  
ATOM     22  HB3 PRO A   2     -14.468 -61.497  69.029  1.00 16.52           H  
ATOM     23  HG2 PRO A   2     -12.735 -59.251  68.487  1.00 16.28           H  
ATOM     24  HG3 PRO A   2     -12.263 -60.914  68.860  1.00 16.99           H  
ATOM     25  HD2 PRO A   2     -12.084 -59.560  66.345  1.00 16.03           H  
ATOM     26  HD3 PRO A   2     -11.677 -61.253  66.691  1.00 16.78           H  
ATOM     27  N   THR A   3     -16.986 -60.752  65.784  1.00 14.63           N  
ATOM     28  CA  THR A   3     -18.139 -59.934  65.262  1.00 14.16           C  
ATOM     29  C   THR A   3     -19.400 -60.217  66.088  1.00 13.54           C  
ATOM     30  O   THR A   3     -19.922 -59.342  66.761  1.00 13.66           O  
ATOM     31  CB  THR A   3     -18.385 -60.322  63.793  1.00 14.28           C  
ATOM     32  OG1 THR A   3     -17.247 -59.974  63.017  1.00 14.43           O  
ATOM     33  CG2 THR A   3     -19.612 -59.596  63.233  1.00 14.65           C  
ATOM     34  H   THR A   3     -16.967 -61.717  65.610  1.00 14.73           H  
ATOM     35  HA  THR A   3     -17.902 -58.882  65.320  1.00 14.35           H  
ATOM     36  HB  THR A   3     -18.549 -61.389  63.727  1.00 14.20           H  
ATOM     37  HG1 THR A   3     -16.714 -60.760  62.897  1.00 14.54           H  
ATOM     38 HG21 THR A   3     -19.507 -58.532  63.382  1.00 14.74           H  
ATOM     39 HG22 THR A   3     -19.700 -59.805  62.176  1.00 14.71           H  
ATOM     40 HG23 THR A   3     -20.496 -59.948  63.743  1.00 14.91           H  
ATOM     41  N   SER A   4     -19.904 -61.426  66.036  1.00 13.05           N  
ATOM     42  CA  SER A   4     -21.139 -61.766  66.807  1.00 12.63           C  
ATOM     43  C   SER A   4     -20.939 -61.438  68.301  1.00 11.73           C  
ATOM     44  O   SER A   4     -21.815 -60.884  68.931  1.00 11.83           O  
ATOM     45  CB  SER A   4     -21.463 -63.249  66.609  1.00 12.98           C  
ATOM     46  OG  SER A   4     -22.322 -63.402  65.468  1.00 13.13           O  
ATOM     47  H   SER A   4     -19.477 -62.108  65.485  1.00 13.10           H  
ATOM     48  HA  SER A   4     -21.960 -61.172  66.422  1.00 12.91           H  
ATOM     49  HB2 SER A   4     -20.550 -63.792  66.440  1.00 13.12           H  
ATOM     50  HB3 SER A   4     -21.952 -63.629  67.494  1.00 13.17           H  
ATOM     51  HG  SER A   4     -21.780 -63.636  64.708  1.00 13.35           H  
ATOM     52  N   SER A   5     -19.786 -61.735  68.871  1.00 11.03           N  
ATOM     53  CA  SER A   5     -19.562 -61.381  70.316  1.00 10.30           C  
ATOM     54  C   SER A   5     -19.646 -59.843  70.457  1.00  9.04           C  
ATOM     55  O   SER A   5     -20.149 -59.319  71.427  1.00  8.82           O  
ATOM     56  CB  SER A   5     -18.190 -61.856  70.770  1.00 10.79           C  
ATOM     57  OG  SER A   5     -17.844 -63.038  70.062  1.00 11.27           O  
ATOM     58  H   SER A   5     -19.073 -62.159  68.351  1.00 11.12           H  
ATOM     59  HA  SER A   5     -20.326 -61.855  70.921  1.00 10.50           H  
ATOM     60  HB2 SER A   5     -17.459 -61.088  70.574  1.00 11.11           H  
ATOM     61  HB3 SER A   5     -18.223 -62.057  71.830  1.00 10.67           H  
ATOM     62  HG  SER A   5     -18.526 -63.692  70.231  1.00 11.56           H  
ATOM     63  N   SER A   6     -19.172 -59.130  69.447  1.00  8.40           N  
ATOM     64  CA  SER A   6     -19.229 -57.610  69.416  1.00  7.27           C  
ATOM     65  C   SER A   6     -18.249 -56.941  70.382  1.00  6.97           C  
ATOM     66  O   SER A   6     -18.268 -55.733  70.525  1.00  7.56           O  
ATOM     67  CB  SER A   6     -20.615 -57.106  69.810  1.00  7.47           C  
ATOM     68  OG  SER A   6     -21.622 -57.992  69.329  1.00  7.81           O  
ATOM     69  H   SER A   6     -18.790 -59.605  68.676  1.00  8.81           H  
ATOM     70  HA  SER A   6     -19.015 -57.276  68.416  1.00  6.76           H  
ATOM     71  HB2 SER A   6     -20.678 -57.047  70.890  1.00  7.80           H  
ATOM     72  HB3 SER A   6     -20.752 -56.118  69.399  1.00  7.34           H  
ATOM     73  HG  SER A   6     -21.691 -57.886  68.380  1.00  7.99           H  
ATOM     74  N   THR A   7     -17.440 -57.677  71.077  1.00  6.31           N  
ATOM     75  CA  THR A   7     -16.528 -57.025  72.059  1.00  6.33           C  
ATOM     76  C   THR A   7     -15.527 -56.106  71.375  1.00  5.50           C  
ATOM     77  O   THR A   7     -15.052 -55.161  71.978  1.00  5.84           O  
ATOM     78  CB  THR A   7     -15.758 -58.078  72.857  1.00  6.66           C  
ATOM     79  OG1 THR A   7     -15.323 -59.136  71.997  1.00  7.45           O  
ATOM     80  CG2 THR A   7     -16.651 -58.624  73.977  1.00  7.27           C  
ATOM     81  H   THR A   7     -17.457 -58.646  70.984  1.00  5.99           H  
ATOM     82  HA  THR A   7     -17.123 -56.437  72.739  1.00  7.02           H  
ATOM     83  HB  THR A   7     -14.892 -57.610  73.303  1.00  6.12           H  
ATOM     84  HG1 THR A   7     -16.031 -59.783  71.913  1.00  7.59           H  
ATOM     85 HG21 THR A   7     -17.574 -58.059  74.021  1.00  7.64           H  
ATOM     86 HG22 THR A   7     -16.870 -59.665  73.793  1.00  7.66           H  
ATOM     87 HG23 THR A   7     -16.132 -58.528  74.918  1.00  7.22           H  
ATOM     88  N   LYS A   8     -15.157 -56.388  70.154  1.00  4.70           N  
ATOM     89  CA  LYS A   8     -14.123 -55.542  69.504  1.00  4.20           C  
ATOM     90  C   LYS A   8     -14.466 -55.169  68.066  1.00  3.46           C  
ATOM     91  O   LYS A   8     -13.913 -54.216  67.558  1.00  3.58           O  
ATOM     92  CB  LYS A   8     -12.816 -56.316  69.552  1.00  4.51           C  
ATOM     93  CG  LYS A   8     -12.110 -55.967  70.859  1.00  4.99           C  
ATOM     94  CD  LYS A   8     -10.960 -56.943  71.115  1.00  5.53           C  
ATOM     95  CE  LYS A   8     -11.335 -57.894  72.255  1.00  6.31           C  
ATOM     96  NZ  LYS A   8     -10.455 -59.104  72.225  1.00  6.92           N  
ATOM     97  H   LYS A   8     -15.515 -57.173  69.695  1.00  4.71           H  
ATOM     98  HA  LYS A   8     -14.007 -54.629  70.074  1.00  4.58           H  
ATOM     99  HB2 LYS A   8     -13.032 -57.377  69.528  1.00  4.85           H  
ATOM    100  HB3 LYS A   8     -12.192 -56.049  68.715  1.00  4.56           H  
ATOM    101  HG2 LYS A   8     -11.724 -54.961  70.797  1.00  5.08           H  
ATOM    102  HG3 LYS A   8     -12.823 -56.026  71.671  1.00  5.32           H  
ATOM    103  HD2 LYS A   8     -10.763 -57.515  70.220  1.00  5.78           H  
ATOM    104  HD3 LYS A   8     -10.074 -56.390  71.391  1.00  5.51           H  
ATOM    105  HE2 LYS A   8     -11.211 -57.384  73.198  1.00  6.55           H  
ATOM    106  HE3 LYS A   8     -12.367 -58.196  72.144  1.00  6.53           H  
ATOM    107  HZ1 LYS A   8      -9.709 -58.986  71.506  1.00  7.10           H  
ATOM    108  HZ2 LYS A   8     -10.017 -59.234  73.157  1.00  7.33           H  
ATOM    109  HZ3 LYS A   8     -11.028 -59.940  71.996  1.00  7.03           H  
ATOM    110  N   LYS A   9     -15.352 -55.870  67.391  1.00  3.13           N  
ATOM    111  CA  LYS A   9     -15.661 -55.439  65.990  1.00  2.63           C  
ATOM    112  C   LYS A   9     -16.357 -54.084  66.026  1.00  2.13           C  
ATOM    113  O   LYS A   9     -16.435 -53.416  65.019  1.00  1.89           O  
ATOM    114  CB  LYS A   9     -16.546 -56.424  65.235  1.00  3.00           C  
ATOM    115  CG  LYS A   9     -16.045 -56.538  63.789  1.00  3.56           C  
ATOM    116  CD  LYS A   9     -17.232 -56.599  62.837  1.00  3.94           C  
ATOM    117  CE  LYS A   9     -16.762 -57.153  61.497  1.00  4.57           C  
ATOM    118  NZ  LYS A   9     -17.890 -57.840  60.807  1.00  5.31           N  
ATOM    119  H   LYS A   9     -15.800 -56.643  67.794  1.00  3.53           H  
ATOM    120  HA  LYS A   9     -14.723 -55.327  65.460  1.00  2.69           H  
ATOM    121  HB2 LYS A   9     -16.504 -57.377  65.705  1.00  3.41           H  
ATOM    122  HB3 LYS A   9     -17.565 -56.068  65.233  1.00  3.06           H  
ATOM    123  HG2 LYS A   9     -15.437 -55.676  63.544  1.00  3.84           H  
ATOM    124  HG3 LYS A   9     -15.453 -57.433  63.683  1.00  3.94           H  
ATOM    125  HD2 LYS A   9     -17.993 -57.245  63.249  1.00  4.14           H  
ATOM    126  HD3 LYS A   9     -17.633 -55.607  62.692  1.00  4.05           H  
ATOM    127  HE2 LYS A   9     -16.406 -56.344  60.879  1.00  4.72           H  
ATOM    128  HE3 LYS A   9     -15.961 -57.858  61.665  1.00  4.78           H  
ATOM    129  HZ1 LYS A   9     -18.786 -57.643  61.302  1.00  5.48           H  
ATOM    130  HZ2 LYS A   9     -17.952 -57.490  59.829  1.00  5.58           H  
ATOM    131  HZ3 LYS A   9     -17.717 -58.867  60.800  1.00  5.71           H  
ATOM    132  N   THR A  10     -16.829 -53.631  67.179  1.00  2.18           N  
ATOM    133  CA  THR A  10     -17.446 -52.265  67.226  1.00  1.97           C  
ATOM    134  C   THR A  10     -16.349 -51.294  66.744  1.00  1.72           C  
ATOM    135  O   THR A  10     -16.596 -50.322  66.059  1.00  1.50           O  
ATOM    136  CB  THR A  10     -17.875 -51.927  68.662  1.00  2.45           C  
ATOM    137  OG1 THR A  10     -18.381 -53.097  69.296  1.00  2.74           O  
ATOM    138  CG2 THR A  10     -18.972 -50.864  68.627  1.00  2.57           C  
ATOM    139  H   THR A  10     -16.735 -54.156  68.000  1.00  2.52           H  
ATOM    140  HA  THR A  10     -18.297 -52.224  66.559  1.00  1.83           H  
ATOM    141  HB  THR A  10     -17.029 -51.551  69.216  1.00  2.64           H  
ATOM    142  HG1 THR A  10     -17.687 -53.465  69.844  1.00  3.00           H  
ATOM    143 HG21 THR A  10     -18.615 -49.995  68.095  1.00  2.72           H  
ATOM    144 HG22 THR A  10     -19.839 -51.263  68.124  1.00  2.67           H  
ATOM    145 HG23 THR A  10     -19.238 -50.586  69.637  1.00  2.97           H  
ATOM    146  N   GLN A  11     -15.125 -51.629  67.082  1.00  1.85           N  
ATOM    147  CA  GLN A  11     -13.936 -50.849  66.664  1.00  1.72           C  
ATOM    148  C   GLN A  11     -13.755 -50.946  65.135  1.00  1.46           C  
ATOM    149  O   GLN A  11     -13.346 -49.997  64.511  1.00  1.31           O  
ATOM    150  CB  GLN A  11     -12.699 -51.446  67.364  1.00  2.02           C  
ATOM    151  CG  GLN A  11     -11.848 -50.329  67.976  1.00  2.29           C  
ATOM    152  CD  GLN A  11     -10.537 -50.910  68.516  1.00  2.70           C  
ATOM    153  OE1 GLN A  11      -9.958 -51.802  67.925  1.00  3.18           O  
ATOM    154  NE2 GLN A  11     -10.042 -50.434  69.626  1.00  3.01           N  
ATOM    155  H   GLN A  11     -14.990 -52.431  67.609  1.00  2.10           H  
ATOM    156  HA  GLN A  11     -14.057 -49.819  66.954  1.00  1.70           H  
ATOM    157  HB2 GLN A  11     -13.022 -52.117  68.148  1.00  2.46           H  
ATOM    158  HB3 GLN A  11     -12.107 -51.996  66.647  1.00  2.03           H  
ATOM    159  HG2 GLN A  11     -11.628 -49.588  67.222  1.00  2.39           H  
ATOM    160  HG3 GLN A  11     -12.391 -49.869  68.787  1.00  2.68           H  
ATOM    161 HE21 GLN A  11     -10.511 -49.716  70.100  1.00  3.17           H  
ATOM    162 HE22 GLN A  11      -9.203 -50.791  69.984  1.00  3.37           H  
ATOM    163  N   LEU A  12     -14.037 -52.089  64.533  1.00  1.53           N  
ATOM    164  CA  LEU A  12     -13.866 -52.230  63.043  1.00  1.49           C  
ATOM    165  C   LEU A  12     -14.873 -51.328  62.326  1.00  1.17           C  
ATOM    166  O   LEU A  12     -14.496 -50.460  61.562  1.00  1.13           O  
ATOM    167  CB  LEU A  12     -14.087 -53.689  62.614  1.00  1.83           C  
ATOM    168  CG  LEU A  12     -13.046 -54.085  61.549  1.00  2.10           C  
ATOM    169  CD1 LEU A  12     -11.940 -54.926  62.194  1.00  2.54           C  
ATOM    170  CD2 LEU A  12     -13.715 -54.905  60.436  1.00  2.77           C  
ATOM    171  H   LEU A  12     -14.348 -52.851  65.059  1.00  1.71           H  
ATOM    172  HA  LEU A  12     -12.865 -51.925  62.772  1.00  1.56           H  
ATOM    173  HB2 LEU A  12     -13.985 -54.331  63.476  1.00  2.06           H  
ATOM    174  HB3 LEU A  12     -15.080 -53.797  62.202  1.00  1.92           H  
ATOM    175  HG  LEU A  12     -12.610 -53.193  61.123  1.00  2.18           H  
ATOM    176 HD11 LEU A  12     -12.330 -55.425  63.068  1.00  2.83           H  
ATOM    177 HD12 LEU A  12     -11.587 -55.663  61.486  1.00  2.88           H  
ATOM    178 HD13 LEU A  12     -11.121 -54.283  62.481  1.00  2.98           H  
ATOM    179 HD21 LEU A  12     -14.294 -55.705  60.872  1.00  3.21           H  
ATOM    180 HD22 LEU A  12     -14.364 -54.265  59.855  1.00  3.10           H  
ATOM    181 HD23 LEU A  12     -12.955 -55.323  59.791  1.00  3.13           H  
ATOM    182  N   GLN A  13     -16.155 -51.504  62.583  1.00  1.08           N  
ATOM    183  CA  GLN A  13     -17.192 -50.623  61.939  1.00  0.97           C  
ATOM    184  C   GLN A  13     -16.798 -49.161  62.167  1.00  0.87           C  
ATOM    185  O   GLN A  13     -17.075 -48.287  61.369  1.00  0.94           O  
ATOM    186  CB  GLN A  13     -18.553 -50.855  62.597  1.00  1.13           C  
ATOM    187  CG  GLN A  13     -19.022 -52.290  62.353  1.00  1.53           C  
ATOM    188  CD  GLN A  13     -20.433 -52.467  62.928  1.00  2.14           C  
ATOM    189  OE1 GLN A  13     -20.855 -51.711  63.782  1.00  2.54           O  
ATOM    190  NE2 GLN A  13     -21.185 -53.441  62.494  1.00  2.92           N  
ATOM    191  H   GLN A  13     -16.433 -52.195  63.212  1.00  1.20           H  
ATOM    192  HA  GLN A  13     -17.250 -50.831  60.882  1.00  1.04           H  
ATOM    193  HB2 GLN A  13     -18.468 -50.682  63.660  1.00  1.37           H  
ATOM    194  HB3 GLN A  13     -19.272 -50.168  62.179  1.00  1.32           H  
ATOM    195  HG2 GLN A  13     -19.034 -52.489  61.291  1.00  1.92           H  
ATOM    196  HG3 GLN A  13     -18.348 -52.977  62.842  1.00  1.87           H  
ATOM    197 HE21 GLN A  13     -20.848 -54.053  61.808  1.00  3.15           H  
ATOM    198 HE22 GLN A  13     -22.089 -53.560  62.855  1.00  3.55           H  
ATOM    199  N   LEU A  14     -16.136 -48.919  63.264  1.00  0.92           N  
ATOM    200  CA  LEU A  14     -15.678 -47.557  63.602  1.00  1.02           C  
ATOM    201  C   LEU A  14     -14.654 -47.100  62.564  1.00  0.87           C  
ATOM    202  O   LEU A  14     -14.765 -46.039  61.993  1.00  0.86           O  
ATOM    203  CB  LEU A  14     -15.020 -47.622  64.984  1.00  1.31           C  
ATOM    204  CG  LEU A  14     -15.753 -46.701  65.965  1.00  2.10           C  
ATOM    205  CD1 LEU A  14     -16.024 -47.465  67.267  1.00  2.65           C  
ATOM    206  CD2 LEU A  14     -14.888 -45.461  66.245  1.00  2.91           C  
ATOM    207  H   LEU A  14     -15.929 -49.655  63.875  1.00  1.01           H  
ATOM    208  HA  LEU A  14     -16.516 -46.878  63.620  1.00  1.11           H  
ATOM    209  HB2 LEU A  14     -15.067 -48.641  65.343  1.00  1.41           H  
ATOM    210  HB3 LEU A  14     -13.984 -47.323  64.910  1.00  1.67           H  
ATOM    211  HG  LEU A  14     -16.696 -46.393  65.534  1.00  2.56           H  
ATOM    212 HD11 LEU A  14     -15.128 -47.977  67.577  1.00  3.10           H  
ATOM    213 HD12 LEU A  14     -16.324 -46.777  68.036  1.00  3.14           H  
ATOM    214 HD13 LEU A  14     -16.813 -48.187  67.102  1.00  2.86           H  
ATOM    215 HD21 LEU A  14     -14.019 -45.464  65.600  1.00  3.38           H  
ATOM    216 HD22 LEU A  14     -15.471 -44.571  66.055  1.00  3.36           H  
ATOM    217 HD23 LEU A  14     -14.567 -45.466  67.277  1.00  3.22           H  
ATOM    218  N   GLU A  15     -13.655 -47.908  62.325  1.00  0.85           N  
ATOM    219  CA  GLU A  15     -12.597 -47.558  61.336  1.00  0.85           C  
ATOM    220  C   GLU A  15     -13.227 -47.293  59.965  1.00  0.65           C  
ATOM    221  O   GLU A  15     -12.673 -46.578  59.153  1.00  0.66           O  
ATOM    222  CB  GLU A  15     -11.609 -48.729  61.243  1.00  1.02           C  
ATOM    223  CG  GLU A  15     -10.215 -48.274  61.679  1.00  1.38           C  
ATOM    224  CD  GLU A  15      -9.206 -49.381  61.376  1.00  1.89           C  
ATOM    225  OE1 GLU A  15      -9.294 -49.955  60.303  1.00  2.42           O  
ATOM    226  OE2 GLU A  15      -8.365 -49.639  62.221  1.00  2.50           O  
ATOM    227  H   GLU A  15     -13.598 -48.754  62.802  1.00  0.92           H  
ATOM    228  HA  GLU A  15     -12.077 -46.671  61.667  1.00  0.96           H  
ATOM    229  HB2 GLU A  15     -11.942 -49.526  61.893  1.00  1.20           H  
ATOM    230  HB3 GLU A  15     -11.565 -49.092  60.227  1.00  1.12           H  
ATOM    231  HG2 GLU A  15      -9.943 -47.378  61.140  1.00  1.71           H  
ATOM    232  HG3 GLU A  15     -10.216 -48.070  62.740  1.00  1.81           H  
ATOM    233  N   HIS A  16     -14.379 -47.861  59.704  1.00  0.59           N  
ATOM    234  CA  HIS A  16     -15.041 -47.635  58.387  1.00  0.59           C  
ATOM    235  C   HIS A  16     -15.524 -46.176  58.324  1.00  0.56           C  
ATOM    236  O   HIS A  16     -15.234 -45.457  57.392  1.00  0.59           O  
ATOM    237  CB  HIS A  16     -16.210 -48.652  58.222  1.00  0.71           C  
ATOM    238  CG  HIS A  16     -17.507 -47.976  57.822  1.00  0.80           C  
ATOM    239  ND1 HIS A  16     -18.638 -48.009  58.620  1.00  1.02           N  
ATOM    240  CD2 HIS A  16     -17.840 -47.213  56.732  1.00  0.83           C  
ATOM    241  CE1 HIS A  16     -19.589 -47.283  58.005  1.00  1.17           C  
ATOM    242  NE2 HIS A  16     -19.155 -46.775  56.849  1.00  1.07           N  
ATOM    243  H   HIS A  16     -14.808 -48.431  60.375  1.00  0.63           H  
ATOM    244  HA  HIS A  16     -14.317 -47.797  57.602  1.00  0.68           H  
ATOM    245  HB2 HIS A  16     -15.944 -49.366  57.460  1.00  0.84           H  
ATOM    246  HB3 HIS A  16     -16.356 -49.175  59.156  1.00  0.75           H  
ATOM    247  HD1 HIS A  16     -18.730 -48.477  59.477  1.00  1.09           H  
ATOM    248  HD2 HIS A  16     -17.177 -46.976  55.914  1.00  0.74           H  
ATOM    249  HE1 HIS A  16     -20.582 -47.127  58.399  1.00  1.38           H  
ATOM    250  N   LEU A  17     -16.280 -45.756  59.304  1.00  0.63           N  
ATOM    251  CA  LEU A  17     -16.811 -44.360  59.311  1.00  0.76           C  
ATOM    252  C   LEU A  17     -15.648 -43.357  59.253  1.00  0.63           C  
ATOM    253  O   LEU A  17     -15.657 -42.429  58.467  1.00  0.64           O  
ATOM    254  CB  LEU A  17     -17.628 -44.152  60.589  1.00  1.02           C  
ATOM    255  CG  LEU A  17     -19.020 -44.800  60.431  1.00  1.32           C  
ATOM    256  CD1 LEU A  17     -19.271 -45.795  61.572  1.00  2.07           C  
ATOM    257  CD2 LEU A  17     -20.104 -43.716  60.458  1.00  1.71           C  
ATOM    258  H   LEU A  17     -16.513 -46.367  60.035  1.00  0.68           H  
ATOM    259  HA  LEU A  17     -17.449 -44.218  58.451  1.00  0.87           H  
ATOM    260  HB2 LEU A  17     -17.107 -44.609  61.419  1.00  1.14           H  
ATOM    261  HB3 LEU A  17     -17.739 -43.095  60.773  1.00  1.12           H  
ATOM    262  HG  LEU A  17     -19.066 -45.328  59.490  1.00  1.70           H  
ATOM    263 HD11 LEU A  17     -18.325 -46.127  61.977  1.00  2.56           H  
ATOM    264 HD12 LEU A  17     -19.847 -45.317  62.351  1.00  2.51           H  
ATOM    265 HD13 LEU A  17     -19.818 -46.647  61.193  1.00  2.53           H  
ATOM    266 HD21 LEU A  17     -19.711 -42.802  60.036  1.00  2.08           H  
ATOM    267 HD22 LEU A  17     -20.954 -44.042  59.876  1.00  2.20           H  
ATOM    268 HD23 LEU A  17     -20.414 -43.539  61.477  1.00  2.10           H  
ATOM    269  N   LEU A  18     -14.647 -43.549  60.069  1.00  0.61           N  
ATOM    270  CA  LEU A  18     -13.466 -42.632  60.071  1.00  0.62           C  
ATOM    271  C   LEU A  18     -12.630 -42.843  58.797  1.00  0.52           C  
ATOM    272  O   LEU A  18     -11.809 -42.020  58.443  1.00  0.55           O  
ATOM    273  CB  LEU A  18     -12.600 -42.908  61.299  1.00  0.77           C  
ATOM    274  CG  LEU A  18     -13.412 -42.645  62.571  1.00  0.80           C  
ATOM    275  CD1 LEU A  18     -12.817 -43.452  63.728  1.00  1.32           C  
ATOM    276  CD2 LEU A  18     -13.371 -41.149  62.911  1.00  1.12           C  
ATOM    277  H   LEU A  18     -14.664 -44.309  60.680  1.00  0.66           H  
ATOM    278  HA  LEU A  18     -13.812 -41.609  60.102  1.00  0.67           H  
ATOM    279  HB2 LEU A  18     -12.276 -43.939  61.285  1.00  0.94           H  
ATOM    280  HB3 LEU A  18     -11.738 -42.259  61.285  1.00  1.01           H  
ATOM    281  HG  LEU A  18     -14.436 -42.951  62.411  1.00  1.02           H  
ATOM    282 HD11 LEU A  18     -11.747 -43.523  63.604  1.00  1.90           H  
ATOM    283 HD12 LEU A  18     -13.040 -42.958  64.662  1.00  1.79           H  
ATOM    284 HD13 LEU A  18     -13.246 -44.443  63.733  1.00  1.70           H  
ATOM    285 HD21 LEU A  18     -13.060 -40.587  62.042  1.00  1.59           H  
ATOM    286 HD22 LEU A  18     -14.355 -40.823  63.215  1.00  1.78           H  
ATOM    287 HD23 LEU A  18     -12.672 -40.978  63.717  1.00  1.43           H  
ATOM    288  N   LEU A  19     -12.806 -43.961  58.133  1.00  0.49           N  
ATOM    289  CA  LEU A  19     -12.019 -44.256  56.897  1.00  0.54           C  
ATOM    290  C   LEU A  19     -12.532 -43.379  55.739  1.00  0.52           C  
ATOM    291  O   LEU A  19     -11.757 -42.782  55.012  1.00  0.55           O  
ATOM    292  CB  LEU A  19     -12.175 -45.770  56.586  1.00  0.66           C  
ATOM    293  CG  LEU A  19     -11.966 -46.092  55.092  1.00  0.69           C  
ATOM    294  CD1 LEU A  19     -11.278 -47.459  54.951  1.00  1.19           C  
ATOM    295  CD2 LEU A  19     -13.330 -46.119  54.381  1.00  1.03           C  
ATOM    296  H   LEU A  19     -13.458 -44.615  58.450  1.00  0.50           H  
ATOM    297  HA  LEU A  19     -10.977 -44.033  57.078  1.00  0.60           H  
ATOM    298  HB2 LEU A  19     -11.449 -46.320  57.164  1.00  1.00           H  
ATOM    299  HB3 LEU A  19     -13.164 -46.088  56.879  1.00  0.80           H  
ATOM    300  HG  LEU A  19     -11.342 -45.331  54.647  1.00  1.10           H  
ATOM    301 HD11 LEU A  19     -11.338 -47.994  55.888  1.00  1.63           H  
ATOM    302 HD12 LEU A  19     -11.766 -48.034  54.178  1.00  1.76           H  
ATOM    303 HD13 LEU A  19     -10.241 -47.312  54.688  1.00  1.70           H  
ATOM    304 HD21 LEU A  19     -14.077 -45.654  55.009  1.00  1.51           H  
ATOM    305 HD22 LEU A  19     -13.260 -45.577  53.448  1.00  1.61           H  
ATOM    306 HD23 LEU A  19     -13.617 -47.141  54.181  1.00  1.60           H  
ATOM    307  N   ASP A  20     -13.824 -43.314  55.561  1.00  0.55           N  
ATOM    308  CA  ASP A  20     -14.394 -42.500  54.449  1.00  0.62           C  
ATOM    309  C   ASP A  20     -14.487 -41.026  54.855  1.00  0.52           C  
ATOM    310  O   ASP A  20     -14.509 -40.148  54.012  1.00  0.52           O  
ATOM    311  CB  ASP A  20     -15.789 -43.030  54.107  1.00  0.78           C  
ATOM    312  CG  ASP A  20     -15.673 -44.124  53.043  1.00  1.29           C  
ATOM    313  OD1 ASP A  20     -14.795 -44.016  52.202  1.00  1.90           O  
ATOM    314  OD2 ASP A  20     -16.462 -45.054  53.089  1.00  1.94           O  
ATOM    315  H   ASP A  20     -14.422 -43.810  56.154  1.00  0.57           H  
ATOM    316  HA  ASP A  20     -13.758 -42.590  53.581  1.00  0.70           H  
ATOM    317  HB2 ASP A  20     -16.245 -43.440  54.997  1.00  1.03           H  
ATOM    318  HB3 ASP A  20     -16.399 -42.224  53.728  1.00  1.02           H  
ATOM    319  N   LEU A  21     -14.543 -40.744  56.133  1.00  0.53           N  
ATOM    320  CA  LEU A  21     -14.639 -39.325  56.582  1.00  0.55           C  
ATOM    321  C   LEU A  21     -13.271 -38.650  56.465  1.00  0.53           C  
ATOM    322  O   LEU A  21     -13.166 -37.519  56.025  1.00  0.60           O  
ATOM    323  CB  LEU A  21     -15.115 -39.279  58.039  1.00  0.61           C  
ATOM    324  CG  LEU A  21     -16.646 -39.266  58.072  1.00  0.65           C  
ATOM    325  CD1 LEU A  21     -17.135 -39.481  59.505  1.00  0.98           C  
ATOM    326  CD2 LEU A  21     -17.157 -37.917  57.561  1.00  0.97           C  
ATOM    327  H   LEU A  21     -14.526 -41.466  56.795  1.00  0.60           H  
ATOM    328  HA  LEU A  21     -15.347 -38.802  55.959  1.00  0.60           H  
ATOM    329  HB2 LEU A  21     -14.749 -40.150  58.565  1.00  0.82           H  
ATOM    330  HB3 LEU A  21     -14.739 -38.386  58.515  1.00  0.86           H  
ATOM    331  HG  LEU A  21     -17.024 -40.058  57.441  1.00  1.01           H  
ATOM    332 HD11 LEU A  21     -16.564 -38.859  60.178  1.00  1.53           H  
ATOM    333 HD12 LEU A  21     -18.181 -39.217  59.570  1.00  1.51           H  
ATOM    334 HD13 LEU A  21     -17.008 -40.518  59.777  1.00  1.47           H  
ATOM    335 HD21 LEU A  21     -16.626 -37.118  58.057  1.00  1.57           H  
ATOM    336 HD22 LEU A  21     -16.993 -37.849  56.496  1.00  1.57           H  
ATOM    337 HD23 LEU A  21     -18.214 -37.829  57.768  1.00  1.25           H  
ATOM    338  N   GLN A  22     -12.225 -39.332  56.859  1.00  0.55           N  
ATOM    339  CA  GLN A  22     -10.861 -38.732  56.782  1.00  0.60           C  
ATOM    340  C   GLN A  22     -10.376 -38.705  55.329  1.00  0.61           C  
ATOM    341  O   GLN A  22      -9.863 -37.710  54.865  1.00  0.73           O  
ATOM    342  CB  GLN A  22      -9.889 -39.555  57.633  1.00  0.64           C  
ATOM    343  CG  GLN A  22     -10.229 -39.381  59.119  1.00  1.60           C  
ATOM    344  CD  GLN A  22      -8.938 -39.327  59.942  1.00  2.33           C  
ATOM    345  OE1 GLN A  22      -8.282 -38.306  59.997  1.00  2.71           O  
ATOM    346  NE2 GLN A  22      -8.546 -40.388  60.594  1.00  3.07           N  
ATOM    347  H   GLN A  22     -12.339 -40.239  57.211  1.00  0.59           H  
ATOM    348  HA  GLN A  22     -10.897 -37.722  57.160  1.00  0.65           H  
ATOM    349  HB2 GLN A  22      -9.970 -40.599  57.364  1.00  1.05           H  
ATOM    350  HB3 GLN A  22      -8.879 -39.216  57.455  1.00  1.04           H  
ATOM    351  HG2 GLN A  22     -10.783 -38.463  59.257  1.00  2.02           H  
ATOM    352  HG3 GLN A  22     -10.829 -40.216  59.450  1.00  2.02           H  
ATOM    353 HE21 GLN A  22      -9.076 -41.211  60.557  1.00  3.35           H  
ATOM    354 HE22 GLN A  22      -7.717 -40.363  61.118  1.00  3.59           H  
ATOM    355  N   MET A  23     -10.518 -39.788  54.609  1.00  0.58           N  
ATOM    356  CA  MET A  23     -10.041 -39.803  53.193  1.00  0.64           C  
ATOM    357  C   MET A  23     -10.829 -38.798  52.353  1.00  0.58           C  
ATOM    358  O   MET A  23     -10.293 -38.175  51.455  1.00  0.61           O  
ATOM    359  CB  MET A  23     -10.233 -41.199  52.600  1.00  0.79           C  
ATOM    360  CG  MET A  23      -9.165 -42.154  53.153  1.00  1.04           C  
ATOM    361  SD  MET A  23      -8.459 -43.149  51.810  1.00  1.40           S  
ATOM    362  CE  MET A  23      -7.082 -43.854  52.750  1.00  1.98           C  
ATOM    363  H   MET A  23     -10.927 -40.590  55.001  1.00  0.59           H  
ATOM    364  HA  MET A  23      -8.994 -39.541  53.165  1.00  0.69           H  
ATOM    365  HB2 MET A  23     -11.215 -41.563  52.866  1.00  1.06           H  
ATOM    366  HB3 MET A  23     -10.150 -41.141  51.525  1.00  0.98           H  
ATOM    367  HG2 MET A  23      -8.378 -41.586  53.625  1.00  1.24           H  
ATOM    368  HG3 MET A  23      -9.619 -42.810  53.881  1.00  1.42           H  
ATOM    369  HE1 MET A  23      -6.677 -43.100  53.412  1.00  2.52           H  
ATOM    370  HE2 MET A  23      -7.435 -44.696  53.328  1.00  2.35           H  
ATOM    371  HE3 MET A  23      -6.312 -44.184  52.072  1.00  2.44           H  
ATOM    372  N   ILE A  24     -12.099 -38.656  52.617  1.00  0.57           N  
ATOM    373  CA  ILE A  24     -12.932 -37.713  51.817  1.00  0.58           C  
ATOM    374  C   ILE A  24     -12.916 -36.284  52.403  1.00  0.52           C  
ATOM    375  O   ILE A  24     -12.368 -35.372  51.813  1.00  0.55           O  
ATOM    376  CB  ILE A  24     -14.374 -38.238  51.761  1.00  0.71           C  
ATOM    377  CG1 ILE A  24     -14.375 -39.679  51.210  1.00  1.60           C  
ATOM    378  CG2 ILE A  24     -15.236 -37.332  50.867  1.00  1.19           C  
ATOM    379  CD1 ILE A  24     -13.924 -39.708  49.738  1.00  2.39           C  
ATOM    380  H   ILE A  24     -12.513 -39.188  53.330  1.00  0.61           H  
ATOM    381  HA  ILE A  24     -12.542 -37.672  50.813  1.00  0.63           H  
ATOM    382  HB  ILE A  24     -14.789 -38.241  52.760  1.00  1.09           H  
ATOM    383 HG12 ILE A  24     -13.702 -40.285  51.798  1.00  2.05           H  
ATOM    384 HG13 ILE A  24     -15.373 -40.086  51.282  1.00  2.19           H  
ATOM    385 HG21 ILE A  24     -14.650 -36.993  50.025  1.00  1.83           H  
ATOM    386 HG22 ILE A  24     -16.090 -37.888  50.509  1.00  1.71           H  
ATOM    387 HG23 ILE A  24     -15.572 -36.479  51.437  1.00  1.69           H  
ATOM    388 HD11 ILE A  24     -13.434 -38.780  49.488  1.00  2.97           H  
ATOM    389 HD12 ILE A  24     -13.238 -40.529  49.587  1.00  2.68           H  
ATOM    390 HD13 ILE A  24     -14.787 -39.839  49.101  1.00  2.86           H  
ATOM    391  N   LEU A  25     -13.572 -36.080  53.522  1.00  0.53           N  
ATOM    392  CA  LEU A  25     -13.684 -34.700  54.107  1.00  0.56           C  
ATOM    393  C   LEU A  25     -12.340 -34.080  54.514  1.00  0.59           C  
ATOM    394  O   LEU A  25     -12.249 -32.872  54.642  1.00  0.67           O  
ATOM    395  CB  LEU A  25     -14.636 -34.735  55.305  1.00  0.67           C  
ATOM    396  CG  LEU A  25     -16.062 -34.489  54.798  1.00  0.71           C  
ATOM    397  CD1 LEU A  25     -16.666 -35.803  54.301  1.00  1.28           C  
ATOM    398  CD2 LEU A  25     -16.927 -33.914  55.926  1.00  1.15           C  
ATOM    399  H   LEU A  25     -14.041 -36.827  53.951  1.00  0.58           H  
ATOM    400  HA  LEU A  25     -14.122 -34.059  53.355  1.00  0.59           H  
ATOM    401  HB2 LEU A  25     -14.578 -35.700  55.786  1.00  0.88           H  
ATOM    402  HB3 LEU A  25     -14.367 -33.960  56.005  1.00  0.89           H  
ATOM    403  HG  LEU A  25     -16.028 -33.785  53.979  1.00  1.05           H  
ATOM    404 HD11 LEU A  25     -15.925 -36.350  53.741  1.00  1.74           H  
ATOM    405 HD12 LEU A  25     -16.987 -36.393  55.146  1.00  1.93           H  
ATOM    406 HD13 LEU A  25     -17.514 -35.592  53.665  1.00  1.69           H  
ATOM    407 HD21 LEU A  25     -16.296 -33.617  56.752  1.00  1.73           H  
ATOM    408 HD22 LEU A  25     -17.466 -33.053  55.558  1.00  1.44           H  
ATOM    409 HD23 LEU A  25     -17.631 -34.662  56.262  1.00  1.80           H  
ATOM    410  N   ASN A  26     -11.291 -34.843  54.690  1.00  0.63           N  
ATOM    411  CA  ASN A  26      -9.987 -34.195  55.045  1.00  0.76           C  
ATOM    412  C   ASN A  26      -9.527 -33.386  53.826  1.00  0.77           C  
ATOM    413  O   ASN A  26      -8.884 -32.363  53.949  1.00  0.90           O  
ATOM    414  CB  ASN A  26      -8.931 -35.243  55.391  1.00  0.89           C  
ATOM    415  CG  ASN A  26      -7.699 -34.552  55.978  1.00  1.15           C  
ATOM    416  OD1 ASN A  26      -7.450 -33.392  55.711  1.00  1.82           O  
ATOM    417  ND2 ASN A  26      -6.910 -35.223  56.770  1.00  1.63           N  
ATOM    418  H   ASN A  26     -11.354 -35.813  54.572  1.00  0.62           H  
ATOM    419  HA  ASN A  26     -10.130 -33.528  55.886  1.00  0.84           H  
ATOM    420  HB2 ASN A  26      -9.336 -35.932  56.117  1.00  1.15           H  
ATOM    421  HB3 ASN A  26      -8.648 -35.781  54.499  1.00  1.00           H  
ATOM    422 HD21 ASN A  26      -7.112 -36.158  56.983  1.00  2.15           H  
ATOM    423 HD22 ASN A  26      -6.117 -34.793  57.153  1.00  1.90           H  
ATOM    424  N   GLY A  27      -9.867 -33.847  52.645  1.00  0.70           N  
ATOM    425  CA  GLY A  27      -9.472 -33.127  51.401  1.00  0.77           C  
ATOM    426  C   GLY A  27     -10.303 -31.849  51.237  1.00  0.66           C  
ATOM    427  O   GLY A  27      -9.772 -30.803  50.915  1.00  0.77           O  
ATOM    428  H   GLY A  27     -10.387 -34.677  52.579  1.00  0.65           H  
ATOM    429  HA2 GLY A  27      -8.424 -32.868  51.453  1.00  0.93           H  
ATOM    430  HA3 GLY A  27      -9.640 -33.769  50.550  1.00  0.87           H  
ATOM    431  N   ILE A  28     -11.601 -31.919  51.444  1.00  0.63           N  
ATOM    432  CA  ILE A  28     -12.446 -30.694  51.285  1.00  0.68           C  
ATOM    433  C   ILE A  28     -12.141 -29.695  52.413  1.00  0.77           C  
ATOM    434  O   ILE A  28     -12.479 -28.530  52.321  1.00  1.04           O  
ATOM    435  CB  ILE A  28     -13.942 -31.066  51.281  1.00  0.77           C  
ATOM    436  CG1 ILE A  28     -14.770 -29.824  50.929  1.00  1.51           C  
ATOM    437  CG2 ILE A  28     -14.377 -31.596  52.653  1.00  0.81           C  
ATOM    438  CD1 ILE A  28     -16.108 -30.258  50.327  1.00  1.92           C  
ATOM    439  H   ILE A  28     -12.012 -32.772  51.697  1.00  0.70           H  
ATOM    440  HA  ILE A  28     -12.201 -30.230  50.341  1.00  0.91           H  
ATOM    441  HB  ILE A  28     -14.114 -31.831  50.538  1.00  1.27           H  
ATOM    442 HG12 ILE A  28     -14.947 -29.244  51.823  1.00  2.07           H  
ATOM    443 HG13 ILE A  28     -14.232 -29.225  50.210  1.00  2.17           H  
ATOM    444 HG21 ILE A  28     -13.506 -31.860  53.222  1.00  1.24           H  
ATOM    445 HG22 ILE A  28     -14.931 -30.832  53.180  1.00  1.47           H  
ATOM    446 HG23 ILE A  28     -15.001 -32.468  52.522  1.00  1.42           H  
ATOM    447 HD11 ILE A  28     -16.627 -30.897  51.026  1.00  2.32           H  
ATOM    448 HD12 ILE A  28     -16.710 -29.385  50.122  1.00  2.39           H  
ATOM    449 HD13 ILE A  28     -15.931 -30.798  49.408  1.00  2.35           H  
ATOM    450  N   ASN A  29     -11.493 -30.136  53.468  1.00  0.82           N  
ATOM    451  CA  ASN A  29     -11.155 -29.207  54.589  1.00  1.16           C  
ATOM    452  C   ASN A  29      -9.814 -28.512  54.312  1.00  1.22           C  
ATOM    453  O   ASN A  29      -9.265 -27.858  55.178  1.00  1.44           O  
ATOM    454  CB  ASN A  29     -11.041 -30.007  55.890  1.00  1.48           C  
ATOM    455  CG  ASN A  29     -11.228 -29.075  57.093  1.00  1.93           C  
ATOM    456  OD1 ASN A  29     -11.773 -27.997  56.963  1.00  2.47           O  
ATOM    457  ND2 ASN A  29     -10.798 -29.450  58.269  1.00  2.51           N  
ATOM    458  H   ASN A  29     -11.219 -31.074  53.522  1.00  0.81           H  
ATOM    459  HA  ASN A  29     -11.932 -28.465  54.689  1.00  1.35           H  
ATOM    460  HB2 ASN A  29     -11.799 -30.774  55.904  1.00  1.88           H  
ATOM    461  HB3 ASN A  29     -10.066 -30.466  55.943  1.00  1.79           H  
ATOM    462 HD21 ASN A  29     -10.362 -30.321  58.377  1.00  2.76           H  
ATOM    463 HD22 ASN A  29     -10.909 -28.859  59.043  1.00  3.05           H  
ATOM    464  N   ASN A  30      -9.276 -28.652  53.122  1.00  1.37           N  
ATOM    465  CA  ASN A  30      -7.973 -28.007  52.806  1.00  1.58           C  
ATOM    466  C   ASN A  30      -8.202 -26.656  52.123  1.00  1.35           C  
ATOM    467  O   ASN A  30      -7.325 -26.148  51.450  1.00  1.50           O  
ATOM    468  CB  ASN A  30      -7.188 -28.914  51.861  1.00  2.07           C  
ATOM    469  CG  ASN A  30      -5.688 -28.704  52.073  1.00  2.54           C  
ATOM    470  OD1 ASN A  30      -5.245 -27.599  52.313  1.00  2.96           O  
ATOM    471  ND2 ASN A  30      -4.883 -29.727  51.990  1.00  3.12           N  
ATOM    472  H   ASN A  30      -9.724 -29.184  52.438  1.00  1.51           H  
ATOM    473  HA  ASN A  30      -7.412 -27.864  53.717  1.00  1.80           H  
ATOM    474  HB2 ASN A  30      -7.441 -29.946  52.061  1.00  2.38           H  
ATOM    475  HB3 ASN A  30      -7.442 -28.671  50.842  1.00  2.38           H  
ATOM    476 HD21 ASN A  30      -5.241 -30.617  51.791  1.00  3.35           H  
ATOM    477 HD22 ASN A  30      -3.920 -29.605  52.127  1.00  3.64           H  
ATOM    478  N   TYR A  31      -9.364 -26.069  52.284  1.00  1.41           N  
ATOM    479  CA  TYR A  31      -9.626 -24.751  51.637  1.00  1.38           C  
ATOM    480  C   TYR A  31      -8.891 -23.665  52.418  1.00  1.50           C  
ATOM    481  O   TYR A  31      -9.424 -23.086  53.345  1.00  1.77           O  
ATOM    482  CB  TYR A  31     -11.138 -24.463  51.632  1.00  1.65           C  
ATOM    483  CG  TYR A  31     -11.625 -24.307  50.211  1.00  1.47           C  
ATOM    484  CD1 TYR A  31     -11.369 -23.125  49.508  1.00  1.85           C  
ATOM    485  CD2 TYR A  31     -12.332 -25.347  49.601  1.00  2.07           C  
ATOM    486  CE1 TYR A  31     -11.821 -22.984  48.192  1.00  2.18           C  
ATOM    487  CE2 TYR A  31     -12.785 -25.209  48.285  1.00  2.59           C  
ATOM    488  CZ  TYR A  31     -12.530 -24.027  47.578  1.00  2.43           C  
ATOM    489  OH  TYR A  31     -12.974 -23.892  46.276  1.00  3.17           O  
ATOM    490  H   TYR A  31     -10.058 -26.490  52.830  1.00  1.74           H  
ATOM    491  HA  TYR A  31      -9.254 -24.771  50.622  1.00  1.50           H  
ATOM    492  HB2 TYR A  31     -11.661 -25.284  52.098  1.00  2.01           H  
ATOM    493  HB3 TYR A  31     -11.340 -23.553  52.180  1.00  2.18           H  
ATOM    494  HD1 TYR A  31     -10.824 -22.321  49.982  1.00  2.46           H  
ATOM    495  HD2 TYR A  31     -12.528 -26.257  50.146  1.00  2.62           H  
ATOM    496  HE1 TYR A  31     -11.624 -22.071  47.649  1.00  2.77           H  
ATOM    497  HE2 TYR A  31     -13.330 -26.014  47.815  1.00  3.45           H  
ATOM    498  HH  TYR A  31     -13.138 -22.960  46.107  1.00  3.43           H  
ATOM    499  N   LYS A  32      -7.669 -23.389  52.050  1.00  1.74           N  
ATOM    500  CA  LYS A  32      -6.888 -22.343  52.765  1.00  2.26           C  
ATOM    501  C   LYS A  32      -7.009 -21.015  52.016  1.00  2.47           C  
ATOM    502  O   LYS A  32      -6.062 -20.258  51.928  1.00  3.03           O  
ATOM    503  CB  LYS A  32      -5.422 -22.769  52.826  1.00  2.79           C  
ATOM    504  CG  LYS A  32      -5.305 -24.040  53.672  1.00  2.95           C  
ATOM    505  CD  LYS A  32      -3.840 -24.489  53.740  1.00  3.40           C  
ATOM    506  CE  LYS A  32      -3.240 -24.115  55.102  1.00  4.01           C  
ATOM    507  NZ  LYS A  32      -1.968 -23.369  54.894  1.00  4.59           N  
ATOM    508  H   LYS A  32      -7.262 -23.874  51.300  1.00  1.81           H  
ATOM    509  HA  LYS A  32      -7.271 -22.232  53.768  1.00  2.41           H  
ATOM    510  HB2 LYS A  32      -5.063 -22.965  51.825  1.00  3.13           H  
ATOM    511  HB3 LYS A  32      -4.834 -21.983  53.274  1.00  3.30           H  
ATOM    512  HG2 LYS A  32      -5.670 -23.840  54.669  1.00  3.24           H  
ATOM    513  HG3 LYS A  32      -5.899 -24.824  53.225  1.00  3.17           H  
ATOM    514  HD2 LYS A  32      -3.789 -25.560  53.606  1.00  3.62           H  
ATOM    515  HD3 LYS A  32      -3.277 -24.003  52.957  1.00  3.68           H  
ATOM    516  HE2 LYS A  32      -3.935 -23.494  55.649  1.00  4.27           H  
ATOM    517  HE3 LYS A  32      -3.042 -25.014  55.667  1.00  4.30           H  
ATOM    518  HZ1 LYS A  32      -1.402 -23.846  54.164  1.00  4.76           H  
ATOM    519  HZ2 LYS A  32      -2.180 -22.399  54.586  1.00  4.75           H  
ATOM    520  HZ3 LYS A  32      -1.432 -23.341  55.786  1.00  5.08           H  
ATOM    521  N   ASN A  33      -8.168 -20.728  51.473  1.00  2.32           N  
ATOM    522  CA  ASN A  33      -8.352 -19.454  50.723  1.00  2.77           C  
ATOM    523  C   ASN A  33      -8.957 -18.379  51.661  1.00  2.83           C  
ATOM    524  O   ASN A  33      -9.971 -18.627  52.273  1.00  2.81           O  
ATOM    525  CB  ASN A  33      -9.306 -19.697  49.547  1.00  3.01           C  
ATOM    526  CG  ASN A  33      -8.574 -20.462  48.441  1.00  3.61           C  
ATOM    527  OD1 ASN A  33      -7.981 -21.493  48.691  1.00  4.04           O  
ATOM    528  ND2 ASN A  33      -8.593 -20.000  47.220  1.00  4.19           N  
ATOM    529  H   ASN A  33      -8.915 -21.355  51.554  1.00  2.13           H  
ATOM    530  HA  ASN A  33      -7.396 -19.129  50.345  1.00  3.24           H  
ATOM    531  HB2 ASN A  33     -10.153 -20.275  49.886  1.00  3.08           H  
ATOM    532  HB3 ASN A  33      -9.649 -18.749  49.160  1.00  3.31           H  
ATOM    533 HD21 ASN A  33      -9.073 -19.170  47.017  1.00  4.29           H  
ATOM    534 HD22 ASN A  33      -8.126 -20.483  46.506  1.00  4.80           H  
ATOM    535  N   PRO A  34      -8.338 -17.210  51.755  1.00  3.21           N  
ATOM    536  CA  PRO A  34      -8.860 -16.124  52.614  1.00  3.55           C  
ATOM    537  C   PRO A  34     -10.080 -15.449  51.952  1.00  3.63           C  
ATOM    538  O   PRO A  34     -10.693 -14.568  52.526  1.00  4.15           O  
ATOM    539  CB  PRO A  34      -7.701 -15.122  52.717  1.00  4.13           C  
ATOM    540  CG  PRO A  34      -6.610 -15.565  51.709  1.00  4.21           C  
ATOM    541  CD  PRO A  34      -7.083 -16.870  51.053  1.00  3.63           C  
ATOM    542  HA  PRO A  34      -9.114 -16.497  53.593  1.00  3.60           H  
ATOM    543  HB2 PRO A  34      -8.050 -14.128  52.470  1.00  4.39           H  
ATOM    544  HB3 PRO A  34      -7.295 -15.131  53.716  1.00  4.43           H  
ATOM    545  HG2 PRO A  34      -6.474 -14.802  50.956  1.00  4.55           H  
ATOM    546  HG3 PRO A  34      -5.680 -15.739  52.228  1.00  4.52           H  
ATOM    547  HD2 PRO A  34      -7.272 -16.716  50.000  1.00  3.78           H  
ATOM    548  HD3 PRO A  34      -6.355 -17.653  51.197  1.00  3.62           H  
ATOM    549  N   LYS A  35     -10.421 -15.841  50.743  1.00  3.50           N  
ATOM    550  CA  LYS A  35     -11.578 -15.221  50.035  1.00  3.76           C  
ATOM    551  C   LYS A  35     -12.737 -16.228  49.961  1.00  3.55           C  
ATOM    552  O   LYS A  35     -13.189 -16.592  48.889  1.00  4.18           O  
ATOM    553  CB  LYS A  35     -11.139 -14.845  48.614  1.00  4.18           C  
ATOM    554  CG  LYS A  35     -10.758 -13.368  48.546  1.00  4.47           C  
ATOM    555  CD  LYS A  35     -10.889 -12.900  47.094  1.00  5.20           C  
ATOM    556  CE  LYS A  35     -10.385 -11.462  46.956  1.00  5.64           C  
ATOM    557  NZ  LYS A  35      -9.497 -11.363  45.762  1.00  6.29           N  
ATOM    558  H   LYS A  35      -9.907 -16.538  50.291  1.00  3.51           H  
ATOM    559  HA  LYS A  35     -11.897 -14.336  50.563  1.00  4.03           H  
ATOM    560  HB2 LYS A  35     -10.286 -15.445  48.334  1.00  4.33           H  
ATOM    561  HB3 LYS A  35     -11.948 -15.032  47.926  1.00  4.46           H  
ATOM    562  HG2 LYS A  35     -11.420 -12.792  49.179  1.00  4.55           H  
ATOM    563  HG3 LYS A  35      -9.737 -13.239  48.875  1.00  4.51           H  
ATOM    564  HD2 LYS A  35     -10.304 -13.548  46.457  1.00  5.43           H  
ATOM    565  HD3 LYS A  35     -11.926 -12.946  46.795  1.00  5.56           H  
ATOM    566  HE2 LYS A  35     -11.227 -10.796  46.834  1.00  5.71           H  
ATOM    567  HE3 LYS A  35      -9.831 -11.183  47.841  1.00  5.77           H  
ATOM    568  HZ1 LYS A  35     -10.027 -11.641  44.912  1.00  6.54           H  
ATOM    569  HZ2 LYS A  35      -9.163 -10.383  45.659  1.00  6.42           H  
ATOM    570  HZ3 LYS A  35      -8.682 -11.998  45.882  1.00  6.68           H  
ATOM    571  N   LEU A  36     -13.223 -16.683  51.088  1.00  2.96           N  
ATOM    572  CA  LEU A  36     -14.351 -17.664  51.070  1.00  2.93           C  
ATOM    573  C   LEU A  36     -15.689 -16.920  51.181  1.00  2.51           C  
ATOM    574  O   LEU A  36     -16.587 -17.357  51.879  1.00  2.41           O  
ATOM    575  CB  LEU A  36     -14.224 -18.645  52.246  1.00  3.25           C  
ATOM    576  CG  LEU A  36     -12.988 -19.533  52.079  1.00  3.65           C  
ATOM    577  CD1 LEU A  36     -12.908 -20.494  53.268  1.00  4.01           C  
ATOM    578  CD2 LEU A  36     -13.073 -20.341  50.772  1.00  4.34           C  
ATOM    579  H   LEU A  36     -12.848 -16.381  51.940  1.00  2.82           H  
ATOM    580  HA  LEU A  36     -14.326 -18.215  50.141  1.00  3.18           H  
ATOM    581  HB2 LEU A  36     -14.137 -18.086  53.166  1.00  3.41           H  
ATOM    582  HB3 LEU A  36     -15.106 -19.268  52.289  1.00  3.54           H  
ATOM    583  HG  LEU A  36     -12.108 -18.913  52.062  1.00  3.79           H  
ATOM    584 HD11 LEU A  36     -13.906 -20.724  53.610  1.00  4.38           H  
ATOM    585 HD12 LEU A  36     -12.414 -21.404  52.965  1.00  4.26           H  
ATOM    586 HD13 LEU A  36     -12.352 -20.029  54.069  1.00  4.18           H  
ATOM    587 HD21 LEU A  36     -14.058 -20.234  50.341  1.00  4.81           H  
ATOM    588 HD22 LEU A  36     -12.334 -19.971  50.075  1.00  4.62           H  
ATOM    589 HD23 LEU A  36     -12.879 -21.385  50.974  1.00  4.56           H  
ATOM    590  N   THR A  37     -15.843 -15.812  50.493  1.00  2.41           N  
ATOM    591  CA  THR A  37     -17.145 -15.074  50.566  1.00  2.18           C  
ATOM    592  C   THR A  37     -18.173 -15.840  49.729  1.00  2.12           C  
ATOM    593  O   THR A  37     -19.348 -15.868  50.039  1.00  2.09           O  
ATOM    594  CB  THR A  37     -17.007 -13.634  50.031  1.00  2.43           C  
ATOM    595  OG1 THR A  37     -17.054 -13.639  48.611  1.00  2.77           O  
ATOM    596  CG2 THR A  37     -15.686 -13.015  50.493  1.00  2.81           C  
ATOM    597  H   THR A  37     -15.116 -15.478  49.925  1.00  2.59           H  
ATOM    598  HA  THR A  37     -17.476 -15.046  51.594  1.00  2.12           H  
ATOM    599  HB  THR A  37     -17.824 -13.038  50.410  1.00  2.72           H  
ATOM    600  HG1 THR A  37     -17.788 -13.084  48.337  1.00  3.02           H  
ATOM    601 HG21 THR A  37     -15.357 -13.502  51.399  1.00  3.03           H  
ATOM    602 HG22 THR A  37     -14.941 -13.145  49.722  1.00  3.25           H  
ATOM    603 HG23 THR A  37     -15.830 -11.961  50.681  1.00  3.12           H  
ATOM    604  N   ARG A  38     -17.718 -16.477  48.678  1.00  2.38           N  
ATOM    605  CA  ARG A  38     -18.631 -17.272  47.811  1.00  2.57           C  
ATOM    606  C   ARG A  38     -18.742 -18.709  48.355  1.00  2.46           C  
ATOM    607  O   ARG A  38     -19.418 -19.537  47.777  1.00  2.74           O  
ATOM    608  CB  ARG A  38     -18.066 -17.311  46.383  1.00  3.14           C  
ATOM    609  CG  ARG A  38     -18.366 -15.990  45.655  1.00  3.29           C  
ATOM    610  CD  ARG A  38     -19.350 -16.223  44.503  1.00  3.69           C  
ATOM    611  NE  ARG A  38     -18.690 -15.713  43.250  1.00  3.93           N  
ATOM    612  CZ  ARG A  38     -19.373 -15.340  42.206  1.00  4.36           C  
ATOM    613  NH1 ARG A  38     -19.909 -16.225  41.408  1.00  4.86           N  
ATOM    614  NH2 ARG A  38     -19.515 -14.067  41.956  1.00  4.73           N  
ATOM    615  H   ARG A  38     -16.763 -16.442  48.466  1.00  2.59           H  
ATOM    616  HA  ARG A  38     -19.608 -16.813  47.800  1.00  2.56           H  
ATOM    617  HB2 ARG A  38     -16.996 -17.456  46.429  1.00  3.68           H  
ATOM    618  HB3 ARG A  38     -18.514 -18.130  45.842  1.00  3.30           H  
ATOM    619  HG2 ARG A  38     -18.794 -15.282  46.351  1.00  3.33           H  
ATOM    620  HG3 ARG A  38     -17.445 -15.584  45.259  1.00  3.66           H  
ATOM    621  HD2 ARG A  38     -19.540 -17.261  44.376  1.00  4.19           H  
ATOM    622  HD3 ARG A  38     -20.296 -15.724  44.735  1.00  3.83           H  
ATOM    623  HE  ARG A  38     -17.712 -15.672  43.214  1.00  4.10           H  
ATOM    624 HH11 ARG A  38     -19.798 -17.201  41.592  1.00  4.95           H  
ATOM    625 HH12 ARG A  38     -20.428 -15.923  40.607  1.00  5.39           H  
ATOM    626 HH21 ARG A  38     -19.100 -13.390  42.566  1.00  4.74           H  
ATOM    627 HH22 ARG A  38     -20.035 -13.768  41.157  1.00  5.27           H  
ATOM    628  N   MET A  39     -18.091 -19.015  49.464  1.00  2.27           N  
ATOM    629  CA  MET A  39     -18.180 -20.393  50.030  1.00  2.25           C  
ATOM    630  C   MET A  39     -19.214 -20.424  51.167  1.00  1.87           C  
ATOM    631  O   MET A  39     -19.625 -21.484  51.600  1.00  1.83           O  
ATOM    632  CB  MET A  39     -16.811 -20.841  50.551  1.00  2.50           C  
ATOM    633  CG  MET A  39     -16.638 -22.352  50.305  1.00  2.98           C  
ATOM    634  SD  MET A  39     -14.995 -22.684  49.609  1.00  3.96           S  
ATOM    635  CE  MET A  39     -15.513 -23.762  48.245  1.00  4.59           C  
ATOM    636  H   MET A  39     -17.553 -18.341  49.924  1.00  2.29           H  
ATOM    637  HA  MET A  39     -18.499 -21.070  49.251  1.00  2.45           H  
ATOM    638  HB2 MET A  39     -16.037 -20.292  50.034  1.00  2.58           H  
ATOM    639  HB3 MET A  39     -16.746 -20.641  51.611  1.00  2.68           H  
ATOM    640  HG2 MET A  39     -16.743 -22.878  51.242  1.00  3.27           H  
ATOM    641  HG3 MET A  39     -17.397 -22.697  49.615  1.00  2.99           H  
ATOM    642  HE1 MET A  39     -16.571 -23.632  48.062  1.00  4.96           H  
ATOM    643  HE2 MET A  39     -14.963 -23.505  47.354  1.00  4.71           H  
ATOM    644  HE3 MET A  39     -15.310 -24.792  48.505  1.00  4.96           H  
ATOM    645  N   LEU A  40     -19.672 -19.275  51.631  1.00  1.71           N  
ATOM    646  CA  LEU A  40     -20.718 -19.259  52.704  1.00  1.53           C  
ATOM    647  C   LEU A  40     -21.977 -19.972  52.169  1.00  1.41           C  
ATOM    648  O   LEU A  40     -22.821 -20.417  52.921  1.00  1.67           O  
ATOM    649  CB  LEU A  40     -21.074 -17.798  53.068  1.00  2.12           C  
ATOM    650  CG  LEU A  40     -21.286 -17.601  54.592  1.00  2.13           C  
ATOM    651  CD1 LEU A  40     -22.028 -18.790  55.225  1.00  2.69           C  
ATOM    652  CD2 LEU A  40     -19.928 -17.428  55.273  1.00  2.43           C  
ATOM    653  H   LEU A  40     -19.354 -18.430  51.254  1.00  1.81           H  
ATOM    654  HA  LEU A  40     -20.348 -19.777  53.576  1.00  1.72           H  
ATOM    655  HB2 LEU A  40     -20.271 -17.154  52.745  1.00  2.66           H  
ATOM    656  HB3 LEU A  40     -21.978 -17.516  52.547  1.00  2.33           H  
ATOM    657  HG  LEU A  40     -21.873 -16.706  54.748  1.00  2.38           H  
ATOM    658 HD11 LEU A  40     -22.921 -19.002  54.655  1.00  3.04           H  
ATOM    659 HD12 LEU A  40     -21.385 -19.656  55.223  1.00  3.15           H  
ATOM    660 HD13 LEU A  40     -22.299 -18.547  56.242  1.00  3.01           H  
ATOM    661 HD21 LEU A  40     -19.227 -18.139  54.864  1.00  2.68           H  
ATOM    662 HD22 LEU A  40     -19.564 -16.424  55.101  1.00  2.91           H  
ATOM    663 HD23 LEU A  40     -20.033 -17.594  56.336  1.00  2.76           H  
ATOM    664  N   THR A  41     -22.095 -20.087  50.860  1.00  1.58           N  
ATOM    665  CA  THR A  41     -23.269 -20.761  50.230  1.00  2.34           C  
ATOM    666  C   THR A  41     -23.545 -22.136  50.862  1.00  2.13           C  
ATOM    667  O   THR A  41     -24.630 -22.665  50.714  1.00  2.82           O  
ATOM    668  CB  THR A  41     -22.979 -20.941  48.741  1.00  3.16           C  
ATOM    669  OG1 THR A  41     -21.865 -21.810  48.584  1.00  3.47           O  
ATOM    670  CG2 THR A  41     -22.660 -19.580  48.118  1.00  3.77           C  
ATOM    671  H   THR A  41     -21.402 -19.719  50.278  1.00  1.47           H  
ATOM    672  HA  THR A  41     -24.142 -20.136  50.343  1.00  2.80           H  
ATOM    673  HB  THR A  41     -23.841 -21.365  48.251  1.00  3.59           H  
ATOM    674  HG1 THR A  41     -21.137 -21.457  49.102  1.00  3.86           H  
ATOM    675 HG21 THR A  41     -23.124 -18.799  48.702  1.00  4.06           H  
ATOM    676 HG22 THR A  41     -21.593 -19.433  48.108  1.00  4.20           H  
ATOM    677 HG23 THR A  41     -23.038 -19.546  47.107  1.00  3.99           H  
ATOM    678  N   ALA A  42     -22.580 -22.723  51.558  1.00  1.31           N  
ATOM    679  CA  ALA A  42     -22.789 -24.068  52.210  1.00  1.12           C  
ATOM    680  C   ALA A  42     -24.169 -24.112  52.886  1.00  1.15           C  
ATOM    681  O   ALA A  42     -24.998 -24.945  52.575  1.00  1.43           O  
ATOM    682  CB  ALA A  42     -21.692 -24.296  53.262  1.00  1.02           C  
ATOM    683  H   ALA A  42     -21.715 -22.284  51.649  1.00  1.07           H  
ATOM    684  HA  ALA A  42     -22.731 -24.840  51.460  1.00  1.18           H  
ATOM    685  HB1 ALA A  42     -21.016 -23.454  53.266  1.00  1.47           H  
ATOM    686  HB2 ALA A  42     -22.139 -24.402  54.241  1.00  1.37           H  
ATOM    687  HB3 ALA A  42     -21.143 -25.195  53.021  1.00  1.44           H  
ATOM    688  N   LYS A  43     -24.423 -23.179  53.770  1.00  1.10           N  
ATOM    689  CA  LYS A  43     -25.755 -23.090  54.450  1.00  1.15           C  
ATOM    690  C   LYS A  43     -26.228 -24.464  54.944  1.00  1.15           C  
ATOM    691  O   LYS A  43     -27.415 -24.722  55.030  1.00  1.58           O  
ATOM    692  CB  LYS A  43     -26.767 -22.526  53.441  1.00  1.37           C  
ATOM    693  CG  LYS A  43     -27.433 -21.262  54.005  1.00  2.02           C  
ATOM    694  CD  LYS A  43     -27.494 -20.176  52.922  1.00  2.44           C  
ATOM    695  CE  LYS A  43     -28.771 -19.344  53.092  1.00  3.09           C  
ATOM    696  NZ  LYS A  43     -28.439 -18.065  53.786  1.00  3.73           N  
ATOM    697  H   LYS A  43     -23.739 -22.503  53.963  1.00  1.21           H  
ATOM    698  HA  LYS A  43     -25.678 -22.420  55.292  1.00  1.12           H  
ATOM    699  HB2 LYS A  43     -26.248 -22.282  52.524  1.00  1.66           H  
ATOM    700  HB3 LYS A  43     -27.525 -23.268  53.232  1.00  1.76           H  
ATOM    701  HG2 LYS A  43     -28.434 -21.502  54.331  1.00  2.50           H  
ATOM    702  HG3 LYS A  43     -26.861 -20.896  54.844  1.00  2.57           H  
ATOM    703  HD2 LYS A  43     -26.631 -19.531  53.013  1.00  2.73           H  
ATOM    704  HD3 LYS A  43     -27.495 -20.639  51.946  1.00  2.77           H  
ATOM    705  HE2 LYS A  43     -29.190 -19.127  52.120  1.00  3.44           H  
ATOM    706  HE3 LYS A  43     -29.490 -19.896  53.679  1.00  3.41           H  
ATOM    707  HZ1 LYS A  43     -27.519 -17.717  53.451  1.00  4.04           H  
ATOM    708  HZ2 LYS A  43     -29.172 -17.357  53.578  1.00  4.09           H  
ATOM    709  HZ3 LYS A  43     -28.396 -18.229  54.813  1.00  4.02           H  
ATOM    710  N   PHE A  44     -25.313 -25.342  55.264  1.00  0.87           N  
ATOM    711  CA  PHE A  44     -25.715 -26.696  55.744  1.00  0.91           C  
ATOM    712  C   PHE A  44     -26.517 -26.562  57.038  1.00  0.96           C  
ATOM    713  O   PHE A  44     -26.091 -25.926  57.983  1.00  1.25           O  
ATOM    714  CB  PHE A  44     -24.466 -27.554  55.991  1.00  0.85           C  
ATOM    715  CG  PHE A  44     -23.575 -27.587  54.753  1.00  0.79           C  
ATOM    716  CD1 PHE A  44     -24.117 -27.430  53.465  1.00  1.38           C  
ATOM    717  CD2 PHE A  44     -22.198 -27.784  54.901  1.00  1.48           C  
ATOM    718  CE1 PHE A  44     -23.284 -27.468  52.341  1.00  1.37           C  
ATOM    719  CE2 PHE A  44     -21.368 -27.822  53.773  1.00  1.49           C  
ATOM    720  CZ  PHE A  44     -21.910 -27.663  52.496  1.00  0.80           C  
ATOM    721  H   PHE A  44     -24.365 -25.113  55.184  1.00  0.87           H  
ATOM    722  HA  PHE A  44     -26.330 -27.170  54.993  1.00  0.99           H  
ATOM    723  HB2 PHE A  44     -23.911 -27.141  56.819  1.00  0.82           H  
ATOM    724  HB3 PHE A  44     -24.773 -28.560  56.235  1.00  0.97           H  
ATOM    725  HD1 PHE A  44     -25.177 -27.277  53.346  1.00  2.22           H  
ATOM    726  HD2 PHE A  44     -21.773 -27.907  55.886  1.00  2.32           H  
ATOM    727  HE1 PHE A  44     -23.704 -27.347  51.355  1.00  2.20           H  
ATOM    728  HE2 PHE A  44     -20.305 -27.973  53.891  1.00  2.34           H  
ATOM    729  HZ  PHE A  44     -21.264 -27.690  51.629  1.00  0.85           H  
ATOM    730  N   TYR A  45     -27.682 -27.151  57.075  1.00  0.87           N  
ATOM    731  CA  TYR A  45     -28.538 -27.062  58.293  1.00  0.94           C  
ATOM    732  C   TYR A  45     -28.198 -28.235  59.226  1.00  0.95           C  
ATOM    733  O   TYR A  45     -28.994 -29.135  59.422  1.00  1.17           O  
ATOM    734  CB  TYR A  45     -30.022 -27.138  57.855  1.00  1.08           C  
ATOM    735  CG  TYR A  45     -30.872 -25.977  58.375  1.00  1.07           C  
ATOM    736  CD1 TYR A  45     -30.480 -25.183  59.472  1.00  1.82           C  
ATOM    737  CD2 TYR A  45     -32.092 -25.708  57.734  1.00  1.51           C  
ATOM    738  CE1 TYR A  45     -31.303 -24.135  59.911  1.00  2.18           C  
ATOM    739  CE2 TYR A  45     -32.912 -24.661  58.178  1.00  1.70           C  
ATOM    740  CZ  TYR A  45     -32.518 -23.872  59.265  1.00  1.78           C  
ATOM    741  OH  TYR A  45     -33.326 -22.841  59.709  1.00  2.27           O  
ATOM    742  H   TYR A  45     -28.001 -27.649  56.293  1.00  0.93           H  
ATOM    743  HA  TYR A  45     -28.340 -26.132  58.790  1.00  0.91           H  
ATOM    744  HB2 TYR A  45     -30.059 -27.127  56.777  1.00  1.29           H  
ATOM    745  HB3 TYR A  45     -30.450 -28.065  58.202  1.00  1.28           H  
ATOM    746  HD1 TYR A  45     -29.549 -25.375  59.979  1.00  2.50           H  
ATOM    747  HD2 TYR A  45     -32.403 -26.313  56.892  1.00  2.22           H  
ATOM    748  HE1 TYR A  45     -30.997 -23.527  60.749  1.00  3.05           H  
ATOM    749  HE2 TYR A  45     -33.852 -24.464  57.680  1.00  2.34           H  
ATOM    750  HH  TYR A  45     -33.898 -22.568  58.986  1.00  2.52           H  
ATOM    751  N   MET A  46     -27.014 -28.241  59.794  1.00  0.89           N  
ATOM    752  CA  MET A  46     -26.615 -29.368  60.700  1.00  0.94           C  
ATOM    753  C   MET A  46     -27.666 -29.556  61.819  1.00  0.91           C  
ATOM    754  O   MET A  46     -28.259 -28.590  62.258  1.00  1.07           O  
ATOM    755  CB  MET A  46     -25.237 -29.090  61.316  1.00  1.10           C  
ATOM    756  CG  MET A  46     -25.178 -27.662  61.876  1.00  1.28           C  
ATOM    757  SD  MET A  46     -24.199 -27.644  63.402  1.00  2.02           S  
ATOM    758  CE  MET A  46     -24.781 -26.052  64.036  1.00  2.92           C  
ATOM    759  H   MET A  46     -26.383 -27.512  59.615  1.00  0.94           H  
ATOM    760  HA  MET A  46     -26.561 -30.271  60.112  1.00  1.04           H  
ATOM    761  HB2 MET A  46     -25.054 -29.799  62.110  1.00  1.34           H  
ATOM    762  HB3 MET A  46     -24.479 -29.205  60.555  1.00  1.45           H  
ATOM    763  HG2 MET A  46     -24.715 -27.012  61.148  1.00  1.34           H  
ATOM    764  HG3 MET A  46     -26.178 -27.314  62.085  1.00  1.66           H  
ATOM    765  HE1 MET A  46     -24.579 -25.280  63.308  1.00  3.39           H  
ATOM    766  HE2 MET A  46     -25.843 -26.107  64.225  1.00  3.09           H  
ATOM    767  HE3 MET A  46     -24.266 -25.819  64.955  1.00  3.43           H  
ATOM    768  N   PRO A  47     -27.891 -30.797  62.240  1.00  1.03           N  
ATOM    769  CA  PRO A  47     -28.892 -31.093  63.284  1.00  1.16           C  
ATOM    770  C   PRO A  47     -28.494 -30.470  64.623  1.00  1.12           C  
ATOM    771  O   PRO A  47     -27.338 -30.181  64.871  1.00  1.28           O  
ATOM    772  CB  PRO A  47     -28.912 -32.627  63.398  1.00  1.57           C  
ATOM    773  CG  PRO A  47     -27.822 -33.185  62.452  1.00  1.72           C  
ATOM    774  CD  PRO A  47     -27.180 -31.994  61.725  1.00  1.34           C  
ATOM    775  HA  PRO A  47     -29.864 -30.740  62.982  1.00  1.27           H  
ATOM    776  HB2 PRO A  47     -28.704 -32.925  64.417  1.00  1.68           H  
ATOM    777  HB3 PRO A  47     -29.877 -33.004  63.096  1.00  1.82           H  
ATOM    778  HG2 PRO A  47     -27.074 -33.711  63.029  1.00  1.95           H  
ATOM    779  HG3 PRO A  47     -28.267 -33.852  61.732  1.00  2.00           H  
ATOM    780  HD2 PRO A  47     -26.125 -31.937  61.959  1.00  1.47           H  
ATOM    781  HD3 PRO A  47     -27.326 -32.082  60.660  1.00  1.38           H  
ATOM    782  N   LYS A  48     -29.453 -30.284  65.489  1.00  1.19           N  
ATOM    783  CA  LYS A  48     -29.167 -29.700  66.829  1.00  1.29           C  
ATOM    784  C   LYS A  48     -28.280 -30.664  67.609  1.00  1.23           C  
ATOM    785  O   LYS A  48     -27.141 -30.377  67.925  1.00  1.57           O  
ATOM    786  CB  LYS A  48     -30.479 -29.537  67.598  1.00  1.54           C  
ATOM    787  CG  LYS A  48     -31.101 -28.173  67.305  1.00  1.83           C  
ATOM    788  CD  LYS A  48     -32.354 -27.988  68.178  1.00  2.55           C  
ATOM    789  CE  LYS A  48     -32.219 -26.716  69.015  1.00  2.92           C  
ATOM    790  NZ  LYS A  48     -33.267 -26.708  70.074  1.00  3.59           N  
ATOM    791  H   LYS A  48     -30.370 -30.541  65.260  1.00  1.33           H  
ATOM    792  HA  LYS A  48     -28.678 -28.744  66.724  1.00  1.46           H  
ATOM    793  HB2 LYS A  48     -31.166 -30.315  67.299  1.00  1.91           H  
ATOM    794  HB3 LYS A  48     -30.286 -29.620  68.657  1.00  1.91           H  
ATOM    795  HG2 LYS A  48     -30.382 -27.397  67.524  1.00  1.97           H  
ATOM    796  HG3 LYS A  48     -31.381 -28.122  66.264  1.00  2.20           H  
ATOM    797  HD2 LYS A  48     -33.224 -27.910  67.545  1.00  3.04           H  
ATOM    798  HD3 LYS A  48     -32.469 -28.836  68.838  1.00  2.87           H  
ATOM    799  HE2 LYS A  48     -31.241 -26.689  69.475  1.00  3.14           H  
ATOM    800  HE3 LYS A  48     -32.342 -25.852  68.379  1.00  3.09           H  
ATOM    801  HZ1 LYS A  48     -34.204 -26.814  69.636  1.00  3.84           H  
ATOM    802  HZ2 LYS A  48     -33.104 -27.497  70.731  1.00  3.95           H  
ATOM    803  HZ3 LYS A  48     -33.227 -25.808  70.594  1.00  3.92           H  
ATOM    804  N   LYS A  49     -28.821 -31.805  67.932  1.00  1.12           N  
ATOM    805  CA  LYS A  49     -28.065 -32.816  68.708  1.00  1.20           C  
ATOM    806  C   LYS A  49     -27.589 -33.932  67.778  1.00  1.08           C  
ATOM    807  O   LYS A  49     -27.931 -33.975  66.611  1.00  1.23           O  
ATOM    808  CB  LYS A  49     -28.999 -33.405  69.765  1.00  1.39           C  
ATOM    809  CG  LYS A  49     -28.626 -32.882  71.161  1.00  1.95           C  
ATOM    810  CD  LYS A  49     -29.778 -33.113  72.168  1.00  2.26           C  
ATOM    811  CE  LYS A  49     -30.477 -34.465  71.922  1.00  2.38           C  
ATOM    812  NZ  LYS A  49     -31.360 -34.794  73.074  1.00  2.82           N  
ATOM    813  H   LYS A  49     -29.746 -31.991  67.669  1.00  1.24           H  
ATOM    814  HA  LYS A  49     -27.216 -32.353  69.188  1.00  1.36           H  
ATOM    815  HB2 LYS A  49     -30.016 -33.120  69.539  1.00  1.73           H  
ATOM    816  HB3 LYS A  49     -28.923 -34.483  69.760  1.00  1.82           H  
ATOM    817  HG2 LYS A  49     -27.741 -33.394  71.508  1.00  2.38           H  
ATOM    818  HG3 LYS A  49     -28.421 -31.824  71.096  1.00  2.50           H  
ATOM    819  HD2 LYS A  49     -29.376 -33.102  73.170  1.00  2.88           H  
ATOM    820  HD3 LYS A  49     -30.501 -32.316  72.069  1.00  2.47           H  
ATOM    821  HE2 LYS A  49     -31.072 -34.400  71.022  1.00  2.51           H  
ATOM    822  HE3 LYS A  49     -29.733 -35.240  71.804  1.00  2.76           H  
ATOM    823  HZ1 LYS A  49     -30.878 -34.552  73.962  1.00  3.17           H  
ATOM    824  HZ2 LYS A  49     -32.244 -34.250  72.998  1.00  3.21           H  
ATOM    825  HZ3 LYS A  49     -31.575 -35.810  73.065  1.00  2.97           H  
ATOM    826  N   ALA A  50     -26.812 -34.838  68.303  1.00  0.99           N  
ATOM    827  CA  ALA A  50     -26.304 -35.972  67.485  1.00  0.92           C  
ATOM    828  C   ALA A  50     -25.531 -36.923  68.402  1.00  0.99           C  
ATOM    829  O   ALA A  50     -24.351 -37.161  68.221  1.00  1.16           O  
ATOM    830  CB  ALA A  50     -25.387 -35.437  66.384  1.00  0.92           C  
ATOM    831  H   ALA A  50     -26.564 -34.775  69.249  1.00  1.10           H  
ATOM    832  HA  ALA A  50     -27.137 -36.498  67.041  1.00  0.91           H  
ATOM    833  HB1 ALA A  50     -24.691 -34.727  66.806  1.00  1.40           H  
ATOM    834  HB2 ALA A  50     -24.842 -36.256  65.946  1.00  1.43           H  
ATOM    835  HB3 ALA A  50     -25.981 -34.952  65.624  1.00  1.27           H  
ATOM    836  N   THR A  51     -26.195 -37.458  69.395  1.00  1.04           N  
ATOM    837  CA  THR A  51     -25.516 -38.388  70.347  1.00  1.15           C  
ATOM    838  C   THR A  51     -25.887 -39.848  70.044  1.00  1.08           C  
ATOM    839  O   THR A  51     -25.383 -40.758  70.675  1.00  1.24           O  
ATOM    840  CB  THR A  51     -25.926 -38.044  71.785  1.00  1.41           C  
ATOM    841  OG1 THR A  51     -25.479 -39.070  72.658  1.00  1.76           O  
ATOM    842  CG2 THR A  51     -27.450 -37.919  71.886  1.00  1.50           C  
ATOM    843  H   THR A  51     -27.142 -37.241  69.517  1.00  1.12           H  
ATOM    844  HA  THR A  51     -24.449 -38.271  70.249  1.00  1.21           H  
ATOM    845  HB  THR A  51     -25.474 -37.108  72.070  1.00  1.61           H  
ATOM    846  HG1 THR A  51     -24.917 -38.668  73.324  1.00  2.23           H  
ATOM    847 HG21 THR A  51     -27.915 -38.760  71.393  1.00  1.74           H  
ATOM    848 HG22 THR A  51     -27.742 -37.905  72.926  1.00  1.94           H  
ATOM    849 HG23 THR A  51     -27.768 -37.002  71.411  1.00  1.89           H  
ATOM    850  N   GLU A  52     -26.755 -40.083  69.088  1.00  1.05           N  
ATOM    851  CA  GLU A  52     -27.143 -41.483  68.751  1.00  1.04           C  
ATOM    852  C   GLU A  52     -26.940 -41.702  67.252  1.00  0.99           C  
ATOM    853  O   GLU A  52     -26.703 -40.766  66.513  1.00  1.39           O  
ATOM    854  CB  GLU A  52     -28.618 -41.711  69.106  1.00  1.18           C  
ATOM    855  CG  GLU A  52     -28.892 -41.259  70.550  1.00  1.39           C  
ATOM    856  CD  GLU A  52     -29.197 -42.475  71.430  1.00  1.78           C  
ATOM    857  OE1 GLU A  52     -28.280 -43.234  71.696  1.00  2.16           O  
ATOM    858  OE2 GLU A  52     -30.342 -42.624  71.824  1.00  2.39           O  
ATOM    859  H   GLU A  52     -27.149 -39.341  68.588  1.00  1.17           H  
ATOM    860  HA  GLU A  52     -26.524 -42.174  69.304  1.00  1.07           H  
ATOM    861  HB2 GLU A  52     -29.239 -41.142  68.429  1.00  1.47           H  
ATOM    862  HB3 GLU A  52     -28.851 -42.761  69.007  1.00  1.40           H  
ATOM    863  HG2 GLU A  52     -28.027 -40.743  70.941  1.00  1.49           H  
ATOM    864  HG3 GLU A  52     -29.741 -40.591  70.560  1.00  1.74           H  
ATOM    865  N   LEU A  53     -27.044 -42.926  66.795  1.00  0.96           N  
ATOM    866  CA  LEU A  53     -26.865 -43.203  65.336  1.00  0.88           C  
ATOM    867  C   LEU A  53     -28.152 -42.876  64.561  1.00  0.89           C  
ATOM    868  O   LEU A  53     -28.237 -43.103  63.368  1.00  0.93           O  
ATOM    869  CB  LEU A  53     -26.508 -44.677  65.141  1.00  0.97           C  
ATOM    870  CG  LEU A  53     -25.074 -44.924  65.624  1.00  1.01           C  
ATOM    871  CD1 LEU A  53     -25.097 -45.475  67.056  1.00  1.22           C  
ATOM    872  CD2 LEU A  53     -24.392 -45.934  64.696  1.00  1.10           C  
ATOM    873  H   LEU A  53     -27.246 -43.662  67.411  1.00  1.30           H  
ATOM    874  HA  LEU A  53     -26.061 -42.592  64.956  1.00  0.81           H  
ATOM    875  HB2 LEU A  53     -27.191 -45.290  65.709  1.00  1.10           H  
ATOM    876  HB3 LEU A  53     -26.582 -44.927  64.094  1.00  0.98           H  
ATOM    877  HG  LEU A  53     -24.524 -43.993  65.609  1.00  1.07           H  
ATOM    878 HD11 LEU A  53     -26.062 -45.282  67.504  1.00  1.63           H  
ATOM    879 HD12 LEU A  53     -24.918 -46.541  67.038  1.00  1.69           H  
ATOM    880 HD13 LEU A  53     -24.328 -44.992  67.640  1.00  1.57           H  
ATOM    881 HD21 LEU A  53     -24.835 -45.876  63.712  1.00  1.44           H  
ATOM    882 HD22 LEU A  53     -23.338 -45.709  64.629  1.00  1.57           H  
ATOM    883 HD23 LEU A  53     -24.523 -46.931  65.090  1.00  1.53           H  
ATOM    884  N   LYS A  54     -29.150 -42.342  65.223  1.00  0.95           N  
ATOM    885  CA  LYS A  54     -30.421 -41.994  64.539  1.00  1.01           C  
ATOM    886  C   LYS A  54     -30.230 -40.710  63.732  1.00  0.91           C  
ATOM    887  O   LYS A  54     -30.664 -40.605  62.603  1.00  0.94           O  
ATOM    888  CB  LYS A  54     -31.484 -41.766  65.612  1.00  1.14           C  
ATOM    889  CG  LYS A  54     -32.792 -42.457  65.222  1.00  1.29           C  
ATOM    890  CD  LYS A  54     -33.687 -42.628  66.463  1.00  1.85           C  
ATOM    891  CE  LYS A  54     -33.833 -41.295  67.217  1.00  1.83           C  
ATOM    892  NZ  LYS A  54     -34.726 -41.481  68.396  1.00  2.47           N  
ATOM    893  H   LYS A  54     -29.067 -42.166  66.178  1.00  1.01           H  
ATOM    894  HA  LYS A  54     -30.721 -42.798  63.887  1.00  1.07           H  
ATOM    895  HB2 LYS A  54     -31.134 -42.170  66.550  1.00  1.25           H  
ATOM    896  HB3 LYS A  54     -31.663 -40.707  65.726  1.00  1.28           H  
ATOM    897  HG2 LYS A  54     -33.308 -41.859  64.486  1.00  1.39           H  
ATOM    898  HG3 LYS A  54     -32.574 -43.429  64.804  1.00  1.60           H  
ATOM    899  HD2 LYS A  54     -34.659 -42.964  66.147  1.00  2.33           H  
ATOM    900  HD3 LYS A  54     -33.251 -43.365  67.121  1.00  2.31           H  
ATOM    901  HE2 LYS A  54     -32.859 -40.965  67.552  1.00  1.74           H  
ATOM    902  HE3 LYS A  54     -34.255 -40.551  66.557  1.00  1.92           H  
ATOM    903  HZ1 LYS A  54     -35.515 -42.107  68.138  1.00  2.88           H  
ATOM    904  HZ2 LYS A  54     -34.185 -41.907  69.177  1.00  2.72           H  
ATOM    905  HZ3 LYS A  54     -35.101 -40.559  68.696  1.00  2.88           H  
ATOM    906  N   HIS A  55     -29.593 -39.733  64.316  1.00  0.84           N  
ATOM    907  CA  HIS A  55     -29.364 -38.438  63.609  1.00  0.78           C  
ATOM    908  C   HIS A  55     -28.530 -38.670  62.340  1.00  0.70           C  
ATOM    909  O   HIS A  55     -28.486 -37.830  61.468  1.00  0.68           O  
ATOM    910  CB  HIS A  55     -28.618 -37.465  64.526  1.00  0.76           C  
ATOM    911  CG  HIS A  55     -29.220 -37.468  65.911  1.00  0.84           C  
ATOM    912  ND1 HIS A  55     -28.748 -38.296  66.917  1.00  0.87           N  
ATOM    913  CD2 HIS A  55     -30.243 -36.742  66.471  1.00  0.95           C  
ATOM    914  CE1 HIS A  55     -29.475 -38.051  68.022  1.00  0.97           C  
ATOM    915  NE2 HIS A  55     -30.402 -37.112  67.805  1.00  1.02           N  
ATOM    916  H   HIS A  55     -29.260 -39.849  65.232  1.00  0.87           H  
ATOM    917  HA  HIS A  55     -30.321 -38.011  63.332  1.00  0.83           H  
ATOM    918  HB2 HIS A  55     -27.583 -37.765  64.587  1.00  0.73           H  
ATOM    919  HB3 HIS A  55     -28.677 -36.471  64.111  1.00  0.76           H  
ATOM    920  HD1 HIS A  55     -28.018 -38.945  66.838  1.00  0.84           H  
ATOM    921  HD2 HIS A  55     -30.833 -35.999  65.957  1.00  0.99           H  
ATOM    922  HE1 HIS A  55     -29.322 -38.545  68.971  1.00  1.04           H  
ATOM    923  N   LEU A  56     -27.839 -39.781  62.249  1.00  0.68           N  
ATOM    924  CA  LEU A  56     -26.985 -40.054  61.052  1.00  0.63           C  
ATOM    925  C   LEU A  56     -27.812 -40.056  59.760  1.00  0.67           C  
ATOM    926  O   LEU A  56     -27.267 -39.963  58.684  1.00  0.66           O  
ATOM    927  CB  LEU A  56     -26.305 -41.412  61.209  1.00  0.68           C  
ATOM    928  CG  LEU A  56     -25.069 -41.254  62.094  1.00  0.66           C  
ATOM    929  CD1 LEU A  56     -24.698 -42.602  62.720  1.00  0.78           C  
ATOM    930  CD2 LEU A  56     -23.901 -40.740  61.248  1.00  0.67           C  
ATOM    931  H   LEU A  56     -27.872 -40.439  62.973  1.00  0.72           H  
ATOM    932  HA  LEU A  56     -26.227 -39.290  60.981  1.00  0.58           H  
ATOM    933  HB2 LEU A  56     -26.994 -42.106  61.668  1.00  0.75           H  
ATOM    934  HB3 LEU A  56     -26.009 -41.783  60.239  1.00  0.71           H  
ATOM    935  HG  LEU A  56     -25.285 -40.544  62.875  1.00  0.65           H  
ATOM    936 HD11 LEU A  56     -25.550 -43.265  62.684  1.00  1.10           H  
ATOM    937 HD12 LEU A  56     -23.876 -43.042  62.174  1.00  1.33           H  
ATOM    938 HD13 LEU A  56     -24.405 -42.450  63.748  1.00  1.28           H  
ATOM    939 HD21 LEU A  56     -24.207 -39.854  60.713  1.00  1.22           H  
ATOM    940 HD22 LEU A  56     -23.067 -40.500  61.894  1.00  1.11           H  
ATOM    941 HD23 LEU A  56     -23.602 -41.502  60.544  1.00  1.18           H  
ATOM    942  N   GLN A  57     -29.108 -40.188  59.853  1.00  0.76           N  
ATOM    943  CA  GLN A  57     -29.949 -40.221  58.614  1.00  0.82           C  
ATOM    944  C   GLN A  57     -29.846 -38.880  57.867  1.00  0.69           C  
ATOM    945  O   GLN A  57     -30.008 -38.822  56.665  1.00  0.70           O  
ATOM    946  CB  GLN A  57     -31.405 -40.477  59.002  1.00  1.00           C  
ATOM    947  CG  GLN A  57     -31.709 -41.970  58.866  1.00  1.54           C  
ATOM    948  CD  GLN A  57     -33.213 -42.167  58.677  1.00  1.84           C  
ATOM    949  OE1 GLN A  57     -34.009 -41.502  59.308  1.00  2.28           O  
ATOM    950  NE2 GLN A  57     -33.639 -43.062  57.828  1.00  2.47           N  
ATOM    951  H   GLN A  57     -29.527 -40.293  60.728  1.00  0.81           H  
ATOM    952  HA  GLN A  57     -29.605 -41.014  57.968  1.00  0.87           H  
ATOM    953  HB2 GLN A  57     -31.566 -40.167  60.025  1.00  1.32           H  
ATOM    954  HB3 GLN A  57     -32.059 -39.919  58.349  1.00  1.23           H  
ATOM    955  HG2 GLN A  57     -31.182 -42.366  58.011  1.00  1.93           H  
ATOM    956  HG3 GLN A  57     -31.389 -42.487  59.759  1.00  2.24           H  
ATOM    957 HE21 GLN A  57     -32.997 -43.599  57.319  1.00  2.79           H  
ATOM    958 HE22 GLN A  57     -34.601 -43.195  57.698  1.00  2.98           H  
ATOM    959  N   CYS A  58     -29.586 -37.812  58.569  1.00  0.64           N  
ATOM    960  CA  CYS A  58     -29.481 -36.466  57.908  1.00  0.62           C  
ATOM    961  C   CYS A  58     -28.354 -36.464  56.869  1.00  0.57           C  
ATOM    962  O   CYS A  58     -28.297 -35.605  56.015  1.00  0.63           O  
ATOM    963  CB  CYS A  58     -29.181 -35.386  58.958  1.00  0.68           C  
ATOM    964  SG  CYS A  58     -30.305 -35.539  60.380  1.00  1.11           S  
ATOM    965  H   CYS A  58     -29.467 -37.891  59.533  1.00  0.67           H  
ATOM    966  HA  CYS A  58     -30.414 -36.235  57.419  1.00  0.70           H  
ATOM    967  HB2 CYS A  58     -28.160 -35.494  59.296  1.00  0.72           H  
ATOM    968  HB3 CYS A  58     -29.303 -34.411  58.507  1.00  0.70           H  
ATOM    969  N   LEU A  59     -27.449 -37.403  56.954  1.00  0.60           N  
ATOM    970  CA  LEU A  59     -26.304 -37.459  55.997  1.00  0.74           C  
ATOM    971  C   LEU A  59     -26.800 -37.594  54.549  1.00  0.69           C  
ATOM    972  O   LEU A  59     -26.221 -37.025  53.642  1.00  0.77           O  
ATOM    973  CB  LEU A  59     -25.418 -38.673  56.344  1.00  1.05           C  
ATOM    974  CG  LEU A  59     -24.020 -38.206  56.800  1.00  0.58           C  
ATOM    975  CD1 LEU A  59     -23.678 -38.846  58.151  1.00  1.39           C  
ATOM    976  CD2 LEU A  59     -22.959 -38.605  55.755  1.00  1.21           C  
ATOM    977  H   LEU A  59     -27.509 -38.066  57.664  1.00  0.65           H  
ATOM    978  HA  LEU A  59     -25.722 -36.555  56.089  1.00  0.82           H  
ATOM    979  HB2 LEU A  59     -25.885 -39.233  57.139  1.00  1.71           H  
ATOM    980  HB3 LEU A  59     -25.319 -39.312  55.478  1.00  1.71           H  
ATOM    981  HG  LEU A  59     -24.022 -37.131  56.912  1.00  1.26           H  
ATOM    982 HD11 LEU A  59     -24.444 -38.595  58.870  1.00  1.82           H  
ATOM    983 HD12 LEU A  59     -23.625 -39.919  58.041  1.00  1.90           H  
ATOM    984 HD13 LEU A  59     -22.725 -38.472  58.496  1.00  2.06           H  
ATOM    985 HD21 LEU A  59     -23.418 -39.192  54.972  1.00  1.85           H  
ATOM    986 HD22 LEU A  59     -22.528 -37.713  55.325  1.00  1.71           H  
ATOM    987 HD23 LEU A  59     -22.180 -39.186  56.228  1.00  1.77           H  
ATOM    988  N   GLU A  60     -27.836 -38.367  54.316  1.00  0.67           N  
ATOM    989  CA  GLU A  60     -28.322 -38.562  52.912  1.00  0.75           C  
ATOM    990  C   GLU A  60     -28.859 -37.251  52.310  1.00  0.70           C  
ATOM    991  O   GLU A  60     -28.713 -37.016  51.125  1.00  0.74           O  
ATOM    992  CB  GLU A  60     -29.400 -39.654  52.865  1.00  0.84           C  
ATOM    993  CG  GLU A  60     -30.522 -39.354  53.862  1.00  1.62           C  
ATOM    994  CD  GLU A  60     -31.866 -39.759  53.250  1.00  2.16           C  
ATOM    995  OE1 GLU A  60     -31.897 -40.760  52.553  1.00  2.55           O  
ATOM    996  OE2 GLU A  60     -32.838 -39.062  53.487  1.00  2.74           O  
ATOM    997  H   GLU A  60     -28.272 -38.840  55.056  1.00  0.68           H  
ATOM    998  HA  GLU A  60     -27.485 -38.888  52.310  1.00  0.84           H  
ATOM    999  HB2 GLU A  60     -29.812 -39.704  51.868  1.00  1.33           H  
ATOM   1000  HB3 GLU A  60     -28.952 -40.607  53.111  1.00  1.35           H  
ATOM   1001  HG2 GLU A  60     -30.357 -39.919  54.769  1.00  2.17           H  
ATOM   1002  HG3 GLU A  60     -30.536 -38.302  54.090  1.00  2.09           H  
ATOM   1003  N   GLU A  61     -29.476 -36.399  53.096  1.00  0.65           N  
ATOM   1004  CA  GLU A  61     -30.010 -35.113  52.530  1.00  0.68           C  
ATOM   1005  C   GLU A  61     -28.927 -34.025  52.558  1.00  0.64           C  
ATOM   1006  O   GLU A  61     -29.004 -33.051  51.830  1.00  0.69           O  
ATOM   1007  CB  GLU A  61     -31.209 -34.646  53.356  1.00  0.74           C  
ATOM   1008  CG  GLU A  61     -32.214 -33.932  52.448  1.00  1.01           C  
ATOM   1009  CD  GLU A  61     -33.593 -33.949  53.111  1.00  1.65           C  
ATOM   1010  OE1 GLU A  61     -33.644 -33.815  54.322  1.00  2.38           O  
ATOM   1011  OE2 GLU A  61     -34.571 -34.096  52.397  1.00  2.12           O  
ATOM   1012  H   GLU A  61     -29.586 -36.595  54.049  1.00  0.64           H  
ATOM   1013  HA  GLU A  61     -30.324 -35.277  51.507  1.00  0.74           H  
ATOM   1014  HB2 GLU A  61     -31.684 -35.500  53.818  1.00  0.85           H  
ATOM   1015  HB3 GLU A  61     -30.873 -33.963  54.122  1.00  0.77           H  
ATOM   1016  HG2 GLU A  61     -31.900 -32.910  52.294  1.00  1.26           H  
ATOM   1017  HG3 GLU A  61     -32.268 -34.441  51.498  1.00  1.30           H  
ATOM   1018  N   GLU A  62     -27.923 -34.177  53.387  1.00  0.61           N  
ATOM   1019  CA  GLU A  62     -26.839 -33.152  53.460  1.00  0.64           C  
ATOM   1020  C   GLU A  62     -26.007 -33.182  52.174  1.00  0.62           C  
ATOM   1021  O   GLU A  62     -25.338 -32.223  51.841  1.00  0.66           O  
ATOM   1022  CB  GLU A  62     -25.931 -33.448  54.657  1.00  0.71           C  
ATOM   1023  CG  GLU A  62     -26.644 -33.071  55.960  1.00  1.11           C  
ATOM   1024  CD  GLU A  62     -26.678 -31.548  56.105  1.00  1.60           C  
ATOM   1025  OE1 GLU A  62     -25.677 -30.991  56.523  1.00  2.32           O  
ATOM   1026  OE2 GLU A  62     -27.704 -30.965  55.795  1.00  2.13           O  
ATOM   1027  H   GLU A  62     -27.880 -34.968  53.959  1.00  0.61           H  
ATOM   1028  HA  GLU A  62     -27.281 -32.173  53.578  1.00  0.68           H  
ATOM   1029  HB2 GLU A  62     -25.689 -34.502  54.672  1.00  1.00           H  
ATOM   1030  HB3 GLU A  62     -25.022 -32.873  54.568  1.00  0.92           H  
ATOM   1031  HG2 GLU A  62     -27.654 -33.455  55.943  1.00  1.70           H  
ATOM   1032  HG3 GLU A  62     -26.111 -33.497  56.798  1.00  1.72           H  
ATOM   1033  N   LEU A  63     -26.036 -34.274  51.455  1.00  0.61           N  
ATOM   1034  CA  LEU A  63     -25.243 -34.375  50.197  1.00  0.64           C  
ATOM   1035  C   LEU A  63     -25.756 -33.371  49.152  1.00  0.63           C  
ATOM   1036  O   LEU A  63     -25.031 -32.983  48.260  1.00  0.69           O  
ATOM   1037  CB  LEU A  63     -25.373 -35.805  49.644  1.00  0.73           C  
ATOM   1038  CG  LEU A  63     -23.997 -36.488  49.617  1.00  1.02           C  
ATOM   1039  CD1 LEU A  63     -23.881 -37.467  50.789  1.00  1.74           C  
ATOM   1040  CD2 LEU A  63     -23.827 -37.257  48.303  1.00  1.55           C  
ATOM   1041  H   LEU A  63     -26.578 -35.036  51.746  1.00  0.61           H  
ATOM   1042  HA  LEU A  63     -24.207 -34.165  50.412  1.00  0.66           H  
ATOM   1043  HB2 LEU A  63     -26.043 -36.370  50.277  1.00  0.94           H  
ATOM   1044  HB3 LEU A  63     -25.777 -35.771  48.643  1.00  0.87           H  
ATOM   1045  HG  LEU A  63     -23.222 -35.740  49.698  1.00  1.71           H  
ATOM   1046 HD11 LEU A  63     -24.803 -38.019  50.890  1.00  2.19           H  
ATOM   1047 HD12 LEU A  63     -23.069 -38.155  50.603  1.00  2.30           H  
ATOM   1048 HD13 LEU A  63     -23.687 -36.919  51.699  1.00  2.21           H  
ATOM   1049 HD21 LEU A  63     -24.626 -37.977  48.202  1.00  2.05           H  
ATOM   1050 HD22 LEU A  63     -23.858 -36.565  47.474  1.00  2.02           H  
ATOM   1051 HD23 LEU A  63     -22.878 -37.771  48.307  1.00  2.09           H  
ATOM   1052  N   LYS A  64     -27.000 -32.967  49.243  1.00  0.62           N  
ATOM   1053  CA  LYS A  64     -27.560 -32.009  48.236  1.00  0.66           C  
ATOM   1054  C   LYS A  64     -26.978 -30.589  48.424  1.00  0.64           C  
ATOM   1055  O   LYS A  64     -26.391 -30.058  47.502  1.00  0.70           O  
ATOM   1056  CB  LYS A  64     -29.085 -31.962  48.376  1.00  0.71           C  
ATOM   1057  CG  LYS A  64     -29.729 -32.893  47.343  1.00  0.86           C  
ATOM   1058  CD  LYS A  64     -31.158 -32.423  47.062  1.00  1.42           C  
ATOM   1059  CE  LYS A  64     -31.565 -32.810  45.638  1.00  2.15           C  
ATOM   1060  NZ  LYS A  64     -32.715 -31.961  45.212  1.00  2.75           N  
ATOM   1061  H   LYS A  64     -27.573 -33.306  49.962  1.00  0.62           H  
ATOM   1062  HA  LYS A  64     -27.309 -32.359  47.245  1.00  0.71           H  
ATOM   1063  HB2 LYS A  64     -29.363 -32.282  49.370  1.00  0.81           H  
ATOM   1064  HB3 LYS A  64     -29.433 -30.953  48.212  1.00  0.84           H  
ATOM   1065  HG2 LYS A  64     -29.152 -32.871  46.429  1.00  1.32           H  
ATOM   1066  HG3 LYS A  64     -29.753 -33.901  47.731  1.00  1.23           H  
ATOM   1067  HD2 LYS A  64     -31.833 -32.885  47.767  1.00  1.79           H  
ATOM   1068  HD3 LYS A  64     -31.209 -31.349  47.167  1.00  1.93           H  
ATOM   1069  HE2 LYS A  64     -30.732 -32.653  44.967  1.00  2.69           H  
ATOM   1070  HE3 LYS A  64     -31.856 -33.850  45.615  1.00  2.52           H  
ATOM   1071  HZ1 LYS A  64     -33.433 -31.947  45.967  1.00  3.05           H  
ATOM   1072  HZ2 LYS A  64     -32.384 -30.993  45.031  1.00  3.16           H  
ATOM   1073  HZ3 LYS A  64     -33.131 -32.351  44.343  1.00  3.11           H  
ATOM   1074  N   PRO A  65     -27.159 -29.990  49.591  1.00  0.61           N  
ATOM   1075  CA  PRO A  65     -26.651 -28.623  49.839  1.00  0.64           C  
ATOM   1076  C   PRO A  65     -25.125 -28.585  49.710  1.00  0.65           C  
ATOM   1077  O   PRO A  65     -24.549 -27.592  49.309  1.00  0.79           O  
ATOM   1078  CB  PRO A  65     -27.073 -28.305  51.282  1.00  0.64           C  
ATOM   1079  CG  PRO A  65     -27.636 -29.609  51.899  1.00  0.59           C  
ATOM   1080  CD  PRO A  65     -27.859 -30.599  50.747  1.00  0.60           C  
ATOM   1081  HA  PRO A  65     -27.106 -27.920  49.161  1.00  0.73           H  
ATOM   1082  HB2 PRO A  65     -26.219 -27.966  51.849  1.00  0.64           H  
ATOM   1083  HB3 PRO A  65     -27.840 -27.547  51.281  1.00  0.73           H  
ATOM   1084  HG2 PRO A  65     -26.920 -30.018  52.601  1.00  0.57           H  
ATOM   1085  HG3 PRO A  65     -28.570 -29.412  52.398  1.00  0.64           H  
ATOM   1086  HD2 PRO A  65     -27.431 -31.555  50.994  1.00  0.60           H  
ATOM   1087  HD3 PRO A  65     -28.912 -30.698  50.534  1.00  0.69           H  
ATOM   1088  N   LEU A  66     -24.475 -29.658  50.064  1.00  0.63           N  
ATOM   1089  CA  LEU A  66     -22.985 -29.713  49.994  1.00  0.71           C  
ATOM   1090  C   LEU A  66     -22.537 -29.967  48.541  1.00  0.68           C  
ATOM   1091  O   LEU A  66     -21.407 -29.685  48.186  1.00  0.68           O  
ATOM   1092  CB  LEU A  66     -22.522 -30.826  50.982  1.00  0.85           C  
ATOM   1093  CG  LEU A  66     -21.319 -31.662  50.487  1.00  0.86           C  
ATOM   1094  CD1 LEU A  66     -20.014 -30.914  50.766  1.00  1.47           C  
ATOM   1095  CD2 LEU A  66     -21.308 -32.995  51.238  1.00  1.50           C  
ATOM   1096  H   LEU A  66     -24.971 -30.436  50.393  1.00  0.66           H  
ATOM   1097  HA  LEU A  66     -22.586 -28.764  50.321  1.00  0.82           H  
ATOM   1098  HB2 LEU A  66     -22.249 -30.360  51.915  1.00  1.43           H  
ATOM   1099  HB3 LEU A  66     -23.354 -31.489  51.162  1.00  1.47           H  
ATOM   1100  HG  LEU A  66     -21.405 -31.854  49.430  1.00  1.72           H  
ATOM   1101 HD11 LEU A  66     -20.043 -29.946  50.288  1.00  2.09           H  
ATOM   1102 HD12 LEU A  66     -19.894 -30.787  51.832  1.00  2.02           H  
ATOM   1103 HD13 LEU A  66     -19.183 -31.483  50.374  1.00  1.82           H  
ATOM   1104 HD21 LEU A  66     -22.256 -33.495  51.098  1.00  2.13           H  
ATOM   1105 HD22 LEU A  66     -20.513 -33.619  50.856  1.00  2.02           H  
ATOM   1106 HD23 LEU A  66     -21.151 -32.815  52.291  1.00  1.97           H  
ATOM   1107  N   GLU A  67     -23.394 -30.510  47.712  1.00  0.69           N  
ATOM   1108  CA  GLU A  67     -22.987 -30.792  46.303  1.00  0.71           C  
ATOM   1109  C   GLU A  67     -22.680 -29.480  45.570  1.00  0.73           C  
ATOM   1110  O   GLU A  67     -21.757 -29.405  44.781  1.00  0.77           O  
ATOM   1111  CB  GLU A  67     -24.118 -31.530  45.575  1.00  0.85           C  
ATOM   1112  CG  GLU A  67     -23.532 -32.626  44.677  1.00  1.03           C  
ATOM   1113  CD  GLU A  67     -24.477 -32.891  43.500  1.00  1.62           C  
ATOM   1114  OE1 GLU A  67     -25.675 -32.747  43.681  1.00  2.14           O  
ATOM   1115  OE2 GLU A  67     -23.985 -33.236  42.438  1.00  2.30           O  
ATOM   1116  H   GLU A  67     -24.294 -30.745  48.017  1.00  0.73           H  
ATOM   1117  HA  GLU A  67     -22.101 -31.412  46.314  1.00  0.70           H  
ATOM   1118  HB2 GLU A  67     -24.779 -31.977  46.301  1.00  1.06           H  
ATOM   1119  HB3 GLU A  67     -24.675 -30.831  44.969  1.00  0.95           H  
ATOM   1120  HG2 GLU A  67     -22.570 -32.308  44.302  1.00  1.40           H  
ATOM   1121  HG3 GLU A  67     -23.412 -33.533  45.249  1.00  1.29           H  
ATOM   1122  N   GLU A  68     -23.454 -28.451  45.816  1.00  0.82           N  
ATOM   1123  CA  GLU A  68     -23.216 -27.148  45.123  1.00  0.94           C  
ATOM   1124  C   GLU A  68     -21.842 -26.595  45.518  1.00  0.84           C  
ATOM   1125  O   GLU A  68     -21.057 -26.215  44.670  1.00  0.87           O  
ATOM   1126  CB  GLU A  68     -24.318 -26.149  45.510  1.00  1.13           C  
ATOM   1127  CG  GLU A  68     -25.033 -25.650  44.248  1.00  1.47           C  
ATOM   1128  CD  GLU A  68     -26.169 -24.703  44.639  1.00  1.79           C  
ATOM   1129  OE1 GLU A  68     -26.773 -24.928  45.675  1.00  2.31           O  
ATOM   1130  OE2 GLU A  68     -26.416 -23.768  43.895  1.00  2.26           O  
ATOM   1131  H   GLU A  68     -24.196 -28.539  46.449  1.00  0.87           H  
ATOM   1132  HA  GLU A  68     -23.235 -27.310  44.055  1.00  1.04           H  
ATOM   1133  HB2 GLU A  68     -25.033 -26.638  46.157  1.00  1.41           H  
ATOM   1134  HB3 GLU A  68     -23.883 -25.308  46.030  1.00  1.27           H  
ATOM   1135  HG2 GLU A  68     -24.327 -25.126  43.619  1.00  1.86           H  
ATOM   1136  HG3 GLU A  68     -25.439 -26.492  43.708  1.00  1.88           H  
ATOM   1137  N   VAL A  69     -21.545 -26.548  46.794  1.00  0.78           N  
ATOM   1138  CA  VAL A  69     -20.215 -26.023  47.234  1.00  0.76           C  
ATOM   1139  C   VAL A  69     -19.103 -26.954  46.733  1.00  0.72           C  
ATOM   1140  O   VAL A  69     -17.962 -26.554  46.602  1.00  0.76           O  
ATOM   1141  CB  VAL A  69     -20.163 -25.948  48.766  1.00  0.82           C  
ATOM   1142  CG1 VAL A  69     -18.883 -25.217  49.207  1.00  0.94           C  
ATOM   1143  CG2 VAL A  69     -21.394 -25.191  49.285  1.00  0.90           C  
ATOM   1144  H   VAL A  69     -22.193 -26.862  47.459  1.00  0.81           H  
ATOM   1145  HA  VAL A  69     -20.068 -25.035  46.822  1.00  0.82           H  
ATOM   1146  HB  VAL A  69     -20.158 -26.950  49.173  1.00  0.79           H  
ATOM   1147 HG11 VAL A  69     -18.328 -24.895  48.337  1.00  1.38           H  
ATOM   1148 HG12 VAL A  69     -19.141 -24.355  49.805  1.00  1.43           H  
ATOM   1149 HG13 VAL A  69     -18.271 -25.887  49.793  1.00  1.42           H  
ATOM   1150 HG21 VAL A  69     -21.815 -24.595  48.488  1.00  1.40           H  
ATOM   1151 HG22 VAL A  69     -22.132 -25.900  49.632  1.00  1.33           H  
ATOM   1152 HG23 VAL A  69     -21.104 -24.546  50.101  1.00  1.34           H  
ATOM   1153  N   LEU A  70     -19.431 -28.192  46.453  1.00  0.72           N  
ATOM   1154  CA  LEU A  70     -18.407 -29.160  45.961  1.00  0.76           C  
ATOM   1155  C   LEU A  70     -17.829 -28.668  44.629  1.00  0.78           C  
ATOM   1156  O   LEU A  70     -16.692 -28.943  44.297  1.00  0.82           O  
ATOM   1157  CB  LEU A  70     -19.082 -30.525  45.760  1.00  0.85           C  
ATOM   1158  CG  LEU A  70     -18.249 -31.632  46.421  1.00  0.98           C  
ATOM   1159  CD1 LEU A  70     -19.183 -32.654  47.092  1.00  1.38           C  
ATOM   1160  CD2 LEU A  70     -17.399 -32.331  45.351  1.00  1.77           C  
ATOM   1161  H   LEU A  70     -20.356 -28.489  46.568  1.00  0.74           H  
ATOM   1162  HA  LEU A  70     -17.615 -29.248  46.688  1.00  0.78           H  
ATOM   1163  HB2 LEU A  70     -20.065 -30.503  46.208  1.00  1.19           H  
ATOM   1164  HB3 LEU A  70     -19.178 -30.731  44.704  1.00  1.24           H  
ATOM   1165  HG  LEU A  70     -17.602 -31.195  47.168  1.00  1.63           H  
ATOM   1166 HD11 LEU A  70     -20.198 -32.492  46.759  1.00  1.74           H  
ATOM   1167 HD12 LEU A  70     -18.877 -33.657  46.829  1.00  1.91           H  
ATOM   1168 HD13 LEU A  70     -19.136 -32.534  48.165  1.00  1.98           H  
ATOM   1169 HD21 LEU A  70     -17.963 -32.399  44.433  1.00  2.26           H  
ATOM   1170 HD22 LEU A  70     -16.497 -31.763  45.178  1.00  2.27           H  
ATOM   1171 HD23 LEU A  70     -17.139 -33.324  45.687  1.00  2.29           H  
ATOM   1172  N   ASN A  71     -18.612 -27.952  43.862  1.00  0.80           N  
ATOM   1173  CA  ASN A  71     -18.131 -27.444  42.541  1.00  0.91           C  
ATOM   1174  C   ASN A  71     -16.864 -26.602  42.720  1.00  0.89           C  
ATOM   1175  O   ASN A  71     -15.958 -26.656  41.910  1.00  0.98           O  
ATOM   1176  CB  ASN A  71     -19.227 -26.588  41.904  1.00  0.99           C  
ATOM   1177  CG  ASN A  71     -18.919 -26.378  40.421  1.00  1.24           C  
ATOM   1178  OD1 ASN A  71     -18.183 -25.479  40.064  1.00  1.62           O  
ATOM   1179  ND2 ASN A  71     -19.456 -27.172  39.536  1.00  1.79           N  
ATOM   1180  H   ASN A  71     -19.526 -27.754  44.153  1.00  0.79           H  
ATOM   1181  HA  ASN A  71     -17.913 -28.281  41.896  1.00  1.00           H  
ATOM   1182  HB2 ASN A  71     -20.179 -27.090  42.008  1.00  1.01           H  
ATOM   1183  HB3 ASN A  71     -19.270 -25.631  42.401  1.00  1.10           H  
ATOM   1184 HD21 ASN A  71     -20.052 -27.895  39.823  1.00  2.28           H  
ATOM   1185 HD22 ASN A  71     -19.262 -27.045  38.583  1.00  1.99           H  
ATOM   1186  N   LEU A  72     -16.796 -25.824  43.770  1.00  0.83           N  
ATOM   1187  CA  LEU A  72     -15.590 -24.977  43.998  1.00  0.88           C  
ATOM   1188  C   LEU A  72     -14.451 -25.836  44.552  1.00  0.84           C  
ATOM   1189  O   LEU A  72     -13.289 -25.536  44.355  1.00  0.95           O  
ATOM   1190  CB  LEU A  72     -15.931 -23.872  44.992  1.00  0.96           C  
ATOM   1191  CG  LEU A  72     -16.840 -22.844  44.310  1.00  1.22           C  
ATOM   1192  CD1 LEU A  72     -17.658 -22.085  45.366  1.00  2.05           C  
ATOM   1193  CD2 LEU A  72     -15.977 -21.862  43.508  1.00  1.71           C  
ATOM   1194  H   LEU A  72     -17.539 -25.796  44.407  1.00  0.80           H  
ATOM   1195  HA  LEU A  72     -15.282 -24.536  43.062  1.00  0.98           H  
ATOM   1196  HB2 LEU A  72     -16.440 -24.301  45.843  1.00  1.06           H  
ATOM   1197  HB3 LEU A  72     -15.023 -23.388  45.319  1.00  1.08           H  
ATOM   1198  HG  LEU A  72     -17.515 -23.357  43.640  1.00  1.56           H  
ATOM   1199 HD11 LEU A  72     -17.297 -22.330  46.356  1.00  2.68           H  
ATOM   1200 HD12 LEU A  72     -17.565 -21.020  45.204  1.00  2.48           H  
ATOM   1201 HD13 LEU A  72     -18.697 -22.369  45.284  1.00  2.40           H  
ATOM   1202 HD21 LEU A  72     -15.012 -21.762  43.981  1.00  2.25           H  
ATOM   1203 HD22 LEU A  72     -15.848 -22.237  42.503  1.00  2.11           H  
ATOM   1204 HD23 LEU A  72     -16.464 -20.899  43.473  1.00  2.15           H  
ATOM   1205  N   ALA A  73     -14.774 -26.911  45.226  1.00  0.78           N  
ATOM   1206  CA  ALA A  73     -13.711 -27.800  45.775  1.00  0.85           C  
ATOM   1207  C   ALA A  73     -13.488 -28.954  44.797  1.00  0.93           C  
ATOM   1208  O   ALA A  73     -13.179 -30.054  45.194  1.00  1.16           O  
ATOM   1209  CB  ALA A  73     -14.155 -28.356  47.138  1.00  0.89           C  
ATOM   1210  H   ALA A  73     -15.717 -27.139  45.361  1.00  0.75           H  
ATOM   1211  HA  ALA A  73     -12.795 -27.240  45.892  1.00  1.00           H  
ATOM   1212  HB1 ALA A  73     -15.034 -27.827  47.475  1.00  1.24           H  
ATOM   1213  HB2 ALA A  73     -14.384 -29.409  47.046  1.00  1.42           H  
ATOM   1214  HB3 ALA A  73     -13.359 -28.225  47.857  1.00  1.43           H  
ATOM   1215  N   GLN A  74     -13.659 -28.715  43.520  1.00  1.05           N  
ATOM   1216  CA  GLN A  74     -13.476 -29.809  42.526  1.00  1.21           C  
ATOM   1217  C   GLN A  74     -12.287 -29.495  41.618  1.00  1.53           C  
ATOM   1218  O   GLN A  74     -12.431 -28.851  40.595  1.00  1.85           O  
ATOM   1219  CB  GLN A  74     -14.756 -29.937  41.687  1.00  1.35           C  
ATOM   1220  CG  GLN A  74     -15.313 -31.367  41.783  1.00  1.79           C  
ATOM   1221  CD  GLN A  74     -15.617 -31.902  40.379  1.00  2.21           C  
ATOM   1222  OE1 GLN A  74     -15.417 -33.069  40.106  1.00  2.63           O  
ATOM   1223  NE2 GLN A  74     -16.091 -31.091  39.472  1.00  2.79           N  
ATOM   1224  H   GLN A  74     -13.920 -27.823  43.217  1.00  1.23           H  
ATOM   1225  HA  GLN A  74     -13.290 -30.734  43.047  1.00  1.22           H  
ATOM   1226  HB2 GLN A  74     -15.496 -29.242  42.060  1.00  1.78           H  
ATOM   1227  HB3 GLN A  74     -14.540 -29.704  40.654  1.00  1.73           H  
ATOM   1228  HG2 GLN A  74     -14.587 -32.009  42.261  1.00  2.19           H  
ATOM   1229  HG3 GLN A  74     -16.222 -31.359  42.366  1.00  2.32           H  
ATOM   1230 HE21 GLN A  74     -16.249 -30.149  39.691  1.00  3.10           H  
ATOM   1231 HE22 GLN A  74     -16.289 -31.424  38.572  1.00  3.22           H  
ATOM   1232  N   SER A  75     -11.116 -29.954  41.980  1.00  1.89           N  
ATOM   1233  CA  SER A  75      -9.921 -29.689  41.130  1.00  2.30           C  
ATOM   1234  C   SER A  75      -8.720 -30.504  41.624  1.00  2.25           C  
ATOM   1235  O   SER A  75      -8.073 -31.183  40.848  1.00  2.76           O  
ATOM   1236  CB  SER A  75      -9.584 -28.193  41.174  1.00  2.93           C  
ATOM   1237  OG  SER A  75     -10.037 -27.573  39.977  1.00  3.61           O  
ATOM   1238  H   SER A  75     -11.027 -30.476  42.804  1.00  2.11           H  
ATOM   1239  HA  SER A  75     -10.143 -29.972  40.112  1.00  2.71           H  
ATOM   1240  HB2 SER A  75     -10.074 -27.735  42.016  1.00  3.11           H  
ATOM   1241  HB3 SER A  75      -8.512 -28.066  41.273  1.00  3.30           H  
ATOM   1242  HG  SER A  75     -10.435 -26.731  40.207  1.00  4.08           H  
ATOM   1243  N   LYS A  76      -8.394 -30.429  42.894  1.00  2.30           N  
ATOM   1244  CA  LYS A  76      -7.203 -31.185  43.393  1.00  2.79           C  
ATOM   1245  C   LYS A  76      -7.489 -31.901  44.726  1.00  3.12           C  
ATOM   1246  O   LYS A  76      -7.602 -33.107  44.777  1.00  3.72           O  
ATOM   1247  CB  LYS A  76      -6.050 -30.196  43.572  1.00  3.27           C  
ATOM   1248  CG  LYS A  76      -5.562 -29.754  42.188  1.00  3.52           C  
ATOM   1249  CD  LYS A  76      -4.331 -28.854  42.320  1.00  4.03           C  
ATOM   1250  CE  LYS A  76      -4.261 -27.910  41.114  1.00  4.20           C  
ATOM   1251  NZ  LYS A  76      -2.893 -27.326  41.013  1.00  4.63           N  
ATOM   1252  H   LYS A  76      -8.911 -29.861  43.503  1.00  2.46           H  
ATOM   1253  HA  LYS A  76      -6.919 -31.915  42.652  1.00  2.95           H  
ATOM   1254  HB2 LYS A  76      -6.398 -29.336  44.129  1.00  3.46           H  
ATOM   1255  HB3 LYS A  76      -5.242 -30.672  44.106  1.00  3.75           H  
ATOM   1256  HG2 LYS A  76      -5.307 -30.627  41.606  1.00  3.81           H  
ATOM   1257  HG3 LYS A  76      -6.350 -29.209  41.689  1.00  3.60           H  
ATOM   1258  HD2 LYS A  76      -4.403 -28.275  43.229  1.00  4.38           H  
ATOM   1259  HD3 LYS A  76      -3.440 -29.463  42.349  1.00  4.38           H  
ATOM   1260  HE2 LYS A  76      -4.485 -28.461  40.212  1.00  4.42           H  
ATOM   1261  HE3 LYS A  76      -4.983 -27.115  41.237  1.00  4.32           H  
ATOM   1262  HZ1 LYS A  76      -2.619 -26.925  41.932  1.00  4.76           H  
ATOM   1263  HZ2 LYS A  76      -2.218 -28.068  40.741  1.00  5.09           H  
ATOM   1264  HZ3 LYS A  76      -2.889 -26.577  40.292  1.00  4.76           H  
ATOM   1265  N   ASN A  77      -7.566 -31.170  45.808  1.00  3.08           N  
ATOM   1266  CA  ASN A  77      -7.799 -31.794  47.155  1.00  3.48           C  
ATOM   1267  C   ASN A  77      -8.991 -32.760  47.143  1.00  2.69           C  
ATOM   1268  O   ASN A  77      -8.844 -33.938  47.406  1.00  2.90           O  
ATOM   1269  CB  ASN A  77      -8.057 -30.681  48.168  1.00  4.22           C  
ATOM   1270  CG  ASN A  77      -6.815 -29.796  48.261  1.00  5.01           C  
ATOM   1271  OD1 ASN A  77      -5.706 -30.272  48.118  1.00  5.45           O  
ATOM   1272  ND2 ASN A  77      -6.951 -28.519  48.486  1.00  5.56           N  
ATOM   1273  H   ASN A  77      -7.441 -30.203  45.744  1.00  3.04           H  
ATOM   1274  HA  ASN A  77      -6.911 -32.332  47.451  1.00  4.06           H  
ATOM   1275  HB2 ASN A  77      -8.901 -30.088  47.844  1.00  4.34           H  
ATOM   1276  HB3 ASN A  77      -8.266 -31.111  49.136  1.00  4.44           H  
ATOM   1277 HD21 ASN A  77      -7.845 -28.133  48.595  1.00  5.54           H  
ATOM   1278 HD22 ASN A  77      -6.159 -27.944  48.544  1.00  6.19           H  
ATOM   1279  N   PHE A  78     -10.164 -32.267  46.859  1.00  2.04           N  
ATOM   1280  CA  PHE A  78     -11.372 -33.143  46.845  1.00  1.52           C  
ATOM   1281  C   PHE A  78     -11.564 -33.716  45.432  1.00  1.54           C  
ATOM   1282  O   PHE A  78     -12.632 -33.616  44.856  1.00  2.00           O  
ATOM   1283  CB  PHE A  78     -12.586 -32.289  47.237  1.00  1.72           C  
ATOM   1284  CG  PHE A  78     -13.649 -33.122  47.910  1.00  1.05           C  
ATOM   1285  CD1 PHE A  78     -13.384 -33.765  49.122  1.00  1.52           C  
ATOM   1286  CD2 PHE A  78     -14.914 -33.234  47.322  1.00  1.44           C  
ATOM   1287  CE1 PHE A  78     -14.386 -34.523  49.743  1.00  1.69           C  
ATOM   1288  CE2 PHE A  78     -15.913 -33.990  47.944  1.00  1.63           C  
ATOM   1289  CZ  PHE A  78     -15.649 -34.635  49.154  1.00  1.50           C  
ATOM   1290  H   PHE A  78     -10.254 -31.311  46.661  1.00  2.17           H  
ATOM   1291  HA  PHE A  78     -11.246 -33.948  47.553  1.00  1.80           H  
ATOM   1292  HB2 PHE A  78     -12.270 -31.508  47.913  1.00  2.39           H  
ATOM   1293  HB3 PHE A  78     -13.000 -31.845  46.352  1.00  2.30           H  
ATOM   1294  HD1 PHE A  78     -12.410 -33.678  49.579  1.00  2.34           H  
ATOM   1295  HD2 PHE A  78     -15.119 -32.735  46.386  1.00  2.25           H  
ATOM   1296  HE1 PHE A  78     -14.187 -35.021  50.676  1.00  2.54           H  
ATOM   1297  HE2 PHE A  78     -16.890 -34.075  47.491  1.00  2.47           H  
ATOM   1298  HZ  PHE A  78     -16.419 -35.219  49.635  1.00  2.07           H  
ATOM   1299  N   HIS A  79     -10.534 -34.301  44.860  1.00  1.95           N  
ATOM   1300  CA  HIS A  79     -10.668 -34.855  43.476  1.00  2.56           C  
ATOM   1301  C   HIS A  79     -11.150 -36.309  43.490  1.00  2.42           C  
ATOM   1302  O   HIS A  79     -11.270 -36.918  42.441  1.00  2.93           O  
ATOM   1303  CB  HIS A  79      -9.335 -34.787  42.724  1.00  3.26           C  
ATOM   1304  CG  HIS A  79      -8.242 -35.478  43.503  1.00  3.40           C  
ATOM   1305  ND1 HIS A  79      -6.917 -35.430  43.097  1.00  3.97           N  
ATOM   1306  CD2 HIS A  79      -8.252 -36.237  44.650  1.00  3.52           C  
ATOM   1307  CE1 HIS A  79      -6.192 -36.137  43.982  1.00  4.36           C  
ATOM   1308  NE2 HIS A  79      -6.956 -36.649  44.950  1.00  4.10           N  
ATOM   1309  H   HIS A  79      -9.679 -34.358  45.333  1.00  2.28           H  
ATOM   1310  HA  HIS A  79     -11.393 -34.260  42.941  1.00  2.97           H  
ATOM   1311  HB2 HIS A  79      -9.449 -35.276  41.767  1.00  3.86           H  
ATOM   1312  HB3 HIS A  79      -9.067 -33.753  42.563  1.00  3.55           H  
ATOM   1313  HD1 HIS A  79      -6.572 -34.968  42.305  1.00  4.28           H  
ATOM   1314  HD2 HIS A  79      -9.131 -36.481  45.227  1.00  3.51           H  
ATOM   1315  HE1 HIS A  79      -5.123 -36.277  43.915  1.00  5.02           H  
ATOM   1316  N   LEU A  80     -11.454 -36.878  44.638  1.00  2.07           N  
ATOM   1317  CA  LEU A  80     -11.950 -38.290  44.634  1.00  2.10           C  
ATOM   1318  C   LEU A  80     -13.314 -38.282  43.944  1.00  2.17           C  
ATOM   1319  O   LEU A  80     -14.299 -37.819  44.487  1.00  2.17           O  
ATOM   1320  CB  LEU A  80     -12.065 -38.863  46.063  1.00  2.13           C  
ATOM   1321  CG  LEU A  80     -10.870 -38.432  46.940  1.00  1.83           C  
ATOM   1322  CD1 LEU A  80     -10.969 -39.120  48.306  1.00  2.30           C  
ATOM   1323  CD2 LEU A  80      -9.538 -38.829  46.276  1.00  2.10           C  
ATOM   1324  H   LEU A  80     -11.377 -36.380  45.476  1.00  2.10           H  
ATOM   1325  HA  LEU A  80     -11.270 -38.901  44.054  1.00  2.26           H  
ATOM   1326  HB2 LEU A  80     -12.982 -38.515  46.513  1.00  2.42           H  
ATOM   1327  HB3 LEU A  80     -12.087 -39.942  46.006  1.00  2.63           H  
ATOM   1328  HG  LEU A  80     -10.898 -37.363  47.085  1.00  2.34           H  
ATOM   1329 HD11 LEU A  80     -11.528 -40.039  48.208  1.00  2.75           H  
ATOM   1330 HD12 LEU A  80      -9.977 -39.339  48.676  1.00  2.76           H  
ATOM   1331 HD13 LEU A  80     -11.474 -38.467  49.003  1.00  2.61           H  
ATOM   1332 HD21 LEU A  80      -9.632 -38.780  45.203  1.00  2.45           H  
ATOM   1333 HD22 LEU A  80      -8.762 -38.149  46.596  1.00  2.42           H  
ATOM   1334 HD23 LEU A  80      -9.275 -39.836  46.567  1.00  2.64           H  
ATOM   1335  N   ARG A  81     -13.356 -38.751  42.722  1.00  2.36           N  
ATOM   1336  CA  ARG A  81     -14.626 -38.746  41.935  1.00  2.58           C  
ATOM   1337  C   ARG A  81     -15.804 -39.296  42.753  1.00  2.40           C  
ATOM   1338  O   ARG A  81     -16.839 -38.661  42.799  1.00  2.46           O  
ATOM   1339  CB  ARG A  81     -14.441 -39.590  40.670  1.00  2.91           C  
ATOM   1340  CG  ARG A  81     -14.187 -38.666  39.478  1.00  3.25           C  
ATOM   1341  CD  ARG A  81     -14.806 -39.279  38.224  1.00  3.83           C  
ATOM   1342  NE  ARG A  81     -13.999 -38.895  37.030  1.00  4.23           N  
ATOM   1343  CZ  ARG A  81     -14.180 -39.516  35.896  1.00  4.77           C  
ATOM   1344  NH1 ARG A  81     -13.820 -40.765  35.774  1.00  5.28           N  
ATOM   1345  NH2 ARG A  81     -14.725 -38.886  34.886  1.00  5.20           N  
ATOM   1346  H   ARG A  81     -12.536 -39.085  42.306  1.00  2.45           H  
ATOM   1347  HA  ARG A  81     -14.852 -37.730  41.649  1.00  2.72           H  
ATOM   1348  HB2 ARG A  81     -13.600 -40.256  40.799  1.00  2.98           H  
ATOM   1349  HB3 ARG A  81     -15.334 -40.171  40.487  1.00  2.98           H  
ATOM   1350  HG2 ARG A  81     -14.638 -37.703  39.670  1.00  3.25           H  
ATOM   1351  HG3 ARG A  81     -13.124 -38.545  39.335  1.00  3.51           H  
ATOM   1352  HD2 ARG A  81     -14.819 -40.353  38.317  1.00  4.27           H  
ATOM   1353  HD3 ARG A  81     -15.819 -38.918  38.113  1.00  4.02           H  
ATOM   1354  HE  ARG A  81     -13.332 -38.178  37.097  1.00  4.40           H  
ATOM   1355 HH11 ARG A  81     -13.404 -41.243  36.548  1.00  5.27           H  
ATOM   1356 HH12 ARG A  81     -13.961 -41.244  34.908  1.00  5.90           H  
ATOM   1357 HH21 ARG A  81     -15.000 -37.929  34.982  1.00  5.16           H  
ATOM   1358 HH22 ARG A  81     -14.869 -39.362  34.018  1.00  5.80           H  
ATOM   1359  N   PRO A  82     -15.646 -40.453  43.369  1.00  2.29           N  
ATOM   1360  CA  PRO A  82     -16.739 -41.035  44.152  1.00  2.24           C  
ATOM   1361  C   PRO A  82     -16.990 -40.205  45.417  1.00  2.03           C  
ATOM   1362  O   PRO A  82     -16.496 -40.538  46.479  1.00  1.92           O  
ATOM   1363  CB  PRO A  82     -16.253 -42.445  44.527  1.00  2.31           C  
ATOM   1364  CG  PRO A  82     -14.778 -42.569  44.076  1.00  2.39           C  
ATOM   1365  CD  PRO A  82     -14.406 -41.268  43.347  1.00  2.35           C  
ATOM   1366  HA  PRO A  82     -17.636 -41.102  43.557  1.00  2.41           H  
ATOM   1367  HB2 PRO A  82     -16.324 -42.588  45.597  1.00  2.22           H  
ATOM   1368  HB3 PRO A  82     -16.849 -43.186  44.018  1.00  2.49           H  
ATOM   1369  HG2 PRO A  82     -14.143 -42.703  44.941  1.00  2.33           H  
ATOM   1370  HG3 PRO A  82     -14.667 -43.407  43.405  1.00  2.63           H  
ATOM   1371  HD2 PRO A  82     -13.611 -40.763  43.880  1.00  2.22           H  
ATOM   1372  HD3 PRO A  82     -14.109 -41.474  42.331  1.00  2.56           H  
ATOM   1373  N   ARG A  83     -17.800 -39.169  45.335  1.00  2.10           N  
ATOM   1374  CA  ARG A  83     -18.112 -38.398  46.585  1.00  2.04           C  
ATOM   1375  C   ARG A  83     -19.156 -39.212  47.357  1.00  1.60           C  
ATOM   1376  O   ARG A  83     -19.357 -39.027  48.543  1.00  1.50           O  
ATOM   1377  CB  ARG A  83     -18.699 -36.976  46.346  1.00  2.54           C  
ATOM   1378  CG  ARG A  83     -18.485 -36.430  44.921  1.00  3.04           C  
ATOM   1379  CD  ARG A  83     -19.718 -35.617  44.512  1.00  3.62           C  
ATOM   1380  NE  ARG A  83     -20.413 -36.388  43.427  1.00  4.15           N  
ATOM   1381  CZ  ARG A  83     -20.629 -35.891  42.258  1.00  4.56           C  
ATOM   1382  NH1 ARG A  83     -19.671 -35.883  41.374  1.00  5.01           N  
ATOM   1383  NH2 ARG A  83     -21.801 -35.393  41.968  1.00  4.95           N  
ATOM   1384  H   ARG A  83     -18.234 -38.955  44.490  1.00  2.28           H  
ATOM   1385  HA  ARG A  83     -17.214 -38.324  47.184  1.00  2.07           H  
ATOM   1386  HB2 ARG A  83     -19.759 -36.997  46.548  1.00  2.82           H  
ATOM   1387  HB3 ARG A  83     -18.233 -36.298  47.048  1.00  2.89           H  
ATOM   1388  HG2 ARG A  83     -17.618 -35.786  44.911  1.00  3.41           H  
ATOM   1389  HG3 ARG A  83     -18.343 -37.227  44.221  1.00  3.29           H  
ATOM   1390  HD2 ARG A  83     -20.406 -35.541  45.317  1.00  3.75           H  
ATOM   1391  HD3 ARG A  83     -19.403 -34.600  44.235  1.00  4.00           H  
ATOM   1392  HE  ARG A  83     -20.713 -37.303  43.614  1.00  4.47           H  
ATOM   1393 HH11 ARG A  83     -18.774 -36.262  41.606  1.00  5.09           H  
ATOM   1394 HH12 ARG A  83     -19.830 -35.496  40.467  1.00  5.51           H  
ATOM   1395 HH21 ARG A  83     -22.530 -35.400  42.654  1.00  4.98           H  
ATOM   1396 HH22 ARG A  83     -21.969 -35.005  41.063  1.00  5.45           H  
ATOM   1397  N   ASP A  84     -19.820 -40.125  46.680  1.00  1.47           N  
ATOM   1398  CA  ASP A  84     -20.848 -40.968  47.324  1.00  1.35           C  
ATOM   1399  C   ASP A  84     -20.264 -41.705  48.530  1.00  0.96           C  
ATOM   1400  O   ASP A  84     -21.001 -42.176  49.353  1.00  1.04           O  
ATOM   1401  CB  ASP A  84     -21.357 -41.984  46.301  1.00  1.55           C  
ATOM   1402  CG  ASP A  84     -22.221 -41.265  45.264  1.00  2.05           C  
ATOM   1403  OD1 ASP A  84     -21.833 -40.186  44.846  1.00  2.80           O  
ATOM   1404  OD2 ASP A  84     -23.257 -41.802  44.910  1.00  2.44           O  
ATOM   1405  H   ASP A  84     -19.640 -40.253  45.729  1.00  1.59           H  
ATOM   1406  HA  ASP A  84     -21.669 -40.348  47.646  1.00  1.64           H  
ATOM   1407  HB2 ASP A  84     -20.514 -42.451  45.808  1.00  1.86           H  
ATOM   1408  HB3 ASP A  84     -21.945 -42.738  46.800  1.00  1.96           H  
ATOM   1409  N   LEU A  85     -18.953 -41.816  48.638  1.00  0.83           N  
ATOM   1410  CA  LEU A  85     -18.333 -42.535  49.803  1.00  0.88           C  
ATOM   1411  C   LEU A  85     -18.934 -42.052  51.136  1.00  0.70           C  
ATOM   1412  O   LEU A  85     -19.232 -42.854  52.003  1.00  0.73           O  
ATOM   1413  CB  LEU A  85     -16.826 -42.288  49.808  1.00  1.27           C  
ATOM   1414  CG  LEU A  85     -16.180 -43.099  48.683  1.00  1.82           C  
ATOM   1415  CD1 LEU A  85     -14.803 -42.518  48.358  1.00  2.52           C  
ATOM   1416  CD2 LEU A  85     -16.023 -44.554  49.131  1.00  2.19           C  
ATOM   1417  H   LEU A  85     -18.374 -41.435  47.949  1.00  1.00           H  
ATOM   1418  HA  LEU A  85     -18.515 -43.594  49.699  1.00  1.07           H  
ATOM   1419  HB2 LEU A  85     -16.633 -41.236  49.655  1.00  1.63           H  
ATOM   1420  HB3 LEU A  85     -16.414 -42.598  50.756  1.00  1.44           H  
ATOM   1421  HG  LEU A  85     -16.806 -43.057  47.804  1.00  2.42           H  
ATOM   1422 HD11 LEU A  85     -14.218 -42.452  49.263  1.00  2.86           H  
ATOM   1423 HD12 LEU A  85     -14.300 -43.160  47.650  1.00  2.92           H  
ATOM   1424 HD13 LEU A  85     -14.919 -41.533  47.932  1.00  3.02           H  
ATOM   1425 HD21 LEU A  85     -15.584 -44.582  50.118  1.00  2.63           H  
ATOM   1426 HD22 LEU A  85     -16.992 -45.029  49.156  1.00  2.52           H  
ATOM   1427 HD23 LEU A  85     -15.383 -45.078  48.437  1.00  2.53           H  
ATOM   1428  N   ILE A  86     -19.131 -40.761  51.304  1.00  0.63           N  
ATOM   1429  CA  ILE A  86     -19.740 -40.266  52.579  1.00  0.52           C  
ATOM   1430  C   ILE A  86     -21.193 -40.755  52.612  1.00  0.49           C  
ATOM   1431  O   ILE A  86     -21.693 -41.193  53.631  1.00  0.48           O  
ATOM   1432  CB  ILE A  86     -19.665 -38.727  52.647  1.00  0.59           C  
ATOM   1433  CG1 ILE A  86     -20.133 -38.261  54.030  1.00  0.68           C  
ATOM   1434  CG2 ILE A  86     -20.546 -38.083  51.568  1.00  0.83           C  
ATOM   1435  CD1 ILE A  86     -18.933 -38.163  54.976  1.00  1.75           C  
ATOM   1436  H   ILE A  86     -18.896 -40.130  50.594  1.00  0.71           H  
ATOM   1437  HA  ILE A  86     -19.203 -40.691  53.418  1.00  0.54           H  
ATOM   1438  HB  ILE A  86     -18.641 -38.417  52.497  1.00  0.80           H  
ATOM   1439 HG12 ILE A  86     -20.602 -37.292  53.941  1.00  0.71           H  
ATOM   1440 HG13 ILE A  86     -20.844 -38.970  54.426  1.00  1.43           H  
ATOM   1441 HG21 ILE A  86     -20.496 -38.669  50.664  1.00  1.38           H  
ATOM   1442 HG22 ILE A  86     -21.568 -38.042  51.917  1.00  1.34           H  
ATOM   1443 HG23 ILE A  86     -20.195 -37.081  51.369  1.00  1.40           H  
ATOM   1444 HD11 ILE A  86     -18.020 -38.112  54.401  1.00  2.34           H  
ATOM   1445 HD12 ILE A  86     -19.026 -37.274  55.584  1.00  2.24           H  
ATOM   1446 HD13 ILE A  86     -18.906 -39.033  55.615  1.00  2.30           H  
ATOM   1447  N   SER A  87     -21.849 -40.728  51.476  1.00  0.57           N  
ATOM   1448  CA  SER A  87     -23.249 -41.238  51.392  1.00  0.65           C  
ATOM   1449  C   SER A  87     -23.228 -42.764  51.594  1.00  0.64           C  
ATOM   1450  O   SER A  87     -24.231 -43.370  51.923  1.00  0.70           O  
ATOM   1451  CB  SER A  87     -23.820 -40.910  50.009  1.00  0.78           C  
ATOM   1452  OG  SER A  87     -25.116 -40.344  50.150  1.00  1.51           O  
ATOM   1453  H   SER A  87     -21.402 -40.407  50.666  1.00  0.63           H  
ATOM   1454  HA  SER A  87     -23.854 -40.776  52.159  1.00  0.67           H  
ATOM   1455  HB2 SER A  87     -23.179 -40.200  49.511  1.00  1.16           H  
ATOM   1456  HB3 SER A  87     -23.875 -41.814  49.413  1.00  1.38           H  
ATOM   1457  HG  SER A  87     -25.497 -40.250  49.274  1.00  1.88           H  
ATOM   1458  N   ASN A  88     -22.078 -43.379  51.426  1.00  0.67           N  
ATOM   1459  CA  ASN A  88     -21.952 -44.840  51.628  1.00  0.74           C  
ATOM   1460  C   ASN A  88     -21.877 -45.085  53.126  1.00  0.66           C  
ATOM   1461  O   ASN A  88     -22.373 -46.072  53.630  1.00  0.71           O  
ATOM   1462  CB  ASN A  88     -20.675 -45.344  50.954  1.00  0.88           C  
ATOM   1463  CG  ASN A  88     -20.729 -46.870  50.822  1.00  1.15           C  
ATOM   1464  OD1 ASN A  88     -21.759 -47.478  51.045  1.00  1.59           O  
ATOM   1465  ND2 ASN A  88     -19.656 -47.521  50.467  1.00  1.60           N  
ATOM   1466  H   ASN A  88     -21.289 -42.871  51.201  1.00  0.71           H  
ATOM   1467  HA  ASN A  88     -22.813 -45.345  51.214  1.00  0.82           H  
ATOM   1468  HB2 ASN A  88     -20.588 -44.899  49.972  1.00  0.94           H  
ATOM   1469  HB3 ASN A  88     -19.820 -45.066  51.551  1.00  0.88           H  
ATOM   1470 HD21 ASN A  88     -18.825 -47.035  50.285  1.00  2.06           H  
ATOM   1471 HD22 ASN A  88     -19.683 -48.497  50.382  1.00  1.79           H  
ATOM   1472  N   ILE A  89     -21.292 -44.155  53.851  1.00  0.61           N  
ATOM   1473  CA  ILE A  89     -21.225 -44.285  55.330  1.00  0.65           C  
ATOM   1474  C   ILE A  89     -22.670 -44.284  55.841  1.00  0.57           C  
ATOM   1475  O   ILE A  89     -23.020 -45.001  56.753  1.00  0.63           O  
ATOM   1476  CB  ILE A  89     -20.453 -43.091  55.912  1.00  0.77           C  
ATOM   1477  CG1 ILE A  89     -19.014 -43.106  55.376  1.00  0.99           C  
ATOM   1478  CG2 ILE A  89     -20.424 -43.177  57.442  1.00  1.44           C  
ATOM   1479  CD1 ILE A  89     -18.256 -41.866  55.867  1.00  1.11           C  
ATOM   1480  H   ILE A  89     -20.928 -43.355  53.420  1.00  0.60           H  
ATOM   1481  HA  ILE A  89     -20.737 -45.211  55.598  1.00  0.75           H  
ATOM   1482  HB  ILE A  89     -20.938 -42.172  55.613  1.00  1.09           H  
ATOM   1483 HG12 ILE A  89     -18.512 -43.996  55.726  1.00  1.60           H  
ATOM   1484 HG13 ILE A  89     -19.033 -43.108  54.295  1.00  1.57           H  
ATOM   1485 HG21 ILE A  89     -21.385 -43.509  57.805  1.00  2.00           H  
ATOM   1486 HG22 ILE A  89     -19.662 -43.878  57.748  1.00  1.80           H  
ATOM   1487 HG23 ILE A  89     -20.203 -42.203  57.852  1.00  1.96           H  
ATOM   1488 HD11 ILE A  89     -18.949 -41.168  56.316  1.00  1.64           H  
ATOM   1489 HD12 ILE A  89     -17.521 -42.162  56.600  1.00  1.61           H  
ATOM   1490 HD13 ILE A  89     -17.760 -41.394  55.032  1.00  1.53           H  
ATOM   1491  N   ASN A  90     -23.509 -43.495  55.214  1.00  0.55           N  
ATOM   1492  CA  ASN A  90     -24.948 -43.436  55.596  1.00  0.64           C  
ATOM   1493  C   ASN A  90     -25.604 -44.781  55.261  1.00  0.68           C  
ATOM   1494  O   ASN A  90     -26.538 -45.215  55.909  1.00  0.78           O  
ATOM   1495  CB  ASN A  90     -25.624 -42.325  54.790  1.00  0.72           C  
ATOM   1496  CG  ASN A  90     -26.955 -41.948  55.439  1.00  0.91           C  
ATOM   1497  OD1 ASN A  90     -27.025 -41.008  56.206  1.00  1.52           O  
ATOM   1498  ND2 ASN A  90     -28.023 -42.643  55.161  1.00  1.42           N  
ATOM   1499  H   ASN A  90     -23.190 -42.949  54.465  1.00  0.54           H  
ATOM   1500  HA  ASN A  90     -25.042 -43.231  56.651  1.00  0.69           H  
ATOM   1501  HB2 ASN A  90     -24.978 -41.460  54.762  1.00  0.73           H  
ATOM   1502  HB3 ASN A  90     -25.803 -42.672  53.783  1.00  0.72           H  
ATOM   1503 HD21 ASN A  90     -27.967 -43.402  54.543  1.00  2.09           H  
ATOM   1504 HD22 ASN A  90     -28.882 -42.406  55.568  1.00  1.50           H  
ATOM   1505  N   VAL A  91     -25.115 -45.443  54.245  1.00  0.70           N  
ATOM   1506  CA  VAL A  91     -25.688 -46.761  53.852  1.00  0.81           C  
ATOM   1507  C   VAL A  91     -25.216 -47.837  54.837  1.00  0.77           C  
ATOM   1508  O   VAL A  91     -25.865 -48.853  55.008  1.00  0.82           O  
ATOM   1509  CB  VAL A  91     -25.208 -47.113  52.437  1.00  0.90           C  
ATOM   1510  CG1 VAL A  91     -25.796 -48.465  52.002  1.00  1.07           C  
ATOM   1511  CG2 VAL A  91     -25.643 -46.013  51.454  1.00  0.97           C  
ATOM   1512  H   VAL A  91     -24.365 -45.071  53.739  1.00  0.68           H  
ATOM   1513  HA  VAL A  91     -26.767 -46.705  53.866  1.00  0.92           H  
ATOM   1514  HB  VAL A  91     -24.129 -47.182  52.440  1.00  0.85           H  
ATOM   1515 HG11 VAL A  91     -26.610 -48.735  52.660  1.00  1.46           H  
ATOM   1516 HG12 VAL A  91     -26.161 -48.394  50.989  1.00  1.61           H  
ATOM   1517 HG13 VAL A  91     -25.027 -49.223  52.055  1.00  1.43           H  
ATOM   1518 HG21 VAL A  91     -26.051 -45.174  52.001  1.00  1.36           H  
ATOM   1519 HG22 VAL A  91     -24.787 -45.684  50.883  1.00  1.40           H  
ATOM   1520 HG23 VAL A  91     -26.395 -46.400  50.782  1.00  1.42           H  
ATOM   1521  N   ILE A  92     -24.090 -47.630  55.482  1.00  0.75           N  
ATOM   1522  CA  ILE A  92     -23.586 -48.649  56.443  1.00  0.77           C  
ATOM   1523  C   ILE A  92     -24.206 -48.408  57.819  1.00  0.76           C  
ATOM   1524  O   ILE A  92     -24.367 -49.337  58.582  1.00  0.77           O  
ATOM   1525  CB  ILE A  92     -22.059 -48.605  56.510  1.00  0.81           C  
ATOM   1526  CG1 ILE A  92     -21.502 -48.916  55.114  1.00  1.03           C  
ATOM   1527  CG2 ILE A  92     -21.563 -49.661  57.511  1.00  1.43           C  
ATOM   1528  CD1 ILE A  92     -19.971 -48.872  55.130  1.00  0.87           C  
ATOM   1529  H   ILE A  92     -23.579 -46.810  55.329  1.00  0.77           H  
ATOM   1530  HA  ILE A  92     -23.892 -49.627  56.097  1.00  0.83           H  
ATOM   1531  HB  ILE A  92     -21.738 -47.623  56.823  1.00  0.96           H  
ATOM   1532 HG12 ILE A  92     -21.829 -49.900  54.810  1.00  1.51           H  
ATOM   1533 HG13 ILE A  92     -21.872 -48.184  54.411  1.00  1.34           H  
ATOM   1534 HG21 ILE A  92     -22.051 -49.511  58.463  1.00  1.85           H  
ATOM   1535 HG22 ILE A  92     -21.797 -50.647  57.138  1.00  1.96           H  
ATOM   1536 HG23 ILE A  92     -20.495 -49.567  57.634  1.00  1.91           H  
ATOM   1537 HD11 ILE A  92     -19.614 -49.010  56.139  1.00  1.04           H  
ATOM   1538 HD12 ILE A  92     -19.583 -49.660  54.501  1.00  1.27           H  
ATOM   1539 HD13 ILE A  92     -19.634 -47.916  54.758  1.00  0.90           H  
ATOM   1540  N   VAL A  93     -24.607 -47.194  58.130  1.00  0.83           N  
ATOM   1541  CA  VAL A  93     -25.287 -46.979  59.450  1.00  0.91           C  
ATOM   1542  C   VAL A  93     -26.713 -47.521  59.290  1.00  0.94           C  
ATOM   1543  O   VAL A  93     -27.315 -48.001  60.231  1.00  1.02           O  
ATOM   1544  CB  VAL A  93     -25.326 -45.498  59.884  1.00  1.01           C  
ATOM   1545  CG1 VAL A  93     -24.005 -45.115  60.563  1.00  1.74           C  
ATOM   1546  CG2 VAL A  93     -25.568 -44.588  58.684  1.00  1.01           C  
ATOM   1547  H   VAL A  93     -24.512 -46.461  57.490  1.00  0.88           H  
ATOM   1548  HA  VAL A  93     -24.775 -47.563  60.202  1.00  0.94           H  
ATOM   1549  HB  VAL A  93     -26.132 -45.367  60.594  1.00  1.73           H  
ATOM   1550 HG11 VAL A  93     -23.228 -45.797  60.254  1.00  2.17           H  
ATOM   1551 HG12 VAL A  93     -23.732 -44.107  60.283  1.00  2.26           H  
ATOM   1552 HG13 VAL A  93     -24.125 -45.168  61.636  1.00  2.27           H  
ATOM   1553 HG21 VAL A  93     -26.302 -45.039  58.041  1.00  1.60           H  
ATOM   1554 HG22 VAL A  93     -25.929 -43.629  59.025  1.00  1.49           H  
ATOM   1555 HG23 VAL A  93     -24.645 -44.454  58.144  1.00  1.63           H  
ATOM   1556  N   LEU A  94     -27.238 -47.481  58.081  1.00  0.96           N  
ATOM   1557  CA  LEU A  94     -28.594 -48.029  57.819  1.00  1.08           C  
ATOM   1558  C   LEU A  94     -28.513 -49.559  57.861  1.00  1.07           C  
ATOM   1559  O   LEU A  94     -29.410 -50.226  58.338  1.00  1.21           O  
ATOM   1560  CB  LEU A  94     -29.049 -47.587  56.417  1.00  1.22           C  
ATOM   1561  CG  LEU A  94     -30.113 -46.482  56.530  1.00  1.67           C  
ATOM   1562  CD1 LEU A  94     -29.776 -45.333  55.571  1.00  2.23           C  
ATOM   1563  CD2 LEU A  94     -31.490 -47.053  56.173  1.00  2.33           C  
ATOM   1564  H   LEU A  94     -26.720 -47.111  57.334  1.00  0.94           H  
ATOM   1565  HA  LEU A  94     -29.288 -47.674  58.564  1.00  1.13           H  
ATOM   1566  HB2 LEU A  94     -28.196 -47.212  55.870  1.00  1.56           H  
ATOM   1567  HB3 LEU A  94     -29.465 -48.434  55.889  1.00  1.75           H  
ATOM   1568  HG  LEU A  94     -30.132 -46.105  57.541  1.00  2.22           H  
ATOM   1569 HD11 LEU A  94     -28.719 -45.343  55.348  1.00  2.78           H  
ATOM   1570 HD12 LEU A  94     -30.338 -45.449  54.655  1.00  2.54           H  
ATOM   1571 HD13 LEU A  94     -30.037 -44.392  56.034  1.00  2.67           H  
ATOM   1572 HD21 LEU A  94     -31.571 -48.062  56.548  1.00  2.75           H  
ATOM   1573 HD22 LEU A  94     -32.258 -46.440  56.622  1.00  2.64           H  
ATOM   1574 HD23 LEU A  94     -31.613 -47.058  55.099  1.00  2.81           H  
ATOM   1575  N   GLU A  95     -27.439 -50.114  57.353  1.00  0.98           N  
ATOM   1576  CA  GLU A  95     -27.289 -51.598  57.345  1.00  1.05           C  
ATOM   1577  C   GLU A  95     -26.980 -52.090  58.761  1.00  1.06           C  
ATOM   1578  O   GLU A  95     -27.322 -53.199  59.129  1.00  1.18           O  
ATOM   1579  CB  GLU A  95     -26.149 -51.984  56.395  1.00  1.07           C  
ATOM   1580  CG  GLU A  95     -26.650 -53.007  55.369  1.00  1.49           C  
ATOM   1581  CD  GLU A  95     -25.537 -54.008  55.052  1.00  1.80           C  
ATOM   1582  OE1 GLU A  95     -25.080 -54.669  55.970  1.00  2.32           O  
ATOM   1583  OE2 GLU A  95     -25.160 -54.097  53.895  1.00  2.34           O  
ATOM   1584  H   GLU A  95     -26.732 -49.551  56.971  1.00  0.91           H  
ATOM   1585  HA  GLU A  95     -28.211 -52.043  57.005  1.00  1.17           H  
ATOM   1586  HB2 GLU A  95     -25.803 -51.101  55.879  1.00  1.11           H  
ATOM   1587  HB3 GLU A  95     -25.334 -52.412  56.959  1.00  1.21           H  
ATOM   1588  HG2 GLU A  95     -27.505 -53.532  55.772  1.00  2.02           H  
ATOM   1589  HG3 GLU A  95     -26.937 -52.493  54.464  1.00  1.92           H  
ATOM   1590  N   LEU A  96     -26.353 -51.262  59.560  1.00  1.00           N  
ATOM   1591  CA  LEU A  96     -26.034 -51.656  60.963  1.00  1.11           C  
ATOM   1592  C   LEU A  96     -27.357 -51.817  61.696  1.00  1.22           C  
ATOM   1593  O   LEU A  96     -27.588 -52.789  62.390  1.00  1.42           O  
ATOM   1594  CB  LEU A  96     -25.192 -50.555  61.634  1.00  1.12           C  
ATOM   1595  CG  LEU A  96     -23.891 -51.153  62.211  1.00  1.42           C  
ATOM   1596  CD1 LEU A  96     -22.674 -50.455  61.586  1.00  2.07           C  
ATOM   1597  CD2 LEU A  96     -23.860 -50.953  63.733  1.00  1.82           C  
ATOM   1598  H   LEU A  96     -26.113 -50.375  59.242  1.00  0.94           H  
ATOM   1599  HA  LEU A  96     -25.497 -52.592  60.965  1.00  1.20           H  
ATOM   1600  HB2 LEU A  96     -24.948 -49.799  60.901  1.00  1.17           H  
ATOM   1601  HB3 LEU A  96     -25.763 -50.101  62.432  1.00  1.24           H  
ATOM   1602  HG  LEU A  96     -23.848 -52.210  61.988  1.00  1.98           H  
ATOM   1603 HD11 LEU A  96     -22.971 -49.957  60.675  1.00  2.45           H  
ATOM   1604 HD12 LEU A  96     -22.278 -49.727  62.279  1.00  2.40           H  
ATOM   1605 HD13 LEU A  96     -21.913 -51.189  61.363  1.00  2.70           H  
ATOM   1606 HD21 LEU A  96     -24.862 -51.029  64.129  1.00  2.28           H  
ATOM   1607 HD22 LEU A  96     -23.236 -51.711  64.184  1.00  2.25           H  
ATOM   1608 HD23 LEU A  96     -23.457 -49.976  63.959  1.00  2.26           H  
ATOM   1609  N   LYS A  97     -28.242 -50.875  61.500  1.00  1.24           N  
ATOM   1610  CA  LYS A  97     -29.579 -50.959  62.130  1.00  1.42           C  
ATOM   1611  C   LYS A  97     -30.536 -49.984  61.431  1.00  1.61           C  
ATOM   1612  O   LYS A  97     -31.338 -50.409  60.623  1.00  2.39           O  
ATOM   1613  CB  LYS A  97     -29.507 -50.653  63.634  1.00  2.19           C  
ATOM   1614  CG  LYS A  97     -30.816 -51.096  64.316  1.00  2.82           C  
ATOM   1615  CD  LYS A  97     -30.521 -52.200  65.335  1.00  3.63           C  
ATOM   1616  CE  LYS A  97     -31.747 -52.410  66.229  1.00  4.30           C  
ATOM   1617  NZ  LYS A  97     -31.475 -53.510  67.198  1.00  5.21           N  
ATOM   1618  H   LYS A  97     -28.030 -50.124  60.907  1.00  1.25           H  
ATOM   1619  HA  LYS A  97     -29.952 -51.965  61.997  1.00  1.82           H  
ATOM   1620  HB2 LYS A  97     -28.674 -51.188  64.068  1.00  2.64           H  
ATOM   1621  HB3 LYS A  97     -29.369 -49.598  63.784  1.00  2.56           H  
ATOM   1622  HG2 LYS A  97     -31.258 -50.251  64.824  1.00  3.17           H  
ATOM   1623  HG3 LYS A  97     -31.511 -51.470  63.575  1.00  3.04           H  
ATOM   1624  HD2 LYS A  97     -30.286 -53.119  64.817  1.00  3.94           H  
ATOM   1625  HD3 LYS A  97     -29.681 -51.905  65.946  1.00  3.97           H  
ATOM   1626  HE2 LYS A  97     -31.955 -51.498  66.771  1.00  4.45           H  
ATOM   1627  HE3 LYS A  97     -32.601 -52.668  65.620  1.00  4.45           H  
ATOM   1628  HZ1 LYS A  97     -30.512 -53.404  67.580  1.00  5.45           H  
ATOM   1629  HZ2 LYS A  97     -32.164 -53.466  67.974  1.00  5.66           H  
ATOM   1630  HZ3 LYS A  97     -31.557 -54.427  66.715  1.00  5.50           H  
ATOM   1631  N   GLY A  98     -30.486 -48.683  61.735  1.00  1.86           N  
ATOM   1632  CA  GLY A  98     -31.443 -47.698  61.088  1.00  2.85           C  
ATOM   1633  C   GLY A  98     -32.835 -48.295  61.179  1.00  3.03           C  
ATOM   1634  O   GLY A  98     -33.491 -48.546  60.185  1.00  3.57           O  
ATOM   1635  H   GLY A  98     -29.837 -48.361  62.394  1.00  1.90           H  
ATOM   1636  HA2 GLY A  98     -31.420 -46.756  61.618  1.00  3.32           H  
ATOM   1637  HA3 GLY A  98     -31.183 -47.549  60.054  1.00  3.42           H  
ATOM   1638  N   SER A  99     -33.217 -48.629  62.375  1.00  3.07           N  
ATOM   1639  CA  SER A  99     -34.493 -49.339  62.575  1.00  3.49           C  
ATOM   1640  C   SER A  99     -35.669 -48.433  62.919  1.00  3.21           C  
ATOM   1641  O   SER A  99     -35.530 -47.364  63.451  1.00  3.26           O  
ATOM   1642  CB  SER A  99     -34.295 -50.361  63.694  1.00  4.19           C  
ATOM   1643  OG  SER A  99     -33.944 -51.611  63.112  1.00  4.81           O  
ATOM   1644  H   SER A  99     -32.617 -48.484  63.136  1.00  3.15           H  
ATOM   1645  HA  SER A  99     -34.727 -49.878  61.674  1.00  3.98           H  
ATOM   1646  HB2 SER A  99     -33.499 -50.035  64.347  1.00  4.34           H  
ATOM   1647  HB3 SER A  99     -35.209 -50.460  64.265  1.00  4.59           H  
ATOM   1648  HG  SER A  99     -34.538 -51.773  62.370  1.00  5.26           H  
ATOM   1649  N   GLU A 100     -36.824 -48.945  62.593  1.00  3.50           N  
ATOM   1650  CA  GLU A 100     -38.172 -48.304  62.829  1.00  3.72           C  
ATOM   1651  C   GLU A 100     -38.166 -47.065  63.761  1.00  3.21           C  
ATOM   1652  O   GLU A 100     -38.416 -47.177  64.951  1.00  3.27           O  
ATOM   1653  CB  GLU A 100     -39.097 -49.355  63.484  1.00  4.55           C  
ATOM   1654  CG  GLU A 100     -39.078 -50.701  62.727  1.00  5.40           C  
ATOM   1655  CD  GLU A 100     -38.933 -51.848  63.737  1.00  6.32           C  
ATOM   1656  OE1 GLU A 100     -39.678 -51.856  64.704  1.00  6.79           O  
ATOM   1657  OE2 GLU A 100     -38.077 -52.693  63.529  1.00  6.80           O  
ATOM   1658  H   GLU A 100     -36.804 -49.818  62.162  1.00  3.92           H  
ATOM   1659  HA  GLU A 100     -38.600 -48.024  61.880  1.00  4.08           H  
ATOM   1660  HB2 GLU A 100     -38.770 -49.517  64.501  1.00  4.67           H  
ATOM   1661  HB3 GLU A 100     -40.107 -48.973  63.499  1.00  4.78           H  
ATOM   1662  HG2 GLU A 100     -40.005 -50.820  62.184  1.00  5.59           H  
ATOM   1663  HG3 GLU A 100     -38.260 -50.733  62.032  1.00  5.47           H  
ATOM   1664  N   THR A 101     -37.983 -45.881  63.223  1.00  3.20           N  
ATOM   1665  CA  THR A 101     -38.084 -44.653  64.074  1.00  2.96           C  
ATOM   1666  C   THR A 101     -38.384 -43.446  63.187  1.00  2.43           C  
ATOM   1667  O   THR A 101     -37.494 -42.801  62.664  1.00  2.52           O  
ATOM   1668  CB  THR A 101     -36.821 -44.397  64.910  1.00  3.62           C  
ATOM   1669  OG1 THR A 101     -36.504 -45.562  65.657  1.00  4.38           O  
ATOM   1670  CG2 THR A 101     -37.106 -43.242  65.881  1.00  3.60           C  
ATOM   1671  H   THR A 101     -37.850 -45.797  62.254  1.00  3.64           H  
ATOM   1672  HA  THR A 101     -38.917 -44.786  64.749  1.00  3.13           H  
ATOM   1673  HB  THR A 101     -35.995 -44.131  64.268  1.00  4.01           H  
ATOM   1674  HG1 THR A 101     -36.071 -46.175  65.074  1.00  4.86           H  
ATOM   1675 HG21 THR A 101     -38.143 -43.279  66.186  1.00  3.56           H  
ATOM   1676 HG22 THR A 101     -36.476 -43.335  66.753  1.00  3.86           H  
ATOM   1677 HG23 THR A 101     -36.910 -42.299  65.391  1.00  3.89           H  
ATOM   1678  N   THR A 102     -39.645 -43.140  63.028  1.00  2.36           N  
ATOM   1679  CA  THR A 102     -40.040 -41.974  62.198  1.00  2.28           C  
ATOM   1680  C   THR A 102     -39.578 -40.709  62.896  1.00  1.87           C  
ATOM   1681  O   THR A 102     -40.265 -40.179  63.750  1.00  1.97           O  
ATOM   1682  CB  THR A 102     -41.554 -41.926  62.070  1.00  2.93           C  
ATOM   1683  OG1 THR A 102     -42.144 -42.214  63.340  1.00  3.28           O  
ATOM   1684  CG2 THR A 102     -42.023 -42.941  61.017  1.00  3.47           C  
ATOM   1685  H   THR A 102     -40.334 -43.677  63.469  1.00  2.71           H  
ATOM   1686  HA  THR A 102     -39.589 -42.044  61.218  1.00  2.48           H  
ATOM   1687  HB  THR A 102     -41.836 -40.931  61.764  1.00  3.34           H  
ATOM   1688  HG1 THR A 102     -42.251 -43.166  63.423  1.00  3.66           H  
ATOM   1689 HG21 THR A 102     -41.168 -43.354  60.499  1.00  3.74           H  
ATOM   1690 HG22 THR A 102     -42.567 -43.736  61.503  1.00  3.71           H  
ATOM   1691 HG23 THR A 102     -42.668 -42.447  60.306  1.00  3.89           H  
ATOM   1692  N   PHE A 103     -38.421 -40.232  62.554  1.00  1.81           N  
ATOM   1693  CA  PHE A 103     -37.898 -39.011  63.209  1.00  1.65           C  
ATOM   1694  C   PHE A 103     -37.329 -38.086  62.119  1.00  1.78           C  
ATOM   1695  O   PHE A 103     -36.213 -38.252  61.664  1.00  2.20           O  
ATOM   1696  CB  PHE A 103     -36.853 -39.462  64.267  1.00  1.77           C  
ATOM   1697  CG  PHE A 103     -35.629 -38.577  64.310  1.00  1.23           C  
ATOM   1698  CD1 PHE A 103     -35.765 -37.203  64.512  1.00  1.63           C  
ATOM   1699  CD2 PHE A 103     -34.366 -39.147  64.155  1.00  1.77           C  
ATOM   1700  CE1 PHE A 103     -34.624 -36.392  64.563  1.00  1.93           C  
ATOM   1701  CE2 PHE A 103     -33.223 -38.343  64.209  1.00  2.12           C  
ATOM   1702  CZ  PHE A 103     -33.352 -36.962  64.410  1.00  1.98           C  
ATOM   1703  H   PHE A 103     -37.886 -40.686  61.870  1.00  2.16           H  
ATOM   1704  HA  PHE A 103     -38.713 -38.504  63.709  1.00  1.68           H  
ATOM   1705  HB2 PHE A 103     -37.316 -39.448  65.242  1.00  2.29           H  
ATOM   1706  HB3 PHE A 103     -36.546 -40.475  64.046  1.00  2.29           H  
ATOM   1707  HD1 PHE A 103     -36.751 -36.769  64.624  1.00  2.38           H  
ATOM   1708  HD2 PHE A 103     -34.277 -40.213  63.993  1.00  2.52           H  
ATOM   1709  HE1 PHE A 103     -34.724 -35.328  64.718  1.00  2.71           H  
ATOM   1710  HE2 PHE A 103     -32.244 -38.784  64.090  1.00  2.98           H  
ATOM   1711  HZ  PHE A 103     -32.471 -36.339  64.453  1.00  2.59           H  
ATOM   1712  N   MET A 104     -38.101 -37.109  61.712  1.00  1.85           N  
ATOM   1713  CA  MET A 104     -37.632 -36.149  60.664  1.00  2.08           C  
ATOM   1714  C   MET A 104     -36.367 -35.468  61.177  1.00  1.76           C  
ATOM   1715  O   MET A 104     -36.320 -35.025  62.310  1.00  2.22           O  
ATOM   1716  CB  MET A 104     -38.703 -35.071  60.407  1.00  2.51           C  
ATOM   1717  CG  MET A 104     -40.092 -35.703  60.244  1.00  2.92           C  
ATOM   1718  SD  MET A 104     -41.289 -34.403  59.849  1.00  3.41           S  
ATOM   1719  CE  MET A 104     -41.747 -35.004  58.207  1.00  3.79           C  
ATOM   1720  H   MET A 104     -38.986 -37.004  62.107  1.00  2.06           H  
ATOM   1721  HA  MET A 104     -37.416 -36.679  59.748  1.00  2.32           H  
ATOM   1722  HB2 MET A 104     -38.721 -34.386  61.241  1.00  2.81           H  
ATOM   1723  HB3 MET A 104     -38.453 -34.528  59.507  1.00  2.85           H  
ATOM   1724  HG2 MET A 104     -40.071 -36.429  59.447  1.00  3.37           H  
ATOM   1725  HG3 MET A 104     -40.385 -36.183  61.163  1.00  3.14           H  
ATOM   1726  HE1 MET A 104     -42.088 -36.024  58.279  1.00  3.69           H  
ATOM   1727  HE2 MET A 104     -42.542 -34.388  57.808  1.00  4.27           H  
ATOM   1728  HE3 MET A 104     -40.886 -34.958  57.555  1.00  4.22           H  
ATOM   1729  N   CYS A 105     -35.339 -35.380  60.365  1.00  1.58           N  
ATOM   1730  CA  CYS A 105     -34.076 -34.723  60.827  1.00  1.32           C  
ATOM   1731  C   CYS A 105     -34.401 -33.322  61.342  1.00  1.22           C  
ATOM   1732  O   CYS A 105     -34.575 -32.389  60.581  1.00  1.43           O  
ATOM   1733  CB  CYS A 105     -33.083 -34.618  59.678  1.00  1.48           C  
ATOM   1734  SG  CYS A 105     -32.082 -36.117  59.603  1.00  1.47           S  
ATOM   1735  H   CYS A 105     -35.398 -35.747  59.459  1.00  2.04           H  
ATOM   1736  HA  CYS A 105     -33.641 -35.304  61.627  1.00  1.28           H  
ATOM   1737  HB2 CYS A 105     -33.610 -34.482  58.746  1.00  1.91           H  
ATOM   1738  HB3 CYS A 105     -32.441 -33.777  59.855  1.00  1.69           H  
ATOM   1739  N   GLU A 106     -34.518 -33.192  62.632  1.00  1.20           N  
ATOM   1740  CA  GLU A 106     -34.869 -31.880  63.230  1.00  1.33           C  
ATOM   1741  C   GLU A 106     -33.660 -30.944  63.243  1.00  1.32           C  
ATOM   1742  O   GLU A 106     -32.907 -30.910  64.199  1.00  1.70           O  
ATOM   1743  CB  GLU A 106     -35.353 -32.107  64.666  1.00  1.63           C  
ATOM   1744  CG  GLU A 106     -36.599 -31.259  64.931  1.00  2.15           C  
ATOM   1745  CD  GLU A 106     -37.303 -31.772  66.186  1.00  2.52           C  
ATOM   1746  OE1 GLU A 106     -37.658 -32.940  66.208  1.00  3.10           O  
ATOM   1747  OE2 GLU A 106     -37.476 -30.989  67.105  1.00  2.91           O  
ATOM   1748  H   GLU A 106     -34.397 -33.972  63.211  1.00  1.31           H  
ATOM   1749  HA  GLU A 106     -35.662 -31.427  62.655  1.00  1.49           H  
ATOM   1750  HB2 GLU A 106     -35.592 -33.152  64.802  1.00  1.81           H  
ATOM   1751  HB3 GLU A 106     -34.576 -31.826  65.361  1.00  1.73           H  
ATOM   1752  HG2 GLU A 106     -36.309 -30.228  65.074  1.00  2.61           H  
ATOM   1753  HG3 GLU A 106     -37.270 -31.331  64.088  1.00  2.50           H  
ATOM   1754  N   TYR A 107     -33.495 -30.153  62.211  1.00  1.30           N  
ATOM   1755  CA  TYR A 107     -32.363 -29.179  62.197  1.00  1.48           C  
ATOM   1756  C   TYR A 107     -32.892 -27.877  62.801  1.00  1.35           C  
ATOM   1757  O   TYR A 107     -34.040 -27.526  62.602  1.00  1.73           O  
ATOM   1758  CB  TYR A 107     -31.851 -28.883  60.767  1.00  2.17           C  
ATOM   1759  CG  TYR A 107     -32.082 -30.033  59.807  1.00  1.94           C  
ATOM   1760  CD1 TYR A 107     -33.280 -30.108  59.084  1.00  2.35           C  
ATOM   1761  CD2 TYR A 107     -31.085 -30.998  59.611  1.00  2.17           C  
ATOM   1762  CE1 TYR A 107     -33.481 -31.148  58.169  1.00  2.48           C  
ATOM   1763  CE2 TYR A 107     -31.289 -32.039  58.698  1.00  2.21           C  
ATOM   1764  CZ  TYR A 107     -32.488 -32.114  57.977  1.00  2.15           C  
ATOM   1765  OH  TYR A 107     -32.689 -33.136  57.075  1.00  2.50           O  
ATOM   1766  H   TYR A 107     -34.134 -30.175  61.468  1.00  1.48           H  
ATOM   1767  HA  TYR A 107     -31.554 -29.557  62.807  1.00  1.68           H  
ATOM   1768  HB2 TYR A 107     -32.357 -28.010  60.385  1.00  2.74           H  
ATOM   1769  HB3 TYR A 107     -30.791 -28.676  60.816  1.00  2.69           H  
ATOM   1770  HD1 TYR A 107     -34.049 -29.364  59.233  1.00  2.97           H  
ATOM   1771  HD2 TYR A 107     -30.161 -30.942  60.167  1.00  2.77           H  
ATOM   1772  HE1 TYR A 107     -34.405 -31.204  57.611  1.00  3.20           H  
ATOM   1773  HE2 TYR A 107     -30.524 -32.787  58.551  1.00  2.78           H  
ATOM   1774  HH  TYR A 107     -33.024 -32.752  56.261  1.00  2.66           H  
ATOM   1775  N   ALA A 108     -32.082 -27.158  63.534  1.00  1.28           N  
ATOM   1776  CA  ALA A 108     -32.568 -25.880  64.138  1.00  1.52           C  
ATOM   1777  C   ALA A 108     -31.409 -25.165  64.840  1.00  1.43           C  
ATOM   1778  O   ALA A 108     -30.265 -25.544  64.688  1.00  2.16           O  
ATOM   1779  CB  ALA A 108     -33.696 -26.185  65.133  1.00  2.43           C  
ATOM   1780  H   ALA A 108     -31.161 -27.455  63.686  1.00  1.38           H  
ATOM   1781  HA  ALA A 108     -32.950 -25.245  63.353  1.00  2.04           H  
ATOM   1782  HB1 ALA A 108     -33.349 -26.895  65.867  1.00  2.85           H  
ATOM   1783  HB2 ALA A 108     -34.003 -25.276  65.627  1.00  2.90           H  
ATOM   1784  HB3 ALA A 108     -34.538 -26.604  64.601  1.00  2.91           H  
ATOM   1785  N   ASP A 109     -31.715 -24.119  65.587  1.00  1.47           N  
ATOM   1786  CA  ASP A 109     -30.675 -23.304  66.320  1.00  2.03           C  
ATOM   1787  C   ASP A 109     -30.136 -22.223  65.382  1.00  1.85           C  
ATOM   1788  O   ASP A 109     -30.146 -21.052  65.709  1.00  2.59           O  
ATOM   1789  CB  ASP A 109     -29.513 -24.172  66.845  1.00  2.59           C  
ATOM   1790  CG  ASP A 109     -29.163 -23.761  68.279  1.00  3.49           C  
ATOM   1791  OD1 ASP A 109     -30.050 -23.797  69.116  1.00  4.05           O  
ATOM   1792  OD2 ASP A 109     -28.016 -23.418  68.515  1.00  4.06           O  
ATOM   1793  H   ASP A 109     -32.653 -23.848  65.656  1.00  1.75           H  
ATOM   1794  HA  ASP A 109     -31.156 -22.816  67.156  1.00  2.58           H  
ATOM   1795  HB2 ASP A 109     -29.806 -25.211  66.836  1.00  2.70           H  
ATOM   1796  HB3 ASP A 109     -28.646 -24.037  66.214  1.00  2.88           H  
ATOM   1797  N   GLU A 110     -29.671 -22.600  64.216  1.00  1.35           N  
ATOM   1798  CA  GLU A 110     -29.139 -21.592  63.247  1.00  1.26           C  
ATOM   1799  C   GLU A 110     -28.543 -22.322  62.042  1.00  1.09           C  
ATOM   1800  O   GLU A 110     -28.217 -23.492  62.112  1.00  1.02           O  
ATOM   1801  CB  GLU A 110     -28.044 -20.740  63.918  1.00  1.38           C  
ATOM   1802  CG  GLU A 110     -28.541 -19.305  64.119  1.00  1.89           C  
ATOM   1803  CD  GLU A 110     -27.704 -18.626  65.206  1.00  2.19           C  
ATOM   1804  OE1 GLU A 110     -26.692 -18.036  64.865  1.00  2.72           O  
ATOM   1805  OE2 GLU A 110     -28.087 -18.713  66.361  1.00  2.58           O  
ATOM   1806  H   GLU A 110     -29.680 -23.547  63.971  1.00  1.58           H  
ATOM   1807  HA  GLU A 110     -29.946 -20.953  62.917  1.00  1.38           H  
ATOM   1808  HB2 GLU A 110     -27.795 -21.169  64.877  1.00  1.59           H  
ATOM   1809  HB3 GLU A 110     -27.161 -20.725  63.294  1.00  1.57           H  
ATOM   1810  HG2 GLU A 110     -28.441 -18.758  63.192  1.00  2.40           H  
ATOM   1811  HG3 GLU A 110     -29.579 -19.317  64.419  1.00  2.31           H  
ATOM   1812  N   THR A 111     -28.380 -21.627  60.945  1.00  1.10           N  
ATOM   1813  CA  THR A 111     -27.786 -22.264  59.733  1.00  1.00           C  
ATOM   1814  C   THR A 111     -26.282 -22.430  59.967  1.00  0.95           C  
ATOM   1815  O   THR A 111     -25.755 -21.964  60.961  1.00  1.12           O  
ATOM   1816  CB  THR A 111     -28.036 -21.390  58.495  1.00  1.13           C  
ATOM   1817  OG1 THR A 111     -28.177 -20.028  58.882  1.00  1.41           O  
ATOM   1818  CG2 THR A 111     -29.315 -21.861  57.797  1.00  1.34           C  
ATOM   1819  H   THR A 111     -28.641 -20.685  60.925  1.00  1.22           H  
ATOM   1820  HA  THR A 111     -28.233 -23.234  59.584  1.00  0.99           H  
ATOM   1821  HB  THR A 111     -27.206 -21.485  57.813  1.00  1.18           H  
ATOM   1822  HG1 THR A 111     -27.533 -19.511  58.392  1.00  1.68           H  
ATOM   1823 HG21 THR A 111     -30.147 -21.797  58.484  1.00  1.66           H  
ATOM   1824 HG22 THR A 111     -29.510 -21.235  56.939  1.00  1.75           H  
ATOM   1825 HG23 THR A 111     -29.193 -22.884  57.475  1.00  1.72           H  
ATOM   1826  N   ALA A 112     -25.589 -23.102  59.081  1.00  0.85           N  
ATOM   1827  CA  ALA A 112     -24.123 -23.305  59.285  1.00  0.87           C  
ATOM   1828  C   ALA A 112     -23.379 -23.219  57.948  1.00  0.90           C  
ATOM   1829  O   ALA A 112     -23.971 -23.286  56.888  1.00  1.44           O  
ATOM   1830  CB  ALA A 112     -23.898 -24.680  59.918  1.00  0.91           C  
ATOM   1831  H   ALA A 112     -26.033 -23.482  58.294  1.00  0.88           H  
ATOM   1832  HA  ALA A 112     -23.749 -22.542  59.950  1.00  0.95           H  
ATOM   1833  HB1 ALA A 112     -24.790 -25.278  59.801  1.00  1.19           H  
ATOM   1834  HB2 ALA A 112     -23.069 -25.173  59.435  1.00  1.33           H  
ATOM   1835  HB3 ALA A 112     -23.683 -24.561  60.971  1.00  1.43           H  
ATOM   1836  N   THR A 113     -22.078 -23.071  58.001  1.00  0.83           N  
ATOM   1837  CA  THR A 113     -21.269 -22.979  56.746  1.00  0.83           C  
ATOM   1838  C   THR A 113     -20.729 -24.378  56.400  1.00  0.76           C  
ATOM   1839  O   THR A 113     -21.316 -25.377  56.771  1.00  1.16           O  
ATOM   1840  CB  THR A 113     -20.102 -21.986  56.939  1.00  1.07           C  
ATOM   1841  OG1 THR A 113     -19.050 -22.617  57.649  1.00  1.46           O  
ATOM   1842  CG2 THR A 113     -20.566 -20.749  57.718  1.00  1.49           C  
ATOM   1843  H   THR A 113     -21.630 -23.020  58.871  1.00  1.17           H  
ATOM   1844  HA  THR A 113     -21.903 -22.637  55.938  1.00  0.85           H  
ATOM   1845  HB  THR A 113     -19.738 -21.675  55.972  1.00  1.28           H  
ATOM   1846  HG1 THR A 113     -18.224 -22.243  57.336  1.00  1.76           H  
ATOM   1847 HG21 THR A 113     -21.562 -20.476  57.403  1.00  1.76           H  
ATOM   1848 HG22 THR A 113     -20.570 -20.970  58.775  1.00  2.02           H  
ATOM   1849 HG23 THR A 113     -19.890 -19.928  57.525  1.00  2.00           H  
ATOM   1850  N   ILE A 114     -19.629 -24.463  55.683  1.00  0.73           N  
ATOM   1851  CA  ILE A 114     -19.077 -25.801  55.308  1.00  0.68           C  
ATOM   1852  C   ILE A 114     -18.202 -26.371  56.441  1.00  0.76           C  
ATOM   1853  O   ILE A 114     -17.924 -27.553  56.463  1.00  1.49           O  
ATOM   1854  CB  ILE A 114     -18.262 -25.667  54.005  1.00  0.86           C  
ATOM   1855  CG1 ILE A 114     -17.602 -27.011  53.642  1.00  1.32           C  
ATOM   1856  CG2 ILE A 114     -17.181 -24.601  54.185  1.00  1.20           C  
ATOM   1857  CD1 ILE A 114     -17.674 -27.233  52.127  1.00  1.69           C  
ATOM   1858  H   ILE A 114     -19.177 -23.649  55.381  1.00  1.07           H  
ATOM   1859  HA  ILE A 114     -19.897 -26.472  55.138  1.00  0.61           H  
ATOM   1860  HB  ILE A 114     -18.923 -25.365  53.204  1.00  1.21           H  
ATOM   1861 HG12 ILE A 114     -16.567 -27.002  53.954  1.00  1.76           H  
ATOM   1862 HG13 ILE A 114     -18.120 -27.813  54.145  1.00  1.64           H  
ATOM   1863 HG21 ILE A 114     -16.849 -24.596  55.212  1.00  1.84           H  
ATOM   1864 HG22 ILE A 114     -16.347 -24.822  53.536  1.00  1.66           H  
ATOM   1865 HG23 ILE A 114     -17.587 -23.632  53.932  1.00  1.57           H  
ATOM   1866 HD11 ILE A 114     -18.620 -26.868  51.753  1.00  2.09           H  
ATOM   1867 HD12 ILE A 114     -16.867 -26.701  51.646  1.00  1.87           H  
ATOM   1868 HD13 ILE A 114     -17.587 -28.289  51.914  1.00  2.31           H  
ATOM   1869  N   VAL A 115     -17.773 -25.558  57.379  1.00  0.74           N  
ATOM   1870  CA  VAL A 115     -16.915 -26.092  58.499  1.00  0.71           C  
ATOM   1871  C   VAL A 115     -17.798 -26.828  59.516  1.00  0.59           C  
ATOM   1872  O   VAL A 115     -17.327 -27.662  60.268  1.00  0.67           O  
ATOM   1873  CB  VAL A 115     -16.149 -24.967  59.246  1.00  0.84           C  
ATOM   1874  CG1 VAL A 115     -14.745 -25.459  59.595  1.00  1.60           C  
ATOM   1875  CG2 VAL A 115     -16.016 -23.698  58.395  1.00  1.56           C  
ATOM   1876  H   VAL A 115     -18.015 -24.611  57.351  1.00  1.28           H  
ATOM   1877  HA  VAL A 115     -16.203 -26.794  58.088  1.00  0.77           H  
ATOM   1878  HB  VAL A 115     -16.674 -24.728  60.163  1.00  1.31           H  
ATOM   1879 HG11 VAL A 115     -14.252 -25.805  58.698  1.00  2.22           H  
ATOM   1880 HG12 VAL A 115     -14.177 -24.648  60.027  1.00  2.15           H  
ATOM   1881 HG13 VAL A 115     -14.811 -26.270  60.305  1.00  2.02           H  
ATOM   1882 HG21 VAL A 115     -15.851 -23.969  57.363  1.00  2.01           H  
ATOM   1883 HG22 VAL A 115     -16.922 -23.120  58.476  1.00  2.09           H  
ATOM   1884 HG23 VAL A 115     -15.183 -23.111  58.753  1.00  2.12           H  
ATOM   1885  N   GLU A 116     -19.067 -26.508  59.559  1.00  0.54           N  
ATOM   1886  CA  GLU A 116     -19.975 -27.164  60.540  1.00  0.52           C  
ATOM   1887  C   GLU A 116     -20.327 -28.587  60.078  1.00  0.43           C  
ATOM   1888  O   GLU A 116     -20.403 -29.487  60.887  1.00  0.43           O  
ATOM   1889  CB  GLU A 116     -21.244 -26.309  60.691  1.00  0.60           C  
ATOM   1890  CG  GLU A 116     -21.476 -25.953  62.171  1.00  0.93           C  
ATOM   1891  CD  GLU A 116     -20.266 -25.187  62.724  1.00  1.37           C  
ATOM   1892  OE1 GLU A 116     -19.702 -24.393  61.988  1.00  2.12           O  
ATOM   1893  OE2 GLU A 116     -19.927 -25.411  63.876  1.00  1.96           O  
ATOM   1894  H   GLU A 116     -19.419 -25.822  58.957  1.00  0.63           H  
ATOM   1895  HA  GLU A 116     -19.472 -27.222  61.495  1.00  0.59           H  
ATOM   1896  HB2 GLU A 116     -21.127 -25.398  60.120  1.00  0.85           H  
ATOM   1897  HB3 GLU A 116     -22.096 -26.856  60.318  1.00  0.81           H  
ATOM   1898  HG2 GLU A 116     -22.360 -25.335  62.257  1.00  1.66           H  
ATOM   1899  HG3 GLU A 116     -21.616 -26.860  62.741  1.00  1.55           H  
ATOM   1900  N   PHE A 117     -20.523 -28.808  58.795  1.00  0.40           N  
ATOM   1901  CA  PHE A 117     -20.846 -30.195  58.315  1.00  0.37           C  
ATOM   1902  C   PHE A 117     -19.597 -31.061  58.503  1.00  0.35           C  
ATOM   1903  O   PHE A 117     -19.673 -32.225  58.859  1.00  0.38           O  
ATOM   1904  CB  PHE A 117     -21.253 -30.157  56.822  1.00  0.43           C  
ATOM   1905  CG  PHE A 117     -21.360 -31.564  56.258  1.00  0.41           C  
ATOM   1906  CD1 PHE A 117     -20.220 -32.190  55.739  1.00  0.44           C  
ATOM   1907  CD2 PHE A 117     -22.586 -32.243  56.267  1.00  0.44           C  
ATOM   1908  CE1 PHE A 117     -20.301 -33.494  55.235  1.00  0.47           C  
ATOM   1909  CE2 PHE A 117     -22.669 -33.547  55.757  1.00  0.47           C  
ATOM   1910  CZ  PHE A 117     -21.523 -34.173  55.242  1.00  0.47           C  
ATOM   1911  H   PHE A 117     -20.440 -28.073  58.153  1.00  0.44           H  
ATOM   1912  HA  PHE A 117     -21.657 -30.601  58.904  1.00  0.39           H  
ATOM   1913  HB2 PHE A 117     -22.209 -29.663  56.727  1.00  0.49           H  
ATOM   1914  HB3 PHE A 117     -20.511 -29.604  56.265  1.00  0.47           H  
ATOM   1915  HD1 PHE A 117     -19.275 -31.668  55.730  1.00  0.48           H  
ATOM   1916  HD2 PHE A 117     -23.468 -31.761  56.662  1.00  0.49           H  
ATOM   1917  HE1 PHE A 117     -19.422 -33.972  54.834  1.00  0.53           H  
ATOM   1918  HE2 PHE A 117     -23.615 -34.070  55.762  1.00  0.52           H  
ATOM   1919  HZ  PHE A 117     -21.578 -35.185  54.861  1.00  0.51           H  
ATOM   1920  N   LEU A 118     -18.450 -30.487  58.265  1.00  0.45           N  
ATOM   1921  CA  LEU A 118     -17.169 -31.235  58.416  1.00  0.56           C  
ATOM   1922  C   LEU A 118     -17.041 -31.746  59.855  1.00  0.49           C  
ATOM   1923  O   LEU A 118     -17.124 -32.930  60.118  1.00  0.50           O  
ATOM   1924  CB  LEU A 118     -16.006 -30.283  58.112  1.00  0.77           C  
ATOM   1925  CG  LEU A 118     -15.439 -30.572  56.713  1.00  1.39           C  
ATOM   1926  CD1 LEU A 118     -15.329 -29.266  55.922  1.00  2.06           C  
ATOM   1927  CD2 LEU A 118     -14.050 -31.207  56.841  1.00  2.10           C  
ATOM   1928  H   LEU A 118     -18.431 -29.548  57.984  1.00  0.53           H  
ATOM   1929  HA  LEU A 118     -17.150 -32.069  57.730  1.00  0.61           H  
ATOM   1930  HB2 LEU A 118     -16.366 -29.262  58.154  1.00  1.37           H  
ATOM   1931  HB3 LEU A 118     -15.228 -30.413  58.852  1.00  1.44           H  
ATOM   1932  HG  LEU A 118     -16.098 -31.249  56.189  1.00  2.08           H  
ATOM   1933 HD11 LEU A 118     -14.778 -28.539  56.499  1.00  2.56           H  
ATOM   1934 HD12 LEU A 118     -14.814 -29.449  54.989  1.00  2.57           H  
ATOM   1935 HD13 LEU A 118     -16.319 -28.888  55.720  1.00  2.44           H  
ATOM   1936 HD21 LEU A 118     -14.081 -32.000  57.574  1.00  2.46           H  
ATOM   1937 HD22 LEU A 118     -13.750 -31.613  55.886  1.00  2.64           H  
ATOM   1938 HD23 LEU A 118     -13.337 -30.455  57.151  1.00  2.57           H  
ATOM   1939  N   ASN A 119     -16.839 -30.847  60.778  1.00  0.51           N  
ATOM   1940  CA  ASN A 119     -16.702 -31.242  62.208  1.00  0.54           C  
ATOM   1941  C   ASN A 119     -17.976 -31.954  62.687  1.00  0.47           C  
ATOM   1942  O   ASN A 119     -17.971 -32.610  63.706  1.00  0.54           O  
ATOM   1943  CB  ASN A 119     -16.463 -29.981  63.046  1.00  0.64           C  
ATOM   1944  CG  ASN A 119     -15.221 -30.157  63.924  1.00  0.76           C  
ATOM   1945  OD1 ASN A 119     -14.768 -31.261  64.149  1.00  1.39           O  
ATOM   1946  ND2 ASN A 119     -14.648 -29.102  64.435  1.00  1.20           N  
ATOM   1947  H   ASN A 119     -16.778 -29.898  60.533  1.00  0.56           H  
ATOM   1948  HA  ASN A 119     -15.857 -31.912  62.310  1.00  0.60           H  
ATOM   1949  HB2 ASN A 119     -16.319 -29.140  62.385  1.00  0.69           H  
ATOM   1950  HB3 ASN A 119     -17.323 -29.797  63.675  1.00  0.69           H  
ATOM   1951 HD21 ASN A 119     -15.011 -28.211  64.257  1.00  1.85           H  
ATOM   1952 HD22 ASN A 119     -13.850 -29.202  64.998  1.00  1.25           H  
ATOM   1953  N   ARG A 120     -19.073 -31.799  61.987  1.00  0.39           N  
ATOM   1954  CA  ARG A 120     -20.349 -32.441  62.427  1.00  0.44           C  
ATOM   1955  C   ARG A 120     -20.243 -33.970  62.380  1.00  0.40           C  
ATOM   1956  O   ARG A 120     -20.454 -34.632  63.375  1.00  0.41           O  
ATOM   1957  CB  ARG A 120     -21.504 -31.994  61.511  1.00  0.54           C  
ATOM   1958  CG  ARG A 120     -22.377 -30.952  62.228  1.00  0.96           C  
ATOM   1959  CD  ARG A 120     -22.987 -31.558  63.498  1.00  1.24           C  
ATOM   1960  NE  ARG A 120     -22.679 -30.659  64.651  1.00  1.72           N  
ATOM   1961  CZ  ARG A 120     -23.274 -30.819  65.803  1.00  2.14           C  
ATOM   1962  NH1 ARG A 120     -24.547 -31.112  65.852  1.00  2.73           N  
ATOM   1963  NH2 ARG A 120     -22.594 -30.666  66.910  1.00  2.73           N  
ATOM   1964  H   ARG A 120     -19.065 -31.246  61.181  1.00  0.37           H  
ATOM   1965  HA  ARG A 120     -20.563 -32.136  63.441  1.00  0.51           H  
ATOM   1966  HB2 ARG A 120     -21.100 -31.565  60.607  1.00  0.66           H  
ATOM   1967  HB3 ARG A 120     -22.114 -32.848  61.255  1.00  0.84           H  
ATOM   1968  HG2 ARG A 120     -21.772 -30.100  62.498  1.00  1.68           H  
ATOM   1969  HG3 ARG A 120     -23.171 -30.633  61.569  1.00  1.50           H  
ATOM   1970  HD2 ARG A 120     -24.055 -31.645  63.379  1.00  1.71           H  
ATOM   1971  HD3 ARG A 120     -22.565 -32.539  63.674  1.00  1.77           H  
ATOM   1972  HE  ARG A 120     -22.025 -29.938  64.542  1.00  2.27           H  
ATOM   1973 HH11 ARG A 120     -25.068 -31.214  65.007  1.00  2.98           H  
ATOM   1974 HH12 ARG A 120     -25.001 -31.232  66.736  1.00  3.32           H  
ATOM   1975 HH21 ARG A 120     -21.624 -30.428  66.871  1.00  2.97           H  
ATOM   1976 HH22 ARG A 120     -23.045 -30.785  67.797  1.00  3.33           H  
ATOM   1977  N   TRP A 121     -19.964 -34.538  61.230  1.00  0.39           N  
ATOM   1978  CA  TRP A 121     -19.907 -36.032  61.128  1.00  0.40           C  
ATOM   1979  C   TRP A 121     -18.572 -36.592  61.629  1.00  0.43           C  
ATOM   1980  O   TRP A 121     -18.527 -37.689  62.160  1.00  0.46           O  
ATOM   1981  CB  TRP A 121     -20.155 -36.447  59.681  1.00  0.44           C  
ATOM   1982  CG  TRP A 121     -21.564 -36.094  59.333  1.00  0.44           C  
ATOM   1983  CD1 TRP A 121     -21.938 -35.311  58.300  1.00  0.47           C  
ATOM   1984  CD2 TRP A 121     -22.789 -36.479  60.020  1.00  0.48           C  
ATOM   1985  NE1 TRP A 121     -23.318 -35.195  58.301  1.00  0.51           N  
ATOM   1986  CE2 TRP A 121     -23.888 -35.899  59.344  1.00  0.52           C  
ATOM   1987  CE3 TRP A 121     -23.050 -37.272  61.151  1.00  0.51           C  
ATOM   1988  CZ2 TRP A 121     -25.200 -36.097  59.777  1.00  0.59           C  
ATOM   1989  CZ3 TRP A 121     -24.367 -37.473  61.590  1.00  0.59           C  
ATOM   1990  CH2 TRP A 121     -25.439 -36.887  60.905  1.00  0.63           C  
ATOM   1991  H   TRP A 121     -19.828 -33.983  60.429  1.00  0.40           H  
ATOM   1992  HA  TRP A 121     -20.696 -36.443  61.741  1.00  0.42           H  
ATOM   1993  HB2 TRP A 121     -19.473 -35.921  59.027  1.00  0.44           H  
ATOM   1994  HB3 TRP A 121     -20.012 -37.512  59.577  1.00  0.48           H  
ATOM   1995  HD1 TRP A 121     -21.270 -34.853  57.591  1.00  0.48           H  
ATOM   1996  HE1 TRP A 121     -23.843 -34.682  57.652  1.00  0.55           H  
ATOM   1997  HE3 TRP A 121     -22.231 -37.729  61.686  1.00  0.51           H  
ATOM   1998  HZ2 TRP A 121     -26.023 -35.644  59.247  1.00  0.65           H  
ATOM   1999  HZ3 TRP A 121     -24.556 -38.083  62.461  1.00  0.64           H  
ATOM   2000  HH2 TRP A 121     -26.447 -37.044  61.249  1.00  0.70           H  
ATOM   2001  N   ILE A 122     -17.492 -35.865  61.493  1.00  0.47           N  
ATOM   2002  CA  ILE A 122     -16.190 -36.393  62.004  1.00  0.54           C  
ATOM   2003  C   ILE A 122     -16.270 -36.404  63.532  1.00  0.54           C  
ATOM   2004  O   ILE A 122     -16.020 -37.410  64.179  1.00  0.59           O  
ATOM   2005  CB  ILE A 122     -15.037 -35.504  61.527  1.00  0.59           C  
ATOM   2006  CG1 ILE A 122     -15.009 -35.506  59.995  1.00  0.57           C  
ATOM   2007  CG2 ILE A 122     -13.709 -36.053  62.059  1.00  0.72           C  
ATOM   2008  CD1 ILE A 122     -13.929 -34.545  59.492  1.00  0.94           C  
ATOM   2009  H   ILE A 122     -17.540 -34.978  61.080  1.00  0.48           H  
ATOM   2010  HA  ILE A 122     -16.047 -37.402  61.644  1.00  0.58           H  
ATOM   2011  HB  ILE A 122     -15.184 -34.496  61.887  1.00  0.59           H  
ATOM   2012 HG12 ILE A 122     -14.793 -36.505  59.644  1.00  1.03           H  
ATOM   2013 HG13 ILE A 122     -15.971 -35.194  59.618  1.00  0.99           H  
ATOM   2014 HG21 ILE A 122     -13.611 -37.091  61.778  1.00  1.14           H  
ATOM   2015 HG22 ILE A 122     -12.891 -35.488  61.638  1.00  1.32           H  
ATOM   2016 HG23 ILE A 122     -13.690 -35.968  63.136  1.00  1.15           H  
ATOM   2017 HD11 ILE A 122     -13.984 -33.619  60.046  1.00  1.48           H  
ATOM   2018 HD12 ILE A 122     -12.956 -34.991  59.632  1.00  1.54           H  
ATOM   2019 HD13 ILE A 122     -14.086 -34.346  58.442  1.00  1.56           H  
ATOM   2020  N   THR A 123     -16.660 -35.294  64.103  1.00  0.51           N  
ATOM   2021  CA  THR A 123     -16.812 -35.220  65.581  1.00  0.53           C  
ATOM   2022  C   THR A 123     -17.981 -36.116  65.999  1.00  0.51           C  
ATOM   2023  O   THR A 123     -18.046 -36.567  67.124  1.00  0.54           O  
ATOM   2024  CB  THR A 123     -17.100 -33.780  66.014  1.00  0.55           C  
ATOM   2025  OG1 THR A 123     -16.169 -32.905  65.391  1.00  1.38           O  
ATOM   2026  CG2 THR A 123     -16.980 -33.661  67.537  1.00  1.34           C  
ATOM   2027  H   THR A 123     -16.880 -34.517  63.551  1.00  0.50           H  
ATOM   2028  HA  THR A 123     -15.905 -35.566  66.055  1.00  0.58           H  
ATOM   2029  HB  THR A 123     -18.102 -33.512  65.718  1.00  0.97           H  
ATOM   2030  HG1 THR A 123     -15.304 -33.068  65.774  1.00  1.71           H  
ATOM   2031 HG21 THR A 123     -16.709 -34.618  67.959  1.00  1.90           H  
ATOM   2032 HG22 THR A 123     -16.221 -32.933  67.782  1.00  1.88           H  
ATOM   2033 HG23 THR A 123     -17.927 -33.343  67.946  1.00  1.91           H  
ATOM   2034  N   PHE A 124     -18.902 -36.397  65.094  1.00  0.47           N  
ATOM   2035  CA  PHE A 124     -20.052 -37.293  65.439  1.00  0.47           C  
ATOM   2036  C   PHE A 124     -19.476 -38.639  65.873  1.00  0.52           C  
ATOM   2037  O   PHE A 124     -19.841 -39.184  66.892  1.00  0.61           O  
ATOM   2038  CB  PHE A 124     -20.952 -37.490  64.198  1.00  0.47           C  
ATOM   2039  CG  PHE A 124     -22.066 -38.477  64.491  1.00  0.49           C  
ATOM   2040  CD1 PHE A 124     -21.797 -39.852  64.537  1.00  1.28           C  
ATOM   2041  CD2 PHE A 124     -23.365 -38.014  64.708  1.00  1.34           C  
ATOM   2042  CE1 PHE A 124     -22.825 -40.759  64.806  1.00  1.27           C  
ATOM   2043  CE2 PHE A 124     -24.396 -38.921  64.977  1.00  1.40           C  
ATOM   2044  CZ  PHE A 124     -24.123 -40.294  65.027  1.00  0.62           C  
ATOM   2045  H   PHE A 124     -18.827 -36.034  64.188  1.00  0.46           H  
ATOM   2046  HA  PHE A 124     -20.625 -36.860  66.246  1.00  0.49           H  
ATOM   2047  HB2 PHE A 124     -21.388 -36.545  63.920  1.00  0.45           H  
ATOM   2048  HB3 PHE A 124     -20.356 -37.861  63.381  1.00  0.52           H  
ATOM   2049  HD1 PHE A 124     -20.792 -40.212  64.370  1.00  2.18           H  
ATOM   2050  HD2 PHE A 124     -23.572 -36.957  64.665  1.00  2.21           H  
ATOM   2051  HE1 PHE A 124     -22.615 -41.818  64.841  1.00  2.14           H  
ATOM   2052  HE2 PHE A 124     -25.400 -38.562  65.148  1.00  2.30           H  
ATOM   2053  HZ  PHE A 124     -24.916 -40.994  65.231  1.00  0.69           H  
ATOM   2054  N   CYS A 125     -18.580 -39.167  65.088  1.00  0.53           N  
ATOM   2055  CA  CYS A 125     -17.962 -40.478  65.420  1.00  0.61           C  
ATOM   2056  C   CYS A 125     -17.095 -40.345  66.677  1.00  0.68           C  
ATOM   2057  O   CYS A 125     -17.426 -40.864  67.721  1.00  0.76           O  
ATOM   2058  CB  CYS A 125     -17.086 -40.932  64.239  1.00  0.64           C  
ATOM   2059  SG  CYS A 125     -17.754 -42.450  63.507  1.00  1.49           S  
ATOM   2060  H   CYS A 125     -18.315 -38.698  64.267  1.00  0.52           H  
ATOM   2061  HA  CYS A 125     -18.740 -41.205  65.598  1.00  0.64           H  
ATOM   2062  HB2 CYS A 125     -17.070 -40.155  63.490  1.00  0.93           H  
ATOM   2063  HB3 CYS A 125     -16.078 -41.115  64.583  1.00  0.96           H  
ATOM   2064  HG  CYS A 125     -18.170 -42.220  62.674  1.00  2.02           H  
ATOM   2065  N   GLN A 126     -15.976 -39.667  66.574  1.00  0.71           N  
ATOM   2066  CA  GLN A 126     -15.045 -39.521  67.749  1.00  0.81           C  
ATOM   2067  C   GLN A 126     -15.776 -39.161  69.054  1.00  0.82           C  
ATOM   2068  O   GLN A 126     -15.259 -39.400  70.130  1.00  0.90           O  
ATOM   2069  CB  GLN A 126     -14.006 -38.443  67.444  1.00  0.87           C  
ATOM   2070  CG  GLN A 126     -12.812 -39.085  66.733  1.00  1.16           C  
ATOM   2071  CD  GLN A 126     -11.561 -38.235  66.957  1.00  1.35           C  
ATOM   2072  OE1 GLN A 126     -11.612 -37.025  66.873  1.00  2.01           O  
ATOM   2073  NE2 GLN A 126     -10.429 -38.822  67.240  1.00  1.82           N  
ATOM   2074  H   GLN A 126     -15.731 -39.266  65.708  1.00  0.68           H  
ATOM   2075  HA  GLN A 126     -14.531 -40.459  67.895  1.00  0.88           H  
ATOM   2076  HB2 GLN A 126     -14.444 -37.686  66.809  1.00  1.20           H  
ATOM   2077  HB3 GLN A 126     -13.672 -37.993  68.367  1.00  1.09           H  
ATOM   2078  HG2 GLN A 126     -12.651 -40.077  67.132  1.00  1.63           H  
ATOM   2079  HG3 GLN A 126     -13.017 -39.152  65.676  1.00  1.76           H  
ATOM   2080 HE21 GLN A 126     -10.386 -39.799  67.307  1.00  2.22           H  
ATOM   2081 HE22 GLN A 126      -9.622 -38.285  67.386  1.00  2.21           H  
ATOM   2082  N   SER A 127     -16.953 -38.593  68.985  1.00  0.79           N  
ATOM   2083  CA  SER A 127     -17.675 -38.233  70.241  1.00  0.85           C  
ATOM   2084  C   SER A 127     -18.500 -39.428  70.733  1.00  0.88           C  
ATOM   2085  O   SER A 127     -18.330 -39.884  71.844  1.00  1.01           O  
ATOM   2086  CB  SER A 127     -18.598 -37.039  69.987  1.00  0.90           C  
ATOM   2087  OG  SER A 127     -19.030 -36.513  71.235  1.00  1.62           O  
ATOM   2088  H   SER A 127     -17.357 -38.399  68.118  1.00  0.78           H  
ATOM   2089  HA  SER A 127     -16.953 -37.967  70.999  1.00  0.97           H  
ATOM   2090  HB2 SER A 127     -18.062 -36.276  69.446  1.00  1.31           H  
ATOM   2091  HB3 SER A 127     -19.451 -37.360  69.404  1.00  1.36           H  
ATOM   2092  HG  SER A 127     -19.294 -35.601  71.099  1.00  2.10           H  
ATOM   2093  N   ILE A 128     -19.398 -39.928  69.919  1.00  0.93           N  
ATOM   2094  CA  ILE A 128     -20.260 -41.084  70.335  1.00  1.11           C  
ATOM   2095  C   ILE A 128     -19.419 -42.253  70.872  1.00  1.18           C  
ATOM   2096  O   ILE A 128     -19.917 -43.083  71.611  1.00  1.35           O  
ATOM   2097  CB  ILE A 128     -21.108 -41.562  69.138  1.00  1.27           C  
ATOM   2098  CG1 ILE A 128     -22.074 -42.674  69.605  1.00  1.26           C  
ATOM   2099  CG2 ILE A 128     -20.201 -42.097  68.012  1.00  1.98           C  
ATOM   2100  CD1 ILE A 128     -23.522 -42.268  69.312  1.00  1.31           C  
ATOM   2101  H   ILE A 128     -19.517 -39.532  69.034  1.00  0.95           H  
ATOM   2102  HA  ILE A 128     -20.926 -40.753  71.118  1.00  1.19           H  
ATOM   2103  HB  ILE A 128     -21.678 -40.727  68.758  1.00  1.77           H  
ATOM   2104 HG12 ILE A 128     -21.848 -43.594  69.085  1.00  1.78           H  
ATOM   2105 HG13 ILE A 128     -21.959 -42.829  70.668  1.00  1.47           H  
ATOM   2106 HG21 ILE A 128     -19.213 -42.293  68.400  1.00  2.30           H  
ATOM   2107 HG22 ILE A 128     -20.618 -43.012  67.615  1.00  2.34           H  
ATOM   2108 HG23 ILE A 128     -20.135 -41.363  67.223  1.00  2.63           H  
ATOM   2109 HD11 ILE A 128     -23.610 -41.193  69.354  1.00  1.67           H  
ATOM   2110 HD12 ILE A 128     -23.801 -42.614  68.327  1.00  1.55           H  
ATOM   2111 HD13 ILE A 128     -24.176 -42.712  70.048  1.00  1.90           H  
ATOM   2112  N   ILE A 129     -18.169 -42.341  70.500  1.00  1.12           N  
ATOM   2113  CA  ILE A 129     -17.331 -43.482  70.992  1.00  1.31           C  
ATOM   2114  C   ILE A 129     -16.747 -43.146  72.360  1.00  1.39           C  
ATOM   2115  O   ILE A 129     -16.643 -43.996  73.222  1.00  1.60           O  
ATOM   2116  CB  ILE A 129     -16.197 -43.759  70.008  1.00  1.34           C  
ATOM   2117  CG1 ILE A 129     -16.761 -43.826  68.584  1.00  1.34           C  
ATOM   2118  CG2 ILE A 129     -15.522 -45.085  70.361  1.00  1.63           C  
ATOM   2119  CD1 ILE A 129     -17.820 -44.932  68.457  1.00  2.24           C  
ATOM   2120  H   ILE A 129     -17.785 -41.672  69.891  1.00  1.03           H  
ATOM   2121  HA  ILE A 129     -17.949 -44.363  71.076  1.00  1.44           H  
ATOM   2122  HB  ILE A 129     -15.469 -42.961  70.070  1.00  1.30           H  
ATOM   2123 HG12 ILE A 129     -17.214 -42.884  68.348  1.00  1.62           H  
ATOM   2124 HG13 ILE A 129     -15.958 -44.016  67.898  1.00  1.46           H  
ATOM   2125 HG21 ILE A 129     -15.327 -45.119  71.423  1.00  1.85           H  
ATOM   2126 HG22 ILE A 129     -16.173 -45.903  70.089  1.00  2.13           H  
ATOM   2127 HG23 ILE A 129     -14.591 -45.171  69.821  1.00  1.96           H  
ATOM   2128 HD11 ILE A 129     -17.651 -45.689  69.210  1.00  2.78           H  
ATOM   2129 HD12 ILE A 129     -18.805 -44.507  68.588  1.00  2.76           H  
ATOM   2130 HD13 ILE A 129     -17.752 -45.380  67.476  1.00  2.59           H  
ATOM   2131  N   SER A 130     -16.369 -41.913  72.561  1.00  1.31           N  
ATOM   2132  CA  SER A 130     -15.790 -41.504  73.875  1.00  1.48           C  
ATOM   2133  C   SER A 130     -16.856 -41.595  74.979  1.00  1.57           C  
ATOM   2134  O   SER A 130     -16.535 -41.619  76.153  1.00  1.78           O  
ATOM   2135  CB  SER A 130     -15.267 -40.069  73.777  1.00  1.44           C  
ATOM   2136  OG  SER A 130     -13.851 -40.100  73.652  1.00  1.92           O  
ATOM   2137  H   SER A 130     -16.467 -41.253  71.845  1.00  1.18           H  
ATOM   2138  HA  SER A 130     -14.971 -42.163  74.118  1.00  1.67           H  
ATOM   2139  HB2 SER A 130     -15.689 -39.588  72.911  1.00  1.72           H  
ATOM   2140  HB3 SER A 130     -15.548 -39.519  74.665  1.00  1.71           H  
ATOM   2141  HG  SER A 130     -13.490 -39.401  74.201  1.00  2.30           H  
ATOM   2142  N   THR A 131     -18.116 -41.644  74.616  1.00  1.51           N  
ATOM   2143  CA  THR A 131     -19.199 -41.732  75.655  1.00  1.71           C  
ATOM   2144  C   THR A 131     -19.635 -43.199  75.835  1.00  1.90           C  
ATOM   2145  O   THR A 131     -20.320 -43.526  76.786  1.00  2.29           O  
ATOM   2146  CB  THR A 131     -20.422 -40.846  75.282  1.00  1.74           C  
ATOM   2147  OG1 THR A 131     -21.610 -41.409  75.828  1.00  2.27           O  
ATOM   2148  CG2 THR A 131     -20.591 -40.725  73.764  1.00  1.68           C  
ATOM   2149  H   THR A 131     -18.349 -41.623  73.668  1.00  1.40           H  
ATOM   2150  HA  THR A 131     -18.795 -41.383  76.595  1.00  1.83           H  
ATOM   2151  HB  THR A 131     -20.280 -39.858  75.697  1.00  2.33           H  
ATOM   2152  HG1 THR A 131     -22.156 -40.693  76.154  1.00  2.54           H  
ATOM   2153 HG21 THR A 131     -20.440 -41.692  73.305  1.00  1.94           H  
ATOM   2154 HG22 THR A 131     -21.586 -40.369  73.540  1.00  2.11           H  
ATOM   2155 HG23 THR A 131     -19.865 -40.026  73.380  1.00  2.14           H  
ATOM   2156  N   LEU A 132     -19.242 -44.082  74.947  1.00  1.78           N  
ATOM   2157  CA  LEU A 132     -19.629 -45.518  75.093  1.00  1.99           C  
ATOM   2158  C   LEU A 132     -19.015 -46.079  76.384  1.00  2.28           C  
ATOM   2159  O   LEU A 132     -19.684 -46.724  77.168  1.00  2.63           O  
ATOM   2160  CB  LEU A 132     -19.102 -46.311  73.891  1.00  1.92           C  
ATOM   2161  CG  LEU A 132     -20.218 -47.196  73.329  1.00  2.21           C  
ATOM   2162  CD1 LEU A 132     -19.918 -47.538  71.867  1.00  2.66           C  
ATOM   2163  CD2 LEU A 132     -20.310 -48.486  74.148  1.00  2.46           C  
ATOM   2164  H   LEU A 132     -18.689 -43.807  74.189  1.00  1.70           H  
ATOM   2165  HA  LEU A 132     -20.707 -45.599  75.140  1.00  2.17           H  
ATOM   2166  HB2 LEU A 132     -18.769 -45.623  73.128  1.00  1.97           H  
ATOM   2167  HB3 LEU A 132     -18.274 -46.932  74.200  1.00  1.99           H  
ATOM   2168  HG  LEU A 132     -21.157 -46.665  73.387  1.00  2.69           H  
ATOM   2169 HD11 LEU A 132     -18.860 -47.431  71.679  1.00  3.10           H  
ATOM   2170 HD12 LEU A 132     -20.218 -48.556  71.666  1.00  2.91           H  
ATOM   2171 HD13 LEU A 132     -20.467 -46.868  71.223  1.00  3.01           H  
ATOM   2172 HD21 LEU A 132     -20.280 -48.247  75.200  1.00  2.75           H  
ATOM   2173 HD22 LEU A 132     -21.238 -48.989  73.920  1.00  2.88           H  
ATOM   2174 HD23 LEU A 132     -19.481 -49.131  73.899  1.00  2.74           H  
ATOM   2175  N   THR A 133     -17.742 -45.839  76.604  1.00  2.35           N  
ATOM   2176  CA  THR A 133     -17.081 -46.360  77.839  1.00  2.78           C  
ATOM   2177  C   THR A 133     -16.518 -45.188  78.655  1.00  3.23           C  
ATOM   2178  O   THR A 133     -15.985 -44.272  78.050  1.00  3.75           O  
ATOM   2179  CB  THR A 133     -15.949 -47.325  77.452  1.00  3.01           C  
ATOM   2180  OG1 THR A 133     -15.365 -47.858  78.634  1.00  3.45           O  
ATOM   2181  CG2 THR A 133     -14.887 -46.586  76.614  1.00  3.41           C  
ATOM   2182  OXT THR A 133     -16.631 -45.227  79.870  1.00  3.59           O  
ATOM   2183  H   THR A 133     -17.224 -45.318  75.955  1.00  2.26           H  
ATOM   2184  HA  THR A 133     -17.810 -46.889  78.435  1.00  3.25           H  
ATOM   2185  HB  THR A 133     -16.357 -48.135  76.868  1.00  3.36           H  
ATOM   2186  HG1 THR A 133     -16.000 -48.465  79.031  1.00  3.71           H  
ATOM   2187 HG21 THR A 133     -15.290 -45.644  76.271  1.00  3.76           H  
ATOM   2188 HG22 THR A 133     -14.007 -46.401  77.215  1.00  3.61           H  
ATOM   2189 HG23 THR A 133     -14.617 -47.191  75.759  1.00  3.74           H  
TER    2190      THR A 133                                                      
CONECT  964 1734                                                                
CONECT 1734  964                                                                
MASTER      122    0    0    5    2    0    0    6 1075    1    2   11          
END                                                                             
