# Supplementary material for: Network pharmacology and experiments verify the effect of triptolide on extraocular muscle fibrosis
Source: PLoS One. 2025 Nov 10;20(11):e0336487. doi: 10.1371/journal.pone.0336487 (PMC12599947; doi:10.1371/journal.pone.0336487)
Supplement: S2 File — (ZIP) [file pone.0336487.s002.zip › S2_raw data/vina new/target/IL4.pdb]

HEADER    CYTOKINE                                01-MAY-92   1BBN              
TITLE     THREE-DIMENSIONAL SOLUTION STRUCTURE OF HUMAN INTERLEUKIN-4 BY MULTI- 
TITLE    2 DIMENSIONAL HETERONUCLEAR MAGNETIC RESONANCE SPECTROSCOPY            
COMPND    MOL_ID: 1;                                                            
COMPND   2 MOLECULE: INTERLEUKIN-4;                                             
COMPND   3 CHAIN: A;                                                            
COMPND   4 ENGINEERED: YES                                                      
SOURCE    MOL_ID: 1;                                                            
SOURCE   2 ORGANISM_SCIENTIFIC: HOMO SAPIENS;                                   
SOURCE   3 ORGANISM_COMMON: HUMAN;                                              
SOURCE   4 ORGANISM_TAXID: 9606;                                                
SOURCE   5 GENE: POTENTIAL                                                      
KEYWDS    CYTOKINE                                                              
EXPDTA    SOLUTION NMR                                                          
AUTHOR    G.M.CLORE,B.POWERS,D.S.GARRETT,A.M.GRONENBORN                         
REVDAT   3   05-SEP-12 1BBN    1       REMARK VERSN                             
REVDAT   2   24-FEB-09 1BBN    1       VERSN                                    
REVDAT   1   31-OCT-93 1BBN    0                                                
JRNL        AUTH   R.POWERS,D.S.GARRETT,C.J.MARCH,E.A.FRIEDEN,A.M.GRONENBORN,   
JRNL        AUTH 2 G.M.CLORE                                                    
JRNL        TITL   THREE-DIMENSIONAL SOLUTION STRUCTURE OF HUMAN INTERLEUKIN-4  
JRNL        TITL 2 BY MULTIDIMENSIONAL HETERONUCLEAR MAGNETIC RESONANCE         
JRNL        TITL 3 SPECTROSCOPY.                                                
JRNL        REF    SCIENCE                       V. 256  1673 1992              
JRNL        REFN                   ISSN 0036-8075                               
JRNL        PMID   1609277                                                      
REMARK   1                                                                      
REMARK   1 REFERENCE 1                                                          
REMARK   1  AUTH   R.POWERS,D.S.GARRETT,C.J.MARCH,E.A.FRIEDEN,A.M.GRONENBORN,   
REMARK   1  AUTH 2 G.M.CLORE                                                    
REMARK   1  TITL   1H, 15N, 13C AND 13CO ASSIGNMENTS OF HUMAN INTERLEUKIN-4     
REMARK   1  TITL 2 USING THREE-DIMENSIONAL DOUBLE-AND TRIPLE-RESONANCE          
REMARK   1  TITL 3 HETERONUCLEAR MAGNETIC RESONANCE SPECTROSCOPY                
REMARK   1  REF    BIOCHEMISTRY                  V.  31  4334 1992              
REMARK   1  REFN                   ISSN 0006-2960                               
REMARK   1 REFERENCE 2                                                          
REMARK   1  AUTH   D.S.GARRETT,R.POWERS,C.J.MARCH,E.A.FRIEDEN,G.M.CLORE,        
REMARK   1  AUTH 2 A.M.GRONENBORN                                               
REMARK   1  TITL   DETERMINATION OF THE SECONDARY STRUCTURE AND FOLDING         
REMARK   1  TITL 2 TOPOLOGY OF HUMAN INTERLEUKIN-4 USING THREE-DIMENSIONAL      
REMARK   1  TITL 3 HETERONUCLEAR MAGNETIC RESONANCE SPECTROSCOPY                
REMARK   1  REF    BIOCHEMISTRY                  V.  31  4347 1992              
REMARK   1  REFN                   ISSN 0006-2960                               
REMARK   2                                                                      
REMARK   2 RESOLUTION. NOT APPLICABLE.                                          
REMARK   3                                                                      
REMARK   3 REFINEMENT.                                                          
REMARK   3   PROGRAM     : NULL                                                 
REMARK   3   AUTHORS     : NULL                                                 
REMARK   3                                                                      
REMARK   3  OTHER REFINEMENT REMARKS:                                           
REMARK   3  THE STRUCTURES ARE BASED ON 823 INTERPROTON DISTANCE                
REMARK   3   RESTRAINTS FROM NOE MEASUREMENTS; 98 HYDROGEN-BONDING              
REMARK   3   DISTANCE RESTRAINTS FOR 49 HYDROGEN-BONDS IDENTIFIED ON            
REMARK   3   THE BASIS OF THE NOE AND AMIDE PROTON EXCHANGE DATA, AS            
REMARK   3   WELL AS THE INITIAL STRUCTURE CALCULATIONS; AND 101 PHI            
REMARK   3   AND 82 PSI BACKBONE TORSION ANGLE RESTRAINTS DERIVED FROM          
REMARK   3   COUPLING CONSTANTS, NOE DATA, AND 13C SECONDARY CHEMICAL           
REMARK   3   SHIFTS.                                                            
REMARK   3                                                                      
REMARK   3   THE METHOD USED TO DETERMINE THE STRUCTURES IS THE HYBRID          
REMARK   3   METRIC MATRIX DISTANCE GEOMETRY-DYNAMICAL SIMULATED                
REMARK   3   ANNEALING METHOD (M. NILGES, G. M. CLORE, AND A. M.                
REMARK   3   GRONENBORN FEBS LETT. 229, 317-324 (1988)).                        
REMARK   3                                                                      
REMARK   3  DETAILS OF THE STRUCTURE DETERMINATION AND ALL STRUCTURAL           
REMARK   3  STATISTICS ARE GIVEN IN REFERENCE 1 (I.E. AGREEMENT WITH            
REMARK   3  EXPERIMENTAL RESTRAINTS, DEVIATIONS FROM IDEALITY FOR BOND          
REMARK   3  LENGTHS, ANGLES, PLANES AND CHIRALITY, NON-BONDED CONTACTS,         
REMARK   3  ATOMIC RMS DIFFERENCES BETWEEN THE CALCULATED STRUCTURES.           
REMARK   3                                                                      
REMARK   3  RESIDUES 1 - 6 AND 132 - 133 AT THE N- AND C-TERMINI ARE            
REMARK   3  DISORDERED.                                                         
REMARK   3                                                                      
REMARK   3  THE RESTRAINED MINIMIZED AVERAGE STRUCTURE IS PRESENTED IN          
REMARK   3  THIS ENTRY.  THIS WAS OBTAINED BY AVERAGING THE COORDINATES         
REMARK   3  OF THE INDIVIDUAL STRUCTURES AND SUBJECTING THE RESULTING           
REMARK   3  COORDINATES TO RESTRAINED MINIMIZATION.  MODELS 1 - 22,             
REMARK   3  PRESENTED IN PROTEIN DATA BANK ENTRY 1BCN, REPRESENT THE            
REMARK   3  INDIVIDUAL MODELS.                                                  
REMARK   3                                                                      
REMARK   3  THE (SA)R RESTRAINED MINIMIZED MEAN STRUCTURE WAS DERIVED           
REMARK   3  BY AVERAGING THE COORDINATES OF THE INDIVIDUAL SA                   
REMARK   3  STRUCTURES (BEST FITTED TO RESIDUES 7 - 131), AND                   
REMARK   3  SUBJECTING THE RESULTING COORDINATES TO RESTRAINED                  
REMARK   3  MINIMIZATION.  THE QUANTITY PRESENTED IN COLUMNS 61 - 66 IN         
REMARK   3  THIS ENTRY REPRESENTS THE ATOMIC RMS DEVIATIONS OF THE 22           
REMARK   3  INDIVIDUAL SA STRUCTURES ABOUT THE MEAN STRUCTURE.                  
REMARK   4                                                                      
REMARK   4 1BBN COMPLIES WITH FORMAT V. 3.30, 13-JUL-11                         
REMARK 100                                                                      
REMARK 100 THIS ENTRY HAS BEEN PROCESSED BY BNL.                                
REMARK 210                                                                      
REMARK 210 EXPERIMENTAL DETAILS                                                 
REMARK 210  EXPERIMENT TYPE                : NMR                                
REMARK 210  TEMPERATURE           (KELVIN) : NULL                               
REMARK 210  PH                             : NULL                               
REMARK 210  IONIC STRENGTH                 : NULL                               
REMARK 210  PRESSURE                       : NULL                               
REMARK 210  SAMPLE CONTENTS                : NULL                               
REMARK 210                                                                      
REMARK 210  NMR EXPERIMENTS CONDUCTED      : NULL                               
REMARK 210  SPECTROMETER FIELD STRENGTH    : NULL                               
REMARK 210  SPECTROMETER MODEL             : NULL                               
REMARK 210  SPECTROMETER MANUFACTURER      : NULL                               
REMARK 210                                                                      
REMARK 210  STRUCTURE DETERMINATION.                                            
REMARK 210   SOFTWARE USED                 : NULL                               
REMARK 210   METHOD USED                   : NULL                               
REMARK 210                                                                      
REMARK 210 CONFORMERS, NUMBER CALCULATED   : NULL                               
REMARK 210 CONFORMERS, NUMBER SUBMITTED    : 1                                  
REMARK 210 CONFORMERS, SELECTION CRITERIA  : NULL                               
REMARK 210                                                                      
REMARK 210 BEST REPRESENTATIVE CONFORMER IN THIS ENSEMBLE : NULL                
REMARK 210                                                                      
REMARK 210 REMARK: NULL                                                         
REMARK 215                                                                      
REMARK 215 NMR STUDY                                                            
REMARK 215 THE COORDINATES IN THIS ENTRY WERE GENERATED FROM SOLUTION           
REMARK 215 NMR DATA.  PROTEIN DATA BANK CONVENTIONS REQUIRE THAT                
REMARK 215 CRYST1 AND SCALE RECORDS BE INCLUDED, BUT THE VALUES ON              
REMARK 215 THESE RECORDS ARE MEANINGLESS.                                       
REMARK 300                                                                      
REMARK 300 BIOMOLECULE: 1                                                       
REMARK 300 SEE REMARK 350 FOR THE AUTHOR PROVIDED AND/OR PROGRAM                
REMARK 300 GENERATED ASSEMBLY INFORMATION FOR THE STRUCTURE IN                  
REMARK 300 THIS ENTRY. THE REMARK MAY ALSO PROVIDE INFORMATION ON               
REMARK 300 BURIED SURFACE AREA.                                                 
REMARK 350                                                                      
REMARK 350 COORDINATES FOR A COMPLETE MULTIMER REPRESENTING THE KNOWN           
REMARK 350 BIOLOGICALLY SIGNIFICANT OLIGOMERIZATION STATE OF THE                
REMARK 350 MOLECULE CAN BE GENERATED BY APPLYING BIOMT TRANSFORMATIONS          
REMARK 350 GIVEN BELOW.  BOTH NON-CRYSTALLOGRAPHIC AND                          
REMARK 350 CRYSTALLOGRAPHIC OPERATIONS ARE GIVEN.                               
REMARK 350                                                                      
REMARK 350 BIOMOLECULE: 1                                                       
REMARK 350 AUTHOR DETERMINED BIOLOGICAL UNIT: MONOMERIC                         
REMARK 350 APPLY THE FOLLOWING TO CHAINS: A                                     
REMARK 350   BIOMT1   1  1.000000  0.000000  0.000000        0.00000            
REMARK 350   BIOMT2   1  0.000000  1.000000  0.000000        0.00000            
REMARK 350   BIOMT3   1  0.000000  0.000000  1.000000        0.00000            
REMARK 500                                                                      
REMARK 500 GEOMETRY AND STEREOCHEMISTRY                                         
REMARK 500 SUBTOPIC: TORSION ANGLES                                             
REMARK 500                                                                      
REMARK 500 TORSION ANGLES OUTSIDE THE EXPECTED RAMACHANDRAN REGIONS:            
REMARK 500 (M=MODEL NUMBER; RES=RESIDUE NAME; C=CHAIN IDENTIFIER;               
REMARK 500 SSEQ=SEQUENCE NUMBER; I=INSERTION CODE).                             
REMARK 500                                                                      
REMARK 500 STANDARD TABLE:                                                      
REMARK 500 FORMAT:(10X,I3,1X,A3,1X,A1,I4,A1,4X,F7.2,3X,F7.2)                    
REMARK 500                                                                      
REMARK 500 EXPECTED VALUES: GJ KLEYWEGT AND TA JONES (1996). PHI/PSI-           
REMARK 500 CHOLOGY: RAMACHANDRAN REVISITED. STRUCTURE 4, 1395 - 1400            
REMARK 500                                                                      
REMARK 500  M RES CSSEQI        PSI       PHI                                   
REMARK 500    ALA A   2      -42.10   -177.99                                   
REMARK 500    ALA A   4     -168.16   -177.83                                   
REMARK 500    LYS A   6       95.39    -55.30                                   
REMARK 500    CYS A   7      -32.26   -179.28                                   
REMARK 500    ILE A   9      -64.84    -90.97                                   
REMARK 500    GLN A  24       70.30   -103.46                                   
REMARK 500    LYS A  25       53.26   -116.68                                   
REMARK 500    THR A  26      -46.38   -136.68                                   
REMARK 500    GLU A  30       45.31    -95.61                                   
REMARK 500    VAL A  33     -145.05   -123.85                                   
REMARK 500    LYS A  41      -70.79   -124.34                                   
REMARK 500    LEU A  70      -70.92    -55.79                                   
REMARK 500    ALA A  72       34.21   -158.67                                   
REMARK 500    ASN A 101      -78.71   -121.83                                   
REMARK 500    PRO A 104       86.04    -57.55                                   
REMARK 500    LYS A 106      -36.26   -158.88                                   
REMARK 500    ALA A 108      140.15   -176.60                                   
REMARK 500                                                                      
REMARK 500 REMARK: NULL                                                         
REMARK 900                                                                      
REMARK 900 RELATED ENTRIES                                                      
REMARK 900 RELATED ID: 1BCN   RELATED DB: PDB                                   
REMARK 999                                                                      
REMARK 999 SEQUENCE                                                             
REMARK 999 THE NUMBERING SCHEME IN THIS STRUCTURE INCLUDES THE                  
REMARK 999 FOUR-RESIDUE SEQUENCE GLU-ALA-GLU-ALA AT THE N-TERMINUS OF           
REMARK 999 THE RECOMBINANT PROTEIN WHICH IS NOT PART OF THE NATURAL             
REMARK 999 HUMAN IL-4; THE NATURAL IL-4 SEQUENCE THEREFORE STARTS AT            
REMARK 999 RESIDUE 5.  IN ADDITION, THE TWO POTENTIAL N-LINKED                  
REMARK 999 GLYCOSYLATION SITES AT ASN 42 AND ASN 109 HAVE BEEN                  
REMARK 999 CHANGED TO ASP BY SITE DIRECTED MUTAGENESIS TO PREVENT               
REMARK 999 HYPERGLYCOSYLATION IN THE YEAST HOST.                                
DBREF  1BBN A    5   133  UNP    P05112   IL4_HUMAN       25    153             
SEQADV 1BBN ASP A   42  UNP  P05112    ASN    62 CONFLICT                       
SEQADV 1BBN ASP A  109  UNP  P05112    ASN   129 CONFLICT                       
SEQRES   1 A  133  GLU ALA GLU ALA HIS LYS CYS ASP ILE THR LEU GLN GLU          
SEQRES   2 A  133  ILE ILE LYS THR LEU ASN SER LEU THR GLU GLN LYS THR          
SEQRES   3 A  133  LEU CYS THR GLU LEU THR VAL THR ASP ILE PHE ALA ALA          
SEQRES   4 A  133  SER LYS ASP THR THR GLU LYS GLU THR PHE CYS ARG ALA          
SEQRES   5 A  133  ALA THR VAL LEU ARG GLN PHE TYR SER HIS HIS GLU LYS          
SEQRES   6 A  133  ASP THR ARG CYS LEU GLY ALA THR ALA GLN GLN PHE HIS          
SEQRES   7 A  133  ARG HIS LYS GLN LEU ILE ARG PHE LEU LYS ARG LEU ASP          
SEQRES   8 A  133  ARG ASN LEU TRP GLY LEU ALA GLY LEU ASN SER CYS PRO          
SEQRES   9 A  133  VAL LYS GLU ALA ASP GLN SER THR LEU GLU ASN PHE LEU          
SEQRES  10 A  133  GLU ARG LEU LYS THR ILE MET ARG GLU LYS TYR SER LYS          
SEQRES  11 A  133  CYS SER SER                                                  
HELIX    1   1 ILE A    9  LEU A   21  1                                  13    
HELIX    2   2 THR A   44  HIS A   62  1                                  19    
HELIX    3   3 HIS A   63  LYS A   65  5                                   3    
HELIX    4   4 ASP A   66  GLY A   71  1                                   6    
HELIX    5   5 ALA A   74  GLY A   99  1                                  26    
HELIX    6   6 THR A  112  SER A  129  1                                  18    
SHEET    1   A 2 VAL A  33  THR A  34  0                                        
SHEET    2   A 2 GLN A 110  SER A 111 -1  O  SER A 111   N  VAL A  33           
SSBOND   1 CYS A    7    CYS A  131                          1555   1555  2.02  
SSBOND   2 CYS A   28    CYS A   69                          1555   1555  2.02  
SSBOND   3 CYS A   50    CYS A  103                          1555   1555  2.01  
CRYST1    1.000    1.000    1.000  90.00  90.00  90.00 P 1           1          
ORIGX1      1.000000  0.000000  0.000000        0.00000                         
ORIGX2      0.000000  1.000000  0.000000        0.00000                         
ORIGX3      0.000000  0.000000  1.000000        0.00000                         
SCALE1      1.000000  0.000000  0.000000        0.00000                         
SCALE2      0.000000  1.000000  0.000000        0.00000                         
SCALE3      0.000000  0.000000  1.000000        0.00000                         
ATOM      1  N   GLU A   1     -19.990  19.118   6.407  1.00  8.29           N  
ATOM      2  CA  GLU A   1     -20.159  17.721   5.927  1.00  8.08           C  
ATOM      3  C   GLU A   1     -19.948  16.744   7.087  1.00  7.55           C  
ATOM      4  O   GLU A   1     -19.234  17.018   8.031  1.00  7.61           O  
ATOM      5  CB  GLU A   1     -19.153  17.419   4.815  1.00  8.31           C  
ATOM      6  CG  GLU A   1     -17.734  17.544   5.348  1.00  8.79           C  
ATOM      7  CD  GLU A   1     -16.981  18.610   4.546  1.00  9.03           C  
ATOM      8  OE1 GLU A   1     -17.174  19.784   4.819  1.00  9.26           O  
ATOM      9  OE2 GLU A   1     -16.226  18.229   3.668  1.00  9.26           O  
ATOM     10  H1  GLU A   1     -20.156  19.152   7.431  1.00  8.41           H  
ATOM     11  H2  GLU A   1     -19.028  19.450   6.197  1.00  8.41           H  
ATOM     12  H3  GLU A   1     -20.679  19.731   5.927  1.00  8.43           H  
ATOM     13  HA  GLU A   1     -21.159  17.600   5.539  1.00  8.41           H  
ATOM     14  HB2 GLU A   1     -19.309  16.412   4.460  1.00  8.30           H  
ATOM     15  HB3 GLU A   1     -19.293  18.114   3.999  1.00  8.41           H  
ATOM     16  HG2 GLU A   1     -17.761  17.821   6.392  1.00  9.07           H  
ATOM     17  HG3 GLU A   1     -17.233  16.596   5.236  1.00  9.00           H  
ATOM     18  N   ALA A   2     -20.574  15.605   7.011  1.00  7.26           N  
ATOM     19  CA  ALA A   2     -20.438  14.584   8.086  1.00  6.95           C  
ATOM     20  C   ALA A   2     -21.247  13.359   7.675  1.00  6.47           C  
ATOM     21  O   ALA A   2     -20.813  12.233   7.816  1.00  6.77           O  
ATOM     22  CB  ALA A   2     -20.979  15.138   9.402  1.00  7.24           C  
ATOM     23  H   ALA A   2     -21.142  15.416   6.235  1.00  7.41           H  
ATOM     24  HA  ALA A   2     -19.399  14.311   8.203  1.00  7.17           H  
ATOM     25  HB1 ALA A   2     -21.490  16.070   9.217  1.00  7.62           H  
ATOM     26  HB2 ALA A   2     -21.668  14.428   9.836  1.00  7.23           H  
ATOM     27  HB3 ALA A   2     -20.158  15.305  10.084  1.00  7.34           H  
ATOM     28  N   GLU A   3     -22.417  13.583   7.145  1.00  6.07           N  
ATOM     29  CA  GLU A   3     -23.265  12.452   6.691  1.00  5.87           C  
ATOM     30  C   GLU A   3     -22.898  12.117   5.247  1.00  5.18           C  
ATOM     31  O   GLU A   3     -23.125  12.893   4.339  1.00  5.18           O  
ATOM     32  CB  GLU A   3     -24.738  12.854   6.756  1.00  6.19           C  
ATOM     33  CG  GLU A   3     -25.319  12.445   8.110  1.00  6.76           C  
ATOM     34  CD  GLU A   3     -26.815  12.172   7.957  1.00  7.36           C  
ATOM     35  OE1 GLU A   3     -27.156  11.093   7.502  1.00  7.82           O  
ATOM     36  OE2 GLU A   3     -27.595  13.047   8.294  1.00  7.61           O  
ATOM     37  H   GLU A   3     -22.731  14.504   7.031  1.00  6.10           H  
ATOM     38  HA  GLU A   3     -23.093  11.591   7.318  1.00  6.28           H  
ATOM     39  HB2 GLU A   3     -24.825  13.924   6.632  1.00  6.30           H  
ATOM     40  HB3 GLU A   3     -25.281  12.355   5.968  1.00  6.19           H  
ATOM     41  HG2 GLU A   3     -24.822  11.551   8.458  1.00  7.04           H  
ATOM     42  HG3 GLU A   3     -25.170  13.242   8.822  1.00  6.75           H  
ATOM     43  N   ALA A   4     -22.326  10.975   5.029  1.00  4.93           N  
ATOM     44  CA  ALA A   4     -21.937  10.595   3.649  1.00  4.45           C  
ATOM     45  C   ALA A   4     -21.342   9.196   3.677  1.00  3.74           C  
ATOM     46  O   ALA A   4     -21.423   8.494   4.665  1.00  4.02           O  
ATOM     47  CB  ALA A   4     -20.889  11.579   3.126  1.00  4.96           C  
ATOM     48  H   ALA A   4     -22.143  10.366   5.775  1.00  5.23           H  
ATOM     49  HA  ALA A   4     -22.806  10.612   3.008  1.00  4.63           H  
ATOM     50  HB1 ALA A   4     -21.023  12.537   3.606  1.00  5.10           H  
ATOM     51  HB2 ALA A   4     -19.901  11.201   3.344  1.00  5.06           H  
ATOM     52  HB3 ALA A   4     -21.001  11.692   2.057  1.00  5.46           H  
ATOM     53  N   HIS A   5     -20.733   8.790   2.609  1.00  3.13           N  
ATOM     54  CA  HIS A   5     -20.116   7.446   2.581  1.00  2.78           C  
ATOM     55  C   HIS A   5     -18.607   7.620   2.551  1.00  2.30           C  
ATOM     56  O   HIS A   5     -18.050   7.938   1.524  1.00  2.48           O  
ATOM     57  CB  HIS A   5     -20.569   6.696   1.329  1.00  3.17           C  
ATOM     58  CG  HIS A   5     -22.058   6.501   1.379  1.00  3.62           C  
ATOM     59  ND1 HIS A   5     -22.633   5.286   1.712  1.00  4.05           N  
ATOM     60  CD2 HIS A   5     -23.103   7.360   1.147  1.00  4.16           C  
ATOM     61  CE1 HIS A   5     -23.967   5.445   1.672  1.00  4.58           C  
ATOM     62  NE2 HIS A   5     -24.308   6.692   1.333  1.00  4.69           N  
ATOM     63  H   HIS A   5     -20.669   9.377   1.826  1.00  3.21           H  
ATOM     64  HA  HIS A   5     -20.402   6.891   3.464  1.00  3.03           H  
ATOM     65  HB2 HIS A   5     -20.310   7.271   0.452  1.00  3.48           H  
ATOM     66  HB3 HIS A   5     -20.082   5.733   1.287  1.00  3.27           H  
ATOM     67  HD1 HIS A   5     -22.154   4.461   1.934  1.00  4.23           H  
ATOM     68  HD2 HIS A   5     -23.004   8.398   0.864  1.00  4.44           H  
ATOM     69  HE1 HIS A   5     -24.677   4.661   1.889  1.00  5.15           H  
ATOM     70  N   LYS A   6     -17.943   7.427   3.666  1.00  2.19           N  
ATOM     71  CA  LYS A   6     -16.462   7.585   3.687  1.00  2.33           C  
ATOM     72  C   LYS A   6     -15.894   6.668   2.612  1.00  1.90           C  
ATOM     73  O   LYS A   6     -15.719   5.482   2.812  1.00  2.40           O  
ATOM     74  CB  LYS A   6     -15.911   7.200   5.063  1.00  3.27           C  
ATOM     75  CG  LYS A   6     -15.998   8.401   6.024  1.00  4.04           C  
ATOM     76  CD  LYS A   6     -17.458   8.850   6.221  1.00  4.85           C  
ATOM     77  CE  LYS A   6     -18.253   7.765   6.958  1.00  5.84           C  
ATOM     78  NZ  LYS A   6     -19.699   7.883   6.612  1.00  6.54           N  
ATOM     79  H   LYS A   6     -18.421   7.177   4.483  1.00  2.55           H  
ATOM     80  HA  LYS A   6     -16.205   8.611   3.463  1.00  2.55           H  
ATOM     81  HB2 LYS A   6     -16.480   6.372   5.458  1.00  3.54           H  
ATOM     82  HB3 LYS A   6     -14.879   6.904   4.960  1.00  3.63           H  
ATOM     83  HG2 LYS A   6     -15.581   8.124   6.981  1.00  4.41           H  
ATOM     84  HG3 LYS A   6     -15.429   9.224   5.615  1.00  4.07           H  
ATOM     85  HD2 LYS A   6     -17.472   9.759   6.808  1.00  4.93           H  
ATOM     86  HD3 LYS A   6     -17.912   9.040   5.264  1.00  4.98           H  
ATOM     87  HE2 LYS A   6     -17.894   6.792   6.669  1.00  6.15           H  
ATOM     88  HE3 LYS A   6     -18.128   7.891   8.024  1.00  6.03           H  
ATOM     89  HZ1 LYS A   6     -19.922   8.871   6.382  1.00  7.05           H  
ATOM     90  HZ2 LYS A   6     -19.908   7.283   5.790  1.00  6.55           H  
ATOM     91  HZ3 LYS A   6     -20.275   7.575   7.422  1.00  6.74           H  
ATOM     92  N   CYS A   7     -15.658   7.209   1.457  1.00  1.46           N  
ATOM     93  CA  CYS A   7     -15.160   6.390   0.326  1.00  1.28           C  
ATOM     94  C   CYS A   7     -14.956   7.294  -0.898  1.00  1.15           C  
ATOM     95  O   CYS A   7     -14.098   7.068  -1.726  1.00  1.49           O  
ATOM     96  CB  CYS A   7     -16.204   5.318  -0.002  1.00  1.67           C  
ATOM     97  SG  CYS A   7     -15.742   4.466  -1.529  1.00  1.92           S  
ATOM     98  H   CYS A   7     -15.841   8.159   1.329  1.00  1.64           H  
ATOM     99  HA  CYS A   7     -14.235   5.918   0.605  1.00  1.40           H  
ATOM    100  HB2 CYS A   7     -16.253   4.605   0.808  1.00  2.06           H  
ATOM    101  HB3 CYS A   7     -17.170   5.784  -0.129  1.00  2.13           H  
ATOM    102  N   ASP A   8     -15.763   8.311  -1.032  1.00  1.28           N  
ATOM    103  CA  ASP A   8     -15.636   9.221  -2.199  1.00  1.59           C  
ATOM    104  C   ASP A   8     -14.437  10.159  -2.016  1.00  1.22           C  
ATOM    105  O   ASP A   8     -13.667  10.372  -2.925  1.00  1.29           O  
ATOM    106  CB  ASP A   8     -16.914  10.055  -2.319  1.00  2.24           C  
ATOM    107  CG  ASP A   8     -17.211  10.334  -3.792  1.00  2.86           C  
ATOM    108  OD1 ASP A   8     -16.393  10.978  -4.429  1.00  3.36           O  
ATOM    109  OD2 ASP A   8     -18.250   9.899  -4.259  1.00  3.39           O  
ATOM    110  H   ASP A   8     -16.466   8.470  -0.373  1.00  1.52           H  
ATOM    111  HA  ASP A   8     -15.502   8.640  -3.095  1.00  1.89           H  
ATOM    112  HB2 ASP A   8     -17.739   9.512  -1.880  1.00  2.64           H  
ATOM    113  HB3 ASP A   8     -16.781  10.992  -1.797  1.00  2.30           H  
ATOM    114  N   ILE A   9     -14.287  10.744  -0.862  1.00  1.10           N  
ATOM    115  CA  ILE A   9     -13.151  11.693  -0.651  1.00  1.01           C  
ATOM    116  C   ILE A   9     -11.910  10.974  -0.108  1.00  0.86           C  
ATOM    117  O   ILE A   9     -10.876  10.940  -0.742  1.00  0.86           O  
ATOM    118  CB  ILE A   9     -13.579  12.775   0.342  1.00  1.40           C  
ATOM    119  CG1 ILE A   9     -14.660  13.650  -0.297  1.00  1.82           C  
ATOM    120  CG2 ILE A   9     -12.371  13.644   0.704  1.00  1.78           C  
ATOM    121  CD1 ILE A   9     -15.103  14.723   0.699  1.00  2.16           C  
ATOM    122  H   ILE A   9     -14.931  10.579  -0.142  1.00  1.32           H  
ATOM    123  HA  ILE A   9     -12.904  12.160  -1.592  1.00  1.02           H  
ATOM    124  HB  ILE A   9     -13.969  12.311   1.236  1.00  1.61           H  
ATOM    125 HG12 ILE A   9     -14.263  14.122  -1.184  1.00  2.19           H  
ATOM    126 HG13 ILE A   9     -15.508  13.037  -0.564  1.00  2.06           H  
ATOM    127 HG21 ILE A   9     -11.919  14.027  -0.199  1.00  2.23           H  
ATOM    128 HG22 ILE A   9     -12.695  14.470   1.321  1.00  2.19           H  
ATOM    129 HG23 ILE A   9     -11.649  13.052   1.246  1.00  2.07           H  
ATOM    130 HD11 ILE A   9     -14.680  14.511   1.670  1.00  2.59           H  
ATOM    131 HD12 ILE A   9     -14.763  15.690   0.362  1.00  2.48           H  
ATOM    132 HD13 ILE A   9     -16.181  14.726   0.770  1.00  2.40           H  
ATOM    133  N   THR A  10     -11.992  10.439   1.077  1.00  0.81           N  
ATOM    134  CA  THR A  10     -10.806   9.761   1.688  1.00  0.73           C  
ATOM    135  C   THR A  10     -10.283   8.628   0.797  1.00  0.64           C  
ATOM    136  O   THR A  10      -9.096   8.369   0.746  1.00  0.61           O  
ATOM    137  CB  THR A  10     -11.210   9.177   3.043  1.00  0.81           C  
ATOM    138  OG1 THR A  10     -11.614  10.229   3.909  1.00  0.98           O  
ATOM    139  CG2 THR A  10     -10.023   8.434   3.656  1.00  0.73           C  
ATOM    140  H   THR A  10     -12.827  10.506   1.585  1.00  0.88           H  
ATOM    141  HA  THR A  10     -10.020  10.486   1.837  1.00  0.74           H  
ATOM    142  HB  THR A  10     -12.028   8.488   2.906  1.00  0.88           H  
ATOM    143  HG1 THR A  10     -12.154   9.847   4.605  1.00  1.20           H  
ATOM    144 HG21 THR A  10      -9.115   8.989   3.471  1.00  0.98           H  
ATOM    145 HG22 THR A  10     -10.172   8.335   4.722  1.00  1.24           H  
ATOM    146 HG23 THR A  10      -9.943   7.453   3.211  1.00  1.34           H  
ATOM    147  N   LEU A  11     -11.150   7.924   0.130  1.00  0.67           N  
ATOM    148  CA  LEU A  11     -10.684   6.781  -0.710  1.00  0.64           C  
ATOM    149  C   LEU A  11     -10.203   7.246  -2.086  1.00  0.57           C  
ATOM    150  O   LEU A  11      -9.174   6.808  -2.546  1.00  0.55           O  
ATOM    151  CB  LEU A  11     -11.830   5.794  -0.875  1.00  0.75           C  
ATOM    152  CG  LEU A  11     -11.465   4.425  -0.292  1.00  0.81           C  
ATOM    153  CD1 LEU A  11     -10.905   4.576   1.123  1.00  0.90           C  
ATOM    154  CD2 LEU A  11     -12.728   3.573  -0.234  1.00  1.27           C  
ATOM    155  H   LEU A  11     -12.106   8.123   0.204  1.00  0.76           H  
ATOM    156  HA  LEU A  11      -9.866   6.292  -0.211  1.00  0.64           H  
ATOM    157  HB2 LEU A  11     -12.685   6.177  -0.357  1.00  0.82           H  
ATOM    158  HB3 LEU A  11     -12.064   5.687  -1.923  1.00  0.84           H  
ATOM    159  HG  LEU A  11     -10.733   3.945  -0.924  1.00  1.18           H  
ATOM    160 HD11 LEU A  11     -11.030   5.596   1.453  1.00  1.49           H  
ATOM    161 HD12 LEU A  11     -11.436   3.913   1.790  1.00  1.37           H  
ATOM    162 HD13 LEU A  11      -9.855   4.322   1.123  1.00  1.45           H  
ATOM    163 HD21 LEU A  11     -13.257   3.664  -1.167  1.00  1.80           H  
ATOM    164 HD22 LEU A  11     -12.462   2.540  -0.070  1.00  1.69           H  
ATOM    165 HD23 LEU A  11     -13.359   3.917   0.572  1.00  1.63           H  
ATOM    166  N   GLN A  12     -10.918   8.109  -2.761  1.00  0.57           N  
ATOM    167  CA  GLN A  12     -10.427   8.541  -4.104  1.00  0.53           C  
ATOM    168  C   GLN A  12      -9.041   9.162  -3.932  1.00  0.48           C  
ATOM    169  O   GLN A  12      -8.174   9.021  -4.772  1.00  0.45           O  
ATOM    170  CB  GLN A  12     -11.405   9.536  -4.752  1.00  0.63           C  
ATOM    171  CG  GLN A  12     -11.029  10.984  -4.414  1.00  1.26           C  
ATOM    172  CD  GLN A  12     -12.026  11.935  -5.084  1.00  1.56           C  
ATOM    173  OE1 GLN A  12     -13.192  11.954  -4.749  1.00  1.86           O  
ATOM    174  NE2 GLN A  12     -11.612  12.730  -6.033  1.00  2.14           N  
ATOM    175  H   GLN A  12     -11.758   8.460  -2.397  1.00  0.64           H  
ATOM    176  HA  GLN A  12     -10.339   7.669  -4.737  1.00  0.51           H  
ATOM    177  HB2 GLN A  12     -11.381   9.407  -5.824  1.00  1.17           H  
ATOM    178  HB3 GLN A  12     -12.402   9.333  -4.396  1.00  1.29           H  
ATOM    179  HG2 GLN A  12     -11.057  11.126  -3.343  1.00  1.90           H  
ATOM    180  HG3 GLN A  12     -10.037  11.201  -4.782  1.00  1.76           H  
ATOM    181 HE21 GLN A  12     -10.670  12.716  -6.309  1.00  2.61           H  
ATOM    182 HE22 GLN A  12     -12.240  13.341  -6.470  1.00  2.51           H  
ATOM    183  N   GLU A  13      -8.817   9.821  -2.829  1.00  0.56           N  
ATOM    184  CA  GLU A  13      -7.479  10.417  -2.580  1.00  0.56           C  
ATOM    185  C   GLU A  13      -6.515   9.273  -2.280  1.00  0.51           C  
ATOM    186  O   GLU A  13      -5.371   9.280  -2.689  1.00  0.53           O  
ATOM    187  CB  GLU A  13      -7.548  11.368  -1.382  1.00  0.66           C  
ATOM    188  CG  GLU A  13      -6.944  12.719  -1.766  1.00  1.15           C  
ATOM    189  CD  GLU A  13      -6.920  13.636  -0.543  1.00  1.57           C  
ATOM    190  OE1 GLU A  13      -6.335  13.246   0.455  1.00  2.28           O  
ATOM    191  OE2 GLU A  13      -7.489  14.712  -0.622  1.00  2.14           O  
ATOM    192  H   GLU A  13      -9.522   9.899  -2.155  1.00  0.64           H  
ATOM    193  HA  GLU A  13      -7.149  10.955  -3.457  1.00  0.58           H  
ATOM    194  HB2 GLU A  13      -8.580  11.503  -1.090  1.00  0.88           H  
ATOM    195  HB3 GLU A  13      -6.992  10.948  -0.557  1.00  0.89           H  
ATOM    196  HG2 GLU A  13      -5.936  12.571  -2.126  1.00  1.57           H  
ATOM    197  HG3 GLU A  13      -7.540  13.172  -2.542  1.00  1.84           H  
ATOM    198  N   ILE A  14      -6.989   8.276  -1.584  1.00  0.48           N  
ATOM    199  CA  ILE A  14      -6.132   7.100  -1.270  1.00  0.46           C  
ATOM    200  C   ILE A  14      -5.802   6.355  -2.573  1.00  0.43           C  
ATOM    201  O   ILE A  14      -4.867   5.580  -2.635  1.00  0.44           O  
ATOM    202  CB  ILE A  14      -6.896   6.174  -0.315  1.00  0.50           C  
ATOM    203  CG1 ILE A  14      -6.252   6.218   1.072  1.00  0.60           C  
ATOM    204  CG2 ILE A  14      -6.877   4.735  -0.835  1.00  0.55           C  
ATOM    205  CD1 ILE A  14      -7.324   5.968   2.135  1.00  0.80           C  
ATOM    206  H   ILE A  14      -7.923   8.291  -1.283  1.00  0.51           H  
ATOM    207  HA  ILE A  14      -5.218   7.432  -0.799  1.00  0.49           H  
ATOM    208  HB  ILE A  14      -7.918   6.510  -0.242  1.00  0.51           H  
ATOM    209 HG12 ILE A  14      -5.490   5.453   1.139  1.00  0.66           H  
ATOM    210 HG13 ILE A  14      -5.806   7.187   1.233  1.00  0.69           H  
ATOM    211 HG21 ILE A  14      -5.857   4.423  -1.006  1.00  0.99           H  
ATOM    212 HG22 ILE A  14      -7.331   4.083  -0.103  1.00  1.14           H  
ATOM    213 HG23 ILE A  14      -7.434   4.676  -1.759  1.00  1.21           H  
ATOM    214 HD11 ILE A  14      -8.171   5.474   1.683  1.00  1.18           H  
ATOM    215 HD12 ILE A  14      -6.918   5.343   2.916  1.00  1.34           H  
ATOM    216 HD13 ILE A  14      -7.639   6.911   2.557  1.00  1.35           H  
ATOM    217  N   ILE A  15      -6.558   6.588  -3.619  1.00  0.43           N  
ATOM    218  CA  ILE A  15      -6.286   5.902  -4.910  1.00  0.44           C  
ATOM    219  C   ILE A  15      -5.133   6.614  -5.609  1.00  0.45           C  
ATOM    220  O   ILE A  15      -4.182   5.997  -6.039  1.00  0.49           O  
ATOM    221  CB  ILE A  15      -7.532   5.969  -5.796  1.00  0.47           C  
ATOM    222  CG1 ILE A  15      -8.487   4.831  -5.432  1.00  0.59           C  
ATOM    223  CG2 ILE A  15      -7.124   5.839  -7.264  1.00  0.54           C  
ATOM    224  CD1 ILE A  15      -9.930   5.335  -5.522  1.00  1.01           C  
ATOM    225  H   ILE A  15      -7.300   7.219  -3.560  1.00  0.45           H  
ATOM    226  HA  ILE A  15      -6.023   4.871  -4.728  1.00  0.44           H  
ATOM    227  HB  ILE A  15      -8.027   6.918  -5.646  1.00  0.46           H  
ATOM    228 HG12 ILE A  15      -8.348   4.009  -6.122  1.00  0.75           H  
ATOM    229 HG13 ILE A  15      -8.286   4.496  -4.427  1.00  0.88           H  
ATOM    230 HG21 ILE A  15      -6.295   5.152  -7.347  1.00  0.90           H  
ATOM    231 HG22 ILE A  15      -7.959   5.466  -7.838  1.00  1.02           H  
ATOM    232 HG23 ILE A  15      -6.830   6.806  -7.643  1.00  1.30           H  
ATOM    233 HD11 ILE A  15      -9.952   6.260  -6.078  1.00  1.26           H  
ATOM    234 HD12 ILE A  15     -10.539   4.600  -6.025  1.00  1.59           H  
ATOM    235 HD13 ILE A  15     -10.315   5.503  -4.527  1.00  1.51           H  
ATOM    236  N   LYS A  16      -5.206   7.913  -5.716  1.00  0.47           N  
ATOM    237  CA  LYS A  16      -4.106   8.667  -6.377  1.00  0.52           C  
ATOM    238  C   LYS A  16      -2.807   8.412  -5.612  1.00  0.52           C  
ATOM    239  O   LYS A  16      -1.735   8.360  -6.183  1.00  0.58           O  
ATOM    240  CB  LYS A  16      -4.429  10.162  -6.362  1.00  0.57           C  
ATOM    241  CG  LYS A  16      -4.887  10.598  -7.757  1.00  1.01           C  
ATOM    242  CD  LYS A  16      -5.376  12.048  -7.709  1.00  1.28           C  
ATOM    243  CE  LYS A  16      -6.538  12.165  -6.723  1.00  1.49           C  
ATOM    244  NZ  LYS A  16      -7.395  13.325  -7.099  1.00  2.03           N  
ATOM    245  H   LYS A  16      -5.983   8.393  -5.355  1.00  0.47           H  
ATOM    246  HA  LYS A  16      -3.998   8.328  -7.396  1.00  0.55           H  
ATOM    247  HB2 LYS A  16      -5.217  10.351  -5.647  1.00  0.75           H  
ATOM    248  HB3 LYS A  16      -3.547  10.719  -6.083  1.00  0.81           H  
ATOM    249  HG2 LYS A  16      -4.058  10.519  -8.446  1.00  1.52           H  
ATOM    250  HG3 LYS A  16      -5.691   9.959  -8.087  1.00  1.49           H  
ATOM    251  HD2 LYS A  16      -4.567  12.690  -7.392  1.00  1.95           H  
ATOM    252  HD3 LYS A  16      -5.709  12.347  -8.692  1.00  1.75           H  
ATOM    253  HE2 LYS A  16      -7.127  11.260  -6.750  1.00  1.76           H  
ATOM    254  HE3 LYS A  16      -6.150  12.312  -5.725  1.00  1.89           H  
ATOM    255  HZ1 LYS A  16      -6.808  14.055  -7.553  1.00  2.43           H  
ATOM    256  HZ2 LYS A  16      -8.133  13.012  -7.760  1.00  2.32           H  
ATOM    257  HZ3 LYS A  16      -7.841  13.718  -6.246  1.00  2.39           H  
ATOM    258  N   THR A  17      -2.901   8.237  -4.323  1.00  0.48           N  
ATOM    259  CA  THR A  17      -1.682   7.968  -3.511  1.00  0.50           C  
ATOM    260  C   THR A  17      -1.175   6.563  -3.843  1.00  0.46           C  
ATOM    261  O   THR A  17       0.014   6.315  -3.926  1.00  0.49           O  
ATOM    262  CB  THR A  17      -2.041   8.051  -2.023  1.00  0.51           C  
ATOM    263  OG1 THR A  17      -2.706   9.281  -1.768  1.00  0.65           O  
ATOM    264  CG2 THR A  17      -0.770   7.974  -1.175  1.00  0.63           C  
ATOM    265  H   THR A  17      -3.777   8.273  -3.889  1.00  0.50           H  
ATOM    266  HA  THR A  17      -0.919   8.695  -3.745  1.00  0.56           H  
ATOM    267  HB  THR A  17      -2.691   7.231  -1.763  1.00  0.49           H  
ATOM    268  HG1 THR A  17      -2.825   9.363  -0.820  1.00  0.95           H  
ATOM    269 HG21 THR A  17      -0.044   7.347  -1.670  1.00  1.25           H  
ATOM    270 HG22 THR A  17      -0.363   8.966  -1.045  1.00  1.15           H  
ATOM    271 HG23 THR A  17      -1.008   7.554  -0.208  1.00  1.17           H  
ATOM    272  N   LEU A  18      -2.080   5.645  -4.046  1.00  0.43           N  
ATOM    273  CA  LEU A  18      -1.682   4.251  -4.387  1.00  0.45           C  
ATOM    274  C   LEU A  18      -0.963   4.259  -5.739  1.00  0.48           C  
ATOM    275  O   LEU A  18      -0.091   3.452  -5.994  1.00  0.56           O  
ATOM    276  CB  LEU A  18      -2.954   3.388  -4.462  1.00  0.52           C  
ATOM    277  CG  LEU A  18      -2.632   1.884  -4.413  1.00  0.49           C  
ATOM    278  CD1 LEU A  18      -1.942   1.450  -5.706  1.00  1.30           C  
ATOM    279  CD2 LEU A  18      -1.729   1.571  -3.218  1.00  1.30           C  
ATOM    280  H   LEU A  18      -3.030   5.876  -3.980  1.00  0.44           H  
ATOM    281  HA  LEU A  18      -1.018   3.873  -3.627  1.00  0.45           H  
ATOM    282  HB2 LEU A  18      -3.594   3.637  -3.628  1.00  0.63           H  
ATOM    283  HB3 LEU A  18      -3.475   3.608  -5.382  1.00  0.62           H  
ATOM    284  HG  LEU A  18      -3.555   1.333  -4.310  1.00  1.10           H  
ATOM    285 HD11 LEU A  18      -2.151   2.170  -6.484  1.00  1.84           H  
ATOM    286 HD12 LEU A  18      -0.876   1.394  -5.544  1.00  1.89           H  
ATOM    287 HD13 LEU A  18      -2.312   0.481  -6.004  1.00  1.87           H  
ATOM    288 HD21 LEU A  18      -1.738   2.403  -2.534  1.00  1.74           H  
ATOM    289 HD22 LEU A  18      -2.092   0.688  -2.713  1.00  2.02           H  
ATOM    290 HD23 LEU A  18      -0.721   1.399  -3.563  1.00  1.85           H  
ATOM    291  N   ASN A  19      -1.312   5.174  -6.602  1.00  0.54           N  
ATOM    292  CA  ASN A  19      -0.641   5.243  -7.927  1.00  0.62           C  
ATOM    293  C   ASN A  19       0.696   5.974  -7.772  1.00  0.63           C  
ATOM    294  O   ASN A  19       1.619   5.765  -8.534  1.00  0.70           O  
ATOM    295  CB  ASN A  19      -1.531   6.002  -8.914  1.00  0.73           C  
ATOM    296  CG  ASN A  19      -1.361   5.418 -10.320  1.00  0.99           C  
ATOM    297  OD1 ASN A  19      -0.694   4.418 -10.500  1.00  1.65           O  
ATOM    298  ND2 ASN A  19      -1.941   6.005 -11.332  1.00  1.51           N  
ATOM    299  H   ASN A  19      -2.008   5.822  -6.373  1.00  0.57           H  
ATOM    300  HA  ASN A  19      -0.465   4.243  -8.293  1.00  0.63           H  
ATOM    301  HB2 ASN A  19      -2.564   5.910  -8.610  1.00  1.12           H  
ATOM    302  HB3 ASN A  19      -1.251   7.045  -8.924  1.00  1.18           H  
ATOM    303 HD21 ASN A  19      -2.479   6.811 -11.188  1.00  1.83           H  
ATOM    304 HD22 ASN A  19      -1.838   5.639 -12.235  1.00  2.02           H  
ATOM    305  N   SER A  20       0.810   6.828  -6.788  1.00  0.61           N  
ATOM    306  CA  SER A  20       2.087   7.563  -6.581  1.00  0.66           C  
ATOM    307  C   SER A  20       3.189   6.565  -6.220  1.00  0.64           C  
ATOM    308  O   SER A  20       4.304   6.661  -6.692  1.00  0.71           O  
ATOM    309  CB  SER A  20       1.917   8.575  -5.448  1.00  0.67           C  
ATOM    310  OG  SER A  20       1.674   9.862  -6.000  1.00  1.27           O  
ATOM    311  H   SER A  20       0.056   6.983  -6.181  1.00  0.59           H  
ATOM    312  HA  SER A  20       2.355   8.081  -7.491  1.00  0.75           H  
ATOM    313  HB2 SER A  20       1.081   8.290  -4.831  1.00  1.12           H  
ATOM    314  HB3 SER A  20       2.816   8.594  -4.846  1.00  1.14           H  
ATOM    315  HG  SER A  20       2.500  10.191  -6.362  1.00  1.62           H  
ATOM    316  N   LEU A  21       2.885   5.600  -5.391  1.00  0.59           N  
ATOM    317  CA  LEU A  21       3.918   4.590  -5.014  1.00  0.61           C  
ATOM    318  C   LEU A  21       4.237   3.694  -6.224  1.00  0.67           C  
ATOM    319  O   LEU A  21       5.234   3.000  -6.244  1.00  0.75           O  
ATOM    320  CB  LEU A  21       3.398   3.726  -3.858  1.00  0.59           C  
ATOM    321  CG  LEU A  21       3.248   4.592  -2.603  1.00  0.75           C  
ATOM    322  CD1 LEU A  21       1.920   4.275  -1.911  1.00  1.08           C  
ATOM    323  CD2 LEU A  21       4.404   4.303  -1.639  1.00  1.07           C  
ATOM    324  H   LEU A  21       1.976   5.536  -5.024  1.00  0.56           H  
ATOM    325  HA  LEU A  21       4.818   5.100  -4.702  1.00  0.64           H  
ATOM    326  HB2 LEU A  21       2.440   3.306  -4.126  1.00  0.66           H  
ATOM    327  HB3 LEU A  21       4.098   2.927  -3.662  1.00  0.70           H  
ATOM    328  HG  LEU A  21       3.266   5.635  -2.884  1.00  1.19           H  
ATOM    329 HD11 LEU A  21       1.274   3.741  -2.591  1.00  1.81           H  
ATOM    330 HD12 LEU A  21       2.106   3.664  -1.039  1.00  1.62           H  
ATOM    331 HD13 LEU A  21       1.443   5.196  -1.608  1.00  1.44           H  
ATOM    332 HD21 LEU A  21       4.864   3.360  -1.897  1.00  1.66           H  
ATOM    333 HD22 LEU A  21       5.138   5.092  -1.709  1.00  1.61           H  
ATOM    334 HD23 LEU A  21       4.025   4.253  -0.629  1.00  1.39           H  
ATOM    335  N   THR A  22       3.400   3.704  -7.231  1.00  0.69           N  
ATOM    336  CA  THR A  22       3.650   2.858  -8.435  1.00  0.81           C  
ATOM    337  C   THR A  22       4.732   3.495  -9.327  1.00  0.87           C  
ATOM    338  O   THR A  22       5.113   2.938 -10.337  1.00  0.95           O  
ATOM    339  CB  THR A  22       2.346   2.740  -9.231  1.00  0.93           C  
ATOM    340  OG1 THR A  22       1.245   2.799  -8.335  1.00  1.21           O  
ATOM    341  CG2 THR A  22       2.313   1.414  -9.989  1.00  1.66           C  
ATOM    342  H   THR A  22       2.603   4.267  -7.199  1.00  0.67           H  
ATOM    343  HA  THR A  22       3.971   1.876  -8.125  1.00  0.81           H  
ATOM    344  HB  THR A  22       2.279   3.554  -9.935  1.00  1.36           H  
ATOM    345  HG1 THR A  22       0.688   2.034  -8.501  1.00  1.50           H  
ATOM    346 HG21 THR A  22       3.152   1.367 -10.667  1.00  2.19           H  
ATOM    347 HG22 THR A  22       2.370   0.596  -9.287  1.00  2.19           H  
ATOM    348 HG23 THR A  22       1.394   1.342 -10.550  1.00  2.01           H  
ATOM    349  N   GLU A  23       5.225   4.658  -8.977  1.00  0.90           N  
ATOM    350  CA  GLU A  23       6.268   5.315  -9.819  1.00  0.99           C  
ATOM    351  C   GLU A  23       7.597   4.564  -9.696  1.00  0.97           C  
ATOM    352  O   GLU A  23       8.164   4.119 -10.674  1.00  1.02           O  
ATOM    353  CB  GLU A  23       6.454   6.760  -9.347  1.00  1.08           C  
ATOM    354  CG  GLU A  23       7.066   7.595 -10.473  1.00  1.58           C  
ATOM    355  CD  GLU A  23       6.526   9.025 -10.397  1.00  2.01           C  
ATOM    356  OE1 GLU A  23       5.343   9.204 -10.635  1.00  2.59           O  
ATOM    357  OE2 GLU A  23       7.305   9.916 -10.103  1.00  2.47           O  
ATOM    358  H   GLU A  23       4.909   5.104  -8.168  1.00  0.91           H  
ATOM    359  HA  GLU A  23       5.951   5.315 -10.849  1.00  1.06           H  
ATOM    360  HB2 GLU A  23       5.493   7.173  -9.072  1.00  1.20           H  
ATOM    361  HB3 GLU A  23       7.111   6.776  -8.490  1.00  1.30           H  
ATOM    362  HG2 GLU A  23       8.141   7.608 -10.366  1.00  2.18           H  
ATOM    363  HG3 GLU A  23       6.803   7.163 -11.426  1.00  1.99           H  
ATOM    364  N   GLN A  24       8.096   4.420  -8.500  1.00  0.95           N  
ATOM    365  CA  GLN A  24       9.389   3.699  -8.305  1.00  1.00           C  
ATOM    366  C   GLN A  24       9.097   2.302  -7.764  1.00  0.97           C  
ATOM    367  O   GLN A  24       9.358   1.988  -6.620  1.00  1.10           O  
ATOM    368  CB  GLN A  24      10.263   4.473  -7.317  1.00  1.20           C  
ATOM    369  CG  GLN A  24      11.705   4.492  -7.827  1.00  1.59           C  
ATOM    370  CD  GLN A  24      12.629   5.046  -6.742  1.00  1.95           C  
ATOM    371  OE1 GLN A  24      13.346   4.304  -6.101  1.00  2.44           O  
ATOM    372  NE2 GLN A  24      12.638   6.330  -6.505  1.00  2.56           N  
ATOM    373  H   GLN A  24       7.618   4.785  -7.729  1.00  0.97           H  
ATOM    374  HA  GLN A  24       9.908   3.612  -9.250  1.00  1.02           H  
ATOM    375  HB2 GLN A  24       9.897   5.486  -7.235  1.00  1.33           H  
ATOM    376  HB3 GLN A  24      10.231   3.997  -6.351  1.00  1.49           H  
ATOM    377  HG2 GLN A  24      12.009   3.486  -8.081  1.00  2.05           H  
ATOM    378  HG3 GLN A  24      11.768   5.119  -8.704  1.00  2.12           H  
ATOM    379 HE21 GLN A  24      12.058   6.928  -7.021  1.00  2.88           H  
ATOM    380 HE22 GLN A  24      13.225   6.695  -5.810  1.00  3.06           H  
ATOM    381  N   LYS A  25       8.542   1.465  -8.589  1.00  0.98           N  
ATOM    382  CA  LYS A  25       8.210   0.086  -8.142  1.00  1.14           C  
ATOM    383  C   LYS A  25       9.020  -0.934  -8.946  1.00  1.16           C  
ATOM    384  O   LYS A  25       8.478  -1.859  -9.518  1.00  1.47           O  
ATOM    385  CB  LYS A  25       6.721  -0.166  -8.364  1.00  1.50           C  
ATOM    386  CG  LYS A  25       6.373   0.121  -9.823  1.00  2.38           C  
ATOM    387  CD  LYS A  25       4.930  -0.306 -10.090  1.00  3.14           C  
ATOM    388  CE  LYS A  25       4.841  -1.833 -10.088  1.00  3.95           C  
ATOM    389  NZ  LYS A  25       3.674  -2.257  -9.261  1.00  4.63           N  
ATOM    390  H   LYS A  25       8.334   1.750  -9.500  1.00  0.98           H  
ATOM    391  HA  LYS A  25       8.440  -0.019  -7.093  1.00  1.13           H  
ATOM    392  HB2 LYS A  25       6.489  -1.195  -8.134  1.00  1.88           H  
ATOM    393  HB3 LYS A  25       6.145   0.486  -7.723  1.00  1.67           H  
ATOM    394  HG2 LYS A  25       6.482   1.180 -10.018  1.00  2.85           H  
ATOM    395  HG3 LYS A  25       7.037  -0.434 -10.467  1.00  2.78           H  
ATOM    396  HD2 LYS A  25       4.292   0.088  -9.314  1.00  3.33           H  
ATOM    397  HD3 LYS A  25       4.610   0.072 -11.050  1.00  3.49           H  
ATOM    398  HE2 LYS A  25       4.718  -2.190 -11.101  1.00  4.18           H  
ATOM    399  HE3 LYS A  25       5.747  -2.243  -9.669  1.00  4.29           H  
ATOM    400  HZ1 LYS A  25       2.864  -1.636  -9.457  1.00  5.11           H  
ATOM    401  HZ2 LYS A  25       3.420  -3.239  -9.492  1.00  4.93           H  
ATOM    402  HZ3 LYS A  25       3.925  -2.193  -8.253  1.00  4.70           H  
ATOM    403  N   THR A  26      10.313  -0.782  -8.987  1.00  0.97           N  
ATOM    404  CA  THR A  26      11.153  -1.753  -9.747  1.00  1.10           C  
ATOM    405  C   THR A  26      12.390  -2.102  -8.918  1.00  0.97           C  
ATOM    406  O   THR A  26      12.758  -3.252  -8.780  1.00  1.02           O  
ATOM    407  CB  THR A  26      11.590  -1.125 -11.073  1.00  1.27           C  
ATOM    408  OG1 THR A  26      10.939   0.127 -11.239  1.00  1.32           O  
ATOM    409  CG2 THR A  26      11.214  -2.054 -12.229  1.00  2.10           C  
ATOM    410  H   THR A  26      10.734  -0.035  -8.515  1.00  0.88           H  
ATOM    411  HA  THR A  26      10.583  -2.649  -9.942  1.00  1.26           H  
ATOM    412  HB  THR A  26      12.659  -0.978 -11.069  1.00  1.66           H  
ATOM    413  HG1 THR A  26      10.920   0.329 -12.178  1.00  1.58           H  
ATOM    414 HG21 THR A  26      11.570  -3.052 -12.018  1.00  2.53           H  
ATOM    415 HG22 THR A  26      10.141  -2.071 -12.344  1.00  2.47           H  
ATOM    416 HG23 THR A  26      11.668  -1.696 -13.141  1.00  2.57           H  
ATOM    417  N   LEU A  27      13.033  -1.111  -8.369  1.00  0.89           N  
ATOM    418  CA  LEU A  27      14.250  -1.361  -7.547  1.00  0.88           C  
ATOM    419  C   LEU A  27      13.848  -1.556  -6.084  1.00  0.79           C  
ATOM    420  O   LEU A  27      14.493  -2.268  -5.342  1.00  0.87           O  
ATOM    421  CB  LEU A  27      15.175  -0.150  -7.665  1.00  0.96           C  
ATOM    422  CG  LEU A  27      16.616  -0.618  -7.877  1.00  0.99           C  
ATOM    423  CD1 LEU A  27      17.018  -0.382  -9.335  1.00  1.44           C  
ATOM    424  CD2 LEU A  27      17.554   0.172  -6.959  1.00  1.73           C  
ATOM    425  H   LEU A  27      12.716  -0.193  -8.499  1.00  0.90           H  
ATOM    426  HA  LEU A  27      14.757  -2.252  -7.902  1.00  0.97           H  
ATOM    427  HB2 LEU A  27      14.863   0.455  -8.508  1.00  1.02           H  
ATOM    428  HB3 LEU A  27      15.114   0.438  -6.761  1.00  1.09           H  
ATOM    429  HG  LEU A  27      16.688  -1.673  -7.650  1.00  1.11           H  
ATOM    430 HD11 LEU A  27      16.234  -0.738  -9.988  1.00  1.92           H  
ATOM    431 HD12 LEU A  27      17.170   0.675  -9.499  1.00  1.90           H  
ATOM    432 HD13 LEU A  27      17.933  -0.914  -9.548  1.00  1.80           H  
ATOM    433 HD21 LEU A  27      16.999   0.952  -6.459  1.00  2.11           H  
ATOM    434 HD22 LEU A  27      17.982  -0.494  -6.224  1.00  2.17           H  
ATOM    435 HD23 LEU A  27      18.345   0.612  -7.547  1.00  2.32           H  
ATOM    436  N   CYS A  28      12.788  -0.933  -5.663  1.00  0.69           N  
ATOM    437  CA  CYS A  28      12.348  -1.102  -4.254  1.00  0.68           C  
ATOM    438  C   CYS A  28      11.354  -2.269  -4.166  1.00  0.61           C  
ATOM    439  O   CYS A  28      11.099  -2.795  -3.101  1.00  0.72           O  
ATOM    440  CB  CYS A  28      11.685   0.185  -3.758  1.00  0.73           C  
ATOM    441  SG  CYS A  28      12.373   0.629  -2.141  1.00  0.98           S  
ATOM    442  H   CYS A  28      12.277  -0.362  -6.274  1.00  0.68           H  
ATOM    443  HA  CYS A  28      13.207  -1.321  -3.636  1.00  0.78           H  
ATOM    444  HB2 CYS A  28      11.874   0.981  -4.462  1.00  0.75           H  
ATOM    445  HB3 CYS A  28      10.620   0.029  -3.666  1.00  0.79           H  
ATOM    446  N   THR A  29      10.788  -2.683  -5.276  1.00  0.55           N  
ATOM    447  CA  THR A  29       9.818  -3.812  -5.238  1.00  0.57           C  
ATOM    448  C   THR A  29      10.539  -5.152  -5.409  1.00  0.62           C  
ATOM    449  O   THR A  29       9.911  -6.178  -5.572  1.00  0.69           O  
ATOM    450  CB  THR A  29       8.788  -3.647  -6.352  1.00  0.64           C  
ATOM    451  OG1 THR A  29       9.444  -3.236  -7.542  1.00  0.77           O  
ATOM    452  CG2 THR A  29       7.759  -2.597  -5.934  1.00  0.68           C  
ATOM    453  H   THR A  29      10.999  -2.253  -6.129  1.00  0.56           H  
ATOM    454  HA  THR A  29       9.311  -3.808  -4.286  1.00  0.60           H  
ATOM    455  HB  THR A  29       8.287  -4.587  -6.523  1.00  0.71           H  
ATOM    456  HG1 THR A  29       9.882  -4.002  -7.920  1.00  1.05           H  
ATOM    457 HG21 THR A  29       8.073  -2.134  -5.010  1.00  1.17           H  
ATOM    458 HG22 THR A  29       7.681  -1.847  -6.702  1.00  1.15           H  
ATOM    459 HG23 THR A  29       6.800  -3.070  -5.791  1.00  1.13           H  
ATOM    460  N   GLU A  30      11.844  -5.169  -5.348  1.00  0.69           N  
ATOM    461  CA  GLU A  30      12.565  -6.467  -5.480  1.00  0.83           C  
ATOM    462  C   GLU A  30      12.851  -7.000  -4.069  1.00  0.88           C  
ATOM    463  O   GLU A  30      13.934  -7.455  -3.762  1.00  1.23           O  
ATOM    464  CB  GLU A  30      13.870  -6.279  -6.276  1.00  0.96           C  
ATOM    465  CG  GLU A  30      14.604  -5.023  -5.818  1.00  1.77           C  
ATOM    466  CD  GLU A  30      16.096  -5.164  -6.131  1.00  2.23           C  
ATOM    467  OE1 GLU A  30      16.412  -5.572  -7.237  1.00  2.52           O  
ATOM    468  OE2 GLU A  30      16.894  -4.860  -5.260  1.00  2.80           O  
ATOM    469  H   GLU A  30      12.342  -4.342  -5.193  1.00  0.70           H  
ATOM    470  HA  GLU A  30      11.927  -7.170  -5.999  1.00  0.86           H  
ATOM    471  HB2 GLU A  30      14.509  -7.134  -6.129  1.00  1.44           H  
ATOM    472  HB3 GLU A  30      13.635  -6.184  -7.327  1.00  1.29           H  
ATOM    473  HG2 GLU A  30      14.204  -4.173  -6.348  1.00  2.34           H  
ATOM    474  HG3 GLU A  30      14.468  -4.888  -4.757  1.00  2.25           H  
ATOM    475  N   LEU A  31      11.853  -6.942  -3.214  1.00  0.78           N  
ATOM    476  CA  LEU A  31      11.982  -7.428  -1.814  1.00  0.89           C  
ATOM    477  C   LEU A  31      10.717  -8.229  -1.504  1.00  0.95           C  
ATOM    478  O   LEU A  31       9.697  -7.673  -1.149  1.00  1.80           O  
ATOM    479  CB  LEU A  31      12.069  -6.244  -0.839  1.00  0.97           C  
ATOM    480  CG  LEU A  31      13.118  -5.227  -1.302  1.00  1.22           C  
ATOM    481  CD1 LEU A  31      12.662  -3.820  -0.916  1.00  1.70           C  
ATOM    482  CD2 LEU A  31      14.456  -5.531  -0.624  1.00  1.56           C  
ATOM    483  H   LEU A  31      10.998  -6.582  -3.504  1.00  0.86           H  
ATOM    484  HA  LEU A  31      12.855  -8.059  -1.718  1.00  0.96           H  
ATOM    485  HB2 LEU A  31      11.105  -5.760  -0.783  1.00  1.09           H  
ATOM    486  HB3 LEU A  31      12.338  -6.611   0.141  1.00  1.26           H  
ATOM    487  HG  LEU A  31      13.234  -5.280  -2.372  1.00  1.43           H  
ATOM    488 HD11 LEU A  31      11.600  -3.725  -1.090  1.00  1.93           H  
ATOM    489 HD12 LEU A  31      12.873  -3.647   0.128  1.00  2.06           H  
ATOM    490 HD13 LEU A  31      13.190  -3.092  -1.516  1.00  2.29           H  
ATOM    491 HD21 LEU A  31      14.303  -6.243   0.173  1.00  1.78           H  
ATOM    492 HD22 LEU A  31      15.142  -5.944  -1.349  1.00  2.07           H  
ATOM    493 HD23 LEU A  31      14.868  -4.619  -0.218  1.00  2.08           H  
ATOM    494  N   THR A  32      10.773  -9.517  -1.684  1.00  0.67           N  
ATOM    495  CA  THR A  32       9.576 -10.388  -1.457  1.00  0.64           C  
ATOM    496  C   THR A  32       8.820 -10.013  -0.173  1.00  0.67           C  
ATOM    497  O   THR A  32       9.398  -9.851   0.884  1.00  0.91           O  
ATOM    498  CB  THR A  32      10.024 -11.847  -1.364  1.00  0.69           C  
ATOM    499  OG1 THR A  32      11.222 -11.927  -0.605  1.00  0.74           O  
ATOM    500  CG2 THR A  32      10.268 -12.399  -2.769  1.00  0.70           C  
ATOM    501  H   THR A  32      11.604  -9.915  -2.011  1.00  1.20           H  
ATOM    502  HA  THR A  32       8.911 -10.281  -2.297  1.00  0.62           H  
ATOM    503  HB  THR A  32       9.253 -12.430  -0.883  1.00  0.79           H  
ATOM    504  HG1 THR A  32      11.003 -12.289   0.257  1.00  1.22           H  
ATOM    505 HG21 THR A  32       9.678 -11.842  -3.482  1.00  1.26           H  
ATOM    506 HG22 THR A  32      11.315 -12.304  -3.017  1.00  1.15           H  
ATOM    507 HG23 THR A  32       9.982 -13.440  -2.802  1.00  1.16           H  
ATOM    508  N   VAL A  33       7.519  -9.901  -0.272  1.00  0.56           N  
ATOM    509  CA  VAL A  33       6.679  -9.566   0.910  1.00  0.59           C  
ATOM    510  C   VAL A  33       5.624 -10.679   1.063  1.00  0.57           C  
ATOM    511  O   VAL A  33       5.903 -11.829   0.786  1.00  0.87           O  
ATOM    512  CB  VAL A  33       6.017  -8.199   0.684  1.00  0.61           C  
ATOM    513  CG1 VAL A  33       7.102  -7.131   0.537  1.00  0.81           C  
ATOM    514  CG2 VAL A  33       5.169  -8.234  -0.592  1.00  0.61           C  
ATOM    515  H   VAL A  33       7.086 -10.054  -1.135  1.00  0.63           H  
ATOM    516  HA  VAL A  33       7.296  -9.531   1.797  1.00  0.66           H  
ATOM    517  HB  VAL A  33       5.393  -7.954   1.530  1.00  0.68           H  
ATOM    518 HG11 VAL A  33       7.999  -7.456   1.044  1.00  1.39           H  
ATOM    519 HG12 VAL A  33       7.316  -6.977  -0.511  1.00  1.39           H  
ATOM    520 HG13 VAL A  33       6.758  -6.205   0.974  1.00  1.28           H  
ATOM    521 HG21 VAL A  33       4.916  -9.255  -0.833  1.00  1.17           H  
ATOM    522 HG22 VAL A  33       4.264  -7.665  -0.438  1.00  1.22           H  
ATOM    523 HG23 VAL A  33       5.730  -7.801  -1.408  1.00  1.10           H  
ATOM    524  N   THR A  34       4.423 -10.374   1.492  1.00  0.64           N  
ATOM    525  CA  THR A  34       3.400 -11.452   1.640  1.00  0.62           C  
ATOM    526  C   THR A  34       2.292 -11.260   0.596  1.00  0.56           C  
ATOM    527  O   THR A  34       1.858 -10.155   0.333  1.00  0.64           O  
ATOM    528  CB  THR A  34       2.800 -11.386   3.053  1.00  0.68           C  
ATOM    529  OG1 THR A  34       3.013 -12.625   3.712  1.00  0.80           O  
ATOM    530  CG2 THR A  34       1.296 -11.095   2.985  1.00  0.66           C  
ATOM    531  H   THR A  34       4.192  -9.452   1.716  1.00  0.91           H  
ATOM    532  HA  THR A  34       3.873 -12.418   1.491  1.00  0.66           H  
ATOM    533  HB  THR A  34       3.283 -10.597   3.607  1.00  0.72           H  
ATOM    534  HG1 THR A  34       3.677 -12.489   4.392  1.00  1.08           H  
ATOM    535 HG21 THR A  34       1.131 -10.155   2.481  1.00  0.98           H  
ATOM    536 HG22 THR A  34       0.795 -11.886   2.449  1.00  1.30           H  
ATOM    537 HG23 THR A  34       0.899 -11.037   3.987  1.00  1.29           H  
ATOM    538  N   ASP A  35       1.825 -12.329   0.006  1.00  0.53           N  
ATOM    539  CA  ASP A  35       0.738 -12.210  -1.013  1.00  0.52           C  
ATOM    540  C   ASP A  35      -0.625 -12.287  -0.320  1.00  0.49           C  
ATOM    541  O   ASP A  35      -1.036 -13.332   0.143  1.00  0.66           O  
ATOM    542  CB  ASP A  35       0.849 -13.361  -2.016  1.00  0.61           C  
ATOM    543  CG  ASP A  35       0.255 -12.932  -3.360  1.00  1.02           C  
ATOM    544  OD1 ASP A  35      -0.181 -11.796  -3.457  1.00  1.52           O  
ATOM    545  OD2 ASP A  35       0.245 -13.747  -4.268  1.00  1.72           O  
ATOM    546  H   ASP A  35       2.187 -13.209   0.234  1.00  0.60           H  
ATOM    547  HA  ASP A  35       0.830 -11.268  -1.532  1.00  0.53           H  
ATOM    548  HB2 ASP A  35       1.886 -13.628  -2.149  1.00  0.75           H  
ATOM    549  HB3 ASP A  35       0.304 -14.216  -1.643  1.00  0.90           H  
ATOM    550  N   ILE A  36      -1.335 -11.195  -0.247  1.00  0.51           N  
ATOM    551  CA  ILE A  36      -2.670 -11.229   0.417  1.00  0.51           C  
ATOM    552  C   ILE A  36      -3.783 -11.363  -0.634  1.00  0.54           C  
ATOM    553  O   ILE A  36      -4.939 -11.112  -0.355  1.00  0.63           O  
ATOM    554  CB  ILE A  36      -2.866  -9.946   1.231  1.00  0.52           C  
ATOM    555  CG1 ILE A  36      -3.293  -8.800   0.306  1.00  0.58           C  
ATOM    556  CG2 ILE A  36      -1.548  -9.578   1.919  1.00  0.54           C  
ATOM    557  CD1 ILE A  36      -3.323  -7.492   1.100  1.00  0.62           C  
ATOM    558  H   ILE A  36      -0.996 -10.359  -0.628  1.00  0.65           H  
ATOM    559  HA  ILE A  36      -2.710 -12.079   1.083  1.00  0.56           H  
ATOM    560  HB  ILE A  36      -3.628 -10.110   1.979  1.00  0.60           H  
ATOM    561 HG12 ILE A  36      -2.590  -8.711  -0.508  1.00  0.61           H  
ATOM    562 HG13 ILE A  36      -4.278  -8.998  -0.088  1.00  0.70           H  
ATOM    563 HG21 ILE A  36      -1.176 -10.432   2.466  1.00  1.22           H  
ATOM    564 HG22 ILE A  36      -0.822  -9.283   1.175  1.00  0.97           H  
ATOM    565 HG23 ILE A  36      -1.714  -8.759   2.603  1.00  1.18           H  
ATOM    566 HD11 ILE A  36      -3.263  -7.710   2.156  1.00  1.04           H  
ATOM    567 HD12 ILE A  36      -2.486  -6.875   0.811  1.00  1.36           H  
ATOM    568 HD13 ILE A  36      -4.244  -6.967   0.893  1.00  1.08           H  
ATOM    569  N   PHE A  37      -3.454 -11.769  -1.835  1.00  0.59           N  
ATOM    570  CA  PHE A  37      -4.504 -11.924  -2.882  1.00  0.65           C  
ATOM    571  C   PHE A  37      -4.534 -13.378  -3.361  1.00  0.76           C  
ATOM    572  O   PHE A  37      -4.887 -13.662  -4.488  1.00  0.89           O  
ATOM    573  CB  PHE A  37      -4.185 -11.015  -4.072  1.00  0.67           C  
ATOM    574  CG  PHE A  37      -4.141  -9.575  -3.621  1.00  0.57           C  
ATOM    575  CD1 PHE A  37      -5.323  -8.917  -3.259  1.00  0.61           C  
ATOM    576  CD2 PHE A  37      -2.918  -8.896  -3.571  1.00  0.66           C  
ATOM    577  CE1 PHE A  37      -5.280  -7.580  -2.847  1.00  0.59           C  
ATOM    578  CE2 PHE A  37      -2.876  -7.559  -3.160  1.00  0.65           C  
ATOM    579  CZ  PHE A  37      -4.057  -6.900  -2.797  1.00  0.53           C  
ATOM    580  H   PHE A  37      -2.521 -11.979  -2.047  1.00  0.67           H  
ATOM    581  HA  PHE A  37      -5.467 -11.658  -2.472  1.00  0.65           H  
ATOM    582  HB2 PHE A  37      -3.227 -11.290  -4.487  1.00  0.72           H  
ATOM    583  HB3 PHE A  37      -4.949 -11.130  -4.826  1.00  0.76           H  
ATOM    584  HD1 PHE A  37      -6.266  -9.441  -3.297  1.00  0.78           H  
ATOM    585  HD2 PHE A  37      -2.006  -9.404  -3.850  1.00  0.84           H  
ATOM    586  HE1 PHE A  37      -6.192  -7.073  -2.567  1.00  0.77           H  
ATOM    587  HE2 PHE A  37      -1.931  -7.035  -3.121  1.00  0.83           H  
ATOM    588  HZ  PHE A  37      -4.026  -5.869  -2.480  1.00  0.58           H  
ATOM    589  N   ALA A  38      -4.159 -14.302  -2.518  1.00  0.81           N  
ATOM    590  CA  ALA A  38      -4.161 -15.733  -2.936  1.00  0.94           C  
ATOM    591  C   ALA A  38      -5.459 -16.403  -2.484  1.00  1.11           C  
ATOM    592  O   ALA A  38      -5.937 -17.330  -3.106  1.00  1.37           O  
ATOM    593  CB  ALA A  38      -2.969 -16.450  -2.297  1.00  1.11           C  
ATOM    594  H   ALA A  38      -3.872 -14.056  -1.614  1.00  0.82           H  
ATOM    595  HA  ALA A  38      -4.081 -15.793  -4.010  1.00  1.00           H  
ATOM    596  HB1 ALA A  38      -2.991 -16.301  -1.227  1.00  1.47           H  
ATOM    597  HB2 ALA A  38      -3.026 -17.506  -2.515  1.00  1.76           H  
ATOM    598  HB3 ALA A  38      -2.050 -16.049  -2.698  1.00  1.42           H  
ATOM    599  N   ALA A  39      -6.033 -15.948  -1.404  1.00  1.12           N  
ATOM    600  CA  ALA A  39      -7.297 -16.571  -0.919  1.00  1.46           C  
ATOM    601  C   ALA A  39      -8.268 -15.482  -0.458  1.00  1.37           C  
ATOM    602  O   ALA A  39      -8.363 -15.178   0.715  1.00  1.54           O  
ATOM    603  CB  ALA A  39      -6.988 -17.507   0.250  1.00  1.92           C  
ATOM    604  H   ALA A  39      -5.633 -15.202  -0.912  1.00  1.05           H  
ATOM    605  HA  ALA A  39      -7.748 -17.136  -1.721  1.00  1.61           H  
ATOM    606  HB1 ALA A  39      -5.969 -17.354   0.574  1.00  2.36           H  
ATOM    607  HB2 ALA A  39      -7.661 -17.295   1.068  1.00  2.22           H  
ATOM    608  HB3 ALA A  39      -7.115 -18.532  -0.065  1.00  2.25           H  
ATOM    609  N   SER A  40      -8.996 -14.898  -1.370  1.00  1.53           N  
ATOM    610  CA  SER A  40      -9.967 -13.837  -0.982  1.00  1.55           C  
ATOM    611  C   SER A  40     -11.388 -14.394  -1.092  1.00  1.66           C  
ATOM    612  O   SER A  40     -11.870 -14.679  -2.170  1.00  2.15           O  
ATOM    613  CB  SER A  40      -9.814 -12.637  -1.917  1.00  1.76           C  
ATOM    614  OG  SER A  40      -9.581 -11.466  -1.145  1.00  2.44           O  
ATOM    615  H   SER A  40      -8.908 -15.162  -2.310  1.00  1.84           H  
ATOM    616  HA  SER A  40      -9.778 -13.529   0.036  1.00  1.58           H  
ATOM    617  HB2 SER A  40      -8.979 -12.797  -2.579  1.00  1.90           H  
ATOM    618  HB3 SER A  40     -10.717 -12.520  -2.503  1.00  2.09           H  
ATOM    619  HG  SER A  40      -9.804 -10.704  -1.685  1.00  2.68           H  
ATOM    620  N   LYS A  41     -12.060 -14.558   0.014  1.00  1.54           N  
ATOM    621  CA  LYS A  41     -13.445 -15.105  -0.033  1.00  1.88           C  
ATOM    622  C   LYS A  41     -14.409 -14.140   0.660  1.00  1.70           C  
ATOM    623  O   LYS A  41     -15.224 -13.499   0.026  1.00  1.94           O  
ATOM    624  CB  LYS A  41     -13.480 -16.458   0.683  1.00  2.36           C  
ATOM    625  CG  LYS A  41     -13.399 -17.586  -0.348  1.00  2.92           C  
ATOM    626  CD  LYS A  41     -13.572 -18.932   0.355  1.00  3.31           C  
ATOM    627  CE  LYS A  41     -13.186 -20.063  -0.601  1.00  3.87           C  
ATOM    628  NZ  LYS A  41     -14.418 -20.769  -1.056  1.00  4.28           N  
ATOM    629  H   LYS A  41     -11.652 -14.327   0.875  1.00  1.49           H  
ATOM    630  HA  LYS A  41     -13.745 -15.236  -1.062  1.00  2.20           H  
ATOM    631  HB2 LYS A  41     -12.642 -16.527   1.361  1.00  2.52           H  
ATOM    632  HB3 LYS A  41     -14.402 -16.547   1.239  1.00  2.61           H  
ATOM    633  HG2 LYS A  41     -14.182 -17.459  -1.082  1.00  3.29           H  
ATOM    634  HG3 LYS A  41     -12.438 -17.558  -0.839  1.00  3.17           H  
ATOM    635  HD2 LYS A  41     -12.935 -18.966   1.229  1.00  3.47           H  
ATOM    636  HD3 LYS A  41     -14.601 -19.052   0.655  1.00  3.60           H  
ATOM    637  HE2 LYS A  41     -12.670 -19.650  -1.456  1.00  4.12           H  
ATOM    638  HE3 LYS A  41     -12.538 -20.760  -0.091  1.00  4.25           H  
ATOM    639  HZ1 LYS A  41     -15.248 -20.170  -0.874  1.00  4.52           H  
ATOM    640  HZ2 LYS A  41     -14.350 -20.964  -2.074  1.00  4.69           H  
ATOM    641  HZ3 LYS A  41     -14.515 -21.665  -0.536  1.00  4.36           H  
ATOM    642  N   ASP A  42     -14.330 -14.036   1.958  1.00  1.51           N  
ATOM    643  CA  ASP A  42     -15.249 -13.117   2.688  1.00  1.68           C  
ATOM    644  C   ASP A  42     -14.500 -11.850   3.116  1.00  1.47           C  
ATOM    645  O   ASP A  42     -14.902 -11.165   4.034  1.00  1.67           O  
ATOM    646  CB  ASP A  42     -15.792 -13.825   3.931  1.00  2.13           C  
ATOM    647  CG  ASP A  42     -17.070 -14.583   3.569  1.00  2.81           C  
ATOM    648  OD1 ASP A  42     -18.101 -13.942   3.446  1.00  3.45           O  
ATOM    649  OD2 ASP A  42     -16.997 -15.792   3.420  1.00  3.22           O  
ATOM    650  H   ASP A  42     -13.670 -14.564   2.454  1.00  1.49           H  
ATOM    651  HA  ASP A  42     -16.072 -12.845   2.044  1.00  1.83           H  
ATOM    652  HB2 ASP A  42     -15.052 -14.520   4.300  1.00  2.24           H  
ATOM    653  HB3 ASP A  42     -16.013 -13.094   4.694  1.00  2.47           H  
ATOM    654  N   THR A  43     -13.417 -11.527   2.460  1.00  1.25           N  
ATOM    655  CA  THR A  43     -12.663 -10.301   2.840  1.00  1.17           C  
ATOM    656  C   THR A  43     -13.190  -9.114   2.036  1.00  1.02           C  
ATOM    657  O   THR A  43     -13.336  -9.184   0.831  1.00  1.37           O  
ATOM    658  CB  THR A  43     -11.175 -10.498   2.539  1.00  1.34           C  
ATOM    659  OG1 THR A  43     -11.031 -11.250   1.343  1.00  1.64           O  
ATOM    660  CG2 THR A  43     -10.515 -11.246   3.698  1.00  1.29           C  
ATOM    661  H   THR A  43     -13.104 -12.083   1.717  1.00  1.30           H  
ATOM    662  HA  THR A  43     -12.794 -10.109   3.894  1.00  1.39           H  
ATOM    663  HB  THR A  43     -10.701  -9.537   2.421  1.00  1.52           H  
ATOM    664  HG1 THR A  43     -10.092 -11.345   1.163  1.00  2.10           H  
ATOM    665 HG21 THR A  43     -11.278 -11.630   4.360  1.00  1.61           H  
ATOM    666 HG22 THR A  43      -9.929 -12.066   3.310  1.00  1.69           H  
ATOM    667 HG23 THR A  43      -9.874 -10.570   4.242  1.00  1.53           H  
ATOM    668  N   THR A  44     -13.478  -8.023   2.689  1.00  1.01           N  
ATOM    669  CA  THR A  44     -13.995  -6.839   1.952  1.00  1.16           C  
ATOM    670  C   THR A  44     -12.854  -5.857   1.701  1.00  1.01           C  
ATOM    671  O   THR A  44     -11.695  -6.190   1.836  1.00  1.24           O  
ATOM    672  CB  THR A  44     -15.093  -6.157   2.772  1.00  1.53           C  
ATOM    673  OG1 THR A  44     -15.257  -6.843   4.004  1.00  1.86           O  
ATOM    674  CG2 THR A  44     -16.406  -6.184   1.988  1.00  2.02           C  
ATOM    675  H   THR A  44     -13.355  -7.983   3.660  1.00  1.12           H  
ATOM    676  HA  THR A  44     -14.399  -7.157   1.006  1.00  1.35           H  
ATOM    677  HB  THR A  44     -14.815  -5.131   2.963  1.00  1.71           H  
ATOM    678  HG1 THR A  44     -16.169  -7.139   4.060  1.00  2.12           H  
ATOM    679 HG21 THR A  44     -16.452  -7.086   1.394  1.00  2.40           H  
ATOM    680 HG22 THR A  44     -17.237  -6.165   2.678  1.00  2.23           H  
ATOM    681 HG23 THR A  44     -16.457  -5.323   1.340  1.00  2.60           H  
ATOM    682  N   GLU A  45     -13.173  -4.652   1.328  1.00  0.89           N  
ATOM    683  CA  GLU A  45     -12.104  -3.657   1.061  1.00  0.81           C  
ATOM    684  C   GLU A  45     -11.452  -3.228   2.379  1.00  0.69           C  
ATOM    685  O   GLU A  45     -10.247  -3.148   2.481  1.00  0.69           O  
ATOM    686  CB  GLU A  45     -12.704  -2.439   0.348  1.00  0.90           C  
ATOM    687  CG  GLU A  45     -13.701  -1.732   1.269  1.00  0.83           C  
ATOM    688  CD  GLU A  45     -14.569  -0.777   0.448  1.00  1.06           C  
ATOM    689  OE1 GLU A  45     -14.230  -0.535  -0.698  1.00  1.53           O  
ATOM    690  OE2 GLU A  45     -15.558  -0.301   0.982  1.00  1.62           O  
ATOM    691  H   GLU A  45     -14.115  -4.404   1.217  1.00  1.10           H  
ATOM    692  HA  GLU A  45     -11.354  -4.106   0.425  1.00  0.86           H  
ATOM    693  HB2 GLU A  45     -11.914  -1.756   0.079  1.00  1.06           H  
ATOM    694  HB3 GLU A  45     -13.214  -2.765  -0.547  1.00  1.00           H  
ATOM    695  HG2 GLU A  45     -14.330  -2.467   1.750  1.00  0.79           H  
ATOM    696  HG3 GLU A  45     -13.163  -1.172   2.019  1.00  0.99           H  
ATOM    697  N   LYS A  46     -12.233  -2.956   3.393  1.00  0.64           N  
ATOM    698  CA  LYS A  46     -11.641  -2.526   4.692  1.00  0.59           C  
ATOM    699  C   LYS A  46     -10.707  -3.613   5.234  1.00  0.54           C  
ATOM    700  O   LYS A  46      -9.629  -3.329   5.715  1.00  0.52           O  
ATOM    701  CB  LYS A  46     -12.759  -2.262   5.704  1.00  0.65           C  
ATOM    702  CG  LYS A  46     -13.582  -3.535   5.910  1.00  1.06           C  
ATOM    703  CD  LYS A  46     -14.964  -3.165   6.452  1.00  1.27           C  
ATOM    704  CE  LYS A  46     -15.094  -3.655   7.896  1.00  1.77           C  
ATOM    705  NZ  LYS A  46     -16.536  -3.764   8.255  1.00  2.38           N  
ATOM    706  H   LYS A  46     -13.204  -3.032   3.299  1.00  0.68           H  
ATOM    707  HA  LYS A  46     -11.076  -1.618   4.543  1.00  0.61           H  
ATOM    708  HB2 LYS A  46     -12.326  -1.958   6.646  1.00  0.98           H  
ATOM    709  HB3 LYS A  46     -13.401  -1.477   5.332  1.00  1.04           H  
ATOM    710  HG2 LYS A  46     -13.691  -4.050   4.965  1.00  1.63           H  
ATOM    711  HG3 LYS A  46     -13.080  -4.179   6.617  1.00  1.52           H  
ATOM    712  HD2 LYS A  46     -15.086  -2.091   6.422  1.00  1.73           H  
ATOM    713  HD3 LYS A  46     -15.725  -3.631   5.846  1.00  1.74           H  
ATOM    714  HE2 LYS A  46     -14.626  -4.623   7.991  1.00  2.30           H  
ATOM    715  HE3 LYS A  46     -14.609  -2.954   8.560  1.00  2.09           H  
ATOM    716  HZ1 LYS A  46     -17.098  -3.162   7.618  1.00  2.85           H  
ATOM    717  HZ2 LYS A  46     -16.843  -4.753   8.159  1.00  2.83           H  
ATOM    718  HZ3 LYS A  46     -16.674  -3.454   9.237  1.00  2.49           H  
ATOM    719  N   GLU A  47     -11.108  -4.853   5.166  1.00  0.58           N  
ATOM    720  CA  GLU A  47     -10.231  -5.940   5.686  1.00  0.61           C  
ATOM    721  C   GLU A  47      -8.963  -6.024   4.835  1.00  0.57           C  
ATOM    722  O   GLU A  47      -7.882  -6.266   5.336  1.00  0.56           O  
ATOM    723  CB  GLU A  47     -10.980  -7.274   5.628  1.00  0.74           C  
ATOM    724  CG  GLU A  47     -11.376  -7.697   7.043  1.00  0.97           C  
ATOM    725  CD  GLU A  47     -11.953  -9.113   7.012  1.00  1.47           C  
ATOM    726  OE1 GLU A  47     -11.309  -9.984   6.448  1.00  2.20           O  
ATOM    727  OE2 GLU A  47     -13.030  -9.305   7.552  1.00  1.97           O  
ATOM    728  H   GLU A  47     -11.981  -5.069   4.777  1.00  0.66           H  
ATOM    729  HA  GLU A  47      -9.962  -5.723   6.710  1.00  0.61           H  
ATOM    730  HB2 GLU A  47     -11.867  -7.162   5.022  1.00  0.92           H  
ATOM    731  HB3 GLU A  47     -10.338  -8.027   5.194  1.00  0.83           H  
ATOM    732  HG2 GLU A  47     -10.504  -7.678   7.682  1.00  1.36           H  
ATOM    733  HG3 GLU A  47     -12.119  -7.016   7.428  1.00  1.50           H  
ATOM    734  N   THR A  48      -9.085  -5.834   3.549  1.00  0.62           N  
ATOM    735  CA  THR A  48      -7.884  -5.914   2.669  1.00  0.65           C  
ATOM    736  C   THR A  48      -6.968  -4.699   2.888  1.00  0.60           C  
ATOM    737  O   THR A  48      -5.808  -4.723   2.524  1.00  0.63           O  
ATOM    738  CB  THR A  48      -8.330  -5.955   1.206  1.00  0.74           C  
ATOM    739  OG1 THR A  48      -9.218  -7.047   1.014  1.00  0.92           O  
ATOM    740  CG2 THR A  48      -7.107  -6.124   0.303  1.00  0.89           C  
ATOM    741  H   THR A  48      -9.970  -5.648   3.161  1.00  0.67           H  
ATOM    742  HA  THR A  48      -7.337  -6.816   2.897  1.00  0.68           H  
ATOM    743  HB  THR A  48      -8.832  -5.033   0.955  1.00  0.83           H  
ATOM    744  HG1 THR A  48      -9.207  -7.279   0.082  1.00  1.33           H  
ATOM    745 HG21 THR A  48      -6.344  -6.676   0.830  1.00  1.42           H  
ATOM    746 HG22 THR A  48      -7.389  -6.663  -0.590  1.00  1.48           H  
ATOM    747 HG23 THR A  48      -6.724  -5.152   0.030  1.00  1.14           H  
ATOM    748  N   PHE A  49      -7.464  -3.635   3.468  1.00  0.58           N  
ATOM    749  CA  PHE A  49      -6.593  -2.438   3.681  1.00  0.60           C  
ATOM    750  C   PHE A  49      -5.847  -2.559   4.998  1.00  0.52           C  
ATOM    751  O   PHE A  49      -4.720  -2.129   5.120  1.00  0.56           O  
ATOM    752  CB  PHE A  49      -7.443  -1.172   3.709  1.00  0.66           C  
ATOM    753  CG  PHE A  49      -7.926  -0.885   2.319  1.00  0.68           C  
ATOM    754  CD1 PHE A  49      -7.022  -0.872   1.251  1.00  1.25           C  
ATOM    755  CD2 PHE A  49      -9.281  -0.654   2.095  1.00  1.06           C  
ATOM    756  CE1 PHE A  49      -7.479  -0.625  -0.044  1.00  1.32           C  
ATOM    757  CE2 PHE A  49      -9.739  -0.413   0.804  1.00  1.12           C  
ATOM    758  CZ  PHE A  49      -8.839  -0.397  -0.270  1.00  0.91           C  
ATOM    759  H   PHE A  49      -8.401  -3.619   3.754  1.00  0.59           H  
ATOM    760  HA  PHE A  49      -5.881  -2.373   2.875  1.00  0.67           H  
ATOM    761  HB2 PHE A  49      -8.290  -1.319   4.365  1.00  0.69           H  
ATOM    762  HB3 PHE A  49      -6.849  -0.345   4.065  1.00  0.74           H  
ATOM    763  HD1 PHE A  49      -5.971  -1.045   1.426  1.00  1.86           H  
ATOM    764  HD2 PHE A  49      -9.975  -0.664   2.921  1.00  1.68           H  
ATOM    765  HE1 PHE A  49      -6.783  -0.616  -0.867  1.00  1.94           H  
ATOM    766  HE2 PHE A  49     -10.789  -0.236   0.633  1.00  1.72           H  
ATOM    767  HZ  PHE A  49      -9.196  -0.210  -1.272  1.00  1.03           H  
ATOM    768  N   CYS A  50      -6.459  -3.132   5.988  1.00  0.48           N  
ATOM    769  CA  CYS A  50      -5.767  -3.273   7.291  1.00  0.49           C  
ATOM    770  C   CYS A  50      -4.665  -4.323   7.137  1.00  0.48           C  
ATOM    771  O   CYS A  50      -3.583  -4.189   7.677  1.00  0.50           O  
ATOM    772  CB  CYS A  50      -6.777  -3.716   8.348  1.00  0.54           C  
ATOM    773  SG  CYS A  50      -5.939  -3.936   9.932  1.00  1.12           S  
ATOM    774  H   CYS A  50      -7.371  -3.470   5.873  1.00  0.51           H  
ATOM    775  HA  CYS A  50      -5.327  -2.320   7.572  1.00  0.51           H  
ATOM    776  HB2 CYS A  50      -7.545  -2.962   8.449  1.00  0.85           H  
ATOM    777  HB3 CYS A  50      -7.228  -4.649   8.045  1.00  0.88           H  
ATOM    778  N   ARG A  51      -4.924  -5.358   6.381  1.00  0.47           N  
ATOM    779  CA  ARG A  51      -3.885  -6.405   6.166  1.00  0.47           C  
ATOM    780  C   ARG A  51      -2.760  -5.799   5.331  1.00  0.44           C  
ATOM    781  O   ARG A  51      -1.604  -5.820   5.711  1.00  0.46           O  
ATOM    782  CB  ARG A  51      -4.492  -7.585   5.404  1.00  0.50           C  
ATOM    783  CG  ARG A  51      -5.073  -8.596   6.392  1.00  0.61           C  
ATOM    784  CD  ARG A  51      -6.066  -9.500   5.659  1.00  0.68           C  
ATOM    785  NE  ARG A  51      -5.719 -10.928   5.912  1.00  1.27           N  
ATOM    786  CZ  ARG A  51      -6.558 -11.891   5.608  1.00  1.55           C  
ATOM    787  NH1 ARG A  51      -7.715 -11.631   5.047  1.00  1.47           N  
ATOM    788  NH2 ARG A  51      -6.233 -13.130   5.859  1.00  2.34           N  
ATOM    789  H   ARG A  51      -5.797  -5.436   5.940  1.00  0.48           H  
ATOM    790  HA  ARG A  51      -3.499  -6.741   7.117  1.00  0.48           H  
ATOM    791  HB2 ARG A  51      -5.277  -7.226   4.754  1.00  0.57           H  
ATOM    792  HB3 ARG A  51      -3.726  -8.063   4.813  1.00  0.66           H  
ATOM    793  HG2 ARG A  51      -4.274  -9.195   6.805  1.00  0.93           H  
ATOM    794  HG3 ARG A  51      -5.582  -8.074   7.188  1.00  0.95           H  
ATOM    795  HD2 ARG A  51      -7.064  -9.304   6.018  1.00  1.16           H  
ATOM    796  HD3 ARG A  51      -6.020  -9.296   4.598  1.00  1.14           H  
ATOM    797  HE  ARG A  51      -4.856 -11.151   6.319  1.00  1.83           H  
ATOM    798 HH11 ARG A  51      -7.982 -10.692   4.840  1.00  1.49           H  
ATOM    799 HH12 ARG A  51      -8.338 -12.382   4.824  1.00  1.86           H  
ATOM    800 HH21 ARG A  51      -5.350 -13.339   6.281  1.00  2.83           H  
ATOM    801 HH22 ARG A  51      -6.866 -13.869   5.631  1.00  2.63           H  
ATOM    802  N   ALA A  52      -3.098  -5.240   4.201  1.00  0.43           N  
ATOM    803  CA  ALA A  52      -2.063  -4.608   3.338  1.00  0.43           C  
ATOM    804  C   ALA A  52      -1.452  -3.402   4.062  1.00  0.43           C  
ATOM    805  O   ALA A  52      -0.414  -2.906   3.678  1.00  0.45           O  
ATOM    806  CB  ALA A  52      -2.705  -4.140   2.034  1.00  0.46           C  
ATOM    807  H   ALA A  52      -4.039  -5.225   3.925  1.00  0.45           H  
ATOM    808  HA  ALA A  52      -1.287  -5.327   3.119  1.00  0.45           H  
ATOM    809  HB1 ALA A  52      -3.306  -4.937   1.623  1.00  1.10           H  
ATOM    810  HB2 ALA A  52      -3.329  -3.280   2.230  1.00  0.99           H  
ATOM    811  HB3 ALA A  52      -1.932  -3.871   1.329  1.00  1.04           H  
ATOM    812  N   ALA A  53      -2.081  -2.926   5.107  1.00  0.46           N  
ATOM    813  CA  ALA A  53      -1.522  -1.765   5.846  1.00  0.49           C  
ATOM    814  C   ALA A  53      -0.417  -2.269   6.768  1.00  0.49           C  
ATOM    815  O   ALA A  53       0.560  -1.592   7.008  1.00  0.51           O  
ATOM    816  CB  ALA A  53      -2.620  -1.107   6.677  1.00  0.54           C  
ATOM    817  H   ALA A  53      -2.914  -3.335   5.410  1.00  0.49           H  
ATOM    818  HA  ALA A  53      -1.114  -1.050   5.147  1.00  0.49           H  
ATOM    819  HB1 ALA A  53      -3.387  -1.834   6.902  1.00  1.14           H  
ATOM    820  HB2 ALA A  53      -2.200  -0.733   7.600  1.00  1.05           H  
ATOM    821  HB3 ALA A  53      -3.052  -0.288   6.121  1.00  1.18           H  
ATOM    822  N   THR A  54      -0.561  -3.463   7.276  1.00  0.51           N  
ATOM    823  CA  THR A  54       0.491  -4.024   8.165  1.00  0.54           C  
ATOM    824  C   THR A  54       1.726  -4.312   7.314  1.00  0.51           C  
ATOM    825  O   THR A  54       2.839  -3.991   7.682  1.00  0.51           O  
ATOM    826  CB  THR A  54      -0.013  -5.322   8.800  1.00  0.59           C  
ATOM    827  OG1 THR A  54      -0.844  -5.013   9.910  1.00  0.76           O  
ATOM    828  CG2 THR A  54       1.178  -6.159   9.268  1.00  0.64           C  
ATOM    829  H   THR A  54      -1.354  -3.996   7.059  1.00  0.54           H  
ATOM    830  HA  THR A  54       0.736  -3.309   8.937  1.00  0.57           H  
ATOM    831  HB  THR A  54      -0.578  -5.884   8.072  1.00  0.61           H  
ATOM    832  HG1 THR A  54      -0.331  -4.482  10.525  1.00  1.11           H  
ATOM    833 HG21 THR A  54       1.896  -5.520   9.760  1.00  1.21           H  
ATOM    834 HG22 THR A  54       0.837  -6.917   9.959  1.00  1.22           H  
ATOM    835 HG23 THR A  54       1.642  -6.633   8.416  1.00  1.14           H  
ATOM    836  N   VAL A  55       1.530  -4.900   6.164  1.00  0.49           N  
ATOM    837  CA  VAL A  55       2.682  -5.193   5.270  1.00  0.49           C  
ATOM    838  C   VAL A  55       3.284  -3.865   4.808  1.00  0.46           C  
ATOM    839  O   VAL A  55       4.483  -3.731   4.643  1.00  0.47           O  
ATOM    840  CB  VAL A  55       2.193  -5.994   4.060  1.00  0.52           C  
ATOM    841  CG1 VAL A  55       3.382  -6.343   3.164  1.00  0.59           C  
ATOM    842  CG2 VAL A  55       1.527  -7.285   4.544  1.00  0.61           C  
ATOM    843  H   VAL A  55       0.620  -5.135   5.884  1.00  0.51           H  
ATOM    844  HA  VAL A  55       3.426  -5.762   5.809  1.00  0.52           H  
ATOM    845  HB  VAL A  55       1.478  -5.404   3.501  1.00  0.50           H  
ATOM    846 HG11 VAL A  55       4.300  -6.053   3.653  1.00  1.14           H  
ATOM    847 HG12 VAL A  55       3.393  -7.407   2.979  1.00  1.23           H  
ATOM    848 HG13 VAL A  55       3.292  -5.816   2.226  1.00  1.07           H  
ATOM    849 HG21 VAL A  55       0.766  -7.046   5.273  1.00  1.10           H  
ATOM    850 HG22 VAL A  55       1.075  -7.793   3.706  1.00  1.09           H  
ATOM    851 HG23 VAL A  55       2.269  -7.926   4.995  1.00  1.20           H  
ATOM    852  N   LEU A  56       2.456  -2.874   4.619  1.00  0.48           N  
ATOM    853  CA  LEU A  56       2.962  -1.540   4.192  1.00  0.50           C  
ATOM    854  C   LEU A  56       3.754  -0.920   5.345  1.00  0.53           C  
ATOM    855  O   LEU A  56       4.648  -0.123   5.142  1.00  0.56           O  
ATOM    856  CB  LEU A  56       1.777  -0.632   3.847  1.00  0.49           C  
ATOM    857  CG  LEU A  56       1.756  -0.360   2.342  1.00  0.57           C  
ATOM    858  CD1 LEU A  56       0.884  -1.407   1.646  1.00  0.93           C  
ATOM    859  CD2 LEU A  56       1.176   1.034   2.088  1.00  0.79           C  
ATOM    860  H   LEU A  56       1.500  -3.004   4.779  1.00  0.50           H  
ATOM    861  HA  LEU A  56       3.600  -1.650   3.328  1.00  0.51           H  
ATOM    862  HB2 LEU A  56       0.856  -1.117   4.139  1.00  0.58           H  
ATOM    863  HB3 LEU A  56       1.874   0.303   4.378  1.00  0.54           H  
ATOM    864  HG  LEU A  56       2.763  -0.411   1.953  1.00  0.91           H  
ATOM    865 HD11 LEU A  56      -0.112  -1.378   2.060  1.00  1.52           H  
ATOM    866 HD12 LEU A  56       0.841  -1.193   0.588  1.00  1.51           H  
ATOM    867 HD13 LEU A  56       1.310  -2.388   1.797  1.00  1.27           H  
ATOM    868 HD21 LEU A  56       1.621   1.740   2.773  1.00  1.29           H  
ATOM    869 HD22 LEU A  56       1.392   1.333   1.073  1.00  1.29           H  
ATOM    870 HD23 LEU A  56       0.107   1.011   2.237  1.00  1.37           H  
ATOM    871  N   ARG A  57       3.433  -1.288   6.559  1.00  0.53           N  
ATOM    872  CA  ARG A  57       4.164  -0.735   7.728  1.00  0.59           C  
ATOM    873  C   ARG A  57       5.593  -1.272   7.712  1.00  0.61           C  
ATOM    874  O   ARG A  57       6.544  -0.538   7.881  1.00  0.68           O  
ATOM    875  CB  ARG A  57       3.462  -1.176   9.014  1.00  0.63           C  
ATOM    876  CG  ARG A  57       4.082  -0.458  10.214  1.00  1.09           C  
ATOM    877  CD  ARG A  57       3.455  -0.995  11.502  1.00  1.20           C  
ATOM    878  NE  ARG A  57       3.602   0.016  12.589  1.00  1.66           N  
ATOM    879  CZ  ARG A  57       2.902  -0.076  13.697  1.00  2.13           C  
ATOM    880  NH1 ARG A  57       2.049  -1.056  13.886  1.00  2.22           N  
ATOM    881  NH2 ARG A  57       3.056   0.825  14.629  1.00  2.90           N  
ATOM    882  H   ARG A  57       2.716  -1.936   6.701  1.00  0.52           H  
ATOM    883  HA  ARG A  57       4.178   0.343   7.672  1.00  0.60           H  
ATOM    884  HB2 ARG A  57       2.412  -0.932   8.952  1.00  0.84           H  
ATOM    885  HB3 ARG A  57       3.577  -2.243   9.137  1.00  0.94           H  
ATOM    886  HG2 ARG A  57       5.148  -0.635  10.228  1.00  1.58           H  
ATOM    887  HG3 ARG A  57       3.892   0.602  10.138  1.00  1.60           H  
ATOM    888  HD2 ARG A  57       2.407  -1.195  11.336  1.00  1.58           H  
ATOM    889  HD3 ARG A  57       3.954  -1.909  11.792  1.00  1.61           H  
ATOM    890  HE  ARG A  57       4.230   0.759  12.475  1.00  2.03           H  
ATOM    891 HH11 ARG A  57       1.915  -1.756  13.186  1.00  2.16           H  
ATOM    892 HH12 ARG A  57       1.529  -1.102  14.738  1.00  2.68           H  
ATOM    893 HH21 ARG A  57       3.702   1.576  14.496  1.00  3.24           H  
ATOM    894 HH22 ARG A  57       2.528   0.764  15.476  1.00  3.30           H  
ATOM    895  N   GLN A  58       5.747  -2.550   7.501  1.00  0.59           N  
ATOM    896  CA  GLN A  58       7.113  -3.143   7.464  1.00  0.65           C  
ATOM    897  C   GLN A  58       7.881  -2.590   6.259  1.00  0.65           C  
ATOM    898  O   GLN A  58       9.094  -2.532   6.262  1.00  0.72           O  
ATOM    899  CB  GLN A  58       6.999  -4.665   7.340  1.00  0.69           C  
ATOM    900  CG  GLN A  58       7.513  -5.324   8.622  1.00  1.13           C  
ATOM    901  CD  GLN A  58       7.996  -6.741   8.307  1.00  1.33           C  
ATOM    902  OE1 GLN A  58       7.867  -7.206   7.192  1.00  2.22           O  
ATOM    903  NE2 GLN A  58       8.552  -7.453   9.250  1.00  1.47           N  
ATOM    904  H   GLN A  58       4.962  -3.120   7.362  1.00  0.56           H  
ATOM    905  HA  GLN A  58       7.640  -2.895   8.373  1.00  0.69           H  
ATOM    906  HB2 GLN A  58       5.966  -4.936   7.184  1.00  0.73           H  
ATOM    907  HB3 GLN A  58       7.591  -5.002   6.503  1.00  0.95           H  
ATOM    908  HG2 GLN A  58       8.331  -4.744   9.023  1.00  1.81           H  
ATOM    909  HG3 GLN A  58       6.714  -5.371   9.348  1.00  1.63           H  
ATOM    910 HE21 GLN A  58       8.656  -7.079  10.149  1.00  1.80           H  
ATOM    911 HE22 GLN A  58       8.865  -8.362   9.057  1.00  1.95           H  
ATOM    912  N   PHE A  59       7.189  -2.192   5.226  1.00  0.60           N  
ATOM    913  CA  PHE A  59       7.886  -1.652   4.023  1.00  0.64           C  
ATOM    914  C   PHE A  59       8.462  -0.265   4.329  1.00  0.64           C  
ATOM    915  O   PHE A  59       9.558   0.061   3.922  1.00  0.75           O  
ATOM    916  CB  PHE A  59       6.891  -1.543   2.862  1.00  0.74           C  
ATOM    917  CG  PHE A  59       7.625  -1.208   1.580  1.00  0.63           C  
ATOM    918  CD1 PHE A  59       8.150   0.076   1.383  1.00  0.98           C  
ATOM    919  CD2 PHE A  59       7.781  -2.183   0.586  1.00  1.07           C  
ATOM    920  CE1 PHE A  59       8.825   0.384   0.198  1.00  1.10           C  
ATOM    921  CE2 PHE A  59       8.458  -1.873  -0.599  1.00  1.26           C  
ATOM    922  CZ  PHE A  59       8.980  -0.588  -0.793  1.00  1.04           C  
ATOM    923  H   PHE A  59       6.210  -2.254   5.238  1.00  0.57           H  
ATOM    924  HA  PHE A  59       8.688  -2.319   3.745  1.00  0.73           H  
ATOM    925  HB2 PHE A  59       6.375  -2.486   2.743  1.00  0.92           H  
ATOM    926  HB3 PHE A  59       6.172  -0.767   3.076  1.00  0.94           H  
ATOM    927  HD1 PHE A  59       8.034   0.827   2.144  1.00  1.53           H  
ATOM    928  HD2 PHE A  59       7.375  -3.172   0.733  1.00  1.58           H  
ATOM    929  HE1 PHE A  59       9.228   1.376   0.049  1.00  1.66           H  
ATOM    930  HE2 PHE A  59       8.579  -2.624  -1.363  1.00  1.83           H  
ATOM    931  HZ  PHE A  59       9.503  -0.350  -1.708  1.00  1.29           H  
ATOM    932  N   TYR A  60       7.733   0.563   5.022  1.00  0.67           N  
ATOM    933  CA  TYR A  60       8.249   1.932   5.319  1.00  0.74           C  
ATOM    934  C   TYR A  60       9.070   1.943   6.617  1.00  0.65           C  
ATOM    935  O   TYR A  60       9.708   2.924   6.937  1.00  0.74           O  
ATOM    936  CB  TYR A  60       7.071   2.898   5.454  1.00  0.88           C  
ATOM    937  CG  TYR A  60       6.901   3.295   6.901  1.00  0.66           C  
ATOM    938  CD1 TYR A  60       6.156   2.485   7.764  1.00  0.77           C  
ATOM    939  CD2 TYR A  60       7.485   4.475   7.377  1.00  0.76           C  
ATOM    940  CE1 TYR A  60       5.995   2.853   9.105  1.00  0.93           C  
ATOM    941  CE2 TYR A  60       7.324   4.844   8.718  1.00  0.91           C  
ATOM    942  CZ  TYR A  60       6.579   4.033   9.582  1.00  0.97           C  
ATOM    943  OH  TYR A  60       6.420   4.396  10.903  1.00  1.29           O  
ATOM    944  H   TYR A  60       6.843   0.295   5.332  1.00  0.73           H  
ATOM    945  HA  TYR A  60       8.877   2.257   4.503  1.00  0.84           H  
ATOM    946  HB2 TYR A  60       7.259   3.780   4.859  1.00  1.14           H  
ATOM    947  HB3 TYR A  60       6.169   2.416   5.106  1.00  1.07           H  
ATOM    948  HD1 TYR A  60       5.706   1.575   7.397  1.00  0.93           H  
ATOM    949  HD2 TYR A  60       8.060   5.100   6.710  1.00  0.97           H  
ATOM    950  HE1 TYR A  60       5.420   2.226   9.772  1.00  1.17           H  
ATOM    951  HE2 TYR A  60       7.774   5.754   9.086  1.00  1.14           H  
ATOM    952  HH  TYR A  60       6.351   5.353  10.943  1.00  1.67           H  
ATOM    953  N   SER A  61       9.062   0.877   7.374  1.00  0.64           N  
ATOM    954  CA  SER A  61       9.850   0.870   8.642  1.00  0.69           C  
ATOM    955  C   SER A  61      11.253   0.305   8.395  1.00  0.63           C  
ATOM    956  O   SER A  61      12.241   0.861   8.832  1.00  0.61           O  
ATOM    957  CB  SER A  61       9.136   0.011   9.685  1.00  0.88           C  
ATOM    958  OG  SER A  61       9.203   0.657  10.950  1.00  1.32           O  
ATOM    959  H   SER A  61       8.542   0.090   7.118  1.00  0.74           H  
ATOM    960  HA  SER A  61       9.934   1.881   9.013  1.00  0.74           H  
ATOM    961  HB2 SER A  61       8.104  -0.116   9.406  1.00  1.12           H  
ATOM    962  HB3 SER A  61       9.614  -0.959   9.740  1.00  1.32           H  
ATOM    963  HG  SER A  61       8.925   0.027  11.619  1.00  1.58           H  
ATOM    964  N   HIS A  62      11.346  -0.813   7.724  1.00  0.71           N  
ATOM    965  CA  HIS A  62      12.684  -1.432   7.482  1.00  0.74           C  
ATOM    966  C   HIS A  62      13.299  -0.932   6.170  1.00  0.70           C  
ATOM    967  O   HIS A  62      14.384  -0.386   6.156  1.00  0.73           O  
ATOM    968  CB  HIS A  62      12.525  -2.952   7.414  1.00  0.97           C  
ATOM    969  CG  HIS A  62      12.852  -3.554   8.752  1.00  1.45           C  
ATOM    970  ND1 HIS A  62      13.801  -4.552   8.902  1.00  2.21           N  
ATOM    971  CD2 HIS A  62      12.364  -3.308  10.012  1.00  1.97           C  
ATOM    972  CE1 HIS A  62      13.855  -4.868  10.209  1.00  2.59           C  
ATOM    973  NE2 HIS A  62      12.999  -4.139  10.930  1.00  2.42           N  
ATOM    974  H   HIS A  62      10.536  -1.257   7.401  1.00  0.80           H  
ATOM    975  HA  HIS A  62      13.342  -1.185   8.300  1.00  0.74           H  
ATOM    976  HB2 HIS A  62      11.507  -3.196   7.148  1.00  0.89           H  
ATOM    977  HB3 HIS A  62      13.196  -3.351   6.667  1.00  1.19           H  
ATOM    978  HD1 HIS A  62      14.337  -4.954   8.187  1.00  2.69           H  
ATOM    979  HD2 HIS A  62      11.603  -2.580  10.254  1.00  2.48           H  
ATOM    980  HE1 HIS A  62      14.510  -5.620  10.625  1.00  3.26           H  
ATOM    981  N   HIS A  63      12.635  -1.137   5.063  1.00  0.70           N  
ATOM    982  CA  HIS A  63      13.211  -0.697   3.757  1.00  0.78           C  
ATOM    983  C   HIS A  63      13.400   0.825   3.728  1.00  0.72           C  
ATOM    984  O   HIS A  63      14.159   1.344   2.934  1.00  1.00           O  
ATOM    985  CB  HIS A  63      12.278  -1.115   2.619  1.00  1.00           C  
ATOM    986  CG  HIS A  63      12.213  -2.615   2.550  1.00  1.17           C  
ATOM    987  ND1 HIS A  63      13.350  -3.399   2.432  1.00  1.78           N  
ATOM    988  CD2 HIS A  63      11.157  -3.491   2.584  1.00  1.56           C  
ATOM    989  CE1 HIS A  63      12.955  -4.685   2.399  1.00  2.32           C  
ATOM    990  NE2 HIS A  63      11.628  -4.797   2.488  1.00  2.20           N  
ATOM    991  H   HIS A  63      11.772  -1.600   5.089  1.00  0.73           H  
ATOM    992  HA  HIS A  63      14.169  -1.173   3.617  1.00  0.91           H  
ATOM    993  HB2 HIS A  63      11.292  -0.718   2.796  1.00  1.19           H  
ATOM    994  HB3 HIS A  63      12.658  -0.730   1.683  1.00  1.44           H  
ATOM    995  HD1 HIS A  63      14.274  -3.076   2.381  1.00  2.01           H  
ATOM    996  HD2 HIS A  63      10.118  -3.208   2.672  1.00  1.73           H  
ATOM    997  HE1 HIS A  63      13.629  -5.523   2.310  1.00  2.98           H  
ATOM    998  N   GLU A  64      12.720   1.549   4.575  1.00  0.58           N  
ATOM    999  CA  GLU A  64      12.874   3.032   4.569  1.00  0.64           C  
ATOM   1000  C   GLU A  64      14.348   3.405   4.749  1.00  0.78           C  
ATOM   1001  O   GLU A  64      14.806   4.417   4.257  1.00  1.12           O  
ATOM   1002  CB  GLU A  64      12.055   3.633   5.713  1.00  0.59           C  
ATOM   1003  CG  GLU A  64      12.822   4.801   6.340  1.00  0.76           C  
ATOM   1004  CD  GLU A  64      11.892   5.580   7.272  1.00  1.16           C  
ATOM   1005  OE1 GLU A  64      10.831   5.066   7.586  1.00  1.85           O  
ATOM   1006  OE2 GLU A  64      12.258   6.679   7.657  1.00  1.69           O  
ATOM   1007  H   GLU A  64      12.106   1.122   5.207  1.00  0.67           H  
ATOM   1008  HA  GLU A  64      12.519   3.426   3.629  1.00  0.87           H  
ATOM   1009  HB2 GLU A  64      11.109   3.987   5.327  1.00  0.77           H  
ATOM   1010  HB3 GLU A  64      11.880   2.876   6.461  1.00  0.77           H  
ATOM   1011  HG2 GLU A  64      13.660   4.419   6.905  1.00  1.13           H  
ATOM   1012  HG3 GLU A  64      13.180   5.457   5.561  1.00  0.84           H  
ATOM   1013  N   LYS A  65      15.094   2.603   5.459  1.00  0.82           N  
ATOM   1014  CA  LYS A  65      16.533   2.925   5.676  1.00  1.13           C  
ATOM   1015  C   LYS A  65      17.399   1.717   5.299  1.00  1.09           C  
ATOM   1016  O   LYS A  65      18.227   1.269   6.067  1.00  1.37           O  
ATOM   1017  CB  LYS A  65      16.747   3.283   7.150  1.00  1.47           C  
ATOM   1018  CG  LYS A  65      17.557   4.577   7.248  1.00  2.11           C  
ATOM   1019  CD  LYS A  65      17.966   4.812   8.702  1.00  2.62           C  
ATOM   1020  CE  LYS A  65      19.318   5.527   8.743  1.00  3.12           C  
ATOM   1021  NZ  LYS A  65      19.481   6.207  10.059  1.00  3.54           N  
ATOM   1022  H   LYS A  65      14.706   1.797   5.855  1.00  0.83           H  
ATOM   1023  HA  LYS A  65      16.807   3.768   5.060  1.00  1.28           H  
ATOM   1024  HB2 LYS A  65      15.788   3.421   7.628  1.00  1.64           H  
ATOM   1025  HB3 LYS A  65      17.282   2.487   7.645  1.00  1.62           H  
ATOM   1026  HG2 LYS A  65      18.440   4.496   6.632  1.00  2.52           H  
ATOM   1027  HG3 LYS A  65      16.954   5.405   6.907  1.00  2.51           H  
ATOM   1028  HD2 LYS A  65      17.221   5.422   9.193  1.00  2.94           H  
ATOM   1029  HD3 LYS A  65      18.049   3.863   9.211  1.00  2.95           H  
ATOM   1030  HE2 LYS A  65      20.110   4.806   8.609  1.00  3.57           H  
ATOM   1031  HE3 LYS A  65      19.360   6.260   7.951  1.00  3.33           H  
ATOM   1032  HZ1 LYS A  65      18.619   6.745  10.281  1.00  3.86           H  
ATOM   1033  HZ2 LYS A  65      19.642   5.495  10.800  1.00  3.78           H  
ATOM   1034  HZ3 LYS A  65      20.294   6.854  10.017  1.00  3.81           H  
ATOM   1035  N   ASP A  66      17.221   1.191   4.119  1.00  0.90           N  
ATOM   1036  CA  ASP A  66      18.039   0.018   3.699  1.00  0.94           C  
ATOM   1037  C   ASP A  66      18.912   0.407   2.504  1.00  0.82           C  
ATOM   1038  O   ASP A  66      18.449   0.993   1.546  1.00  0.78           O  
ATOM   1039  CB  ASP A  66      17.118  -1.135   3.299  1.00  0.99           C  
ATOM   1040  CG  ASP A  66      17.347  -2.321   4.237  1.00  1.57           C  
ATOM   1041  OD1 ASP A  66      17.637  -2.086   5.398  1.00  2.17           O  
ATOM   1042  OD2 ASP A  66      17.229  -3.445   3.778  1.00  1.92           O  
ATOM   1043  H   ASP A  66      16.552   1.567   3.509  1.00  0.89           H  
ATOM   1044  HA  ASP A  66      18.670  -0.293   4.518  1.00  1.10           H  
ATOM   1045  HB2 ASP A  66      16.091  -0.812   3.368  1.00  1.12           H  
ATOM   1046  HB3 ASP A  66      17.335  -1.434   2.284  1.00  1.10           H  
ATOM   1047  N   THR A  67      20.172   0.076   2.552  1.00  0.86           N  
ATOM   1048  CA  THR A  67      21.073   0.424   1.410  1.00  0.87           C  
ATOM   1049  C   THR A  67      20.517  -0.193   0.122  1.00  0.80           C  
ATOM   1050  O   THR A  67      20.763   0.290  -0.966  1.00  0.90           O  
ATOM   1051  CB  THR A  67      22.497  -0.114   1.649  1.00  1.06           C  
ATOM   1052  OG1 THR A  67      22.577  -0.764   2.909  1.00  1.31           O  
ATOM   1053  CG2 THR A  67      23.491   1.047   1.613  1.00  2.02           C  
ATOM   1054  H   THR A  67      20.518  -0.400   3.331  1.00  0.96           H  
ATOM   1055  HA  THR A  67      21.111   1.498   1.304  1.00  0.89           H  
ATOM   1056  HB  THR A  67      22.748  -0.815   0.869  1.00  1.51           H  
ATOM   1057  HG1 THR A  67      23.459  -0.622   3.260  1.00  1.71           H  
ATOM   1058 HG21 THR A  67      23.104   1.871   2.193  1.00  2.41           H  
ATOM   1059 HG22 THR A  67      24.434   0.725   2.029  1.00  2.57           H  
ATOM   1060 HG23 THR A  67      23.637   1.364   0.591  1.00  2.54           H  
ATOM   1061  N   ARG A  68      19.773  -1.262   0.238  1.00  0.81           N  
ATOM   1062  CA  ARG A  68      19.202  -1.922  -0.970  1.00  0.89           C  
ATOM   1063  C   ARG A  68      18.450  -0.901  -1.831  1.00  0.80           C  
ATOM   1064  O   ARG A  68      18.808  -0.647  -2.963  1.00  0.92           O  
ATOM   1065  CB  ARG A  68      18.224  -3.013  -0.531  1.00  1.02           C  
ATOM   1066  CG  ARG A  68      18.965  -4.340  -0.360  1.00  1.27           C  
ATOM   1067  CD  ARG A  68      17.946  -5.450  -0.093  1.00  1.50           C  
ATOM   1068  NE  ARG A  68      18.529  -6.462   0.848  1.00  2.03           N  
ATOM   1069  CZ  ARG A  68      19.662  -7.074   0.597  1.00  2.59           C  
ATOM   1070  NH1 ARG A  68      20.233  -6.993  -0.579  1.00  2.88           N  
ATOM   1071  NH2 ARG A  68      20.195  -7.835   1.514  1.00  3.36           N  
ATOM   1072  H   ARG A  68      19.593  -1.638   1.124  1.00  0.86           H  
ATOM   1073  HA  ARG A  68      19.998  -2.365  -1.550  1.00  1.00           H  
ATOM   1074  HB2 ARG A  68      17.770  -2.731   0.407  1.00  1.11           H  
ATOM   1075  HB3 ARG A  68      17.455  -3.128  -1.281  1.00  1.21           H  
ATOM   1076  HG2 ARG A  68      19.519  -4.558  -1.261  1.00  1.87           H  
ATOM   1077  HG3 ARG A  68      19.645  -4.268   0.475  1.00  1.62           H  
ATOM   1078  HD2 ARG A  68      17.080  -5.027   0.381  1.00  1.86           H  
ATOM   1079  HD3 ARG A  68      17.648  -5.901  -1.037  1.00  2.05           H  
ATOM   1080  HE  ARG A  68      18.079  -6.631   1.702  1.00  2.52           H  
ATOM   1081 HH11 ARG A  68      19.810  -6.466  -1.311  1.00  2.72           H  
ATOM   1082 HH12 ARG A  68      21.100  -7.463  -0.742  1.00  3.56           H  
ATOM   1083 HH21 ARG A  68      19.739  -7.946   2.398  1.00  3.66           H  
ATOM   1084 HH22 ARG A  68      21.056  -8.307   1.333  1.00  3.91           H  
ATOM   1085  N   CYS A  69      17.396  -0.331  -1.310  1.00  0.72           N  
ATOM   1086  CA  CYS A  69      16.607   0.654  -2.107  1.00  0.71           C  
ATOM   1087  C   CYS A  69      17.400   1.949  -2.298  1.00  0.74           C  
ATOM   1088  O   CYS A  69      17.206   2.665  -3.260  1.00  0.93           O  
ATOM   1089  CB  CYS A  69      15.292   0.961  -1.386  1.00  0.73           C  
ATOM   1090  SG  CYS A  69      14.089   1.604  -2.578  1.00  1.03           S  
ATOM   1091  H   CYS A  69      17.116  -0.561  -0.399  1.00  0.77           H  
ATOM   1092  HA  CYS A  69      16.387   0.227  -3.075  1.00  0.78           H  
ATOM   1093  HB2 CYS A  69      14.907   0.056  -0.937  1.00  1.00           H  
ATOM   1094  HB3 CYS A  69      15.468   1.698  -0.617  1.00  0.81           H  
ATOM   1095  N   LEU A  70      18.290   2.263  -1.396  1.00  0.74           N  
ATOM   1096  CA  LEU A  70      19.080   3.520  -1.549  1.00  0.88           C  
ATOM   1097  C   LEU A  70      19.788   3.513  -2.905  1.00  1.01           C  
ATOM   1098  O   LEU A  70      19.439   4.253  -3.802  1.00  1.18           O  
ATOM   1099  CB  LEU A  70      20.125   3.616  -0.435  1.00  0.98           C  
ATOM   1100  CG  LEU A  70      19.514   4.281   0.802  1.00  1.10           C  
ATOM   1101  CD1 LEU A  70      20.550   4.312   1.927  1.00  1.42           C  
ATOM   1102  CD2 LEU A  70      19.098   5.716   0.462  1.00  1.38           C  
ATOM   1103  H   LEU A  70      18.436   1.679  -0.624  1.00  0.76           H  
ATOM   1104  HA  LEU A  70      18.415   4.369  -1.497  1.00  0.94           H  
ATOM   1105  HB2 LEU A  70      20.465   2.624  -0.179  1.00  1.12           H  
ATOM   1106  HB3 LEU A  70      20.963   4.204  -0.779  1.00  1.24           H  
ATOM   1107  HG  LEU A  70      18.649   3.718   1.123  1.00  1.39           H  
ATOM   1108 HD11 LEU A  70      21.427   3.759   1.624  1.00  1.95           H  
ATOM   1109 HD12 LEU A  70      20.824   5.337   2.135  1.00  1.66           H  
ATOM   1110 HD13 LEU A  70      20.131   3.865   2.816  1.00  1.97           H  
ATOM   1111 HD21 LEU A  70      19.596   6.030  -0.444  1.00  1.90           H  
ATOM   1112 HD22 LEU A  70      18.028   5.756   0.316  1.00  1.59           H  
ATOM   1113 HD23 LEU A  70      19.375   6.374   1.271  1.00  1.77           H  
ATOM   1114  N   GLY A  71      20.782   2.682  -3.059  1.00  1.06           N  
ATOM   1115  CA  GLY A  71      21.514   2.629  -4.355  1.00  1.29           C  
ATOM   1116  C   GLY A  71      22.951   3.112  -4.151  1.00  1.30           C  
ATOM   1117  O   GLY A  71      23.661   2.632  -3.288  1.00  1.45           O  
ATOM   1118  H   GLY A  71      21.049   2.095  -2.321  1.00  1.06           H  
ATOM   1119  HA2 GLY A  71      21.523   1.612  -4.721  1.00  1.43           H  
ATOM   1120  HA3 GLY A  71      21.023   3.268  -5.073  1.00  1.45           H  
ATOM   1121  N   ALA A  72      23.385   4.059  -4.936  1.00  1.41           N  
ATOM   1122  CA  ALA A  72      24.775   4.574  -4.786  1.00  1.55           C  
ATOM   1123  C   ALA A  72      24.869   5.969  -5.407  1.00  1.63           C  
ATOM   1124  O   ALA A  72      25.880   6.345  -5.965  1.00  2.01           O  
ATOM   1125  CB  ALA A  72      25.748   3.630  -5.498  1.00  1.82           C  
ATOM   1126  H   ALA A  72      22.797   4.433  -5.624  1.00  1.57           H  
ATOM   1127  HA  ALA A  72      25.029   4.629  -3.737  1.00  1.52           H  
ATOM   1128  HB1 ALA A  72      25.201   2.793  -5.907  1.00  2.08           H  
ATOM   1129  HB2 ALA A  72      26.244   4.159  -6.297  1.00  2.22           H  
ATOM   1130  HB3 ALA A  72      26.482   3.271  -4.793  1.00  2.03           H  
ATOM   1131  N   THR A  73      23.819   6.738  -5.317  1.00  1.45           N  
ATOM   1132  CA  THR A  73      23.847   8.107  -5.905  1.00  1.57           C  
ATOM   1133  C   THR A  73      23.136   9.083  -4.969  1.00  1.35           C  
ATOM   1134  O   THR A  73      22.341   8.695  -4.136  1.00  1.27           O  
ATOM   1135  CB  THR A  73      23.127   8.093  -7.255  1.00  1.79           C  
ATOM   1136  OG1 THR A  73      22.050   7.167  -7.205  1.00  2.19           O  
ATOM   1137  CG2 THR A  73      24.104   7.683  -8.357  1.00  2.14           C  
ATOM   1138  H   THR A  73      23.013   6.416  -4.864  1.00  1.43           H  
ATOM   1139  HA  THR A  73      24.871   8.420  -6.046  1.00  1.79           H  
ATOM   1140  HB  THR A  73      22.743   9.080  -7.469  1.00  2.18           H  
ATOM   1141  HG1 THR A  73      21.892   6.846  -8.096  1.00  2.44           H  
ATOM   1142 HG21 THR A  73      25.094   8.037  -8.110  1.00  2.42           H  
ATOM   1143 HG22 THR A  73      24.117   6.607  -8.444  1.00  2.55           H  
ATOM   1144 HG23 THR A  73      23.790   8.116  -9.295  1.00  2.55           H  
ATOM   1145  N   ALA A  74      23.406  10.352  -5.106  1.00  1.37           N  
ATOM   1146  CA  ALA A  74      22.736  11.355  -4.234  1.00  1.32           C  
ATOM   1147  C   ALA A  74      21.323  11.609  -4.762  1.00  1.15           C  
ATOM   1148  O   ALA A  74      20.416  11.922  -4.016  1.00  1.10           O  
ATOM   1149  CB  ALA A  74      23.533  12.662  -4.252  1.00  1.55           C  
ATOM   1150  H   ALA A  74      24.045  10.645  -5.790  1.00  1.53           H  
ATOM   1151  HA  ALA A  74      22.682  10.977  -3.223  1.00  1.35           H  
ATOM   1152  HB1 ALA A  74      24.540  12.474  -3.908  1.00  1.83           H  
ATOM   1153  HB2 ALA A  74      23.563  13.052  -5.258  1.00  1.89           H  
ATOM   1154  HB3 ALA A  74      23.058  13.382  -3.600  1.00  1.82           H  
ATOM   1155  N   GLN A  75      21.127  11.472  -6.048  1.00  1.17           N  
ATOM   1156  CA  GLN A  75      19.775  11.698  -6.629  1.00  1.13           C  
ATOM   1157  C   GLN A  75      18.804  10.651  -6.084  1.00  0.98           C  
ATOM   1158  O   GLN A  75      17.727  10.970  -5.624  1.00  0.90           O  
ATOM   1159  CB  GLN A  75      19.849  11.569  -8.153  1.00  1.33           C  
ATOM   1160  CG  GLN A  75      20.233  12.916  -8.766  1.00  1.48           C  
ATOM   1161  CD  GLN A  75      19.942  12.888 -10.267  1.00  1.83           C  
ATOM   1162  OE1 GLN A  75      19.030  12.218 -10.709  1.00  2.45           O  
ATOM   1163  NE2 GLN A  75      20.679  13.598 -11.076  1.00  2.24           N  
ATOM   1164  H   GLN A  75      21.872  11.216  -6.631  1.00  1.29           H  
ATOM   1165  HA  GLN A  75      19.429  12.686  -6.367  1.00  1.12           H  
ATOM   1166  HB2 GLN A  75      20.592  10.829  -8.413  1.00  1.72           H  
ATOM   1167  HB3 GLN A  75      18.887  11.262  -8.534  1.00  1.63           H  
ATOM   1168  HG2 GLN A  75      19.656  13.703  -8.296  1.00  1.87           H  
ATOM   1169  HG3 GLN A  75      21.284  13.099  -8.612  1.00  1.91           H  
ATOM   1170 HE21 GLN A  75      21.411  14.144 -10.721  1.00  2.47           H  
ATOM   1171 HE22 GLN A  75      20.497  13.590 -12.040  1.00  2.65           H  
ATOM   1172  N   GLN A  76      19.177   9.400  -6.135  1.00  0.97           N  
ATOM   1173  CA  GLN A  76      18.274   8.330  -5.623  1.00  0.87           C  
ATOM   1174  C   GLN A  76      18.035   8.511  -4.118  1.00  0.75           C  
ATOM   1175  O   GLN A  76      17.120   7.940  -3.562  1.00  0.68           O  
ATOM   1176  CB  GLN A  76      18.907   6.961  -5.882  1.00  0.93           C  
ATOM   1177  CG  GLN A  76      18.179   6.281  -7.043  1.00  1.21           C  
ATOM   1178  CD  GLN A  76      18.901   4.983  -7.411  1.00  1.53           C  
ATOM   1179  OE1 GLN A  76      20.087   4.849  -7.186  1.00  2.35           O  
ATOM   1180  NE2 GLN A  76      18.231   4.016  -7.975  1.00  1.80           N  
ATOM   1181  H   GLN A  76      20.050   9.166  -6.514  1.00  1.04           H  
ATOM   1182  HA  GLN A  76      17.328   8.387  -6.141  1.00  0.88           H  
ATOM   1183  HB2 GLN A  76      19.950   7.089  -6.133  1.00  1.15           H  
ATOM   1184  HB3 GLN A  76      18.819   6.350  -4.996  1.00  1.10           H  
ATOM   1185  HG2 GLN A  76      17.164   6.056  -6.748  1.00  1.78           H  
ATOM   1186  HG3 GLN A  76      18.168   6.940  -7.898  1.00  1.76           H  
ATOM   1187 HE21 GLN A  76      17.275   4.125  -8.158  1.00  2.02           H  
ATOM   1188 HE22 GLN A  76      18.684   3.181  -8.216  1.00  2.33           H  
ATOM   1189  N   PHE A  77      18.841   9.295  -3.450  1.00  0.78           N  
ATOM   1190  CA  PHE A  77      18.635   9.500  -1.989  1.00  0.74           C  
ATOM   1191  C   PHE A  77      17.445  10.442  -1.779  1.00  0.67           C  
ATOM   1192  O   PHE A  77      16.601  10.221  -0.932  1.00  0.66           O  
ATOM   1193  CB  PHE A  77      19.895  10.125  -1.384  1.00  0.89           C  
ATOM   1194  CG  PHE A  77      20.109   9.595   0.014  1.00  1.07           C  
ATOM   1195  CD1 PHE A  77      19.399  10.146   1.087  1.00  1.39           C  
ATOM   1196  CD2 PHE A  77      21.020   8.556   0.236  1.00  1.57           C  
ATOM   1197  CE1 PHE A  77      19.600   9.656   2.384  1.00  1.85           C  
ATOM   1198  CE2 PHE A  77      21.223   8.067   1.531  1.00  2.01           C  
ATOM   1199  CZ  PHE A  77      20.513   8.617   2.606  1.00  2.05           C  
ATOM   1200  H   PHE A  77      19.578   9.750  -3.904  1.00  0.86           H  
ATOM   1201  HA  PHE A  77      18.435   8.551  -1.512  1.00  0.71           H  
ATOM   1202  HB2 PHE A  77      20.748   9.877  -1.997  1.00  1.20           H  
ATOM   1203  HB3 PHE A  77      19.779  11.198  -1.346  1.00  1.03           H  
ATOM   1204  HD1 PHE A  77      18.696  10.947   0.916  1.00  1.61           H  
ATOM   1205  HD2 PHE A  77      21.568   8.132  -0.594  1.00  1.85           H  
ATOM   1206  HE1 PHE A  77      19.053  10.080   3.213  1.00  2.26           H  
ATOM   1207  HE2 PHE A  77      21.927   7.266   1.703  1.00  2.52           H  
ATOM   1208  HZ  PHE A  77      20.669   8.240   3.606  1.00  2.50           H  
ATOM   1209  N   HIS A  78      17.377  11.494  -2.549  1.00  0.71           N  
ATOM   1210  CA  HIS A  78      16.251  12.461  -2.410  1.00  0.72           C  
ATOM   1211  C   HIS A  78      14.950  11.814  -2.895  1.00  0.67           C  
ATOM   1212  O   HIS A  78      13.892  12.025  -2.336  1.00  0.70           O  
ATOM   1213  CB  HIS A  78      16.552  13.701  -3.254  1.00  0.83           C  
ATOM   1214  CG  HIS A  78      15.487  14.739  -3.034  1.00  1.01           C  
ATOM   1215  ND1 HIS A  78      14.281  14.716  -3.717  1.00  1.34           N  
ATOM   1216  CD2 HIS A  78      15.434  15.842  -2.218  1.00  1.56           C  
ATOM   1217  CE1 HIS A  78      13.560  15.774  -3.304  1.00  1.54           C  
ATOM   1218  NE2 HIS A  78      14.217  16.495  -2.390  1.00  1.64           N  
ATOM   1219  H   HIS A  78      18.070  11.648  -3.225  1.00  0.80           H  
ATOM   1220  HA  HIS A  78      16.147  12.747  -1.375  1.00  0.76           H  
ATOM   1221  HB2 HIS A  78      17.512  14.106  -2.966  1.00  1.02           H  
ATOM   1222  HB3 HIS A  78      16.577  13.427  -4.299  1.00  0.83           H  
ATOM   1223  HD1 HIS A  78      14.004  14.051  -4.381  1.00  1.77           H  
ATOM   1224  HD2 HIS A  78      16.219  16.156  -1.545  1.00  2.14           H  
ATOM   1225  HE1 HIS A  78      12.572  16.014  -3.667  1.00  2.00           H  
ATOM   1226  N   ARG A  79      15.024  11.025  -3.930  1.00  0.67           N  
ATOM   1227  CA  ARG A  79      13.800  10.355  -4.461  1.00  0.71           C  
ATOM   1228  C   ARG A  79      13.299   9.329  -3.440  1.00  0.65           C  
ATOM   1229  O   ARG A  79      12.113   9.172  -3.228  1.00  0.71           O  
ATOM   1230  CB  ARG A  79      14.151   9.632  -5.763  1.00  0.81           C  
ATOM   1231  CG  ARG A  79      13.457  10.308  -6.949  1.00  1.04           C  
ATOM   1232  CD  ARG A  79      13.518   9.369  -8.155  1.00  1.46           C  
ATOM   1233  NE  ARG A  79      14.054  10.104  -9.347  1.00  2.01           N  
ATOM   1234  CZ  ARG A  79      13.496  11.202  -9.798  1.00  2.59           C  
ATOM   1235  NH1 ARG A  79      12.344  11.620  -9.337  1.00  2.85           N  
ATOM   1236  NH2 ARG A  79      14.076  11.860 -10.766  1.00  3.43           N  
ATOM   1237  H   ARG A  79      15.889  10.870  -4.361  1.00  0.72           H  
ATOM   1238  HA  ARG A  79      13.032  11.092  -4.647  1.00  0.78           H  
ATOM   1239  HB2 ARG A  79      15.220   9.661  -5.911  1.00  1.05           H  
ATOM   1240  HB3 ARG A  79      13.826   8.604  -5.699  1.00  1.09           H  
ATOM   1241  HG2 ARG A  79      12.427  10.513  -6.699  1.00  1.51           H  
ATOM   1242  HG3 ARG A  79      13.965  11.231  -7.188  1.00  1.55           H  
ATOM   1243  HD2 ARG A  79      14.192   8.561  -7.941  1.00  2.06           H  
ATOM   1244  HD3 ARG A  79      12.527   8.961  -8.343  1.00  1.83           H  
ATOM   1245  HE  ARG A  79      14.873   9.779  -9.776  1.00  2.39           H  
ATOM   1246 HH11 ARG A  79      11.862  11.105  -8.632  1.00  2.71           H  
ATOM   1247 HH12 ARG A  79      11.942  12.461  -9.699  1.00  3.54           H  
ATOM   1248 HH21 ARG A  79      14.935  11.527 -11.153  1.00  3.76           H  
ATOM   1249 HH22 ARG A  79      13.658  12.698 -11.120  1.00  3.97           H  
ATOM   1250  N   HIS A  80      14.202   8.626  -2.815  1.00  0.59           N  
ATOM   1251  CA  HIS A  80      13.803   7.598  -1.812  1.00  0.57           C  
ATOM   1252  C   HIS A  80      13.074   8.268  -0.646  1.00  0.57           C  
ATOM   1253  O   HIS A  80      12.109   7.747  -0.122  1.00  0.56           O  
ATOM   1254  CB  HIS A  80      15.060   6.892  -1.295  1.00  0.65           C  
ATOM   1255  CG  HIS A  80      14.675   5.749  -0.398  1.00  0.51           C  
ATOM   1256  ND1 HIS A  80      13.523   5.004  -0.598  1.00  0.66           N  
ATOM   1257  CD2 HIS A  80      15.284   5.207   0.707  1.00  1.20           C  
ATOM   1258  CE1 HIS A  80      13.478   4.064   0.364  1.00  0.57           C  
ATOM   1259  NE2 HIS A  80      14.527   4.143   1.185  1.00  1.25           N  
ATOM   1260  H   HIS A  80      15.148   8.772  -3.009  1.00  0.59           H  
ATOM   1261  HA  HIS A  80      13.150   6.874  -2.276  1.00  0.59           H  
ATOM   1262  HB2 HIS A  80      15.629   6.516  -2.133  1.00  0.91           H  
ATOM   1263  HB3 HIS A  80      15.663   7.596  -0.741  1.00  0.86           H  
ATOM   1264  HD1 HIS A  80      12.863   5.137  -1.310  1.00  1.27           H  
ATOM   1265  HD2 HIS A  80      16.212   5.553   1.137  1.00  1.80           H  
ATOM   1266  HE1 HIS A  80      12.685   3.335   0.463  1.00  0.63           H  
ATOM   1267  N   LYS A  81      13.530   9.418  -0.233  1.00  0.64           N  
ATOM   1268  CA  LYS A  81      12.863  10.119   0.901  1.00  0.69           C  
ATOM   1269  C   LYS A  81      11.404  10.411   0.540  1.00  0.62           C  
ATOM   1270  O   LYS A  81      10.526  10.373   1.380  1.00  0.65           O  
ATOM   1271  CB  LYS A  81      13.590  11.435   1.183  1.00  0.80           C  
ATOM   1272  CG  LYS A  81      13.547  11.731   2.683  1.00  1.25           C  
ATOM   1273  CD  LYS A  81      14.257  13.058   2.960  1.00  1.39           C  
ATOM   1274  CE  LYS A  81      15.350  12.842   4.008  1.00  1.89           C  
ATOM   1275  NZ  LYS A  81      15.728  14.152   4.608  1.00  2.51           N  
ATOM   1276  H   LYS A  81      14.311   9.821  -0.667  1.00  0.70           H  
ATOM   1277  HA  LYS A  81      12.896   9.494   1.779  1.00  0.75           H  
ATOM   1278  HB2 LYS A  81      14.618  11.353   0.861  1.00  1.08           H  
ATOM   1279  HB3 LYS A  81      13.107  12.236   0.645  1.00  0.85           H  
ATOM   1280  HG2 LYS A  81      12.518  11.798   3.007  1.00  1.64           H  
ATOM   1281  HG3 LYS A  81      14.044  10.939   3.222  1.00  1.87           H  
ATOM   1282  HD2 LYS A  81      14.700  13.426   2.047  1.00  1.83           H  
ATOM   1283  HD3 LYS A  81      13.544  13.778   3.331  1.00  1.70           H  
ATOM   1284  HE2 LYS A  81      14.983  12.184   4.782  1.00  2.28           H  
ATOM   1285  HE3 LYS A  81      16.216  12.398   3.539  1.00  2.34           H  
ATOM   1286  HZ1 LYS A  81      15.001  14.861   4.378  1.00  2.83           H  
ATOM   1287  HZ2 LYS A  81      15.802  14.053   5.639  1.00  2.72           H  
ATOM   1288  HZ3 LYS A  81      16.644  14.459   4.224  1.00  3.01           H  
ATOM   1289  N   GLN A  82      11.139  10.708  -0.701  1.00  0.57           N  
ATOM   1290  CA  GLN A  82       9.739  11.009  -1.117  1.00  0.58           C  
ATOM   1291  C   GLN A  82       8.896   9.732  -1.061  1.00  0.53           C  
ATOM   1292  O   GLN A  82       7.707   9.774  -0.818  1.00  0.56           O  
ATOM   1293  CB  GLN A  82       9.740  11.553  -2.545  1.00  0.65           C  
ATOM   1294  CG  GLN A  82       9.807  13.082  -2.511  1.00  1.11           C  
ATOM   1295  CD  GLN A  82       9.178  13.649  -3.786  1.00  1.53           C  
ATOM   1296  OE1 GLN A  82       9.616  13.348  -4.879  1.00  2.21           O  
ATOM   1297  NE2 GLN A  82       8.162  14.463  -3.692  1.00  1.81           N  
ATOM   1298  H   GLN A  82      11.862  10.736  -1.362  1.00  0.58           H  
ATOM   1299  HA  GLN A  82       9.318  11.747  -0.451  1.00  0.64           H  
ATOM   1300  HB2 GLN A  82      10.596  11.166  -3.079  1.00  0.91           H  
ATOM   1301  HB3 GLN A  82       8.834  11.247  -3.048  1.00  1.03           H  
ATOM   1302  HG2 GLN A  82       9.265  13.447  -1.650  1.00  1.67           H  
ATOM   1303  HG3 GLN A  82      10.837  13.398  -2.448  1.00  1.54           H  
ATOM   1304 HE21 GLN A  82       7.809  14.707  -2.811  1.00  2.08           H  
ATOM   1305 HE22 GLN A  82       7.753  14.833  -4.503  1.00  2.18           H  
ATOM   1306  N   LEU A  83       9.500   8.598  -1.290  1.00  0.52           N  
ATOM   1307  CA  LEU A  83       8.729   7.323  -1.254  1.00  0.54           C  
ATOM   1308  C   LEU A  83       8.320   7.005   0.186  1.00  0.51           C  
ATOM   1309  O   LEU A  83       7.208   6.588   0.449  1.00  0.54           O  
ATOM   1310  CB  LEU A  83       9.603   6.188  -1.795  1.00  0.63           C  
ATOM   1311  CG  LEU A  83       8.791   4.893  -1.843  1.00  0.75           C  
ATOM   1312  CD1 LEU A  83       8.669   4.420  -3.292  1.00  1.09           C  
ATOM   1313  CD2 LEU A  83       9.496   3.816  -1.015  1.00  0.86           C  
ATOM   1314  H   LEU A  83      10.459   8.586  -1.488  1.00  0.56           H  
ATOM   1315  HA  LEU A  83       7.846   7.419  -1.867  1.00  0.58           H  
ATOM   1316  HB2 LEU A  83       9.942   6.438  -2.790  1.00  0.80           H  
ATOM   1317  HB3 LEU A  83      10.457   6.051  -1.148  1.00  0.73           H  
ATOM   1318  HG  LEU A  83       7.804   5.072  -1.439  1.00  1.19           H  
ATOM   1319 HD11 LEU A  83       8.491   5.270  -3.934  1.00  1.59           H  
ATOM   1320 HD12 LEU A  83       9.587   3.932  -3.588  1.00  1.65           H  
ATOM   1321 HD13 LEU A  83       7.847   3.725  -3.377  1.00  1.48           H  
ATOM   1322 HD21 LEU A  83      10.563   3.876  -1.179  1.00  1.45           H  
ATOM   1323 HD22 LEU A  83       9.284   3.969   0.033  1.00  1.36           H  
ATOM   1324 HD23 LEU A  83       9.142   2.841  -1.315  1.00  1.23           H  
ATOM   1325  N   ILE A  84       9.211   7.192   1.119  1.00  0.53           N  
ATOM   1326  CA  ILE A  84       8.881   6.893   2.541  1.00  0.57           C  
ATOM   1327  C   ILE A  84       7.759   7.813   3.026  1.00  0.53           C  
ATOM   1328  O   ILE A  84       6.926   7.422   3.818  1.00  0.55           O  
ATOM   1329  CB  ILE A  84      10.122   7.109   3.406  1.00  0.65           C  
ATOM   1330  CG1 ILE A  84      11.308   6.351   2.800  1.00  0.75           C  
ATOM   1331  CG2 ILE A  84       9.857   6.593   4.819  1.00  0.71           C  
ATOM   1332  CD1 ILE A  84      10.846   4.971   2.325  1.00  0.69           C  
ATOM   1333  H   ILE A  84      10.103   7.522   0.883  1.00  0.57           H  
ATOM   1334  HA  ILE A  84       8.559   5.866   2.627  1.00  0.60           H  
ATOM   1335  HB  ILE A  84      10.351   8.165   3.445  1.00  0.67           H  
ATOM   1336 HG12 ILE A  84      11.702   6.908   1.962  1.00  0.87           H  
ATOM   1337 HG13 ILE A  84      12.078   6.232   3.547  1.00  0.86           H  
ATOM   1338 HG21 ILE A  84       8.941   6.021   4.828  1.00  1.01           H  
ATOM   1339 HG22 ILE A  84      10.676   5.962   5.131  1.00  1.30           H  
ATOM   1340 HG23 ILE A  84       9.767   7.428   5.498  1.00  1.32           H  
ATOM   1341 HD11 ILE A  84      10.280   4.491   3.110  1.00  1.29           H  
ATOM   1342 HD12 ILE A  84      10.225   5.082   1.448  1.00  1.15           H  
ATOM   1343 HD13 ILE A  84      11.707   4.367   2.082  1.00  1.29           H  
ATOM   1344  N   ARG A  85       7.728   9.034   2.566  1.00  0.53           N  
ATOM   1345  CA  ARG A  85       6.656   9.969   3.015  1.00  0.54           C  
ATOM   1346  C   ARG A  85       5.307   9.509   2.462  1.00  0.48           C  
ATOM   1347  O   ARG A  85       4.361   9.308   3.198  1.00  0.50           O  
ATOM   1348  CB  ARG A  85       6.962  11.379   2.515  1.00  0.60           C  
ATOM   1349  CG  ARG A  85       7.241  12.289   3.711  1.00  0.96           C  
ATOM   1350  CD  ARG A  85       7.928  13.566   3.233  1.00  1.24           C  
ATOM   1351  NE  ARG A  85       7.697  14.653   4.226  1.00  1.90           N  
ATOM   1352  CZ  ARG A  85       8.408  15.758   4.198  1.00  2.34           C  
ATOM   1353  NH1 ARG A  85       9.342  15.943   3.296  1.00  2.30           N  
ATOM   1354  NH2 ARG A  85       8.180  16.688   5.085  1.00  3.17           N  
ATOM   1355  H   ARG A  85       8.410   9.337   1.931  1.00  0.56           H  
ATOM   1356  HA  ARG A  85       6.616   9.973   4.092  1.00  0.57           H  
ATOM   1357  HB2 ARG A  85       7.828  11.352   1.870  1.00  0.85           H  
ATOM   1358  HB3 ARG A  85       6.114  11.759   1.965  1.00  0.84           H  
ATOM   1359  HG2 ARG A  85       6.308  12.540   4.196  1.00  1.47           H  
ATOM   1360  HG3 ARG A  85       7.883  11.776   4.412  1.00  1.36           H  
ATOM   1361  HD2 ARG A  85       8.989  13.388   3.134  1.00  1.57           H  
ATOM   1362  HD3 ARG A  85       7.522  13.858   2.277  1.00  1.55           H  
ATOM   1363  HE  ARG A  85       7.005  14.543   4.912  1.00  2.30           H  
ATOM   1364 HH11 ARG A  85       9.532  15.244   2.609  1.00  2.06           H  
ATOM   1365 HH12 ARG A  85       9.868  16.793   3.296  1.00  2.80           H  
ATOM   1366 HH21 ARG A  85       7.470  16.556   5.776  1.00  3.52           H  
ATOM   1367 HH22 ARG A  85       8.716  17.532   5.072  1.00  3.57           H  
ATOM   1368  N   PHE A  86       5.217   9.340   1.171  1.00  0.47           N  
ATOM   1369  CA  PHE A  86       3.937   8.884   0.553  1.00  0.48           C  
ATOM   1370  C   PHE A  86       3.447   7.627   1.279  1.00  0.47           C  
ATOM   1371  O   PHE A  86       2.262   7.369   1.378  1.00  0.52           O  
ATOM   1372  CB  PHE A  86       4.183   8.548  -0.920  1.00  0.52           C  
ATOM   1373  CG  PHE A  86       3.463   9.539  -1.804  1.00  0.60           C  
ATOM   1374  CD1 PHE A  86       2.125   9.321  -2.149  1.00  0.88           C  
ATOM   1375  CD2 PHE A  86       4.135  10.669  -2.283  1.00  1.04           C  
ATOM   1376  CE1 PHE A  86       1.457  10.235  -2.974  1.00  1.03           C  
ATOM   1377  CE2 PHE A  86       3.468  11.581  -3.109  1.00  1.20           C  
ATOM   1378  CZ  PHE A  86       2.129  11.365  -3.454  1.00  0.96           C  
ATOM   1379  H   PHE A  86       5.999   9.508   0.605  1.00  0.51           H  
ATOM   1380  HA  PHE A  86       3.194   9.665   0.631  1.00  0.50           H  
ATOM   1381  HB2 PHE A  86       5.243   8.592  -1.125  1.00  0.61           H  
ATOM   1382  HB3 PHE A  86       3.819   7.553  -1.127  1.00  0.60           H  
ATOM   1383  HD1 PHE A  86       1.606   8.450  -1.779  1.00  1.27           H  
ATOM   1384  HD2 PHE A  86       5.168  10.836  -2.017  1.00  1.44           H  
ATOM   1385  HE1 PHE A  86       0.424  10.067  -3.239  1.00  1.46           H  
ATOM   1386  HE2 PHE A  86       3.987  12.452  -3.480  1.00  1.67           H  
ATOM   1387  HZ  PHE A  86       1.614  12.069  -4.091  1.00  1.14           H  
ATOM   1388  N   LEU A  87       4.359   6.844   1.783  1.00  0.50           N  
ATOM   1389  CA  LEU A  87       3.974   5.597   2.498  1.00  0.54           C  
ATOM   1390  C   LEU A  87       3.299   5.932   3.827  1.00  0.49           C  
ATOM   1391  O   LEU A  87       2.227   5.448   4.118  1.00  0.51           O  
ATOM   1392  CB  LEU A  87       5.231   4.779   2.774  1.00  0.62           C  
ATOM   1393  CG  LEU A  87       5.150   3.455   2.023  1.00  0.96           C  
ATOM   1394  CD1 LEU A  87       6.404   2.639   2.321  1.00  1.71           C  
ATOM   1395  CD2 LEU A  87       3.914   2.679   2.488  1.00  1.67           C  
ATOM   1396  H   LEU A  87       5.308   7.072   1.685  1.00  0.55           H  
ATOM   1397  HA  LEU A  87       3.300   5.021   1.883  1.00  0.58           H  
ATOM   1398  HB2 LEU A  87       6.099   5.331   2.444  1.00  0.97           H  
ATOM   1399  HB3 LEU A  87       5.308   4.586   3.834  1.00  1.01           H  
ATOM   1400  HG  LEU A  87       5.085   3.644   0.962  1.00  1.77           H  
ATOM   1401 HD11 LEU A  87       7.080   3.228   2.923  1.00  2.09           H  
ATOM   1402 HD12 LEU A  87       6.131   1.744   2.859  1.00  2.34           H  
ATOM   1403 HD13 LEU A  87       6.888   2.369   1.395  1.00  2.24           H  
ATOM   1404 HD21 LEU A  87       3.630   3.014   3.475  1.00  2.06           H  
ATOM   1405 HD22 LEU A  87       3.100   2.852   1.801  1.00  2.25           H  
ATOM   1406 HD23 LEU A  87       4.142   1.623   2.519  1.00  2.18           H  
ATOM   1407  N   LYS A  88       3.927   6.741   4.639  1.00  0.49           N  
ATOM   1408  CA  LYS A  88       3.333   7.100   5.962  1.00  0.49           C  
ATOM   1409  C   LYS A  88       1.892   7.575   5.774  1.00  0.47           C  
ATOM   1410  O   LYS A  88       1.016   7.258   6.553  1.00  0.47           O  
ATOM   1411  CB  LYS A  88       4.148   8.228   6.596  1.00  0.57           C  
ATOM   1412  CG  LYS A  88       5.577   7.753   6.864  1.00  0.62           C  
ATOM   1413  CD  LYS A  88       6.384   8.901   7.473  1.00  0.88           C  
ATOM   1414  CE  LYS A  88       7.236   8.376   8.632  1.00  1.35           C  
ATOM   1415  NZ  LYS A  88       7.505   9.485   9.590  1.00  1.73           N  
ATOM   1416  H   LYS A  88       4.798   7.107   4.382  1.00  0.52           H  
ATOM   1417  HA  LYS A  88       3.347   6.238   6.611  1.00  0.51           H  
ATOM   1418  HB2 LYS A  88       4.171   9.075   5.924  1.00  0.66           H  
ATOM   1419  HB3 LYS A  88       3.689   8.523   7.528  1.00  0.86           H  
ATOM   1420  HG2 LYS A  88       5.556   6.917   7.550  1.00  0.80           H  
ATOM   1421  HG3 LYS A  88       6.035   7.445   5.936  1.00  0.71           H  
ATOM   1422  HD2 LYS A  88       7.027   9.329   6.718  1.00  1.48           H  
ATOM   1423  HD3 LYS A  88       5.708   9.658   7.842  1.00  1.50           H  
ATOM   1424  HE2 LYS A  88       6.706   7.584   9.138  1.00  1.86           H  
ATOM   1425  HE3 LYS A  88       8.172   7.997   8.248  1.00  1.98           H  
ATOM   1426  HZ1 LYS A  88       6.941  10.319   9.323  1.00  2.25           H  
ATOM   1427  HZ2 LYS A  88       7.246   9.185  10.551  1.00  1.95           H  
ATOM   1428  HZ3 LYS A  88       8.516   9.729   9.565  1.00  2.00           H  
ATOM   1429  N   ARG A  89       1.645   8.340   4.750  1.00  0.49           N  
ATOM   1430  CA  ARG A  89       0.267   8.848   4.512  1.00  0.51           C  
ATOM   1431  C   ARG A  89      -0.675   7.682   4.208  1.00  0.48           C  
ATOM   1432  O   ARG A  89      -1.798   7.642   4.669  1.00  0.50           O  
ATOM   1433  CB  ARG A  89       0.284   9.807   3.323  1.00  0.59           C  
ATOM   1434  CG  ARG A  89      -1.055  10.540   3.239  1.00  1.02           C  
ATOM   1435  CD  ARG A  89      -0.813  12.007   2.880  1.00  1.20           C  
ATOM   1436  NE  ARG A  89      -1.094  12.210   1.429  1.00  1.33           N  
ATOM   1437  CZ  ARG A  89      -1.212  13.416   0.924  1.00  1.57           C  
ATOM   1438  NH1 ARG A  89      -1.063  14.484   1.670  1.00  1.84           N  
ATOM   1439  NH2 ARG A  89      -1.476  13.554  -0.347  1.00  2.16           N  
ATOM   1440  H   ARG A  89       2.371   8.588   4.139  1.00  0.52           H  
ATOM   1441  HA  ARG A  89      -0.081   9.369   5.389  1.00  0.53           H  
ATOM   1442  HB2 ARG A  89       1.082  10.524   3.453  1.00  1.01           H  
ATOM   1443  HB3 ARG A  89       0.446   9.251   2.413  1.00  1.13           H  
ATOM   1444  HG2 ARG A  89      -1.670  10.079   2.479  1.00  1.75           H  
ATOM   1445  HG3 ARG A  89      -1.557  10.483   4.192  1.00  1.62           H  
ATOM   1446  HD2 ARG A  89      -1.469  12.635   3.462  1.00  1.59           H  
ATOM   1447  HD3 ARG A  89       0.214  12.267   3.091  1.00  1.77           H  
ATOM   1448  HE  ARG A  89      -1.198  11.429   0.845  1.00  1.86           H  
ATOM   1449 HH11 ARG A  89      -0.856  14.401   2.644  1.00  2.04           H  
ATOM   1450 HH12 ARG A  89      -1.158  15.391   1.261  1.00  2.19           H  
ATOM   1451 HH21 ARG A  89      -1.587  12.745  -0.925  1.00  2.64           H  
ATOM   1452 HH22 ARG A  89      -1.569  14.467  -0.741  1.00  2.38           H  
ATOM   1453  N   LEU A  90      -0.235   6.740   3.421  1.00  0.49           N  
ATOM   1454  CA  LEU A  90      -1.118   5.588   3.075  1.00  0.51           C  
ATOM   1455  C   LEU A  90      -1.173   4.570   4.223  1.00  0.50           C  
ATOM   1456  O   LEU A  90      -1.989   3.675   4.218  1.00  0.52           O  
ATOM   1457  CB  LEU A  90      -0.584   4.901   1.820  1.00  0.57           C  
ATOM   1458  CG  LEU A  90      -1.745   4.239   1.081  1.00  0.57           C  
ATOM   1459  CD1 LEU A  90      -2.427   5.267   0.174  1.00  1.05           C  
ATOM   1460  CD2 LEU A  90      -1.215   3.083   0.234  1.00  1.12           C  
ATOM   1461  H   LEU A  90       0.670   6.797   3.048  1.00  0.52           H  
ATOM   1462  HA  LEU A  90      -2.115   5.954   2.880  1.00  0.54           H  
ATOM   1463  HB2 LEU A  90      -0.117   5.635   1.179  1.00  0.85           H  
ATOM   1464  HB3 LEU A  90       0.139   4.151   2.098  1.00  0.80           H  
ATOM   1465  HG  LEU A  90      -2.460   3.863   1.799  1.00  1.10           H  
ATOM   1466 HD11 LEU A  90      -2.490   6.214   0.687  1.00  1.75           H  
ATOM   1467 HD12 LEU A  90      -1.850   5.385  -0.731  1.00  1.57           H  
ATOM   1468 HD13 LEU A  90      -3.421   4.925  -0.075  1.00  1.43           H  
ATOM   1469 HD21 LEU A  90      -0.177   3.260  -0.008  1.00  1.61           H  
ATOM   1470 HD22 LEU A  90      -1.304   2.159   0.786  1.00  1.80           H  
ATOM   1471 HD23 LEU A  90      -1.790   3.014  -0.675  1.00  1.66           H  
ATOM   1472  N   ASP A  91      -0.328   4.687   5.207  1.00  0.50           N  
ATOM   1473  CA  ASP A  91      -0.372   3.707   6.327  1.00  0.52           C  
ATOM   1474  C   ASP A  91      -1.454   4.126   7.321  1.00  0.50           C  
ATOM   1475  O   ASP A  91      -2.060   3.307   7.982  1.00  0.55           O  
ATOM   1476  CB  ASP A  91       0.986   3.681   7.034  1.00  0.54           C  
ATOM   1477  CG  ASP A  91       1.047   2.481   7.983  1.00  0.93           C  
ATOM   1478  OD1 ASP A  91       0.196   2.396   8.854  1.00  1.68           O  
ATOM   1479  OD2 ASP A  91       1.943   1.670   7.822  1.00  1.43           O  
ATOM   1480  H   ASP A  91       0.326   5.411   5.216  1.00  0.51           H  
ATOM   1481  HA  ASP A  91      -0.596   2.723   5.940  1.00  0.57           H  
ATOM   1482  HB2 ASP A  91       1.772   3.599   6.298  1.00  0.87           H  
ATOM   1483  HB3 ASP A  91       1.114   4.591   7.600  1.00  0.77           H  
ATOM   1484  N   ARG A  92      -1.686   5.402   7.436  1.00  0.48           N  
ATOM   1485  CA  ARG A  92      -2.713   5.897   8.391  1.00  0.50           C  
ATOM   1486  C   ARG A  92      -4.073   6.016   7.687  1.00  0.46           C  
ATOM   1487  O   ARG A  92      -5.112   5.840   8.292  1.00  0.48           O  
ATOM   1488  CB  ARG A  92      -2.249   7.277   8.901  1.00  0.55           C  
ATOM   1489  CG  ARG A  92      -2.904   7.661  10.241  1.00  1.04           C  
ATOM   1490  CD  ARG A  92      -2.917   6.476  11.212  1.00  1.29           C  
ATOM   1491  NE  ARG A  92      -2.697   6.958  12.607  1.00  2.00           N  
ATOM   1492  CZ  ARG A  92      -3.036   6.218  13.642  1.00  2.63           C  
ATOM   1493  NH1 ARG A  92      -3.625   5.055  13.490  1.00  2.88           N  
ATOM   1494  NH2 ARG A  92      -2.788   6.652  14.846  1.00  3.45           N  
ATOM   1495  H   ARG A  92      -1.176   6.042   6.899  1.00  0.51           H  
ATOM   1496  HA  ARG A  92      -2.793   5.204   9.207  1.00  0.55           H  
ATOM   1497  HB2 ARG A  92      -1.176   7.263   9.028  1.00  0.74           H  
ATOM   1498  HB3 ARG A  92      -2.503   8.024   8.161  1.00  0.89           H  
ATOM   1499  HG2 ARG A  92      -2.343   8.472  10.684  1.00  1.71           H  
ATOM   1500  HG3 ARG A  92      -3.916   7.987  10.063  1.00  1.73           H  
ATOM   1501  HD2 ARG A  92      -3.874   5.978  11.142  1.00  1.68           H  
ATOM   1502  HD3 ARG A  92      -2.127   5.788  10.955  1.00  1.73           H  
ATOM   1503  HE  ARG A  92      -2.278   7.832  12.755  1.00  2.36           H  
ATOM   1504 HH11 ARG A  92      -3.830   4.701  12.581  1.00  2.74           H  
ATOM   1505 HH12 ARG A  92      -3.875   4.518  14.296  1.00  3.58           H  
ATOM   1506 HH21 ARG A  92      -2.344   7.539  14.978  1.00  3.70           H  
ATOM   1507 HH22 ARG A  92      -3.043   6.099  15.640  1.00  3.99           H  
ATOM   1508  N   ASN A  93      -4.075   6.325   6.419  1.00  0.45           N  
ATOM   1509  CA  ASN A  93      -5.371   6.480   5.687  1.00  0.46           C  
ATOM   1510  C   ASN A  93      -5.895   5.130   5.177  1.00  0.48           C  
ATOM   1511  O   ASN A  93      -7.066   4.833   5.298  1.00  0.61           O  
ATOM   1512  CB  ASN A  93      -5.162   7.412   4.491  1.00  0.51           C  
ATOM   1513  CG  ASN A  93      -4.879   8.831   4.989  1.00  0.67           C  
ATOM   1514  OD1 ASN A  93      -3.993   9.039   5.795  1.00  1.43           O  
ATOM   1515  ND2 ASN A  93      -5.597   9.823   4.538  1.00  1.27           N  
ATOM   1516  H   ASN A  93      -3.228   6.474   5.950  1.00  0.47           H  
ATOM   1517  HA  ASN A  93      -6.102   6.917   6.349  1.00  0.46           H  
ATOM   1518  HB2 ASN A  93      -4.326   7.061   3.904  1.00  0.67           H  
ATOM   1519  HB3 ASN A  93      -6.053   7.419   3.882  1.00  0.65           H  
ATOM   1520 HD21 ASN A  93      -6.310   9.653   3.887  1.00  1.97           H  
ATOM   1521 HD22 ASN A  93      -5.423  10.735   4.849  1.00  1.43           H  
ATOM   1522  N   LEU A  94      -5.053   4.328   4.580  1.00  0.51           N  
ATOM   1523  CA  LEU A  94      -5.524   3.017   4.033  1.00  0.55           C  
ATOM   1524  C   LEU A  94      -6.301   2.229   5.094  1.00  0.49           C  
ATOM   1525  O   LEU A  94      -7.441   1.867   4.888  1.00  0.57           O  
ATOM   1526  CB  LEU A  94      -4.322   2.199   3.559  1.00  0.64           C  
ATOM   1527  CG  LEU A  94      -4.790   1.102   2.602  1.00  0.70           C  
ATOM   1528  CD1 LEU A  94      -4.752   1.631   1.167  1.00  1.14           C  
ATOM   1529  CD2 LEU A  94      -3.860  -0.107   2.722  1.00  1.07           C  
ATOM   1530  H   LEU A  94      -4.115   4.597   4.469  1.00  0.60           H  
ATOM   1531  HA  LEU A  94      -6.174   3.204   3.191  1.00  0.64           H  
ATOM   1532  HB2 LEU A  94      -3.632   2.846   3.043  1.00  0.90           H  
ATOM   1533  HB3 LEU A  94      -3.831   1.749   4.409  1.00  0.89           H  
ATOM   1534  HG  LEU A  94      -5.799   0.812   2.853  1.00  1.18           H  
ATOM   1535 HD11 LEU A  94      -5.052   2.669   1.157  1.00  1.51           H  
ATOM   1536 HD12 LEU A  94      -3.749   1.542   0.777  1.00  1.79           H  
ATOM   1537 HD13 LEU A  94      -5.429   1.055   0.552  1.00  1.60           H  
ATOM   1538 HD21 LEU A  94      -3.224   0.012   3.587  1.00  1.55           H  
ATOM   1539 HD22 LEU A  94      -4.449  -1.005   2.829  1.00  1.54           H  
ATOM   1540 HD23 LEU A  94      -3.250  -0.180   1.835  1.00  1.59           H  
ATOM   1541  N   TRP A  95      -5.703   1.948   6.221  1.00  0.49           N  
ATOM   1542  CA  TRP A  95      -6.435   1.173   7.266  1.00  0.59           C  
ATOM   1543  C   TRP A  95      -7.207   2.116   8.187  1.00  0.50           C  
ATOM   1544  O   TRP A  95      -8.157   1.716   8.830  1.00  0.53           O  
ATOM   1545  CB  TRP A  95      -5.445   0.337   8.071  1.00  0.82           C  
ATOM   1546  CG  TRP A  95      -5.102   1.007   9.356  1.00  0.74           C  
ATOM   1547  CD1 TRP A  95      -4.505   2.205   9.458  1.00  1.39           C  
ATOM   1548  CD2 TRP A  95      -5.298   0.525  10.715  1.00  0.96           C  
ATOM   1549  NE1 TRP A  95      -4.330   2.507  10.799  1.00  1.54           N  
ATOM   1550  CE2 TRP A  95      -4.804   1.496  11.615  1.00  1.05           C  
ATOM   1551  CE3 TRP A  95      -5.858  -0.646  11.245  1.00  1.87           C  
ATOM   1552  CZ2 TRP A  95      -4.860   1.304  12.998  1.00  1.28           C  
ATOM   1553  CZ3 TRP A  95      -5.915  -0.844  12.631  1.00  2.31           C  
ATOM   1554  CH2 TRP A  95      -5.419   0.130  13.507  1.00  1.78           C  
ATOM   1555  H   TRP A  95      -4.781   2.239   6.376  1.00  0.51           H  
ATOM   1556  HA  TRP A  95      -7.137   0.511   6.780  1.00  0.72           H  
ATOM   1557  HB2 TRP A  95      -5.883  -0.618   8.285  1.00  1.23           H  
ATOM   1558  HB3 TRP A  95      -4.548   0.203   7.491  1.00  1.08           H  
ATOM   1559  HD1 TRP A  95      -4.222   2.822   8.626  1.00  2.02           H  
ATOM   1560  HE1 TRP A  95      -3.921   3.329  11.145  1.00  2.18           H  
ATOM   1561  HE3 TRP A  95      -6.244  -1.397  10.580  1.00  2.40           H  
ATOM   1562  HZ2 TRP A  95      -4.478   2.056  13.670  1.00  1.52           H  
ATOM   1563  HZ3 TRP A  95      -6.345  -1.752  13.026  1.00  3.16           H  
ATOM   1564  HH2 TRP A  95      -5.466  -0.028  14.574  1.00  2.15           H  
ATOM   1565  N   GLY A  96      -6.815   3.360   8.258  1.00  0.52           N  
ATOM   1566  CA  GLY A  96      -7.548   4.322   9.132  1.00  0.63           C  
ATOM   1567  C   GLY A  96      -9.038   4.274   8.780  1.00  0.66           C  
ATOM   1568  O   GLY A  96      -9.895   4.444   9.626  1.00  0.76           O  
ATOM   1569  H   GLY A  96      -6.044   3.662   7.733  1.00  0.52           H  
ATOM   1570  HA2 GLY A  96      -7.409   4.045  10.168  1.00  0.68           H  
ATOM   1571  HA3 GLY A  96      -7.175   5.320   8.969  1.00  0.74           H  
ATOM   1572  N   LEU A  97      -9.350   4.023   7.536  1.00  0.66           N  
ATOM   1573  CA  LEU A  97     -10.778   3.939   7.123  1.00  0.82           C  
ATOM   1574  C   LEU A  97     -11.339   2.593   7.577  1.00  0.78           C  
ATOM   1575  O   LEU A  97     -12.476   2.485   7.995  1.00  0.92           O  
ATOM   1576  CB  LEU A  97     -10.876   4.043   5.598  1.00  0.97           C  
ATOM   1577  CG  LEU A  97     -12.231   4.635   5.209  1.00  1.06           C  
ATOM   1578  CD1 LEU A  97     -12.048   6.094   4.787  1.00  1.63           C  
ATOM   1579  CD2 LEU A  97     -12.818   3.839   4.040  1.00  1.37           C  
ATOM   1580  H   LEU A  97      -8.641   3.876   6.875  1.00  0.61           H  
ATOM   1581  HA  LEU A  97     -11.339   4.742   7.580  1.00  0.97           H  
ATOM   1582  HB2 LEU A  97     -10.085   4.679   5.230  1.00  1.45           H  
ATOM   1583  HB3 LEU A  97     -10.778   3.059   5.165  1.00  1.26           H  
ATOM   1584  HG  LEU A  97     -12.902   4.585   6.055  1.00  1.53           H  
ATOM   1585 HD11 LEU A  97     -11.073   6.220   4.339  1.00  2.03           H  
ATOM   1586 HD12 LEU A  97     -12.810   6.361   4.071  1.00  2.07           H  
ATOM   1587 HD13 LEU A  97     -12.129   6.734   5.654  1.00  2.14           H  
ATOM   1588 HD21 LEU A  97     -12.059   3.189   3.630  1.00  1.63           H  
ATOM   1589 HD22 LEU A  97     -13.650   3.245   4.389  1.00  1.93           H  
ATOM   1590 HD23 LEU A  97     -13.159   4.521   3.275  1.00  1.90           H  
ATOM   1591  N   ALA A  98     -10.540   1.564   7.500  1.00  0.70           N  
ATOM   1592  CA  ALA A  98     -11.000   0.212   7.925  1.00  0.83           C  
ATOM   1593  C   ALA A  98     -11.564   0.284   9.344  1.00  0.99           C  
ATOM   1594  O   ALA A  98     -12.584  -0.300   9.648  1.00  1.18           O  
ATOM   1595  CB  ALA A  98      -9.813  -0.754   7.896  1.00  0.83           C  
ATOM   1596  H   ALA A  98      -9.629   1.681   7.159  1.00  0.64           H  
ATOM   1597  HA  ALA A  98     -11.765  -0.137   7.250  1.00  0.94           H  
ATOM   1598  HB1 ALA A  98      -9.077  -0.399   7.188  1.00  1.27           H  
ATOM   1599  HB2 ALA A  98      -9.367  -0.806   8.878  1.00  1.40           H  
ATOM   1600  HB3 ALA A  98     -10.153  -1.735   7.602  1.00  1.23           H  
ATOM   1601  N   GLY A  99     -10.903   0.992  10.218  1.00  1.01           N  
ATOM   1602  CA  GLY A  99     -11.398   1.098  11.619  1.00  1.28           C  
ATOM   1603  C   GLY A  99     -11.228  -0.251  12.320  1.00  1.43           C  
ATOM   1604  O   GLY A  99     -12.146  -0.767  12.925  1.00  1.94           O  
ATOM   1605  H   GLY A  99     -10.080   1.453   9.951  1.00  0.93           H  
ATOM   1606  HA2 GLY A  99     -10.830   1.853  12.145  1.00  1.27           H  
ATOM   1607  HA3 GLY A  99     -12.443   1.369  11.614  1.00  1.51           H  
ATOM   1608  N   LEU A 100     -10.061  -0.827  12.236  1.00  1.30           N  
ATOM   1609  CA  LEU A 100      -9.831  -2.145  12.890  1.00  1.56           C  
ATOM   1610  C   LEU A 100      -8.720  -2.013  13.931  1.00  1.40           C  
ATOM   1611  O   LEU A 100      -8.170  -0.950  14.134  1.00  1.90           O  
ATOM   1612  CB  LEU A 100      -9.410  -3.167  11.831  1.00  1.96           C  
ATOM   1613  CG  LEU A 100     -10.178  -4.471  12.041  1.00  2.58           C  
ATOM   1614  CD1 LEU A 100     -11.255  -4.609  10.962  1.00  3.02           C  
ATOM   1615  CD2 LEU A 100      -9.209  -5.653  11.946  1.00  3.30           C  
ATOM   1616  H   LEU A 100      -9.336  -0.394  11.738  1.00  1.30           H  
ATOM   1617  HA  LEU A 100     -10.740  -2.476  13.369  1.00  1.91           H  
ATOM   1618  HB2 LEU A 100      -9.628  -2.775  10.848  1.00  1.96           H  
ATOM   1619  HB3 LEU A 100      -8.351  -3.358  11.917  1.00  2.06           H  
ATOM   1620  HG  LEU A 100     -10.644  -4.462  13.016  1.00  2.99           H  
ATOM   1621 HD11 LEU A 100     -11.465  -3.638  10.538  1.00  3.39           H  
ATOM   1622 HD12 LEU A 100     -10.902  -5.272  10.186  1.00  3.51           H  
ATOM   1623 HD13 LEU A 100     -12.155  -5.013  11.399  1.00  3.22           H  
ATOM   1624 HD21 LEU A 100      -8.233  -5.347  12.292  1.00  3.56           H  
ATOM   1625 HD22 LEU A 100      -9.569  -6.465  12.559  1.00  3.76           H  
ATOM   1626 HD23 LEU A 100      -9.141  -5.980  10.919  1.00  3.74           H  
ATOM   1627  N   ASN A 101      -8.383  -3.087  14.590  1.00  1.20           N  
ATOM   1628  CA  ASN A 101      -7.299  -3.028  15.608  1.00  1.21           C  
ATOM   1629  C   ASN A 101      -6.201  -4.025  15.224  1.00  1.08           C  
ATOM   1630  O   ASN A 101      -5.173  -3.657  14.689  1.00  1.52           O  
ATOM   1631  CB  ASN A 101      -7.863  -3.386  16.985  1.00  1.54           C  
ATOM   1632  CG  ASN A 101      -7.688  -2.200  17.935  1.00  2.41           C  
ATOM   1633  OD1 ASN A 101      -8.331  -1.182  17.779  1.00  3.07           O  
ATOM   1634  ND2 ASN A 101      -6.836  -2.289  18.920  1.00  3.03           N  
ATOM   1635  H   ASN A 101      -8.839  -3.935  14.409  1.00  1.45           H  
ATOM   1636  HA  ASN A 101      -6.883  -2.028  15.634  1.00  1.50           H  
ATOM   1637  HB2 ASN A 101      -8.912  -3.624  16.893  1.00  2.10           H  
ATOM   1638  HB3 ASN A 101      -7.333  -4.239  17.381  1.00  1.44           H  
ATOM   1639 HD21 ASN A 101      -6.317  -3.112  19.045  1.00  2.96           H  
ATOM   1640 HD22 ASN A 101      -6.716  -1.536  19.534  1.00  3.83           H  
ATOM   1641  N   SER A 102      -6.413  -5.286  15.494  1.00  1.21           N  
ATOM   1642  CA  SER A 102      -5.387  -6.310  15.147  1.00  1.55           C  
ATOM   1643  C   SER A 102      -5.658  -6.866  13.746  1.00  1.20           C  
ATOM   1644  O   SER A 102      -6.791  -7.040  13.342  1.00  1.24           O  
ATOM   1645  CB  SER A 102      -5.442  -7.450  16.163  1.00  2.29           C  
ATOM   1646  OG  SER A 102      -4.258  -7.435  16.951  1.00  2.50           O  
ATOM   1647  H   SER A 102      -7.250  -5.563  15.923  1.00  1.49           H  
ATOM   1648  HA  SER A 102      -4.407  -5.857  15.168  1.00  1.85           H  
ATOM   1649  HB2 SER A 102      -6.297  -7.323  16.804  1.00  2.77           H  
ATOM   1650  HB3 SER A 102      -5.525  -8.394  15.639  1.00  2.70           H  
ATOM   1651  HG  SER A 102      -4.080  -6.524  17.198  1.00  2.65           H  
ATOM   1652  N   CYS A 103      -4.622  -7.157  13.010  1.00  1.10           N  
ATOM   1653  CA  CYS A 103      -4.802  -7.716  11.641  1.00  0.88           C  
ATOM   1654  C   CYS A 103      -3.681  -8.716  11.377  1.00  0.94           C  
ATOM   1655  O   CYS A 103      -2.736  -8.416  10.677  1.00  0.95           O  
ATOM   1656  CB  CYS A 103      -4.727  -6.594  10.612  1.00  0.96           C  
ATOM   1657  SG  CYS A 103      -6.358  -5.839  10.437  1.00  0.96           S  
ATOM   1658  H   CYS A 103      -3.719  -7.017  13.363  1.00  1.34           H  
ATOM   1659  HA  CYS A 103      -5.760  -8.209  11.570  1.00  0.97           H  
ATOM   1660  HB2 CYS A 103      -4.018  -5.848  10.942  1.00  1.60           H  
ATOM   1661  HB3 CYS A 103      -4.412  -6.997   9.661  1.00  1.46           H  
ATOM   1662  N   PRO A 104      -3.816  -9.868  11.971  1.00  1.19           N  
ATOM   1663  CA  PRO A 104      -2.819 -10.943  11.851  1.00  1.32           C  
ATOM   1664  C   PRO A 104      -2.587 -11.342  10.389  1.00  1.07           C  
ATOM   1665  O   PRO A 104      -3.169 -12.288   9.896  1.00  1.22           O  
ATOM   1666  CB  PRO A 104      -3.413 -12.118  12.643  1.00  1.71           C  
ATOM   1667  CG  PRO A 104      -4.760 -11.646  13.248  1.00  1.84           C  
ATOM   1668  CD  PRO A 104      -4.983 -10.192  12.810  1.00  1.48           C  
ATOM   1669  HA  PRO A 104      -1.889 -10.639  12.304  1.00  1.43           H  
ATOM   1670  HB2 PRO A 104      -3.580 -12.958  11.982  1.00  1.73           H  
ATOM   1671  HB3 PRO A 104      -2.741 -12.403  13.437  1.00  1.94           H  
ATOM   1672  HG2 PRO A 104      -5.564 -12.269  12.881  1.00  1.97           H  
ATOM   1673  HG3 PRO A 104      -4.716 -11.697  14.325  1.00  2.12           H  
ATOM   1674  HD2 PRO A 104      -5.896 -10.108  12.237  1.00  1.44           H  
ATOM   1675  HD3 PRO A 104      -5.014  -9.540  13.668  1.00  1.59           H  
ATOM   1676  N   VAL A 105      -1.710 -10.660   9.702  1.00  0.90           N  
ATOM   1677  CA  VAL A 105      -1.422 -11.053   8.297  1.00  0.81           C  
ATOM   1678  C   VAL A 105      -0.573 -12.325   8.374  1.00  0.99           C  
ATOM   1679  O   VAL A 105       0.424 -12.368   9.070  1.00  1.23           O  
ATOM   1680  CB  VAL A 105      -0.669  -9.916   7.575  1.00  0.89           C  
ATOM   1681  CG1 VAL A 105       0.840 -10.046   7.791  1.00  1.76           C  
ATOM   1682  CG2 VAL A 105      -0.971  -9.977   6.076  1.00  1.92           C  
ATOM   1683  H   VAL A 105      -1.219  -9.922  10.117  1.00  1.02           H  
ATOM   1684  HA  VAL A 105      -2.350 -11.267   7.783  1.00  0.90           H  
ATOM   1685  HB  VAL A 105      -1.002  -8.965   7.966  1.00  1.08           H  
ATOM   1686 HG11 VAL A 105       1.048 -10.128   8.847  1.00  2.31           H  
ATOM   1687 HG12 VAL A 105       1.202 -10.927   7.282  1.00  2.21           H  
ATOM   1688 HG13 VAL A 105       1.337  -9.172   7.394  1.00  2.26           H  
ATOM   1689 HG21 VAL A 105      -1.403 -10.936   5.833  1.00  2.52           H  
ATOM   1690 HG22 VAL A 105      -1.668  -9.192   5.816  1.00  2.51           H  
ATOM   1691 HG23 VAL A 105      -0.056  -9.844   5.519  1.00  2.39           H  
ATOM   1692  N   LYS A 106      -0.971 -13.390   7.733  1.00  1.13           N  
ATOM   1693  CA  LYS A 106      -0.165 -14.636   7.871  1.00  1.41           C  
ATOM   1694  C   LYS A 106      -0.409 -15.617   6.719  1.00  1.18           C  
ATOM   1695  O   LYS A 106       0.500 -16.304   6.304  1.00  1.60           O  
ATOM   1696  CB  LYS A 106      -0.538 -15.314   9.190  1.00  2.10           C  
ATOM   1697  CG  LYS A 106       0.648 -15.256  10.151  1.00  2.70           C  
ATOM   1698  CD  LYS A 106       0.193 -15.683  11.550  1.00  3.28           C  
ATOM   1699  CE  LYS A 106      -0.105 -17.187  11.555  1.00  4.00           C  
ATOM   1700  NZ  LYS A 106       1.177 -17.945  11.633  1.00  4.64           N  
ATOM   1701  H   LYS A 106      -1.799 -13.381   7.209  1.00  1.22           H  
ATOM   1702  HA  LYS A 106       0.882 -14.377   7.898  1.00  1.57           H  
ATOM   1703  HB2 LYS A 106      -1.383 -14.804   9.630  1.00  2.40           H  
ATOM   1704  HB3 LYS A 106      -0.797 -16.345   9.004  1.00  2.25           H  
ATOM   1705  HG2 LYS A 106       1.423 -15.924   9.804  1.00  2.82           H  
ATOM   1706  HG3 LYS A 106       1.031 -14.246  10.190  1.00  3.22           H  
ATOM   1707  HD2 LYS A 106       0.975 -15.466  12.263  1.00  3.66           H  
ATOM   1708  HD3 LYS A 106      -0.701 -15.138  11.821  1.00  3.34           H  
ATOM   1709  HE2 LYS A 106      -0.723 -17.432  12.407  1.00  4.22           H  
ATOM   1710  HE3 LYS A 106      -0.625 -17.454  10.647  1.00  4.28           H  
ATOM   1711  HZ1 LYS A 106       1.864 -17.530  10.973  1.00  4.81           H  
ATOM   1712  HZ2 LYS A 106       1.552 -17.894  12.602  1.00  4.91           H  
ATOM   1713  HZ3 LYS A 106       1.009 -18.939  11.381  1.00  5.03           H  
ATOM   1714  N   GLU A 107      -1.611 -15.723   6.211  1.00  1.21           N  
ATOM   1715  CA  GLU A 107      -1.846 -16.702   5.104  1.00  1.25           C  
ATOM   1716  C   GLU A 107      -1.267 -16.153   3.792  1.00  1.03           C  
ATOM   1717  O   GLU A 107      -1.937 -15.529   2.996  1.00  1.55           O  
ATOM   1718  CB  GLU A 107      -3.351 -17.012   4.973  1.00  1.76           C  
ATOM   1719  CG  GLU A 107      -4.131 -15.791   4.472  1.00  2.19           C  
ATOM   1720  CD  GLU A 107      -5.590 -15.900   4.918  1.00  2.97           C  
ATOM   1721  OE1 GLU A 107      -5.831 -15.832   6.112  1.00  3.45           O  
ATOM   1722  OE2 GLU A 107      -6.442 -16.050   4.057  1.00  3.55           O  
ATOM   1723  H   GLU A 107      -2.349 -15.183   6.562  1.00  1.63           H  
ATOM   1724  HA  GLU A 107      -1.323 -17.618   5.344  1.00  1.43           H  
ATOM   1725  HB2 GLU A 107      -3.486 -17.828   4.278  1.00  2.02           H  
ATOM   1726  HB3 GLU A 107      -3.736 -17.305   5.940  1.00  2.36           H  
ATOM   1727  HG2 GLU A 107      -3.694 -14.891   4.875  1.00  2.66           H  
ATOM   1728  HG3 GLU A 107      -4.094 -15.761   3.393  1.00  2.42           H  
ATOM   1729  N   ALA A 108      -0.006 -16.385   3.564  1.00  0.85           N  
ATOM   1730  CA  ALA A 108       0.629 -15.883   2.322  1.00  0.84           C  
ATOM   1731  C   ALA A 108       2.079 -16.359   2.258  1.00  0.80           C  
ATOM   1732  O   ALA A 108       2.790 -16.362   3.243  1.00  0.84           O  
ATOM   1733  CB  ALA A 108       0.603 -14.356   2.317  1.00  1.24           C  
ATOM   1734  H   ALA A 108       0.525 -16.891   4.210  1.00  1.20           H  
ATOM   1735  HA  ALA A 108       0.088 -16.255   1.465  1.00  1.14           H  
ATOM   1736  HB1 ALA A 108      -0.345 -14.008   2.696  1.00  1.61           H  
ATOM   1737  HB2 ALA A 108       1.399 -13.980   2.940  1.00  1.59           H  
ATOM   1738  HB3 ALA A 108       0.737 -14.000   1.308  1.00  1.81           H  
ATOM   1739  N   ASP A 109       2.525 -16.737   1.096  1.00  0.95           N  
ATOM   1740  CA  ASP A 109       3.932 -17.186   0.951  1.00  1.04           C  
ATOM   1741  C   ASP A 109       4.784 -15.972   0.589  1.00  0.96           C  
ATOM   1742  O   ASP A 109       4.318 -14.850   0.613  1.00  1.39           O  
ATOM   1743  CB  ASP A 109       4.030 -18.238  -0.155  1.00  1.29           C  
ATOM   1744  CG  ASP A 109       3.994 -19.636   0.467  1.00  1.70           C  
ATOM   1745  OD1 ASP A 109       4.822 -19.903   1.322  1.00  2.18           O  
ATOM   1746  OD2 ASP A 109       3.138 -20.414   0.078  1.00  2.15           O  
ATOM   1747  H   ASP A 109       1.937 -16.708   0.313  1.00  1.12           H  
ATOM   1748  HA  ASP A 109       4.276 -17.605   1.886  1.00  1.09           H  
ATOM   1749  HB2 ASP A 109       3.199 -18.124  -0.835  1.00  1.41           H  
ATOM   1750  HB3 ASP A 109       4.957 -18.110  -0.693  1.00  1.46           H  
ATOM   1751  N   GLN A 110       6.025 -16.175   0.262  1.00  0.85           N  
ATOM   1752  CA  GLN A 110       6.887 -15.014  -0.090  1.00  0.80           C  
ATOM   1753  C   GLN A 110       6.635 -14.613  -1.543  1.00  0.74           C  
ATOM   1754  O   GLN A 110       7.218 -15.156  -2.459  1.00  0.79           O  
ATOM   1755  CB  GLN A 110       8.356 -15.400   0.078  1.00  0.85           C  
ATOM   1756  CG  GLN A 110       9.060 -14.392   0.990  1.00  0.96           C  
ATOM   1757  CD  GLN A 110       9.414 -15.066   2.316  1.00  1.32           C  
ATOM   1758  OE1 GLN A 110       9.685 -16.251   2.357  1.00  1.77           O  
ATOM   1759  NE2 GLN A 110       9.423 -14.359   3.414  1.00  1.82           N  
ATOM   1760  H   GLN A 110       6.392 -17.083   0.250  1.00  1.15           H  
ATOM   1761  HA  GLN A 110       6.650 -14.183   0.559  1.00  0.81           H  
ATOM   1762  HB2 GLN A 110       8.417 -16.385   0.515  1.00  1.29           H  
ATOM   1763  HB3 GLN A 110       8.836 -15.404  -0.887  1.00  1.32           H  
ATOM   1764  HG2 GLN A 110       9.964 -14.045   0.510  1.00  1.47           H  
ATOM   1765  HG3 GLN A 110       8.408 -13.552   1.177  1.00  1.26           H  
ATOM   1766 HE21 GLN A 110       9.204 -13.404   3.382  1.00  2.24           H  
ATOM   1767 HE22 GLN A 110       9.647 -14.783   4.267  1.00  2.16           H  
ATOM   1768  N   SER A 111       5.785 -13.652  -1.757  1.00  0.74           N  
ATOM   1769  CA  SER A 111       5.508 -13.197  -3.146  1.00  0.71           C  
ATOM   1770  C   SER A 111       6.451 -12.038  -3.452  1.00  0.70           C  
ATOM   1771  O   SER A 111       7.219 -11.636  -2.612  1.00  1.07           O  
ATOM   1772  CB  SER A 111       4.051 -12.731  -3.240  1.00  0.73           C  
ATOM   1773  OG  SER A 111       3.995 -11.428  -3.806  1.00  1.26           O  
ATOM   1774  H   SER A 111       5.337 -13.214  -1.001  1.00  0.82           H  
ATOM   1775  HA  SER A 111       5.683 -14.007  -3.839  1.00  0.73           H  
ATOM   1776  HB2 SER A 111       3.494 -13.410  -3.863  1.00  1.22           H  
ATOM   1777  HB3 SER A 111       3.619 -12.721  -2.249  1.00  1.23           H  
ATOM   1778  HG  SER A 111       3.077 -11.151  -3.824  1.00  1.77           H  
ATOM   1779  N   THR A 112       6.406 -11.489  -4.630  1.00  0.65           N  
ATOM   1780  CA  THR A 112       7.306 -10.345  -4.934  1.00  0.61           C  
ATOM   1781  C   THR A 112       6.498  -9.053  -4.821  1.00  0.55           C  
ATOM   1782  O   THR A 112       5.355  -8.993  -5.230  1.00  0.50           O  
ATOM   1783  CB  THR A 112       7.866 -10.489  -6.351  1.00  0.66           C  
ATOM   1784  OG1 THR A 112       6.798 -10.461  -7.287  1.00  0.72           O  
ATOM   1785  CG2 THR A 112       8.620 -11.814  -6.467  1.00  0.70           C  
ATOM   1786  H   THR A 112       5.776 -11.817  -5.305  1.00  0.95           H  
ATOM   1787  HA  THR A 112       8.119 -10.326  -4.222  1.00  0.62           H  
ATOM   1788  HB  THR A 112       8.545  -9.675  -6.554  1.00  0.68           H  
ATOM   1789  HG1 THR A 112       6.773 -11.312  -7.732  1.00  1.12           H  
ATOM   1790 HG21 THR A 112       8.043 -12.599  -6.001  1.00  1.20           H  
ATOM   1791 HG22 THR A 112       8.773 -12.051  -7.509  1.00  1.16           H  
ATOM   1792 HG23 THR A 112       9.577 -11.729  -5.973  1.00  1.24           H  
ATOM   1793  N   LEU A 113       7.065  -8.016  -4.262  1.00  0.59           N  
ATOM   1794  CA  LEU A 113       6.294  -6.747  -4.128  1.00  0.58           C  
ATOM   1795  C   LEU A 113       5.905  -6.212  -5.512  1.00  0.54           C  
ATOM   1796  O   LEU A 113       5.058  -5.357  -5.627  1.00  0.57           O  
ATOM   1797  CB  LEU A 113       7.117  -5.691  -3.387  1.00  0.64           C  
ATOM   1798  CG  LEU A 113       6.165  -4.630  -2.825  1.00  0.71           C  
ATOM   1799  CD1 LEU A 113       5.901  -4.908  -1.344  1.00  1.02           C  
ATOM   1800  CD2 LEU A 113       6.789  -3.242  -2.976  1.00  1.16           C  
ATOM   1801  H   LEU A 113       7.985  -8.074  -3.928  1.00  0.65           H  
ATOM   1802  HA  LEU A 113       5.393  -6.945  -3.567  1.00  0.59           H  
ATOM   1803  HB2 LEU A 113       7.660  -6.159  -2.578  1.00  0.74           H  
ATOM   1804  HB3 LEU A 113       7.811  -5.226  -4.070  1.00  0.69           H  
ATOM   1805  HG  LEU A 113       5.230  -4.667  -3.367  1.00  1.26           H  
ATOM   1806 HD11 LEU A 113       6.841  -5.060  -0.834  1.00  1.54           H  
ATOM   1807 HD12 LEU A 113       5.386  -4.066  -0.906  1.00  1.56           H  
ATOM   1808 HD13 LEU A 113       5.291  -5.793  -1.246  1.00  1.51           H  
ATOM   1809 HD21 LEU A 113       7.857  -3.336  -3.067  1.00  1.70           H  
ATOM   1810 HD22 LEU A 113       6.391  -2.763  -3.860  1.00  1.42           H  
ATOM   1811 HD23 LEU A 113       6.554  -2.646  -2.106  1.00  1.77           H  
ATOM   1812  N   GLU A 114       6.501  -6.700  -6.566  1.00  0.52           N  
ATOM   1813  CA  GLU A 114       6.122  -6.199  -7.914  1.00  0.51           C  
ATOM   1814  C   GLU A 114       4.663  -6.575  -8.189  1.00  0.48           C  
ATOM   1815  O   GLU A 114       3.849  -5.744  -8.550  1.00  0.52           O  
ATOM   1816  CB  GLU A 114       7.022  -6.847  -8.968  1.00  0.52           C  
ATOM   1817  CG  GLU A 114       7.934  -5.786  -9.588  1.00  0.92           C  
ATOM   1818  CD  GLU A 114       8.774  -6.422 -10.696  1.00  1.26           C  
ATOM   1819  OE1 GLU A 114       9.490  -7.364 -10.402  1.00  1.78           O  
ATOM   1820  OE2 GLU A 114       8.686  -5.956 -11.820  1.00  1.73           O  
ATOM   1821  H   GLU A 114       7.188  -7.389  -6.477  1.00  0.54           H  
ATOM   1822  HA  GLU A 114       6.234  -5.127  -7.949  1.00  0.54           H  
ATOM   1823  HB2 GLU A 114       7.625  -7.613  -8.503  1.00  0.80           H  
ATOM   1824  HB3 GLU A 114       6.411  -7.289  -9.740  1.00  0.87           H  
ATOM   1825  HG2 GLU A 114       7.330  -4.991 -10.003  1.00  1.35           H  
ATOM   1826  HG3 GLU A 114       8.587  -5.383  -8.828  1.00  1.29           H  
ATOM   1827  N   ASN A 115       4.330  -7.824  -8.017  1.00  0.44           N  
ATOM   1828  CA  ASN A 115       2.930  -8.275  -8.265  1.00  0.44           C  
ATOM   1829  C   ASN A 115       2.015  -7.823  -7.119  1.00  0.44           C  
ATOM   1830  O   ASN A 115       0.815  -7.752  -7.276  1.00  0.43           O  
ATOM   1831  CB  ASN A 115       2.902  -9.804  -8.362  1.00  0.46           C  
ATOM   1832  CG  ASN A 115       2.021 -10.243  -9.536  1.00  1.33           C  
ATOM   1833  OD1 ASN A 115       1.422  -9.425 -10.208  1.00  2.27           O  
ATOM   1834  ND2 ASN A 115       1.914 -11.513  -9.814  1.00  1.83           N  
ATOM   1835  H   ASN A 115       5.007  -8.470  -7.725  1.00  0.45           H  
ATOM   1836  HA  ASN A 115       2.577  -7.849  -9.192  1.00  0.46           H  
ATOM   1837  HB2 ASN A 115       3.907 -10.171  -8.511  1.00  0.89           H  
ATOM   1838  HB3 ASN A 115       2.505 -10.213  -7.446  1.00  1.04           H  
ATOM   1839 HD21 ASN A 115       2.393 -12.174  -9.272  1.00  2.00           H  
ATOM   1840 HD22 ASN A 115       1.354 -11.806 -10.561  1.00  2.50           H  
ATOM   1841  N   PHE A 116       2.562  -7.520  -5.971  1.00  0.51           N  
ATOM   1842  CA  PHE A 116       1.700  -7.074  -4.838  1.00  0.56           C  
ATOM   1843  C   PHE A 116       1.148  -5.680  -5.147  1.00  0.52           C  
ATOM   1844  O   PHE A 116      -0.048  -5.466  -5.176  1.00  0.51           O  
ATOM   1845  CB  PHE A 116       2.529  -7.029  -3.553  1.00  0.65           C  
ATOM   1846  CG  PHE A 116       1.748  -6.321  -2.472  1.00  0.57           C  
ATOM   1847  CD1 PHE A 116       0.622  -6.931  -1.908  1.00  0.66           C  
ATOM   1848  CD2 PHE A 116       2.152  -5.054  -2.033  1.00  0.59           C  
ATOM   1849  CE1 PHE A 116      -0.101  -6.275  -0.904  1.00  0.67           C  
ATOM   1850  CE2 PHE A 116       1.429  -4.398  -1.030  1.00  0.60           C  
ATOM   1851  CZ  PHE A 116       0.302  -5.008  -0.465  1.00  0.59           C  
ATOM   1852  H   PHE A 116       3.532  -7.583  -5.854  1.00  0.57           H  
ATOM   1853  HA  PHE A 116       0.879  -7.767  -4.714  1.00  0.59           H  
ATOM   1854  HB2 PHE A 116       2.753  -8.036  -3.234  1.00  0.78           H  
ATOM   1855  HB3 PHE A 116       3.450  -6.497  -3.737  1.00  0.73           H  
ATOM   1856  HD1 PHE A 116       0.310  -7.909  -2.246  1.00  0.81           H  
ATOM   1857  HD2 PHE A 116       3.021  -4.583  -2.468  1.00  0.73           H  
ATOM   1858  HE1 PHE A 116      -0.970  -6.746  -0.470  1.00  0.86           H  
ATOM   1859  HE2 PHE A 116       1.740  -3.421  -0.691  1.00  0.72           H  
ATOM   1860  HZ  PHE A 116      -0.256  -4.502   0.309  1.00  0.66           H  
ATOM   1861  N   LEU A 117       2.013  -4.734  -5.388  1.00  0.60           N  
ATOM   1862  CA  LEU A 117       1.548  -3.357  -5.709  1.00  0.61           C  
ATOM   1863  C   LEU A 117       0.685  -3.408  -6.966  1.00  0.58           C  
ATOM   1864  O   LEU A 117      -0.257  -2.659  -7.113  1.00  0.58           O  
ATOM   1865  CB  LEU A 117       2.754  -2.447  -5.964  1.00  0.69           C  
ATOM   1866  CG  LEU A 117       3.197  -1.773  -4.660  1.00  0.82           C  
ATOM   1867  CD1 LEU A 117       4.401  -0.873  -4.944  1.00  1.68           C  
ATOM   1868  CD2 LEU A 117       2.054  -0.920  -4.101  1.00  1.43           C  
ATOM   1869  H   LEU A 117       2.965  -4.931  -5.366  1.00  0.69           H  
ATOM   1870  HA  LEU A 117       0.964  -2.974  -4.887  1.00  0.63           H  
ATOM   1871  HB2 LEU A 117       3.569  -3.037  -6.358  1.00  0.90           H  
ATOM   1872  HB3 LEU A 117       2.482  -1.688  -6.683  1.00  0.85           H  
ATOM   1873  HG  LEU A 117       3.474  -2.530  -3.940  1.00  1.45           H  
ATOM   1874 HD11 LEU A 117       4.974  -1.282  -5.763  1.00  2.36           H  
ATOM   1875 HD12 LEU A 117       4.056   0.117  -5.205  1.00  2.07           H  
ATOM   1876 HD13 LEU A 117       5.025  -0.814  -4.063  1.00  2.11           H  
ATOM   1877 HD21 LEU A 117       1.293  -0.797  -4.858  1.00  1.79           H  
ATOM   1878 HD22 LEU A 117       1.626  -1.410  -3.238  1.00  2.03           H  
ATOM   1879 HD23 LEU A 117       2.435   0.048  -3.812  1.00  2.04           H  
ATOM   1880  N   GLU A 118       0.999  -4.289  -7.878  1.00  0.58           N  
ATOM   1881  CA  GLU A 118       0.189  -4.387  -9.122  1.00  0.59           C  
ATOM   1882  C   GLU A 118      -1.263  -4.685  -8.744  1.00  0.55           C  
ATOM   1883  O   GLU A 118      -2.178  -4.023  -9.187  1.00  0.57           O  
ATOM   1884  CB  GLU A 118       0.742  -5.514  -9.999  1.00  0.67           C  
ATOM   1885  CG  GLU A 118      -0.242  -5.825 -11.129  1.00  0.68           C  
ATOM   1886  CD  GLU A 118       0.511  -5.896 -12.458  1.00  1.31           C  
ATOM   1887  OE1 GLU A 118       1.588  -6.470 -12.478  1.00  2.05           O  
ATOM   1888  OE2 GLU A 118      -0.001  -5.374 -13.435  1.00  1.82           O  
ATOM   1889  H   GLU A 118       1.767  -4.886  -7.741  1.00  0.59           H  
ATOM   1890  HA  GLU A 118       0.237  -3.453  -9.659  1.00  0.63           H  
ATOM   1891  HB2 GLU A 118       1.688  -5.208 -10.422  1.00  0.89           H  
ATOM   1892  HB3 GLU A 118       0.888  -6.399  -9.398  1.00  0.81           H  
ATOM   1893  HG2 GLU A 118      -0.722  -6.773 -10.935  1.00  1.11           H  
ATOM   1894  HG3 GLU A 118      -0.988  -5.047 -11.183  1.00  0.87           H  
ATOM   1895  N   ARG A 119      -1.472  -5.674  -7.919  1.00  0.55           N  
ATOM   1896  CA  ARG A 119      -2.857  -6.029  -7.492  1.00  0.55           C  
ATOM   1897  C   ARG A 119      -3.434  -4.925  -6.601  1.00  0.51           C  
ATOM   1898  O   ARG A 119      -4.627  -4.844  -6.405  1.00  0.54           O  
ATOM   1899  CB  ARG A 119      -2.821  -7.338  -6.701  1.00  0.61           C  
ATOM   1900  CG  ARG A 119      -2.420  -8.487  -7.627  1.00  0.58           C  
ATOM   1901  CD  ARG A 119      -3.678  -9.193  -8.131  1.00  0.89           C  
ATOM   1902  NE  ARG A 119      -3.343 -10.005  -9.336  1.00  1.43           N  
ATOM   1903  CZ  ARG A 119      -4.174 -10.915  -9.790  1.00  1.96           C  
ATOM   1904  NH1 ARG A 119      -5.326 -11.137  -9.205  1.00  2.20           N  
ATOM   1905  NH2 ARG A 119      -3.846 -11.611 -10.846  1.00  2.73           N  
ATOM   1906  H   ARG A 119      -0.713  -6.182  -7.574  1.00  0.58           H  
ATOM   1907  HA  ARG A 119      -3.488  -6.152  -8.364  1.00  0.59           H  
ATOM   1908  HB2 ARG A 119      -2.100  -7.254  -5.900  1.00  0.71           H  
ATOM   1909  HB3 ARG A 119      -3.797  -7.537  -6.288  1.00  0.74           H  
ATOM   1910  HG2 ARG A 119      -1.864  -8.095  -8.466  1.00  0.84           H  
ATOM   1911  HG3 ARG A 119      -1.807  -9.190  -7.085  1.00  0.94           H  
ATOM   1912  HD2 ARG A 119      -4.062  -9.841  -7.358  1.00  1.44           H  
ATOM   1913  HD3 ARG A 119      -4.427  -8.457  -8.388  1.00  1.52           H  
ATOM   1914  HE  ARG A 119      -2.488  -9.859  -9.794  1.00  1.89           H  
ATOM   1915 HH11 ARG A 119      -5.597 -10.616  -8.398  1.00  2.20           H  
ATOM   1916 HH12 ARG A 119      -5.941 -11.836  -9.571  1.00  2.74           H  
ATOM   1917 HH21 ARG A 119      -2.969 -11.449 -11.299  1.00  3.12           H  
ATOM   1918 HH22 ARG A 119      -4.471 -12.306 -11.200  1.00  3.14           H  
ATOM   1919  N   LEU A 120      -2.606  -4.076  -6.053  1.00  0.48           N  
ATOM   1920  CA  LEU A 120      -3.137  -2.991  -5.181  1.00  0.46           C  
ATOM   1921  C   LEU A 120      -3.786  -1.914  -6.054  1.00  0.46           C  
ATOM   1922  O   LEU A 120      -4.814  -1.369  -5.718  1.00  0.51           O  
ATOM   1923  CB  LEU A 120      -1.993  -2.378  -4.371  1.00  0.49           C  
ATOM   1924  CG  LEU A 120      -2.273  -2.558  -2.877  1.00  0.56           C  
ATOM   1925  CD1 LEU A 120      -0.978  -2.368  -2.086  1.00  0.99           C  
ATOM   1926  CD2 LEU A 120      -3.304  -1.522  -2.425  1.00  0.84           C  
ATOM   1927  H   LEU A 120      -1.643  -4.152  -6.208  1.00  0.50           H  
ATOM   1928  HA  LEU A 120      -3.875  -3.401  -4.507  1.00  0.50           H  
ATOM   1929  HB2 LEU A 120      -1.065  -2.871  -4.627  1.00  0.53           H  
ATOM   1930  HB3 LEU A 120      -1.915  -1.325  -4.596  1.00  0.52           H  
ATOM   1931  HG  LEU A 120      -2.658  -3.552  -2.702  1.00  0.86           H  
ATOM   1932 HD11 LEU A 120      -0.137  -2.667  -2.693  1.00  1.42           H  
ATOM   1933 HD12 LEU A 120      -0.873  -1.328  -1.813  1.00  1.56           H  
ATOM   1934 HD13 LEU A 120      -1.010  -2.973  -1.192  1.00  1.57           H  
ATOM   1935 HD21 LEU A 120      -3.396  -0.752  -3.177  1.00  1.40           H  
ATOM   1936 HD22 LEU A 120      -4.260  -2.002  -2.282  1.00  1.47           H  
ATOM   1937 HD23 LEU A 120      -2.982  -1.076  -1.495  1.00  1.22           H  
ATOM   1938  N   LYS A 121      -3.193  -1.609  -7.176  1.00  0.47           N  
ATOM   1939  CA  LYS A 121      -3.774  -0.570  -8.076  1.00  0.51           C  
ATOM   1940  C   LYS A 121      -5.004  -1.136  -8.780  1.00  0.54           C  
ATOM   1941  O   LYS A 121      -5.988  -0.457  -8.984  1.00  0.63           O  
ATOM   1942  CB  LYS A 121      -2.744  -0.190  -9.138  1.00  0.57           C  
ATOM   1943  CG  LYS A 121      -2.990   1.248  -9.601  1.00  0.77           C  
ATOM   1944  CD  LYS A 121      -2.259   1.491 -10.923  1.00  1.14           C  
ATOM   1945  CE  LYS A 121      -2.855   0.598 -12.013  1.00  1.30           C  
ATOM   1946  NZ  LYS A 121      -2.440   1.103 -13.352  1.00  1.85           N  
ATOM   1947  H   LYS A 121      -2.367  -2.066  -7.431  1.00  0.50           H  
ATOM   1948  HA  LYS A 121      -4.048   0.302  -7.503  1.00  0.50           H  
ATOM   1949  HB2 LYS A 121      -1.751  -0.274  -8.723  1.00  0.64           H  
ATOM   1950  HB3 LYS A 121      -2.839  -0.858  -9.981  1.00  0.75           H  
ATOM   1951  HG2 LYS A 121      -4.051   1.402  -9.742  1.00  0.98           H  
ATOM   1952  HG3 LYS A 121      -2.622   1.935  -8.856  1.00  1.08           H  
ATOM   1953  HD2 LYS A 121      -2.366   2.528 -11.207  1.00  1.57           H  
ATOM   1954  HD3 LYS A 121      -1.211   1.258 -10.803  1.00  1.61           H  
ATOM   1955  HE2 LYS A 121      -2.500  -0.414 -11.885  1.00  1.63           H  
ATOM   1956  HE3 LYS A 121      -3.933   0.612 -11.941  1.00  1.52           H  
ATOM   1957  HZ1 LYS A 121      -1.533   1.604 -13.266  1.00  2.12           H  
ATOM   1958  HZ2 LYS A 121      -2.334   0.303 -14.007  1.00  2.20           H  
ATOM   1959  HZ3 LYS A 121      -3.163   1.754 -13.717  1.00  2.37           H  
ATOM   1960  N   THR A 122      -4.937  -2.373  -9.166  1.00  0.56           N  
ATOM   1961  CA  THR A 122      -6.088  -3.002  -9.880  1.00  0.62           C  
ATOM   1962  C   THR A 122      -7.304  -3.076  -8.952  1.00  0.62           C  
ATOM   1963  O   THR A 122      -8.416  -2.773  -9.338  1.00  0.69           O  
ATOM   1964  CB  THR A 122      -5.714  -4.426 -10.332  1.00  0.65           C  
ATOM   1965  OG1 THR A 122      -4.426  -4.776  -9.853  1.00  0.62           O  
ATOM   1966  CG2 THR A 122      -5.715  -4.500 -11.860  1.00  0.77           C  
ATOM   1967  H   THR A 122      -4.122  -2.882  -8.995  1.00  0.60           H  
ATOM   1968  HA  THR A 122      -6.339  -2.405 -10.741  1.00  0.67           H  
ATOM   1969  HB  THR A 122      -6.433  -5.124  -9.939  1.00  0.67           H  
ATOM   1970  HG1 THR A 122      -4.047  -5.414 -10.462  1.00  1.02           H  
ATOM   1971 HG21 THR A 122      -6.050  -3.560 -12.271  1.00  1.18           H  
ATOM   1972 HG22 THR A 122      -4.713  -4.707 -12.208  1.00  1.40           H  
ATOM   1973 HG23 THR A 122      -6.376  -5.289 -12.181  1.00  1.23           H  
ATOM   1974  N   ILE A 123      -7.099  -3.496  -7.742  1.00  0.60           N  
ATOM   1975  CA  ILE A 123      -8.229  -3.622  -6.775  1.00  0.65           C  
ATOM   1976  C   ILE A 123      -8.796  -2.244  -6.408  1.00  0.62           C  
ATOM   1977  O   ILE A 123      -9.993  -2.066  -6.309  1.00  0.71           O  
ATOM   1978  CB  ILE A 123      -7.721  -4.309  -5.505  1.00  0.69           C  
ATOM   1979  CG1 ILE A 123      -7.308  -5.749  -5.826  1.00  0.78           C  
ATOM   1980  CG2 ILE A 123      -8.827  -4.314  -4.448  1.00  0.84           C  
ATOM   1981  CD1 ILE A 123      -8.553  -6.610  -6.060  1.00  1.16           C  
ATOM   1982  H   ILE A 123      -6.197  -3.749  -7.471  1.00  0.59           H  
ATOM   1983  HA  ILE A 123      -9.009  -4.221  -7.215  1.00  0.73           H  
ATOM   1984  HB  ILE A 123      -6.868  -3.766  -5.124  1.00  0.63           H  
ATOM   1985 HG12 ILE A 123      -6.694  -5.756  -6.716  1.00  0.86           H  
ATOM   1986 HG13 ILE A 123      -6.744  -6.153  -4.998  1.00  0.88           H  
ATOM   1987 HG21 ILE A 123      -9.734  -4.713  -4.879  1.00  1.36           H  
ATOM   1988 HG22 ILE A 123      -8.523  -4.929  -3.614  1.00  1.23           H  
ATOM   1989 HG23 ILE A 123      -9.004  -3.305  -4.107  1.00  1.24           H  
ATOM   1990 HD11 ILE A 123      -9.168  -6.157  -6.823  1.00  1.43           H  
ATOM   1991 HD12 ILE A 123      -8.254  -7.597  -6.379  1.00  1.66           H  
ATOM   1992 HD13 ILE A 123      -9.117  -6.685  -5.142  1.00  1.67           H  
ATOM   1993  N   MET A 124      -7.952  -1.278  -6.183  1.00  0.53           N  
ATOM   1994  CA  MET A 124      -8.450   0.078  -5.796  1.00  0.54           C  
ATOM   1995  C   MET A 124      -9.316   0.677  -6.907  1.00  0.61           C  
ATOM   1996  O   MET A 124     -10.414   1.134  -6.676  1.00  0.78           O  
ATOM   1997  CB  MET A 124      -7.260   1.001  -5.540  1.00  0.57           C  
ATOM   1998  CG  MET A 124      -6.395   0.417  -4.422  1.00  0.83           C  
ATOM   1999  SD  MET A 124      -6.861   1.158  -2.840  1.00  0.68           S  
ATOM   2000  CE  MET A 124      -5.919   2.690  -3.014  1.00  0.55           C  
ATOM   2001  H   MET A 124      -6.990  -1.446  -6.250  1.00  0.49           H  
ATOM   2002  HA  MET A 124      -9.031  -0.002  -4.893  1.00  0.61           H  
ATOM   2003  HB2 MET A 124      -6.672   1.090  -6.442  1.00  0.76           H  
ATOM   2004  HB3 MET A 124      -7.617   1.976  -5.243  1.00  0.70           H  
ATOM   2005  HG2 MET A 124      -6.543  -0.652  -4.375  1.00  1.48           H  
ATOM   2006  HG3 MET A 124      -5.358   0.627  -4.626  1.00  1.41           H  
ATOM   2007  HE1 MET A 124      -5.275   2.618  -3.878  1.00  1.15           H  
ATOM   2008  HE2 MET A 124      -6.597   3.518  -3.141  1.00  0.97           H  
ATOM   2009  HE3 MET A 124      -5.323   2.848  -2.125  1.00  1.04           H  
ATOM   2010  N   ARG A 125      -8.815   0.700  -8.103  1.00  0.67           N  
ATOM   2011  CA  ARG A 125      -9.578   1.296  -9.240  1.00  0.82           C  
ATOM   2012  C   ARG A 125     -10.843   0.484  -9.547  1.00  0.91           C  
ATOM   2013  O   ARG A 125     -11.948   0.986  -9.487  1.00  1.11           O  
ATOM   2014  CB  ARG A 125      -8.674   1.293 -10.473  1.00  0.95           C  
ATOM   2015  CG  ARG A 125      -9.012   2.478 -11.378  1.00  1.31           C  
ATOM   2016  CD  ARG A 125      -8.113   2.426 -12.614  1.00  2.03           C  
ATOM   2017  NE  ARG A 125      -8.697   3.267 -13.700  1.00  2.37           N  
ATOM   2018  CZ  ARG A 125      -7.988   3.593 -14.755  1.00  3.08           C  
ATOM   2019  NH1 ARG A 125      -6.751   3.182 -14.896  1.00  3.62           N  
ATOM   2020  NH2 ARG A 125      -8.525   4.335 -15.683  1.00  3.64           N  
ATOM   2021  H   ARG A 125      -7.920   0.342  -8.257  1.00  0.70           H  
ATOM   2022  HA  ARG A 125      -9.850   2.310  -9.000  1.00  0.86           H  
ATOM   2023  HB2 ARG A 125      -7.642   1.363 -10.160  1.00  1.13           H  
ATOM   2024  HB3 ARG A 125      -8.819   0.373 -11.021  1.00  1.14           H  
ATOM   2025  HG2 ARG A 125     -10.048   2.417 -11.680  1.00  1.47           H  
ATOM   2026  HG3 ARG A 125      -8.842   3.402 -10.847  1.00  1.73           H  
ATOM   2027  HD2 ARG A 125      -7.131   2.798 -12.363  1.00  2.50           H  
ATOM   2028  HD3 ARG A 125      -8.031   1.404 -12.953  1.00  2.53           H  
ATOM   2029  HE  ARG A 125      -9.623   3.578 -13.625  1.00  2.46           H  
ATOM   2030 HH11 ARG A 125      -6.322   2.610 -14.200  1.00  3.63           H  
ATOM   2031 HH12 ARG A 125      -6.233   3.443 -15.710  1.00  4.28           H  
ATOM   2032 HH21 ARG A 125      -9.469   4.650 -15.587  1.00  3.73           H  
ATOM   2033 HH22 ARG A 125      -7.994   4.587 -16.492  1.00  4.19           H  
ATOM   2034  N   GLU A 126     -10.675  -0.751  -9.917  1.00  0.95           N  
ATOM   2035  CA  GLU A 126     -11.841  -1.611 -10.283  1.00  1.11           C  
ATOM   2036  C   GLU A 126     -12.961  -1.550  -9.235  1.00  1.05           C  
ATOM   2037  O   GLU A 126     -14.125  -1.473  -9.576  1.00  1.20           O  
ATOM   2038  CB  GLU A 126     -11.367  -3.059 -10.415  1.00  1.25           C  
ATOM   2039  CG  GLU A 126     -12.116  -3.738 -11.563  1.00  1.41           C  
ATOM   2040  CD  GLU A 126     -11.536  -5.135 -11.795  1.00  1.82           C  
ATOM   2041  OE1 GLU A 126     -11.476  -5.895 -10.841  1.00  2.31           O  
ATOM   2042  OE2 GLU A 126     -11.163  -5.421 -12.920  1.00  2.32           O  
ATOM   2043  H   GLU A 126      -9.768  -1.112  -9.983  1.00  0.99           H  
ATOM   2044  HA  GLU A 126     -12.232  -1.285 -11.234  1.00  1.29           H  
ATOM   2045  HB2 GLU A 126     -10.307  -3.073 -10.618  1.00  1.43           H  
ATOM   2046  HB3 GLU A 126     -11.567  -3.588  -9.495  1.00  1.38           H  
ATOM   2047  HG2 GLU A 126     -13.163  -3.819 -11.311  1.00  1.71           H  
ATOM   2048  HG3 GLU A 126     -12.006  -3.151 -12.462  1.00  1.77           H  
ATOM   2049  N   LYS A 127     -12.641  -1.628  -7.974  1.00  0.97           N  
ATOM   2050  CA  LYS A 127     -13.720  -1.626  -6.942  1.00  1.11           C  
ATOM   2051  C   LYS A 127     -14.186  -0.204  -6.609  1.00  1.14           C  
ATOM   2052  O   LYS A 127     -15.284  -0.015  -6.124  1.00  1.39           O  
ATOM   2053  CB  LYS A 127     -13.206  -2.304  -5.667  1.00  1.22           C  
ATOM   2054  CG  LYS A 127     -14.124  -3.473  -5.294  1.00  1.43           C  
ATOM   2055  CD  LYS A 127     -13.278  -4.716  -5.010  1.00  1.80           C  
ATOM   2056  CE  LYS A 127     -14.034  -5.643  -4.056  1.00  2.12           C  
ATOM   2057  NZ  LYS A 127     -14.687  -6.734  -4.835  1.00  2.61           N  
ATOM   2058  H   LYS A 127     -11.703  -1.724  -7.709  1.00  0.91           H  
ATOM   2059  HA  LYS A 127     -14.562  -2.184  -7.320  1.00  1.23           H  
ATOM   2060  HB2 LYS A 127     -12.205  -2.671  -5.834  1.00  1.27           H  
ATOM   2061  HB3 LYS A 127     -13.196  -1.586  -4.859  1.00  1.46           H  
ATOM   2062  HG2 LYS A 127     -14.693  -3.216  -4.411  1.00  1.91           H  
ATOM   2063  HG3 LYS A 127     -14.801  -3.681  -6.108  1.00  1.92           H  
ATOM   2064  HD2 LYS A 127     -13.082  -5.236  -5.937  1.00  2.30           H  
ATOM   2065  HD3 LYS A 127     -12.344  -4.421  -4.557  1.00  2.27           H  
ATOM   2066  HE2 LYS A 127     -13.343  -6.070  -3.346  1.00  2.50           H  
ATOM   2067  HE3 LYS A 127     -14.788  -5.077  -3.528  1.00  2.45           H  
ATOM   2068  HZ1 LYS A 127     -14.740  -6.462  -5.837  1.00  2.94           H  
ATOM   2069  HZ2 LYS A 127     -14.131  -7.607  -4.740  1.00  3.04           H  
ATOM   2070  HZ3 LYS A 127     -15.649  -6.893  -4.471  1.00  2.82           H  
ATOM   2071  N   TYR A 128     -13.386   0.799  -6.841  1.00  0.99           N  
ATOM   2072  CA  TYR A 128     -13.853   2.176  -6.500  1.00  1.12           C  
ATOM   2073  C   TYR A 128     -14.563   2.824  -7.686  1.00  1.41           C  
ATOM   2074  O   TYR A 128     -15.164   3.870  -7.550  1.00  1.67           O  
ATOM   2075  CB  TYR A 128     -12.686   3.049  -6.027  1.00  0.91           C  
ATOM   2076  CG  TYR A 128     -12.202   2.561  -4.684  1.00  0.94           C  
ATOM   2077  CD1 TYR A 128     -13.120   2.121  -3.718  1.00  1.89           C  
ATOM   2078  CD2 TYR A 128     -10.834   2.553  -4.398  1.00  1.77           C  
ATOM   2079  CE1 TYR A 128     -12.669   1.676  -2.483  1.00  2.98           C  
ATOM   2080  CE2 TYR A 128     -10.387   2.113  -3.152  1.00  2.74           C  
ATOM   2081  CZ  TYR A 128     -11.305   1.674  -2.197  1.00  3.25           C  
ATOM   2082  OH  TYR A 128     -10.868   1.257  -0.970  1.00  4.45           O  
ATOM   2083  H   TYR A 128     -12.499   0.652  -7.227  1.00  0.88           H  
ATOM   2084  HA  TYR A 128     -14.571   2.096  -5.708  1.00  1.33           H  
ATOM   2085  HB2 TYR A 128     -11.876   2.991  -6.738  1.00  1.47           H  
ATOM   2086  HB3 TYR A 128     -13.014   4.072  -5.933  1.00  1.41           H  
ATOM   2087  HD1 TYR A 128     -14.176   2.127  -3.930  1.00  2.24           H  
ATOM   2088  HD2 TYR A 128     -10.124   2.886  -5.139  1.00  2.19           H  
ATOM   2089  HE1 TYR A 128     -13.377   1.335  -1.744  1.00  3.88           H  
ATOM   2090  HE2 TYR A 128      -9.335   2.107  -2.931  1.00  3.47           H  
ATOM   2091  HH  TYR A 128     -10.465   2.007  -0.529  1.00  4.83           H  
ATOM   2092  N   SER A 129     -14.556   2.209  -8.836  1.00  1.48           N  
ATOM   2093  CA  SER A 129     -15.297   2.810  -9.972  1.00  1.86           C  
ATOM   2094  C   SER A 129     -16.801   2.710  -9.669  1.00  2.12           C  
ATOM   2095  O   SER A 129     -17.614   3.357 -10.298  1.00  2.50           O  
ATOM   2096  CB  SER A 129     -14.977   2.053 -11.261  1.00  1.89           C  
ATOM   2097  OG  SER A 129     -14.736   2.989 -12.304  1.00  2.51           O  
ATOM   2098  H   SER A 129     -14.104   1.347  -8.941  1.00  1.34           H  
ATOM   2099  HA  SER A 129     -15.017   3.849 -10.078  1.00  2.08           H  
ATOM   2100  HB2 SER A 129     -14.098   1.448 -11.118  1.00  2.16           H  
ATOM   2101  HB3 SER A 129     -15.813   1.416 -11.520  1.00  1.83           H  
ATOM   2102  HG  SER A 129     -14.928   2.556 -13.141  1.00  2.79           H  
ATOM   2103  N   LYS A 130     -17.176   1.899  -8.701  1.00  2.09           N  
ATOM   2104  CA  LYS A 130     -18.615   1.754  -8.353  1.00  2.46           C  
ATOM   2105  C   LYS A 130     -18.856   2.155  -6.888  1.00  2.47           C  
ATOM   2106  O   LYS A 130     -19.943   1.978  -6.374  1.00  2.97           O  
ATOM   2107  CB  LYS A 130     -19.025   0.294  -8.543  1.00  2.77           C  
ATOM   2108  CG  LYS A 130     -20.503   0.219  -8.932  1.00  3.47           C  
ATOM   2109  CD  LYS A 130     -21.128  -1.039  -8.324  1.00  4.00           C  
ATOM   2110  CE  LYS A 130     -20.465  -2.284  -8.918  1.00  4.42           C  
ATOM   2111  NZ  LYS A 130     -21.252  -2.755 -10.091  1.00  4.94           N  
ATOM   2112  H   LYS A 130     -16.512   1.382  -8.205  1.00  1.94           H  
ATOM   2113  HA  LYS A 130     -19.207   2.380  -9.002  1.00  2.72           H  
ATOM   2114  HB2 LYS A 130     -18.424  -0.150  -9.324  1.00  2.77           H  
ATOM   2115  HB3 LYS A 130     -18.872  -0.245  -7.620  1.00  2.99           H  
ATOM   2116  HG2 LYS A 130     -21.019   1.093  -8.561  1.00  3.82           H  
ATOM   2117  HG3 LYS A 130     -20.592   0.178 -10.008  1.00  3.67           H  
ATOM   2118  HD2 LYS A 130     -20.982  -1.028  -7.254  1.00  4.20           H  
ATOM   2119  HD3 LYS A 130     -22.184  -1.057  -8.544  1.00  4.33           H  
ATOM   2120  HE2 LYS A 130     -19.459  -2.045  -9.232  1.00  4.60           H  
ATOM   2121  HE3 LYS A 130     -20.432  -3.063  -8.170  1.00  4.59           H  
ATOM   2122  HZ1 LYS A 130     -21.318  -1.992 -10.795  1.00  5.28           H  
ATOM   2123  HZ2 LYS A 130     -20.781  -3.579 -10.516  1.00  5.18           H  
ATOM   2124  HZ3 LYS A 130     -22.208  -3.022  -9.783  1.00  5.06           H  
ATOM   2125  N   CYS A 131     -17.868   2.699  -6.208  1.00  2.08           N  
ATOM   2126  CA  CYS A 131     -18.084   3.107  -4.788  1.00  2.26           C  
ATOM   2127  C   CYS A 131     -19.292   4.036  -4.736  1.00  2.83           C  
ATOM   2128  O   CYS A 131     -20.279   3.761  -4.083  1.00  3.33           O  
ATOM   2129  CB  CYS A 131     -16.849   3.844  -4.266  1.00  1.95           C  
ATOM   2130  SG  CYS A 131     -17.290   4.784  -2.783  1.00  2.01           S  
ATOM   2131  H   CYS A 131     -16.998   2.843  -6.629  1.00  1.90           H  
ATOM   2132  HA  CYS A 131     -18.271   2.232  -4.182  1.00  2.57           H  
ATOM   2133  HB2 CYS A 131     -16.078   3.128  -4.022  1.00  2.00           H  
ATOM   2134  HB3 CYS A 131     -16.485   4.520  -5.026  1.00  2.21           H  
ATOM   2135  N   SER A 132     -19.232   5.118  -5.457  1.00  3.04           N  
ATOM   2136  CA  SER A 132     -20.387   6.049  -5.495  1.00  3.79           C  
ATOM   2137  C   SER A 132     -21.245   5.664  -6.700  1.00  4.23           C  
ATOM   2138  O   SER A 132     -20.766   5.050  -7.632  1.00  4.24           O  
ATOM   2139  CB  SER A 132     -19.902   7.495  -5.643  1.00  4.24           C  
ATOM   2140  OG  SER A 132     -18.520   7.507  -5.985  1.00  4.56           O  
ATOM   2141  H   SER A 132     -18.437   5.298  -6.000  1.00  2.89           H  
ATOM   2142  HA  SER A 132     -20.967   5.946  -4.589  1.00  3.92           H  
ATOM   2143  HB2 SER A 132     -20.461   7.984  -6.422  1.00  4.44           H  
ATOM   2144  HB3 SER A 132     -20.057   8.021  -4.709  1.00  4.59           H  
ATOM   2145  HG  SER A 132     -18.010   7.429  -5.174  1.00  4.82           H  
ATOM   2146  N   SER A 133     -22.502   5.998  -6.694  1.00  4.79           N  
ATOM   2147  CA  SER A 133     -23.366   5.623  -7.849  1.00  5.36           C  
ATOM   2148  C   SER A 133     -24.086   6.861  -8.381  1.00  6.20           C  
ATOM   2149  O   SER A 133     -24.707   6.756  -9.427  1.00  6.65           O  
ATOM   2150  CB  SER A 133     -24.392   4.585  -7.396  1.00  5.62           C  
ATOM   2151  OG  SER A 133     -23.771   3.307  -7.332  1.00  5.88           O  
ATOM   2152  OXT SER A 133     -24.002   7.894  -7.738  1.00  6.63           O  
ATOM   2153  H   SER A 133     -22.881   6.484  -5.932  1.00  4.97           H  
ATOM   2154  HA  SER A 133     -22.753   5.201  -8.633  1.00  5.30           H  
ATOM   2155  HB2 SER A 133     -24.763   4.845  -6.420  1.00  5.64           H  
ATOM   2156  HB3 SER A 133     -25.216   4.564  -8.098  1.00  5.95           H  
ATOM   2157  HG  SER A 133     -22.836   3.421  -7.523  1.00  6.19           H  
TER    2158      SER A 133                                                      
CONECT   97 2130                                                                
CONECT  441 1090                                                                
CONECT  773 1657                                                                
CONECT 1090  441                                                                
CONECT 1657  773                                                                
CONECT 2130   97                                                                
MASTER      163    0    0    6    2    0    0    6 1076    1    6   11          
END                                                                             
