# Supplementary material for: Network pharmacology and experiments verify the effect of triptolide on extraocular muscle fibrosis
Source: PLoS One. 2025 Nov 10;20(11):e0336487. doi: 10.1371/journal.pone.0336487 (PMC12599947; doi:10.1371/journal.pone.0336487)
Supplement: S2 File — (ZIP) [file pone.0336487.s002.zip › S2_raw data/vina new/target/TP53 rep.pdb]

CRYST1    1.000    1.000    1.000  90.00  90.00  90.00 P 1           1
ATOM      1  N   MET A   0       3.020  -3.393 -13.439  1.00  0.00           N  
ATOM      2  CA  MET A   0       2.345  -4.031 -14.606  1.00  0.00           C  
ATOM      3  C   MET A   0       1.243  -3.110 -15.133  1.00  0.00           C  
ATOM      4  O   MET A   0       0.072  -3.354 -14.926  1.00  0.00           O  
ATOM      5  CB  MET A   0       1.721  -5.357 -14.171  1.00  0.00           C  
ATOM      6  CG  MET A   0       1.211  -6.111 -15.400  1.00  0.00           C  
ATOM      7  SD  MET A   0       0.448  -7.670 -14.880  1.00  0.00           S  
ATOM      8  CE  MET A   0       1.956  -8.530 -14.363  1.00  0.00           C  
ATOM      9  HA  MET A   0       3.070  -4.212 -15.386  1.00  0.00           H  
ATOM     10  HB2 MET A   0       2.464  -5.955 -13.662  1.00  0.00           H  
ATOM     11  HB3 MET A   0       0.896  -5.163 -13.503  1.00  0.00           H  
ATOM     12  HG2 MET A   0       0.476  -5.506 -15.910  1.00  0.00           H  
ATOM     13  HG3 MET A   0       2.033  -6.313 -16.070  1.00  0.00           H  
ATOM     14  HE1 MET A   0       2.794  -8.180 -14.949  1.00  0.00           H  
ATOM     15  HE2 MET A   0       1.835  -9.590 -14.513  1.00  0.00           H  
ATOM     16  HE3 MET A   0       2.138  -8.336 -13.315  1.00  0.00           H  
ATOM     17  H1  MET A   0       3.837  -3.969 -13.155  1.00  0.00           H  
ATOM     18  H2  MET A   0       2.349  -3.327 -12.645  1.00  0.00           H  
ATOM     19  H3  MET A   0       3.343  -2.441 -13.701  1.00  0.00           H  
ATOM     20  N   SER A   1       1.601  -2.054 -15.814  1.00  0.00           N  
ATOM     21  CA  SER A   1       0.555  -1.130 -16.348  1.00  0.00           C  
ATOM     22  C   SER A   1      -0.429  -0.783 -15.228  1.00  0.00           C  
ATOM     23  O   SER A   1      -1.540  -0.351 -15.464  1.00  0.00           O  
ATOM     24  CB  SER A   1      -0.192  -1.814 -17.493  1.00  0.00           C  
ATOM     25  OG  SER A   1      -1.186  -0.932 -17.999  1.00  0.00           O  
ATOM     26  H   SER A   1       2.555  -1.868 -15.975  1.00  0.00           H  
ATOM     27  HA  SER A   1       1.021  -0.227 -16.705  1.00  0.00           H  
ATOM     28  HB2 SER A   1       0.500  -2.061 -18.281  1.00  0.00           H  
ATOM     29  HB3 SER A   1      -0.656  -2.721 -17.128  1.00  0.00           H  
ATOM     30  HG  SER A   1      -2.016  -1.412 -18.043  1.00  0.00           H  
ATOM     31  N   GLU A   2      -0.013  -0.968 -14.010  1.00  0.00           N  
ATOM     32  CA  GLU A   2      -0.882  -0.656 -12.846  1.00  0.00           C  
ATOM     33  C   GLU A   2      -0.917   0.857 -12.645  1.00  0.00           C  
ATOM     34  O   GLU A   2      -1.115   1.345 -11.558  1.00  0.00           O  
ATOM     35  CB  GLU A   2      -0.306  -1.340 -11.601  1.00  0.00           C  
ATOM     36  CG  GLU A   2       1.102  -0.806 -11.321  1.00  0.00           C  
ATOM     37  CD  GLU A   2       1.720  -1.585 -10.157  1.00  0.00           C  
ATOM     38  OE1 GLU A   2       0.993  -2.315  -9.505  1.00  0.00           O  
ATOM     39  OE2 GLU A   2       2.912  -1.440  -9.941  1.00  0.00           O1-
ATOM     40  H   GLU A   2       0.887  -1.305 -13.858  1.00  0.00           H  
ATOM     41  HA  GLU A   2      -1.883  -1.019 -13.026  1.00  0.00           H  
ATOM     42  HB2 GLU A   2      -0.943  -1.137 -10.754  1.00  0.00           H  
ATOM     43  HB3 GLU A   2      -0.257  -2.406 -11.768  1.00  0.00           H  
ATOM     44  HG2 GLU A   2       1.716  -0.925 -12.202  1.00  0.00           H  
ATOM     45  HG3 GLU A   2       1.046   0.239 -11.058  1.00  0.00           H  
ATOM     46  N   LEU A   3      -0.707   1.608 -13.682  1.00  0.00           N  
ATOM     47  CA  LEU A   3      -0.717   3.086 -13.525  1.00  0.00           C  
ATOM     48  C   LEU A   3      -2.119   3.538 -13.091  1.00  0.00           C  
ATOM     49  O   LEU A   3      -2.281   4.523 -12.405  1.00  0.00           O  
ATOM     50  CB  LEU A   3      -0.324   3.743 -14.870  1.00  0.00           C  
ATOM     51  CG  LEU A   3       0.532   4.996 -14.633  1.00  0.00           C  
ATOM     52  CD1 LEU A   3       0.879   5.638 -15.978  1.00  0.00           C  
ATOM     53  CD2 LEU A   3      -0.246   6.000 -13.787  1.00  0.00           C  
ATOM     54  H   LEU A   3      -0.534   1.203 -14.559  1.00  0.00           H  
ATOM     55  HA  LEU A   3      -0.010   3.356 -12.759  1.00  0.00           H  
ATOM     56  HB2 LEU A   3       0.244   3.035 -15.454  1.00  0.00           H  
ATOM     57  HB3 LEU A   3      -1.214   4.019 -15.420  1.00  0.00           H  
ATOM     58  HG  LEU A   3       1.442   4.719 -14.121  1.00  0.00           H  
ATOM     59 HD11 LEU A   3      -0.031   5.938 -16.478  1.00  0.00           H  
ATOM     60 HD12 LEU A   3       1.408   4.928 -16.591  1.00  0.00           H  
ATOM     61 HD13 LEU A   3       1.501   6.506 -15.814  1.00  0.00           H  
ATOM     62 HD21 LEU A   3      -1.247   6.089 -14.178  1.00  0.00           H  
ATOM     63 HD22 LEU A   3       0.245   6.962 -13.828  1.00  0.00           H  
ATOM     64 HD23 LEU A   3      -0.284   5.661 -12.763  1.00  0.00           H  
ATOM     65  N   GLU A   4      -3.127   2.826 -13.500  1.00  0.00           N  
ATOM     66  CA  GLU A   4      -4.526   3.210 -13.129  1.00  0.00           C  
ATOM     67  C   GLU A   4      -4.749   3.154 -11.616  1.00  0.00           C  
ATOM     68  O   GLU A   4      -5.420   4.000 -11.058  1.00  0.00           O  
ATOM     69  CB  GLU A   4      -5.505   2.257 -13.823  1.00  0.00           C  
ATOM     70  CG  GLU A   4      -6.943   2.602 -13.424  1.00  0.00           C  
ATOM     71  CD  GLU A   4      -7.920   1.801 -14.287  1.00  0.00           C  
ATOM     72  OE1 GLU A   4      -7.497   1.300 -15.317  1.00  0.00           O  
ATOM     73  OE2 GLU A   4      -9.071   1.692 -13.899  1.00  0.00           O1-
ATOM     74  H   GLU A   4      -2.966   2.035 -14.060  1.00  0.00           H  
ATOM     75  HA  GLU A   4      -4.720   4.219 -13.461  1.00  0.00           H  
ATOM     76  HB2 GLU A   4      -5.397   2.350 -14.894  1.00  0.00           H  
ATOM     77  HB3 GLU A   4      -5.287   1.242 -13.527  1.00  0.00           H  
ATOM     78  HG2 GLU A   4      -7.098   2.355 -12.384  1.00  0.00           H  
ATOM     79  HG3 GLU A   4      -7.115   3.657 -13.574  1.00  0.00           H  
ATOM     80  N   LYS A   5      -4.220   2.177 -10.938  1.00  0.00           N  
ATOM     81  CA  LYS A   5      -4.455   2.116  -9.466  1.00  0.00           C  
ATOM     82  C   LYS A   5      -3.616   3.194  -8.790  1.00  0.00           C  
ATOM     83  O   LYS A   5      -3.946   3.681  -7.731  1.00  0.00           O  
ATOM     84  CB  LYS A   5      -4.108   0.716  -8.912  1.00  0.00           C  
ATOM     85  CG  LYS A   5      -2.599   0.555  -8.696  1.00  0.00           C  
ATOM     86  CD  LYS A   5      -2.299  -0.866  -8.230  1.00  0.00           C  
ATOM     87  CE  LYS A   5      -0.836  -0.941  -7.797  1.00  0.00           C  
ATOM     88  NZ  LYS A   5      -0.456  -2.363  -7.565  1.00  0.00           N1+
ATOM     89  H   LYS A   5      -3.679   1.496 -11.390  1.00  0.00           H  
ATOM     90  HA  LYS A   5      -5.501   2.320  -9.271  1.00  0.00           H  
ATOM     91  HB2 LYS A   5      -4.617   0.570  -7.972  1.00  0.00           H  
ATOM     92  HB3 LYS A   5      -4.443  -0.033  -9.617  1.00  0.00           H  
ATOM     93  HG2 LYS A   5      -2.083   0.746  -9.614  1.00  0.00           H  
ATOM     94  HG3 LYS A   5      -2.259   1.246  -7.939  1.00  0.00           H  
ATOM     95  HD2 LYS A   5      -2.939  -1.114  -7.395  1.00  0.00           H  
ATOM     96  HD3 LYS A   5      -2.472  -1.559  -9.038  1.00  0.00           H  
ATOM     97  HE2 LYS A   5      -0.211  -0.519  -8.572  1.00  0.00           H  
ATOM     98  HE3 LYS A   5      -0.703  -0.378  -6.884  1.00  0.00           H  
ATOM     99  HZ1 LYS A   5      -1.073  -2.773  -6.837  1.00  0.00           H  
ATOM    100  HZ2 LYS A   5       0.534  -2.409  -7.248  1.00  0.00           H  
ATOM    101  HZ3 LYS A   5      -0.563  -2.898  -8.449  1.00  0.00           H  
ATOM    102  N   ALA A   6      -2.516   3.545  -9.390  1.00  0.00           N  
ATOM    103  CA  ALA A   6      -1.628   4.572  -8.787  1.00  0.00           C  
ATOM    104  C   ALA A   6      -2.287   5.947  -8.830  1.00  0.00           C  
ATOM    105  O   ALA A   6      -2.175   6.717  -7.903  1.00  0.00           O  
ATOM    106  CB  ALA A   6      -0.299   4.606  -9.547  1.00  0.00           C  
ATOM    107  H   ALA A   6      -2.265   3.119 -10.236  1.00  0.00           H  
ATOM    108  HA  ALA A   6      -1.448   4.313  -7.762  1.00  0.00           H  
ATOM    109  HB1 ALA A   6       0.456   5.074  -8.933  1.00  0.00           H  
ATOM    110  HB2 ALA A   6      -0.419   5.168 -10.461  1.00  0.00           H  
ATOM    111  HB3 ALA A   6       0.005   3.597  -9.783  1.00  0.00           H  
ATOM    112  N   MET A   7      -2.958   6.275  -9.894  1.00  0.00           N  
ATOM    113  CA  MET A   7      -3.605   7.614  -9.962  1.00  0.00           C  
ATOM    114  C   MET A   7      -4.754   7.665  -8.970  1.00  0.00           C  
ATOM    115  O   MET A   7      -4.993   8.664  -8.323  1.00  0.00           O  
ATOM    116  CB  MET A   7      -4.158   7.875 -11.366  1.00  0.00           C  
ATOM    117  CG  MET A   7      -3.014   8.033 -12.370  1.00  0.00           C  
ATOM    118  SD  MET A   7      -3.625   8.925 -13.823  1.00  0.00           S  
ATOM    119  CE  MET A   7      -2.018   9.341 -14.546  1.00  0.00           C  
ATOM    120  H   MET A   7      -3.037   5.647 -10.641  1.00  0.00           H  
ATOM    121  HA  MET A   7      -2.884   8.372  -9.705  1.00  0.00           H  
ATOM    122  HB2 MET A   7      -4.783   7.045 -11.663  1.00  0.00           H  
ATOM    123  HB3 MET A   7      -4.748   8.779 -11.354  1.00  0.00           H  
ATOM    124  HG2 MET A   7      -2.202   8.581 -11.920  1.00  0.00           H  
ATOM    125  HG3 MET A   7      -2.668   7.058 -12.666  1.00  0.00           H  
ATOM    126  HE1 MET A   7      -2.157   9.671 -15.567  1.00  0.00           H  
ATOM    127  HE2 MET A   7      -1.383   8.472 -14.537  1.00  0.00           H  
ATOM    128  HE3 MET A   7      -1.556  10.130 -13.967  1.00  0.00           H  
ATOM    129  N   VAL A   8      -5.482   6.598  -8.866  1.00  0.00           N  
ATOM    130  CA  VAL A   8      -6.641   6.583  -7.933  1.00  0.00           C  
ATOM    131  C   VAL A   8      -6.165   6.689  -6.483  1.00  0.00           C  
ATOM    132  O   VAL A   8      -6.817   7.287  -5.655  1.00  0.00           O  
ATOM    133  CB  VAL A   8      -7.440   5.293  -8.112  1.00  0.00           C  
ATOM    134  CG1 VAL A   8      -8.597   5.275  -7.106  1.00  0.00           C  
ATOM    135  CG2 VAL A   8      -7.995   5.232  -9.538  1.00  0.00           C  
ATOM    136  H   VAL A   8      -5.268   5.803  -9.412  1.00  0.00           H  
ATOM    137  HA  VAL A   8      -7.280   7.424  -8.155  1.00  0.00           H  
ATOM    138  HB  VAL A   8      -6.796   4.443  -7.935  1.00  0.00           H  
ATOM    139 HG11 VAL A   8      -9.055   6.256  -7.060  1.00  0.00           H  
ATOM    140 HG12 VAL A   8      -8.219   5.009  -6.130  1.00  0.00           H  
ATOM    141 HG13 VAL A   8      -9.334   4.548  -7.416  1.00  0.00           H  
ATOM    142 HG21 VAL A   8      -7.204   5.443 -10.243  1.00  0.00           H  
ATOM    143 HG22 VAL A   8      -8.781   5.964  -9.650  1.00  0.00           H  
ATOM    144 HG23 VAL A   8      -8.391   4.246  -9.727  1.00  0.00           H  
ATOM    145  N   ALA A   9      -5.049   6.095  -6.165  1.00  0.00           N  
ATOM    146  CA  ALA A   9      -4.543   6.145  -4.759  1.00  0.00           C  
ATOM    147  C   ALA A   9      -4.015   7.537  -4.439  1.00  0.00           C  
ATOM    148  O   ALA A   9      -4.182   8.048  -3.348  1.00  0.00           O  
ATOM    149  CB  ALA A   9      -3.412   5.138  -4.592  1.00  0.00           C  
ATOM    150  H   ALA A   9      -4.537   5.615  -6.853  1.00  0.00           H  
ATOM    151  HA  ALA A   9      -5.344   5.903  -4.077  1.00  0.00           H  
ATOM    152  HB1 ALA A   9      -3.809   4.138  -4.658  1.00  0.00           H  
ATOM    153  HB2 ALA A   9      -2.946   5.282  -3.630  1.00  0.00           H  
ATOM    154  HB3 ALA A   9      -2.682   5.290  -5.373  1.00  0.00           H  
ATOM    155  N   LEU A  10      -3.363   8.143  -5.380  1.00  0.00           N  
ATOM    156  CA  LEU A  10      -2.792   9.492  -5.152  1.00  0.00           C  
ATOM    157  C   LEU A  10      -3.939  10.440  -4.786  1.00  0.00           C  
ATOM    158  O   LEU A  10      -3.850  11.233  -3.865  1.00  0.00           O  
ATOM    159  CB  LEU A  10      -2.109   9.927  -6.466  1.00  0.00           C  
ATOM    160  CG  LEU A  10      -0.903  10.838  -6.196  1.00  0.00           C  
ATOM    161  CD1 LEU A  10      -1.335  12.028  -5.330  1.00  0.00           C  
ATOM    162  CD2 LEU A  10       0.232  10.048  -5.500  1.00  0.00           C  
ATOM    163  H   LEU A  10      -3.235   7.701  -6.242  1.00  0.00           H  
ATOM    164  HA  LEU A  10      -2.076   9.453  -4.350  1.00  0.00           H  
ATOM    165  HB2 LEU A  10      -1.776   9.048  -6.997  1.00  0.00           H  
ATOM    166  HB3 LEU A  10      -2.821  10.457  -7.085  1.00  0.00           H  
ATOM    167  HG  LEU A  10      -0.538  11.216  -7.142  1.00  0.00           H  
ATOM    168 HD11 LEU A  10      -0.666  12.851  -5.509  1.00  0.00           H  
ATOM    169 HD12 LEU A  10      -1.300  11.753  -4.286  1.00  0.00           H  
ATOM    170 HD13 LEU A  10      -2.342  12.326  -5.591  1.00  0.00           H  
ATOM    171 HD21 LEU A  10       0.217   9.016  -5.822  1.00  0.00           H  
ATOM    172 HD22 LEU A  10       0.114  10.091  -4.428  1.00  0.00           H  
ATOM    173 HD23 LEU A  10       1.184  10.485  -5.767  1.00  0.00           H  
ATOM    174  N   ILE A  11      -5.023  10.333  -5.492  1.00  0.00           N  
ATOM    175  CA  ILE A  11      -6.206  11.184  -5.207  1.00  0.00           C  
ATOM    176  C   ILE A  11      -6.855  10.772  -3.874  1.00  0.00           C  
ATOM    177  O   ILE A  11      -7.399  11.595  -3.163  1.00  0.00           O  
ATOM    178  CB  ILE A  11      -7.213  11.042  -6.360  1.00  0.00           C  
ATOM    179  CG1 ILE A  11      -6.649  11.731  -7.612  1.00  0.00           C  
ATOM    180  CG2 ILE A  11      -8.545  11.679  -5.972  1.00  0.00           C  
ATOM    181  CD1 ILE A  11      -7.512  11.396  -8.838  1.00  0.00           C  
ATOM    182  H   ILE A  11      -5.067   9.670  -6.212  1.00  0.00           H  
ATOM    183  HA  ILE A  11      -5.890  12.216  -5.140  1.00  0.00           H  
ATOM    184  HB  ILE A  11      -7.367   9.993  -6.568  1.00  0.00           H  
ATOM    185 HG12 ILE A  11      -6.640  12.800  -7.459  1.00  0.00           H  
ATOM    186 HG13 ILE A  11      -5.639  11.386  -7.783  1.00  0.00           H  
ATOM    187 HG21 ILE A  11      -9.149  11.817  -6.856  1.00  0.00           H  
ATOM    188 HG22 ILE A  11      -8.365  12.634  -5.505  1.00  0.00           H  
ATOM    189 HG23 ILE A  11      -9.062  11.028  -5.281  1.00  0.00           H  
ATOM    190 HD11 ILE A  11      -7.329  12.121  -9.620  1.00  0.00           H  
ATOM    191 HD12 ILE A  11      -8.557  11.423  -8.565  1.00  0.00           H  
ATOM    192 HD13 ILE A  11      -7.261  10.410  -9.197  1.00  0.00           H  
ATOM    193  N   ASP A  12      -6.841   9.506  -3.545  1.00  0.00           N  
ATOM    194  CA  ASP A  12      -7.498   9.055  -2.278  1.00  0.00           C  
ATOM    195  C   ASP A  12      -6.876   9.727  -1.047  1.00  0.00           C  
ATOM    196  O   ASP A  12      -7.578  10.199  -0.176  1.00  0.00           O  
ATOM    197  CB  ASP A  12      -7.360   7.536  -2.149  1.00  0.00           C  
ATOM    198  CG  ASP A  12      -8.270   6.849  -3.171  1.00  0.00           C  
ATOM    199  OD1 ASP A  12      -9.134   7.519  -3.712  1.00  0.00           O  
ATOM    200  OD2 ASP A  12      -8.086   5.664  -3.397  1.00  0.00           O1-
ATOM    201  H   ASP A  12      -6.415   8.848  -4.136  1.00  0.00           H  
ATOM    202  HA  ASP A  12      -8.546   9.307  -2.319  1.00  0.00           H  
ATOM    203  HB2 ASP A  12      -6.334   7.251  -2.332  1.00  0.00           H  
ATOM    204  HB3 ASP A  12      -7.646   7.230  -1.154  1.00  0.00           H  
ATOM    205  N   VAL A  13      -5.577   9.774  -0.954  1.00  0.00           N  
ATOM    206  CA  VAL A  13      -4.946  10.418   0.243  1.00  0.00           C  
ATOM    207  C   VAL A  13      -5.330  11.906   0.269  1.00  0.00           C  
ATOM    208  O   VAL A  13      -5.601  12.481   1.314  1.00  0.00           O  
ATOM    209  CB  VAL A  13      -3.397  10.211   0.189  1.00  0.00           C  
ATOM    210  CG1 VAL A  13      -2.636  11.545   0.202  1.00  0.00           C  
ATOM    211  CG2 VAL A  13      -2.929   9.389   1.399  1.00  0.00           C  
ATOM    212  H   VAL A  13      -5.020   9.386  -1.662  1.00  0.00           H  
ATOM    213  HA  VAL A  13      -5.348   9.949   1.133  1.00  0.00           H  
ATOM    214  HB  VAL A  13      -3.148   9.676  -0.715  1.00  0.00           H  
ATOM    215 HG11 VAL A  13      -2.882  12.090   1.103  1.00  0.00           H  
ATOM    216 HG12 VAL A  13      -2.912  12.129  -0.663  1.00  0.00           H  
ATOM    217 HG13 VAL A  13      -1.574  11.350   0.181  1.00  0.00           H  
ATOM    218 HG21 VAL A  13      -3.013   9.989   2.294  1.00  0.00           H  
ATOM    219 HG22 VAL A  13      -1.899   9.097   1.258  1.00  0.00           H  
ATOM    220 HG23 VAL A  13      -3.543   8.507   1.497  1.00  0.00           H  
ATOM    221  N   PHE A  14      -5.347  12.533  -0.871  1.00  0.00           N  
ATOM    222  CA  PHE A  14      -5.695  13.976  -0.913  1.00  0.00           C  
ATOM    223  C   PHE A  14      -7.080  14.198  -0.299  1.00  0.00           C  
ATOM    224  O   PHE A  14      -7.309  15.183   0.357  1.00  0.00           O  
ATOM    225  CB  PHE A  14      -5.697  14.472  -2.368  1.00  0.00           C  
ATOM    226  CG  PHE A  14      -6.253  15.878  -2.417  1.00  0.00           C  
ATOM    227  CD1 PHE A  14      -7.638  16.072  -2.483  1.00  0.00           C  
ATOM    228  CD2 PHE A  14      -5.394  16.981  -2.372  1.00  0.00           C  
ATOM    229  CE1 PHE A  14      -8.165  17.367  -2.508  1.00  0.00           C  
ATOM    230  CE2 PHE A  14      -5.921  18.276  -2.393  1.00  0.00           C  
ATOM    231  CZ  PHE A  14      -7.307  18.470  -2.459  1.00  0.00           C  
ATOM    232  H   PHE A  14      -5.121  12.056  -1.697  1.00  0.00           H  
ATOM    233  HA  PHE A  14      -4.962  14.531  -0.342  1.00  0.00           H  
ATOM    234  HB2 PHE A  14      -4.688  14.468  -2.753  1.00  0.00           H  
ATOM    235  HB3 PHE A  14      -6.316  13.821  -2.969  1.00  0.00           H  
ATOM    236  HD1 PHE A  14      -8.300  15.220  -2.522  1.00  0.00           H  
ATOM    237  HD2 PHE A  14      -4.328  16.834  -2.322  1.00  0.00           H  
ATOM    238  HE1 PHE A  14      -9.233  17.515  -2.558  1.00  0.00           H  
ATOM    239  HE2 PHE A  14      -5.258  19.128  -2.357  1.00  0.00           H  
ATOM    240  HZ  PHE A  14      -7.712  19.471  -2.473  1.00  0.00           H  
ATOM    241  N   HIS A  15      -8.012  13.321  -0.528  1.00  0.00           N  
ATOM    242  CA  HIS A  15      -9.377  13.531   0.037  1.00  0.00           C  
ATOM    243  C   HIS A  15      -9.355  13.440   1.567  1.00  0.00           C  
ATOM    244  O   HIS A  15     -10.159  14.053   2.239  1.00  0.00           O  
ATOM    245  CB  HIS A  15     -10.334  12.478  -0.528  1.00  0.00           C  
ATOM    246  CG  HIS A  15     -11.743  12.787  -0.097  1.00  0.00           C  
ATOM    247  CD2 HIS A  15     -12.730  13.556  -0.666  1.00  0.00           C  
ATOM    248  ND1 HIS A  15     -12.293  12.264   1.065  1.00  0.00           N  
ATOM    249  CE1 HIS A  15     -13.557  12.718   1.156  1.00  0.00           C  
ATOM    250  NE2 HIS A  15     -13.870  13.507   0.127  1.00  0.00           N  
ATOM    251  H   HIS A  15      -7.823  12.536  -1.083  1.00  0.00           H  
ATOM    252  HA  HIS A  15      -9.721  14.513  -0.243  1.00  0.00           H  
ATOM    253  HB2 HIS A  15     -10.278  12.485  -1.606  1.00  0.00           H  
ATOM    254  HB3 HIS A  15     -10.052  11.503  -0.160  1.00  0.00           H  
ATOM    255  HD1 HIS A  15     -11.844  11.670   1.702  1.00  0.00           H  
ATOM    256  HD2 HIS A  15     -12.633  14.115  -1.585  1.00  0.00           H  
ATOM    257  HE1 HIS A  15     -14.234  12.475   1.962  1.00  0.00           H  
ATOM    258  HE2 HIS A  15     -14.726  13.954  -0.038  1.00  0.00           H  
ATOM    259  N   GLN A  16      -8.464  12.673   2.126  1.00  0.00           N  
ATOM    260  CA  GLN A  16      -8.430  12.547   3.608  1.00  0.00           C  
ATOM    261  C   GLN A  16      -8.185  13.916   4.256  1.00  0.00           C  
ATOM    262  O   GLN A  16      -8.785  14.245   5.261  1.00  0.00           O  
ATOM    263  CB  GLN A  16      -7.308  11.573   4.008  1.00  0.00           C  
ATOM    264  CG  GLN A  16      -7.781  10.118   3.858  1.00  0.00           C  
ATOM    265  CD  GLN A  16      -8.058   9.782   2.390  1.00  0.00           C  
ATOM    266  NE2 GLN A  16      -7.381   8.825   1.816  1.00  0.00           N  
ATOM    267  OE1 GLN A  16      -8.908  10.379   1.764  1.00  0.00           O  
ATOM    268  H   GLN A  16      -7.825  12.175   1.578  1.00  0.00           H  
ATOM    269  HA  GLN A  16      -9.376  12.160   3.954  1.00  0.00           H  
ATOM    270  HB2 GLN A  16      -6.451  11.736   3.372  1.00  0.00           H  
ATOM    271  HB3 GLN A  16      -7.027  11.748   5.037  1.00  0.00           H  
ATOM    272  HG2 GLN A  16      -7.011   9.457   4.230  1.00  0.00           H  
ATOM    273  HG3 GLN A  16      -8.683   9.974   4.432  1.00  0.00           H  
ATOM    274 HE21 GLN A  16      -6.706   8.330   2.324  1.00  0.00           H  
ATOM    275 HE22 GLN A  16      -7.551   8.599   0.878  1.00  0.00           H  
ATOM    276  N   TYR A  17      -7.298  14.710   3.715  1.00  0.00           N  
ATOM    277  CA  TYR A  17      -7.016  16.047   4.345  1.00  0.00           C  
ATOM    278  C   TYR A  17      -7.910  17.158   3.785  1.00  0.00           C  
ATOM    279  O   TYR A  17      -8.344  18.031   4.505  1.00  0.00           O  
ATOM    280  CB  TYR A  17      -5.549  16.407   4.100  1.00  0.00           C  
ATOM    281  CG  TYR A  17      -4.701  15.596   5.037  1.00  0.00           C  
ATOM    282  CD1 TYR A  17      -4.476  14.246   4.771  1.00  0.00           C  
ATOM    283  CD2 TYR A  17      -4.164  16.189   6.183  1.00  0.00           C  
ATOM    284  CE1 TYR A  17      -3.715  13.481   5.652  1.00  0.00           C  
ATOM    285  CE2 TYR A  17      -3.396  15.429   7.066  1.00  0.00           C  
ATOM    286  CZ  TYR A  17      -3.172  14.072   6.803  1.00  0.00           C  
ATOM    287  OH  TYR A  17      -2.417  13.316   7.677  1.00  0.00           O  
ATOM    288  H   TYR A  17      -6.801  14.426   2.916  1.00  0.00           H  
ATOM    289  HA  TYR A  17      -7.187  15.980   5.412  1.00  0.00           H  
ATOM    290  HB2 TYR A  17      -5.286  16.175   3.077  1.00  0.00           H  
ATOM    291  HB3 TYR A  17      -5.392  17.460   4.286  1.00  0.00           H  
ATOM    292  HD1 TYR A  17      -4.894  13.793   3.883  1.00  0.00           H  
ATOM    293  HD2 TYR A  17      -4.339  17.236   6.382  1.00  0.00           H  
ATOM    294  HE1 TYR A  17      -3.542  12.438   5.442  1.00  0.00           H  
ATOM    295  HE2 TYR A  17      -2.976  15.889   7.948  1.00  0.00           H  
ATOM    296  HH  TYR A  17      -2.727  12.409   7.628  1.00  0.00           H  
ATOM    297  N   SER A  18      -8.154  17.164   2.515  1.00  0.00           N  
ATOM    298  CA  SER A  18      -8.983  18.257   1.933  1.00  0.00           C  
ATOM    299  C   SER A  18     -10.374  18.265   2.566  1.00  0.00           C  
ATOM    300  O   SER A  18     -10.917  19.307   2.873  1.00  0.00           O  
ATOM    301  CB  SER A  18      -9.098  18.051   0.426  1.00  0.00           C  
ATOM    302  OG  SER A  18     -10.108  17.089   0.156  1.00  0.00           O  
ATOM    303  H   SER A  18      -7.778  16.470   1.943  1.00  0.00           H  
ATOM    304  HA  SER A  18      -8.502  19.205   2.125  1.00  0.00           H  
ATOM    305  HB2 SER A  18      -9.356  18.983  -0.050  1.00  0.00           H  
ATOM    306  HB3 SER A  18      -8.146  17.706   0.046  1.00  0.00           H  
ATOM    307  HG  SER A  18     -10.671  17.440  -0.538  1.00  0.00           H  
ATOM    308  N   GLY A  19     -10.955  17.118   2.772  1.00  0.00           N  
ATOM    309  CA  GLY A  19     -12.311  17.076   3.386  1.00  0.00           C  
ATOM    310  C   GLY A  19     -12.205  17.365   4.883  1.00  0.00           C  
ATOM    311  O   GLY A  19     -13.196  17.567   5.557  1.00  0.00           O  
ATOM    312  H   GLY A  19     -10.502  16.287   2.523  1.00  0.00           H  
ATOM    313  HA2 GLY A  19     -12.940  17.820   2.918  1.00  0.00           H  
ATOM    314  HA3 GLY A  19     -12.741  16.097   3.241  1.00  0.00           H  
ATOM    315  N   ARG A  20     -11.011  17.390   5.412  1.00  0.00           N  
ATOM    316  CA  ARG A  20     -10.849  17.671   6.866  1.00  0.00           C  
ATOM    317  C   ARG A  20     -11.416  19.057   7.183  1.00  0.00           C  
ATOM    318  O   ARG A  20     -12.149  19.238   8.134  1.00  0.00           O  
ATOM    319  CB  ARG A  20      -9.367  17.650   7.220  1.00  0.00           C  
ATOM    320  CG  ARG A  20      -9.202  17.780   8.731  1.00  0.00           C  
ATOM    321  CD  ARG A  20      -7.716  17.763   9.066  1.00  0.00           C  
ATOM    322  NE  ARG A  20      -7.538  17.889  10.538  1.00  0.00           N  
ATOM    323  CZ  ARG A  20      -6.379  17.633  11.078  1.00  0.00           C  
ATOM    324  NH1 ARG A  20      -5.381  17.253  10.328  1.00  0.00           N1+
ATOM    325  NH2 ARG A  20      -6.220  17.755  12.367  1.00  0.00           N  
ATOM    326  H   ARG A  20     -10.220  17.232   4.851  1.00  0.00           H  
ATOM    327  HA  ARG A  20     -11.372  16.923   7.442  1.00  0.00           H  
ATOM    328  HB2 ARG A  20      -8.929  16.720   6.886  1.00  0.00           H  
ATOM    329  HB3 ARG A  20      -8.870  18.477   6.736  1.00  0.00           H  
ATOM    330  HG2 ARG A  20      -9.640  18.710   9.065  1.00  0.00           H  
ATOM    331  HG3 ARG A  20      -9.690  16.953   9.222  1.00  0.00           H  
ATOM    332  HD2 ARG A  20      -7.280  16.837   8.727  1.00  0.00           H  
ATOM    333  HD3 ARG A  20      -7.234  18.591   8.567  1.00  0.00           H  
ATOM    334  HE  ARG A  20      -8.290  18.167  11.101  1.00  0.00           H  
ATOM    335 HH11 ARG A  20      -5.506  17.156   9.340  1.00  0.00           H  
ATOM    336 HH12 ARG A  20      -4.490  17.063  10.739  1.00  0.00           H  
ATOM    337 HH21 ARG A  20      -6.988  18.044  12.939  1.00  0.00           H  
ATOM    338 HH22 ARG A  20      -5.331  17.564  12.781  1.00  0.00           H  
ATOM    339  N   GLU A  21     -11.063  20.039   6.387  1.00  0.00           N  
ATOM    340  CA  GLU A  21     -11.551  21.441   6.614  1.00  0.00           C  
ATOM    341  C   GLU A  21     -12.455  21.879   5.458  1.00  0.00           C  
ATOM    342  O   GLU A  21     -12.615  21.185   4.474  1.00  0.00           O  
ATOM    343  CB  GLU A  21     -10.356  22.392   6.717  1.00  0.00           C  
ATOM    344  CG  GLU A  21      -9.630  22.155   8.043  1.00  0.00           C  
ATOM    345  CD  GLU A  21      -8.419  23.085   8.143  1.00  0.00           C  
ATOM    346  OE1 GLU A  21      -8.290  23.950   7.293  1.00  0.00           O  
ATOM    347  OE2 GLU A  21      -7.643  22.917   9.069  1.00  0.00           O1-
ATOM    348  H   GLU A  21     -10.459  19.854   5.638  1.00  0.00           H  
ATOM    349  HA  GLU A  21     -12.116  21.488   7.535  1.00  0.00           H  
ATOM    350  HB2 GLU A  21      -9.678  22.208   5.896  1.00  0.00           H  
ATOM    351  HB3 GLU A  21     -10.703  23.413   6.675  1.00  0.00           H  
ATOM    352  HG2 GLU A  21     -10.307  22.360   8.861  1.00  0.00           H  
ATOM    353  HG3 GLU A  21      -9.299  21.129   8.098  1.00  0.00           H  
ATOM    354  N   GLY A  22     -13.070  23.021   5.599  1.00  0.00           N  
ATOM    355  CA  GLY A  22     -14.004  23.528   4.551  1.00  0.00           C  
ATOM    356  C   GLY A  22     -13.336  23.600   3.170  1.00  0.00           C  
ATOM    357  O   GLY A  22     -13.992  23.420   2.163  1.00  0.00           O  
ATOM    358  H   GLY A  22     -12.935  23.543   6.417  1.00  0.00           H  
ATOM    359  HA2 GLY A  22     -14.859  22.870   4.494  1.00  0.00           H  
ATOM    360  HA3 GLY A  22     -14.339  24.516   4.830  1.00  0.00           H  
ATOM    361  N   ASP A  23     -12.060  23.879   3.086  1.00  0.00           N  
ATOM    362  CA  ASP A  23     -11.427  23.972   1.741  1.00  0.00           C  
ATOM    363  C   ASP A  23     -11.347  22.578   1.107  1.00  0.00           C  
ATOM    364  O   ASP A  23     -10.281  22.062   0.843  1.00  0.00           O  
ATOM    365  CB  ASP A  23     -10.025  24.564   1.882  1.00  0.00           C  
ATOM    366  CG  ASP A  23     -10.077  25.790   2.794  1.00  0.00           C  
ATOM    367  OD1 ASP A  23     -11.146  26.364   2.924  1.00  0.00           O  
ATOM    368  OD2 ASP A  23      -9.046  26.136   3.347  1.00  0.00           O1-
ATOM    369  H   ASP A  23     -11.523  24.041   3.894  1.00  0.00           H  
ATOM    370  HA  ASP A  23     -12.024  24.616   1.111  1.00  0.00           H  
ATOM    371  HB2 ASP A  23      -9.360  23.825   2.305  1.00  0.00           H  
ATOM    372  HB3 ASP A  23      -9.665  24.862   0.912  1.00  0.00           H  
ATOM    373  N   LYS A  24     -12.473  21.965   0.861  1.00  0.00           N  
ATOM    374  CA  LYS A  24     -12.470  20.605   0.245  1.00  0.00           C  
ATOM    375  C   LYS A  24     -11.822  20.652  -1.142  1.00  0.00           C  
ATOM    376  O   LYS A  24     -11.100  19.756  -1.528  1.00  0.00           O  
ATOM    377  CB  LYS A  24     -13.913  20.116   0.098  1.00  0.00           C  
ATOM    378  CG  LYS A  24     -13.919  18.721  -0.535  1.00  0.00           C  
ATOM    379  CD  LYS A  24     -15.334  18.132  -0.487  1.00  0.00           C  
ATOM    380  CE  LYS A  24     -16.276  18.967  -1.361  1.00  0.00           C  
ATOM    381  NZ  LYS A  24     -17.501  18.177  -1.668  1.00  0.00           N1+
ATOM    382  H   LYS A  24     -13.324  22.398   1.082  1.00  0.00           H  
ATOM    383  HA  LYS A  24     -11.923  19.922   0.874  1.00  0.00           H  
ATOM    384  HB2 LYS A  24     -14.381  20.075   1.072  1.00  0.00           H  
ATOM    385  HB3 LYS A  24     -14.458  20.799  -0.535  1.00  0.00           H  
ATOM    386  HG2 LYS A  24     -13.593  18.789  -1.563  1.00  0.00           H  
ATOM    387  HG3 LYS A  24     -13.247  18.078   0.013  1.00  0.00           H  
ATOM    388  HD2 LYS A  24     -15.311  17.116  -0.854  1.00  0.00           H  
ATOM    389  HD3 LYS A  24     -15.691  18.138   0.531  1.00  0.00           H  
ATOM    390  HE2 LYS A  24     -16.557  19.866  -0.831  1.00  0.00           H  
ATOM    391  HE3 LYS A  24     -15.778  19.232  -2.283  1.00  0.00           H  
ATOM    392  HZ1 LYS A  24     -17.447  17.254  -1.194  1.00  0.00           H  
ATOM    393  HZ2 LYS A  24     -17.573  18.036  -2.697  1.00  0.00           H  
ATOM    394  HZ3 LYS A  24     -18.340  18.690  -1.328  1.00  0.00           H  
ATOM    395  N   HIS A  25     -12.093  21.680  -1.905  1.00  0.00           N  
ATOM    396  CA  HIS A  25     -11.516  21.771  -3.282  1.00  0.00           C  
ATOM    397  C   HIS A  25     -10.221  22.594  -3.280  1.00  0.00           C  
ATOM    398  O   HIS A  25      -9.605  22.783  -4.310  1.00  0.00           O  
ATOM    399  CB  HIS A  25     -12.543  22.416  -4.220  1.00  0.00           C  
ATOM    400  CG  HIS A  25     -13.064  23.695  -3.622  1.00  0.00           C  
ATOM    401  CD2 HIS A  25     -13.855  23.945  -2.525  1.00  0.00           C  
ATOM    402  ND1 HIS A  25     -12.786  24.935  -4.178  1.00  0.00           N  
ATOM    403  CE1 HIS A  25     -13.397  25.866  -3.423  1.00  0.00           C  
ATOM    404  NE2 HIS A  25     -14.059  25.315  -2.405  1.00  0.00           N  
ATOM    405  H   HIS A  25     -12.693  22.382  -1.580  1.00  0.00           H  
ATOM    406  HA  HIS A  25     -11.294  20.775  -3.644  1.00  0.00           H  
ATOM    407  HB2 HIS A  25     -12.075  22.630  -5.170  1.00  0.00           H  
ATOM    408  HB3 HIS A  25     -13.365  21.732  -4.373  1.00  0.00           H  
ATOM    409  HD1 HIS A  25     -12.245  25.101  -4.979  1.00  0.00           H  
ATOM    410  HD2 HIS A  25     -14.262  23.195  -1.863  1.00  0.00           H  
ATOM    411  HE1 HIS A  25     -13.355  26.928  -3.616  1.00  0.00           H  
ATOM    412  HE2 HIS A  25     -14.580  25.779  -1.716  1.00  0.00           H  
ATOM    413  N   LYS A  26      -9.796  23.084  -2.140  1.00  0.00           N  
ATOM    414  CA  LYS A  26      -8.532  23.891  -2.091  1.00  0.00           C  
ATOM    415  C   LYS A  26      -7.753  23.557  -0.816  1.00  0.00           C  
ATOM    416  O   LYS A  26      -8.315  23.138   0.174  1.00  0.00           O  
ATOM    417  CB  LYS A  26      -8.872  25.383  -2.096  1.00  0.00           C  
ATOM    418  CG  LYS A  26      -9.541  25.755  -3.419  1.00  0.00           C  
ATOM    419  CD  LYS A  26      -9.641  27.280  -3.532  1.00  0.00           C  
ATOM    420  CE  LYS A  26     -10.537  27.832  -2.418  1.00  0.00           C  
ATOM    421  NZ  LYS A  26     -10.993  29.203  -2.785  1.00  0.00           N1+
ATOM    422  H   LYS A  26     -10.304  22.919  -1.318  1.00  0.00           H  
ATOM    423  HA  LYS A  26      -7.914  23.663  -2.950  1.00  0.00           H  
ATOM    424  HB2 LYS A  26      -9.544  25.597  -1.281  1.00  0.00           H  
ATOM    425  HB3 LYS A  26      -7.966  25.959  -1.977  1.00  0.00           H  
ATOM    426  HG2 LYS A  26      -8.955  25.370  -4.241  1.00  0.00           H  
ATOM    427  HG3 LYS A  26     -10.531  25.329  -3.452  1.00  0.00           H  
ATOM    428  HD2 LYS A  26      -8.654  27.710  -3.443  1.00  0.00           H  
ATOM    429  HD3 LYS A  26     -10.062  27.541  -4.491  1.00  0.00           H  
ATOM    430  HE2 LYS A  26     -11.396  27.189  -2.290  1.00  0.00           H  
ATOM    431  HE3 LYS A  26      -9.978  27.876  -1.495  1.00  0.00           H  
ATOM    432  HZ1 LYS A  26     -11.928  29.149  -3.234  1.00  0.00           H  
ATOM    433  HZ2 LYS A  26     -10.312  29.627  -3.448  1.00  0.00           H  
ATOM    434  HZ3 LYS A  26     -11.054  29.789  -1.928  1.00  0.00           H  
ATOM    435  N   LEU A  27      -6.457  23.751  -0.837  1.00  0.00           N  
ATOM    436  CA  LEU A  27      -5.606  23.460   0.365  1.00  0.00           C  
ATOM    437  C   LEU A  27      -4.932  24.756   0.826  1.00  0.00           C  
ATOM    438  O   LEU A  27      -4.355  25.475   0.039  1.00  0.00           O  
ATOM    439  CB  LEU A  27      -4.516  22.429  -0.019  1.00  0.00           C  
ATOM    440  CG  LEU A  27      -4.947  20.991   0.326  1.00  0.00           C  
ATOM    441  CD1 LEU A  27      -5.043  20.796   1.850  1.00  0.00           C  
ATOM    442  CD2 LEU A  27      -6.295  20.681  -0.328  1.00  0.00           C  
ATOM    443  H   LEU A  27      -6.038  24.097  -1.651  1.00  0.00           H  
ATOM    444  HA  LEU A  27      -6.210  23.079   1.171  1.00  0.00           H  
ATOM    445  HB2 LEU A  27      -4.336  22.490  -1.081  1.00  0.00           H  
ATOM    446  HB3 LEU A  27      -3.595  22.653   0.504  1.00  0.00           H  
ATOM    447  HG  LEU A  27      -4.205  20.308  -0.063  1.00  0.00           H  
ATOM    448 HD11 LEU A  27      -4.845  19.761   2.086  1.00  0.00           H  
ATOM    449 HD12 LEU A  27      -6.033  21.054   2.198  1.00  0.00           H  
ATOM    450 HD13 LEU A  27      -4.313  21.418   2.345  1.00  0.00           H  
ATOM    451 HD21 LEU A  27      -6.281  21.010  -1.359  1.00  0.00           H  
ATOM    452 HD22 LEU A  27      -7.082  21.186   0.204  1.00  0.00           H  
ATOM    453 HD23 LEU A  27      -6.469  19.622  -0.290  1.00  0.00           H  
ATOM    454  N   LYS A  28      -4.984  25.048   2.099  1.00  0.00           N  
ATOM    455  CA  LYS A  28      -4.327  26.279   2.615  1.00  0.00           C  
ATOM    456  C   LYS A  28      -2.967  25.884   3.193  1.00  0.00           C  
ATOM    457  O   LYS A  28      -2.808  24.795   3.709  1.00  0.00           O  
ATOM    458  CB  LYS A  28      -5.209  26.887   3.710  1.00  0.00           C  
ATOM    459  CG  LYS A  28      -4.573  28.169   4.244  1.00  0.00           C  
ATOM    460  CD  LYS A  28      -5.484  28.777   5.310  1.00  0.00           C  
ATOM    461  CE  LYS A  28      -4.859  30.067   5.841  1.00  0.00           C  
ATOM    462  NZ  LYS A  28      -4.871  31.103   4.768  1.00  0.00           N1+
ATOM    463  H   LYS A  28      -5.448  24.449   2.727  1.00  0.00           H  
ATOM    464  HA  LYS A  28      -4.188  26.993   1.815  1.00  0.00           H  
ATOM    465  HB2 LYS A  28      -6.183  27.112   3.301  1.00  0.00           H  
ATOM    466  HB3 LYS A  28      -5.315  26.178   4.518  1.00  0.00           H  
ATOM    467  HG2 LYS A  28      -3.612  27.940   4.679  1.00  0.00           H  
ATOM    468  HG3 LYS A  28      -4.445  28.873   3.438  1.00  0.00           H  
ATOM    469  HD2 LYS A  28      -6.449  28.996   4.875  1.00  0.00           H  
ATOM    470  HD3 LYS A  28      -5.606  28.077   6.123  1.00  0.00           H  
ATOM    471  HE2 LYS A  28      -5.427  30.421   6.688  1.00  0.00           H  
ATOM    472  HE3 LYS A  28      -3.840  29.875   6.144  1.00  0.00           H  
ATOM    473  HZ1 LYS A  28      -5.379  31.945   5.104  1.00  0.00           H  
ATOM    474  HZ2 LYS A  28      -5.348  30.722   3.924  1.00  0.00           H  
ATOM    475  HZ3 LYS A  28      -3.894  31.364   4.526  1.00  0.00           H  
ATOM    476  N   LYS A  29      -1.980  26.743   3.105  1.00  0.00           N  
ATOM    477  CA  LYS A  29      -0.631  26.393   3.653  1.00  0.00           C  
ATOM    478  C   LYS A  29      -0.800  25.740   5.021  1.00  0.00           C  
ATOM    479  O   LYS A  29       0.036  24.990   5.482  1.00  0.00           O  
ATOM    480  CB  LYS A  29       0.216  27.669   3.801  1.00  0.00           C  
ATOM    481  CG  LYS A  29      -0.323  28.556   4.934  1.00  0.00           C  
ATOM    482  CD  LYS A  29       0.452  29.877   4.962  1.00  0.00           C  
ATOM    483  CE  LYS A  29       0.015  30.695   6.179  1.00  0.00           C  
ATOM    484  NZ  LYS A  29       0.901  31.882   6.322  1.00  0.00           N1+
ATOM    485  H   LYS A  29      -2.121  27.611   2.674  1.00  0.00           H  
ATOM    486  HA  LYS A  29      -0.135  25.706   2.982  1.00  0.00           H  
ATOM    487  HB2 LYS A  29       1.235  27.395   4.019  1.00  0.00           H  
ATOM    488  HB3 LYS A  29       0.182  28.222   2.879  1.00  0.00           H  
ATOM    489  HG2 LYS A  29      -1.371  28.757   4.770  1.00  0.00           H  
ATOM    490  HG3 LYS A  29      -0.195  28.057   5.881  1.00  0.00           H  
ATOM    491  HD2 LYS A  29       1.513  29.671   5.026  1.00  0.00           H  
ATOM    492  HD3 LYS A  29       0.248  30.435   4.062  1.00  0.00           H  
ATOM    493  HE2 LYS A  29      -1.006  31.022   6.046  1.00  0.00           H  
ATOM    494  HE3 LYS A  29       0.083  30.084   7.068  1.00  0.00           H  
ATOM    495  HZ1 LYS A  29       1.882  31.607   6.124  1.00  0.00           H  
ATOM    496  HZ2 LYS A  29       0.832  32.251   7.293  1.00  0.00           H  
ATOM    497  HZ3 LYS A  29       0.607  32.618   5.649  1.00  0.00           H  
ATOM    498  N   SER A  30      -1.892  26.030   5.663  1.00  0.00           N  
ATOM    499  CA  SER A  30      -2.151  25.437   7.006  1.00  0.00           C  
ATOM    500  C   SER A  30      -2.604  23.990   6.826  1.00  0.00           C  
ATOM    501  O   SER A  30      -2.072  23.078   7.429  1.00  0.00           O  
ATOM    502  CB  SER A  30      -3.241  26.241   7.713  1.00  0.00           C  
ATOM    503  OG  SER A  30      -3.389  25.765   9.044  1.00  0.00           O  
ATOM    504  H   SER A  30      -2.551  26.629   5.246  1.00  0.00           H  
ATOM    505  HA  SER A  30      -1.244  25.462   7.593  1.00  0.00           H  
ATOM    506  HB2 SER A  30      -2.963  27.282   7.738  1.00  0.00           H  
ATOM    507  HB3 SER A  30      -4.173  26.134   7.174  1.00  0.00           H  
ATOM    508  HG  SER A  30      -3.360  24.806   9.021  1.00  0.00           H  
ATOM    509  N   GLU A  31      -3.570  23.774   5.978  1.00  0.00           N  
ATOM    510  CA  GLU A  31      -4.051  22.390   5.724  1.00  0.00           C  
ATOM    511  C   GLU A  31      -2.908  21.601   5.095  1.00  0.00           C  
ATOM    512  O   GLU A  31      -2.723  20.429   5.355  1.00  0.00           O  
ATOM    513  CB  GLU A  31      -5.233  22.427   4.755  1.00  0.00           C  
ATOM    514  CG  GLU A  31      -6.449  23.035   5.450  1.00  0.00           C  
ATOM    515  CD  GLU A  31      -7.543  23.290   4.413  1.00  0.00           C  
ATOM    516  OE1 GLU A  31      -7.377  22.849   3.287  1.00  0.00           O  
ATOM    517  OE2 GLU A  31      -8.524  23.928   4.758  1.00  0.00           O1-
ATOM    518  H   GLU A  31      -3.968  24.525   5.492  1.00  0.00           H  
ATOM    519  HA  GLU A  31      -4.350  21.927   6.653  1.00  0.00           H  
ATOM    520  HB2 GLU A  31      -4.973  23.027   3.897  1.00  0.00           H  
ATOM    521  HB3 GLU A  31      -5.470  21.420   4.437  1.00  0.00           H  
ATOM    522  HG2 GLU A  31      -6.814  22.349   6.201  1.00  0.00           H  
ATOM    523  HG3 GLU A  31      -6.171  23.967   5.916  1.00  0.00           H  
ATOM    524  N   LEU A  32      -2.141  22.245   4.259  1.00  0.00           N  
ATOM    525  CA  LEU A  32      -1.005  21.554   3.593  1.00  0.00           C  
ATOM    526  C   LEU A  32      -0.038  21.038   4.649  1.00  0.00           C  
ATOM    527  O   LEU A  32       0.482  19.957   4.538  1.00  0.00           O  
ATOM    528  CB  LEU A  32      -0.280  22.543   2.669  1.00  0.00           C  
ATOM    529  CG  LEU A  32       0.914  21.860   1.980  1.00  0.00           C  
ATOM    530  CD1 LEU A  32       0.433  20.657   1.152  1.00  0.00           C  
ATOM    531  CD2 LEU A  32       1.614  22.874   1.063  1.00  0.00           C  
ATOM    532  H   LEU A  32      -2.314  23.190   4.068  1.00  0.00           H  
ATOM    533  HA  LEU A  32      -1.382  20.727   3.013  1.00  0.00           H  
ATOM    534  HB2 LEU A  32      -0.969  22.899   1.917  1.00  0.00           H  
ATOM    535  HB3 LEU A  32       0.078  23.379   3.252  1.00  0.00           H  
ATOM    536  HG  LEU A  32       1.614  21.518   2.728  1.00  0.00           H  
ATOM    537 HD11 LEU A  32       1.136  20.453   0.356  1.00  0.00           H  
ATOM    538 HD12 LEU A  32      -0.537  20.870   0.726  1.00  0.00           H  
ATOM    539 HD13 LEU A  32       0.361  19.790   1.793  1.00  0.00           H  
ATOM    540 HD21 LEU A  32       1.046  22.988   0.151  1.00  0.00           H  
ATOM    541 HD22 LEU A  32       2.605  22.519   0.825  1.00  0.00           H  
ATOM    542 HD23 LEU A  32       1.685  23.828   1.565  1.00  0.00           H  
ATOM    543  N   LYS A  33       0.209  21.801   5.671  1.00  0.00           N  
ATOM    544  CA  LYS A  33       1.149  21.336   6.732  1.00  0.00           C  
ATOM    545  C   LYS A  33       0.623  20.043   7.360  1.00  0.00           C  
ATOM    546  O   LYS A  33       1.377  19.143   7.670  1.00  0.00           O  
ATOM    547  CB  LYS A  33       1.266  22.406   7.820  1.00  0.00           C  
ATOM    548  CG  LYS A  33       2.286  21.960   8.873  1.00  0.00           C  
ATOM    549  CD  LYS A  33       2.404  23.027   9.958  1.00  0.00           C  
ATOM    550  CE  LYS A  33       3.464  22.600  10.974  1.00  0.00           C  
ATOM    551  NZ  LYS A  33       3.036  21.334  11.635  1.00  0.00           N1+
ATOM    552  H   LYS A  33      -0.222  22.682   5.742  1.00  0.00           H  
ATOM    553  HA  LYS A  33       2.123  21.149   6.300  1.00  0.00           H  
ATOM    554  HB2 LYS A  33       1.584  23.337   7.377  1.00  0.00           H  
ATOM    555  HB3 LYS A  33       0.304  22.543   8.290  1.00  0.00           H  
ATOM    556  HG2 LYS A  33       1.962  21.032   9.321  1.00  0.00           H  
ATOM    557  HG3 LYS A  33       3.248  21.817   8.405  1.00  0.00           H  
ATOM    558  HD2 LYS A  33       2.689  23.967   9.509  1.00  0.00           H  
ATOM    559  HD3 LYS A  33       1.454  23.139  10.457  1.00  0.00           H  
ATOM    560  HE2 LYS A  33       4.404  22.442  10.467  1.00  0.00           H  
ATOM    561  HE3 LYS A  33       3.581  23.373  11.718  1.00  0.00           H  
ATOM    562  HZ1 LYS A  33       2.862  21.510  12.643  1.00  0.00           H  
ATOM    563  HZ2 LYS A  33       3.786  20.620  11.531  1.00  0.00           H  
ATOM    564  HZ3 LYS A  33       2.164  20.987  11.190  1.00  0.00           H  
ATOM    565  N   GLU A  34      -0.657  19.954   7.573  1.00  0.00           N  
ATOM    566  CA  GLU A  34      -1.223  18.733   8.205  1.00  0.00           C  
ATOM    567  C   GLU A  34      -0.987  17.538   7.285  1.00  0.00           C  
ATOM    568  O   GLU A  34      -0.652  16.460   7.717  1.00  0.00           O  
ATOM    569  CB  GLU A  34      -2.722  18.938   8.440  1.00  0.00           C  
ATOM    570  CG  GLU A  34      -2.931  20.061   9.462  1.00  0.00           C  
ATOM    571  CD  GLU A  34      -4.428  20.267   9.697  1.00  0.00           C  
ATOM    572  OE1 GLU A  34      -5.207  19.696   8.955  1.00  0.00           O  
ATOM    573  OE2 GLU A  34      -4.770  20.995  10.615  1.00  0.00           O1-
ATOM    574  H   GLU A  34      -1.248  20.693   7.324  1.00  0.00           H  
ATOM    575  HA  GLU A  34      -0.726  18.559   9.148  1.00  0.00           H  
ATOM    576  HB2 GLU A  34      -3.200  19.205   7.509  1.00  0.00           H  
ATOM    577  HB3 GLU A  34      -3.156  18.027   8.821  1.00  0.00           H  
ATOM    578  HG2 GLU A  34      -2.452  19.797  10.394  1.00  0.00           H  
ATOM    579  HG3 GLU A  34      -2.501  20.976   9.084  1.00  0.00           H  
ATOM    580  N   LEU A  35      -1.142  17.724   6.014  1.00  0.00           N  
ATOM    581  CA  LEU A  35      -0.896  16.604   5.067  1.00  0.00           C  
ATOM    582  C   LEU A  35       0.554  16.158   5.217  1.00  0.00           C  
ATOM    583  O   LEU A  35       0.857  14.994   5.326  1.00  0.00           O  
ATOM    584  CB  LEU A  35      -1.156  17.101   3.632  1.00  0.00           C  
ATOM    585  CG  LEU A  35      -0.766  16.039   2.575  1.00  0.00           C  
ATOM    586  CD1 LEU A  35       0.775  15.931   2.415  1.00  0.00           C  
ATOM    587  CD2 LEU A  35      -1.344  14.676   2.970  1.00  0.00           C  
ATOM    588  H   LEU A  35      -1.391  18.606   5.677  1.00  0.00           H  
ATOM    589  HA  LEU A  35      -1.555  15.777   5.295  1.00  0.00           H  
ATOM    590  HB2 LEU A  35      -2.209  17.325   3.528  1.00  0.00           H  
ATOM    591  HB3 LEU A  35      -0.589  18.004   3.462  1.00  0.00           H  
ATOM    592  HG  LEU A  35      -1.192  16.329   1.628  1.00  0.00           H  
ATOM    593 HD11 LEU A  35       1.017  15.800   1.374  1.00  0.00           H  
ATOM    594 HD12 LEU A  35       1.151  15.083   2.969  1.00  0.00           H  
ATOM    595 HD13 LEU A  35       1.250  16.828   2.777  1.00  0.00           H  
ATOM    596 HD21 LEU A  35      -1.352  14.025   2.108  1.00  0.00           H  
ATOM    597 HD22 LEU A  35      -2.352  14.800   3.337  1.00  0.00           H  
ATOM    598 HD23 LEU A  35      -0.731  14.242   3.739  1.00  0.00           H  
ATOM    599  N   ILE A  36       1.453  17.090   5.176  1.00  0.00           N  
ATOM    600  CA  ILE A  36       2.898  16.756   5.260  1.00  0.00           C  
ATOM    601  C   ILE A  36       3.308  16.278   6.654  1.00  0.00           C  
ATOM    602  O   ILE A  36       4.015  15.303   6.793  1.00  0.00           O  
ATOM    603  CB  ILE A  36       3.705  18.014   4.921  1.00  0.00           C  
ATOM    604  CG1 ILE A  36       3.292  18.526   3.536  1.00  0.00           C  
ATOM    605  CG2 ILE A  36       5.201  17.684   4.920  1.00  0.00           C  
ATOM    606  CD1 ILE A  36       4.076  19.795   3.194  1.00  0.00           C  
ATOM    607  H   ILE A  36       1.180  18.016   5.059  1.00  0.00           H  
ATOM    608  HA  ILE A  36       3.127  15.989   4.541  1.00  0.00           H  
ATOM    609  HB  ILE A  36       3.505  18.774   5.662  1.00  0.00           H  
ATOM    610 HG12 ILE A  36       3.492  17.766   2.795  1.00  0.00           H  
ATOM    611 HG13 ILE A  36       2.239  18.755   3.542  1.00  0.00           H  
ATOM    612 HG21 ILE A  36       5.409  16.963   4.146  1.00  0.00           H  
ATOM    613 HG22 ILE A  36       5.482  17.275   5.878  1.00  0.00           H  
ATOM    614 HG23 ILE A  36       5.767  18.584   4.737  1.00  0.00           H  
ATOM    615 HD11 ILE A  36       5.126  19.559   3.110  1.00  0.00           H  
ATOM    616 HD12 ILE A  36       3.932  20.528   3.973  1.00  0.00           H  
ATOM    617 HD13 ILE A  36       3.721  20.193   2.255  1.00  0.00           H  
ATOM    618  N   ASN A  37       2.943  16.983   7.683  1.00  0.00           N  
ATOM    619  CA  ASN A  37       3.410  16.572   9.043  1.00  0.00           C  
ATOM    620  C   ASN A  37       2.659  15.356   9.579  1.00  0.00           C  
ATOM    621  O   ASN A  37       3.244  14.432  10.109  1.00  0.00           O  
ATOM    622  CB  ASN A  37       3.213  17.737  10.011  1.00  0.00           C  
ATOM    623  CG  ASN A  37       3.828  17.381  11.365  1.00  0.00           C  
ATOM    624  ND2 ASN A  37       5.114  17.518  11.539  1.00  0.00           N  
ATOM    625  OD1 ASN A  37       3.131  16.975  12.273  1.00  0.00           O  
ATOM    626  H   ASN A  37       2.407  17.807   7.563  1.00  0.00           H  
ATOM    627  HA  ASN A  37       4.459  16.335   8.994  1.00  0.00           H  
ATOM    628  HB2 ASN A  37       3.695  18.619   9.615  1.00  0.00           H  
ATOM    629  HB3 ASN A  37       2.158  17.927  10.136  1.00  0.00           H  
ATOM    630 HD21 ASN A  37       5.675  17.847  10.806  1.00  0.00           H  
ATOM    631 HD22 ASN A  37       5.519  17.293  12.403  1.00  0.00           H  
ATOM    632  N   ASN A  38       1.374  15.380   9.497  1.00  0.00           N  
ATOM    633  CA  ASN A  38       0.564  14.257  10.063  1.00  0.00           C  
ATOM    634  C   ASN A  38       0.541  13.022   9.154  1.00  0.00           C  
ATOM    635  O   ASN A  38       0.704  11.911   9.616  1.00  0.00           O  
ATOM    636  CB  ASN A  38      -0.870  14.734  10.291  1.00  0.00           C  
ATOM    637  CG  ASN A  38      -1.656  13.641  11.013  1.00  0.00           C  
ATOM    638  ND2 ASN A  38      -2.140  12.644  10.324  1.00  0.00           N  
ATOM    639  OD1 ASN A  38      -1.827  13.690  12.215  1.00  0.00           O  
ATOM    640  H   ASN A  38       0.940  16.158   9.100  1.00  0.00           H  
ATOM    641  HA  ASN A  38       0.984  13.974  11.016  1.00  0.00           H  
ATOM    642  HB2 ASN A  38      -0.860  15.631  10.895  1.00  0.00           H  
ATOM    643  HB3 ASN A  38      -1.338  14.942   9.343  1.00  0.00           H  
ATOM    644 HD21 ASN A  38      -1.997  12.603   9.354  1.00  0.00           H  
ATOM    645 HD22 ASN A  38      -2.646  11.936  10.775  1.00  0.00           H  
ATOM    646  N   GLU A  39       0.304  13.184   7.884  1.00  0.00           N  
ATOM    647  CA  GLU A  39       0.235  11.980   7.002  1.00  0.00           C  
ATOM    648  C   GLU A  39       1.623  11.359   6.858  1.00  0.00           C  
ATOM    649  O   GLU A  39       1.778  10.154   6.852  1.00  0.00           O  
ATOM    650  CB  GLU A  39      -0.292  12.368   5.615  1.00  0.00           C  
ATOM    651  CG  GLU A  39      -0.830  11.131   4.906  1.00  0.00           C  
ATOM    652  CD  GLU A  39      -1.323  11.522   3.513  1.00  0.00           C  
ATOM    653  OE1 GLU A  39      -2.387  12.112   3.425  1.00  0.00           O  
ATOM    654  OE2 GLU A  39      -0.631  11.220   2.555  1.00  0.00           O1-
ATOM    655  H   GLU A  39       0.152  14.078   7.519  1.00  0.00           H  
ATOM    656  HA  GLU A  39      -0.431  11.257   7.449  1.00  0.00           H  
ATOM    657  HB2 GLU A  39      -1.084  13.093   5.714  1.00  0.00           H  
ATOM    658  HB3 GLU A  39       0.509  12.784   5.028  1.00  0.00           H  
ATOM    659  HG2 GLU A  39      -0.043  10.396   4.819  1.00  0.00           H  
ATOM    660  HG3 GLU A  39      -1.649  10.720   5.476  1.00  0.00           H  
ATOM    661  N   LEU A  40       2.634  12.173   6.733  1.00  0.00           N  
ATOM    662  CA  LEU A  40       4.017  11.634   6.577  1.00  0.00           C  
ATOM    663  C   LEU A  40       4.680  11.586   7.952  1.00  0.00           C  
ATOM    664  O   LEU A  40       5.664  12.251   8.207  1.00  0.00           O  
ATOM    665  CB  LEU A  40       4.814  12.548   5.637  1.00  0.00           C  
ATOM    666  CG  LEU A  40       3.900  13.041   4.509  1.00  0.00           C  
ATOM    667  CD1 LEU A  40       4.717  13.859   3.504  1.00  0.00           C  
ATOM    668  CD2 LEU A  40       3.261  11.839   3.800  1.00  0.00           C  
ATOM    669  H   LEU A  40       2.484  13.141   6.736  1.00  0.00           H  
ATOM    670  HA  LEU A  40       3.979  10.636   6.161  1.00  0.00           H  
ATOM    671  HB2 LEU A  40       5.198  13.394   6.188  1.00  0.00           H  
ATOM    672  HB3 LEU A  40       5.637  11.994   5.212  1.00  0.00           H  
ATOM    673  HG  LEU A  40       3.124  13.667   4.927  1.00  0.00           H  
ATOM    674 HD11 LEU A  40       4.048  14.453   2.898  1.00  0.00           H  
ATOM    675 HD12 LEU A  40       5.283  13.194   2.870  1.00  0.00           H  
ATOM    676 HD13 LEU A  40       5.394  14.513   4.035  1.00  0.00           H  
ATOM    677 HD21 LEU A  40       3.998  11.059   3.672  1.00  0.00           H  
ATOM    678 HD22 LEU A  40       2.889  12.145   2.832  1.00  0.00           H  
ATOM    679 HD23 LEU A  40       2.442  11.465   4.395  1.00  0.00           H  
ATOM    680  N   SER A  41       4.133  10.809   8.841  1.00  0.00           N  
ATOM    681  CA  SER A  41       4.707  10.714  10.209  1.00  0.00           C  
ATOM    682  C   SER A  41       6.152  10.212  10.142  1.00  0.00           C  
ATOM    683  O   SER A  41       7.007  10.674  10.871  1.00  0.00           O  
ATOM    684  CB  SER A  41       3.870   9.739  11.039  1.00  0.00           C  
ATOM    685  OG  SER A  41       3.977   8.437  10.479  1.00  0.00           O  
ATOM    686  H   SER A  41       3.331  10.295   8.610  1.00  0.00           H  
ATOM    687  HA  SER A  41       4.685  11.686  10.673  1.00  0.00           H  
ATOM    688  HB2 SER A  41       4.236   9.719  12.052  1.00  0.00           H  
ATOM    689  HB3 SER A  41       2.837  10.060  11.038  1.00  0.00           H  
ATOM    690  HG  SER A  41       3.459   8.420   9.670  1.00  0.00           H  
ATOM    691  N   HIS A  42       6.431   9.262   9.284  1.00  0.00           N  
ATOM    692  CA  HIS A  42       7.826   8.719   9.180  1.00  0.00           C  
ATOM    693  C   HIS A  42       8.219   8.531   7.709  1.00  0.00           C  
ATOM    694  O   HIS A  42       9.383   8.418   7.382  1.00  0.00           O  
ATOM    695  CB  HIS A  42       7.882   7.368   9.893  1.00  0.00           C  
ATOM    696  CG  HIS A  42       7.687   7.576  11.369  1.00  0.00           C  
ATOM    697  CD2 HIS A  42       8.580   7.706  12.405  1.00  0.00           C  
ATOM    698  ND1 HIS A  42       6.427   7.674  11.941  1.00  0.00           N  
ATOM    699  CE1 HIS A  42       6.594   7.854  13.264  1.00  0.00           C  
ATOM    700  NE2 HIS A  42       7.886   7.880  13.596  1.00  0.00           N  
ATOM    701  H   HIS A  42       5.722   8.899   8.714  1.00  0.00           H  
ATOM    702  HA  HIS A  42       8.525   9.398   9.647  1.00  0.00           H  
ATOM    703  HB2 HIS A  42       7.098   6.729   9.513  1.00  0.00           H  
ATOM    704  HB3 HIS A  42       8.842   6.905   9.718  1.00  0.00           H  
ATOM    705  HD1 HIS A  42       5.571   7.620  11.467  1.00  0.00           H  
ATOM    706  HD2 HIS A  42       9.656   7.681  12.308  1.00  0.00           H  
ATOM    707  HE1 HIS A  42       5.783   7.970  13.969  1.00  0.00           H  
ATOM    708  HE2 HIS A  42       8.265   7.991  14.493  1.00  0.00           H  
ATOM    709  N   PHE A  43       7.265   8.487   6.821  1.00  0.00           N  
ATOM    710  CA  PHE A  43       7.599   8.296   5.383  1.00  0.00           C  
ATOM    711  C   PHE A  43       8.467   9.455   4.882  1.00  0.00           C  
ATOM    712  O   PHE A  43       9.395   9.254   4.123  1.00  0.00           O  
ATOM    713  CB  PHE A  43       6.308   8.206   4.562  1.00  0.00           C  
ATOM    714  CG  PHE A  43       6.640   8.031   3.093  1.00  0.00           C  
ATOM    715  CD1 PHE A  43       7.373   6.914   2.662  1.00  0.00           C  
ATOM    716  CD2 PHE A  43       6.216   8.987   2.159  1.00  0.00           C  
ATOM    717  CE1 PHE A  43       7.679   6.758   1.304  1.00  0.00           C  
ATOM    718  CE2 PHE A  43       6.522   8.828   0.804  1.00  0.00           C  
ATOM    719  CZ  PHE A  43       7.254   7.714   0.376  1.00  0.00           C  
ATOM    720  H   PHE A  43       6.330   8.574   7.099  1.00  0.00           H  
ATOM    721  HA  PHE A  43       8.152   7.377   5.277  1.00  0.00           H  
ATOM    722  HB2 PHE A  43       5.731   7.358   4.901  1.00  0.00           H  
ATOM    723  HB3 PHE A  43       5.733   9.109   4.699  1.00  0.00           H  
ATOM    724  HD1 PHE A  43       7.700   6.172   3.373  1.00  0.00           H  
ATOM    725  HD2 PHE A  43       5.650   9.847   2.486  1.00  0.00           H  
ATOM    726  HE1 PHE A  43       8.244   5.899   0.974  1.00  0.00           H  
ATOM    727  HE2 PHE A  43       6.193   9.566   0.089  1.00  0.00           H  
ATOM    728  HZ  PHE A  43       7.489   7.590  -0.672  1.00  0.00           H  
ATOM    729  N   LEU A  44       8.174  10.665   5.297  1.00  0.00           N  
ATOM    730  CA  LEU A  44       8.979  11.843   4.846  1.00  0.00           C  
ATOM    731  C   LEU A  44       9.390  12.643   6.082  1.00  0.00           C  
ATOM    732  O   LEU A  44       8.786  12.528   7.130  1.00  0.00           O  
ATOM    733  CB  LEU A  44       8.118  12.714   3.917  1.00  0.00           C  
ATOM    734  CG  LEU A  44       9.014  13.627   3.051  1.00  0.00           C  
ATOM    735  CD1 LEU A  44       9.502  12.870   1.806  1.00  0.00           C  
ATOM    736  CD2 LEU A  44       8.210  14.851   2.601  1.00  0.00           C  
ATOM    737  H   LEU A  44       7.423  10.802   5.913  1.00  0.00           H  
ATOM    738  HA  LEU A  44       9.866  11.516   4.323  1.00  0.00           H  
ATOM    739  HB2 LEU A  44       7.526  12.074   3.279  1.00  0.00           H  
ATOM    740  HB3 LEU A  44       7.456  13.324   4.518  1.00  0.00           H  
ATOM    741  HG  LEU A  44       9.868  13.951   3.631  1.00  0.00           H  
ATOM    742 HD11 LEU A  44      10.026  13.554   1.154  1.00  0.00           H  
ATOM    743 HD12 LEU A  44       8.655  12.453   1.280  1.00  0.00           H  
ATOM    744 HD13 LEU A  44      10.169  12.075   2.100  1.00  0.00           H  
ATOM    745 HD21 LEU A  44       7.288  14.526   2.141  1.00  0.00           H  
ATOM    746 HD22 LEU A  44       8.788  15.419   1.887  1.00  0.00           H  
ATOM    747 HD23 LEU A  44       7.987  15.469   3.458  1.00  0.00           H  
ATOM    748  N   GLU A  45      10.414  13.441   5.983  1.00  0.00           N  
ATOM    749  CA  GLU A  45      10.845  14.219   7.175  1.00  0.00           C  
ATOM    750  C   GLU A  45       9.710  15.140   7.622  1.00  0.00           C  
ATOM    751  O   GLU A  45       9.359  16.088   6.950  1.00  0.00           O  
ATOM    752  CB  GLU A  45      12.074  15.060   6.820  1.00  0.00           C  
ATOM    753  CG  GLU A  45      12.526  15.857   8.048  1.00  0.00           C  
ATOM    754  CD  GLU A  45      13.858  16.545   7.745  1.00  0.00           C  
ATOM    755  OE1 GLU A  45      14.350  16.378   6.641  1.00  0.00           O  
ATOM    756  OE2 GLU A  45      14.364  17.226   8.621  1.00  0.00           O1-
ATOM    757  H   GLU A  45      10.901  13.519   5.137  1.00  0.00           H  
ATOM    758  HA  GLU A  45      11.094  13.540   7.977  1.00  0.00           H  
ATOM    759  HB2 GLU A  45      12.875  14.410   6.497  1.00  0.00           H  
ATOM    760  HB3 GLU A  45      11.821  15.744   6.024  1.00  0.00           H  
ATOM    761  HG2 GLU A  45      11.780  16.602   8.288  1.00  0.00           H  
ATOM    762  HG3 GLU A  45      12.651  15.188   8.886  1.00  0.00           H  
ATOM    763  N   GLU A  46       9.143  14.866   8.762  1.00  0.00           N  
ATOM    764  CA  GLU A  46       8.034  15.720   9.277  1.00  0.00           C  
ATOM    765  C   GLU A  46       8.476  17.183   9.307  1.00  0.00           C  
ATOM    766  O   GLU A  46       9.646  17.496   9.376  1.00  0.00           O  
ATOM    767  CB  GLU A  46       7.664  15.279  10.709  1.00  0.00           C  
ATOM    768  CG  GLU A  46       6.576  14.209  10.677  1.00  0.00           C  
ATOM    769  CD  GLU A  46       6.256  13.786  12.113  1.00  0.00           C  
ATOM    770  OE1 GLU A  46       7.083  14.031  12.977  1.00  0.00           O  
ATOM    771  OE2 GLU A  46       5.190  13.236  12.330  1.00  0.00           O1-
ATOM    772  H   GLU A  46       9.445  14.092   9.281  1.00  0.00           H  
ATOM    773  HA  GLU A  46       7.176  15.621   8.630  1.00  0.00           H  
ATOM    774  HB2 GLU A  46       8.540  14.874  11.192  1.00  0.00           H  
ATOM    775  HB3 GLU A  46       7.304  16.127  11.277  1.00  0.00           H  
ATOM    776  HG2 GLU A  46       5.689  14.620  10.210  1.00  0.00           H  
ATOM    777  HG3 GLU A  46       6.921  13.357  10.115  1.00  0.00           H  
ATOM    778  N   ILE A  47       7.527  18.077   9.277  1.00  0.00           N  
ATOM    779  CA  ILE A  47       7.844  19.528   9.330  1.00  0.00           C  
ATOM    780  C   ILE A  47       7.730  19.972  10.789  1.00  0.00           C  
ATOM    781  O   ILE A  47       6.744  19.704  11.447  1.00  0.00           O  
ATOM    782  CB  ILE A  47       6.832  20.308   8.479  1.00  0.00           C  
ATOM    783  CG1 ILE A  47       6.796  19.753   7.037  1.00  0.00           C  
ATOM    784  CG2 ILE A  47       7.213  21.791   8.467  1.00  0.00           C  
ATOM    785  CD1 ILE A  47       7.942  20.322   6.186  1.00  0.00           C  
ATOM    786  H   ILE A  47       6.595  17.791   9.237  1.00  0.00           H  
ATOM    787  HA  ILE A  47       8.849  19.703   8.971  1.00  0.00           H  
ATOM    788  HB  ILE A  47       5.850  20.204   8.923  1.00  0.00           H  
ATOM    789 HG12 ILE A  47       6.882  18.679   7.066  1.00  0.00           H  
ATOM    790 HG13 ILE A  47       5.854  20.019   6.582  1.00  0.00           H  
ATOM    791 HG21 ILE A  47       8.285  21.886   8.385  1.00  0.00           H  
ATOM    792 HG22 ILE A  47       6.881  22.253   9.383  1.00  0.00           H  
ATOM    793 HG23 ILE A  47       6.742  22.279   7.624  1.00  0.00           H  
ATOM    794 HD11 ILE A  47       8.805  20.510   6.805  1.00  0.00           H  
ATOM    795 HD12 ILE A  47       7.622  21.246   5.727  1.00  0.00           H  
ATOM    796 HD13 ILE A  47       8.202  19.612   5.414  1.00  0.00           H  
ATOM    797  N   LYS A  48       8.736  20.623  11.312  1.00  0.00           N  
ATOM    798  CA  LYS A  48       8.693  21.055  12.743  1.00  0.00           C  
ATOM    799  C   LYS A  48       8.336  22.541  12.811  1.00  0.00           C  
ATOM    800  O   LYS A  48       7.835  23.022  13.808  1.00  0.00           O  
ATOM    801  CB  LYS A  48      10.077  20.821  13.371  1.00  0.00           C  
ATOM    802  CG  LYS A  48      10.704  19.541  12.800  1.00  0.00           C  
ATOM    803  CD  LYS A  48       9.807  18.332  13.080  1.00  0.00           C  
ATOM    804  CE  LYS A  48      10.464  17.084  12.498  1.00  0.00           C  
ATOM    805  NZ  LYS A  48      11.733  16.807  13.227  1.00  0.00           N1+
ATOM    806  H   LYS A  48       9.531  20.813  10.770  1.00  0.00           H  
ATOM    807  HA  LYS A  48       7.950  20.486  13.287  1.00  0.00           H  
ATOM    808  HB2 LYS A  48      10.723  21.660  13.155  1.00  0.00           H  
ATOM    809  HB3 LYS A  48       9.972  20.717  14.441  1.00  0.00           H  
ATOM    810  HG2 LYS A  48      10.835  19.646  11.732  1.00  0.00           H  
ATOM    811  HG3 LYS A  48      11.666  19.381  13.262  1.00  0.00           H  
ATOM    812  HD2 LYS A  48       9.681  18.212  14.146  1.00  0.00           H  
ATOM    813  HD3 LYS A  48       8.845  18.472  12.614  1.00  0.00           H  
ATOM    814  HE2 LYS A  48       9.795  16.244  12.601  1.00  0.00           H  
ATOM    815  HE3 LYS A  48      10.678  17.249  11.453  1.00  0.00           H  
ATOM    816  HZ1 LYS A  48      11.526  16.650  14.233  1.00  0.00           H  
ATOM    817  HZ2 LYS A  48      12.374  17.621  13.126  1.00  0.00           H  
ATOM    818  HZ3 LYS A  48      12.183  15.959  12.831  1.00  0.00           H  
ATOM    819  N   GLU A  49       8.586  23.268  11.750  1.00  0.00           N  
ATOM    820  CA  GLU A  49       8.263  24.729  11.723  1.00  0.00           C  
ATOM    821  C   GLU A  49       7.359  25.037  10.534  1.00  0.00           C  
ATOM    822  O   GLU A  49       7.544  24.522   9.449  1.00  0.00           O  
ATOM    823  CB  GLU A  49       9.553  25.535  11.591  1.00  0.00           C  
ATOM    824  CG  GLU A  49      10.340  25.444  12.894  1.00  0.00           C  
ATOM    825  CD  GLU A  49      11.738  26.033  12.694  1.00  0.00           C  
ATOM    826  OE1 GLU A  49      12.023  26.470  11.592  1.00  0.00           O  
ATOM    827  OE2 GLU A  49      12.498  26.039  13.648  1.00  0.00           O1-
ATOM    828  H   GLU A  49       8.986  22.846  10.961  1.00  0.00           H  
ATOM    829  HA  GLU A  49       7.757  25.018  12.633  1.00  0.00           H  
ATOM    830  HB2 GLU A  49      10.146  25.135  10.781  1.00  0.00           H  
ATOM    831  HB3 GLU A  49       9.312  26.568  11.392  1.00  0.00           H  
ATOM    832  HG2 GLU A  49       9.819  26.000  13.657  1.00  0.00           H  
ATOM    833  HG3 GLU A  49      10.423  24.410  13.191  1.00  0.00           H  
ATOM    834  N   GLN A  50       6.392  25.884  10.727  1.00  0.00           N  
ATOM    835  CA  GLN A  50       5.485  26.239   9.607  1.00  0.00           C  
ATOM    836  C   GLN A  50       6.261  27.064   8.580  1.00  0.00           C  
ATOM    837  O   GLN A  50       5.862  27.182   7.443  1.00  0.00           O  
ATOM    838  CB  GLN A  50       4.309  27.072  10.127  1.00  0.00           C  
ATOM    839  CG  GLN A  50       3.194  27.108   9.062  1.00  0.00           C  
ATOM    840  CD  GLN A  50       2.414  28.418   9.160  1.00  0.00           C  
ATOM    841  NE2 GLN A  50       2.638  29.344   8.270  1.00  0.00           N  
ATOM    842  OE1 GLN A  50       1.606  28.600  10.048  1.00  0.00           O  
ATOM    843  H   GLN A  50       6.268  26.295  11.608  1.00  0.00           H  
ATOM    844  HA  GLN A  50       5.110  25.339   9.139  1.00  0.00           H  
ATOM    845  HB2 GLN A  50       3.929  26.625  11.037  1.00  0.00           H  
ATOM    846  HB3 GLN A  50       4.648  28.078  10.337  1.00  0.00           H  
ATOM    847  HG2 GLN A  50       3.625  27.030   8.074  1.00  0.00           H  
ATOM    848  HG3 GLN A  50       2.518  26.282   9.222  1.00  0.00           H  
ATOM    849 HE21 GLN A  50       3.298  29.186   7.558  1.00  0.00           H  
ATOM    850 HE22 GLN A  50       2.154  30.193   8.311  1.00  0.00           H  
ATOM    851  N   GLU A  51       7.362  27.650   8.969  1.00  0.00           N  
ATOM    852  CA  GLU A  51       8.138  28.477   7.996  1.00  0.00           C  
ATOM    853  C   GLU A  51       8.564  27.601   6.821  1.00  0.00           C  
ATOM    854  O   GLU A  51       8.592  28.042   5.695  1.00  0.00           O  
ATOM    855  CB  GLU A  51       9.371  29.079   8.682  1.00  0.00           C  
ATOM    856  CG  GLU A  51      10.436  27.999   8.901  1.00  0.00           C  
ATOM    857  CD  GLU A  51      11.447  28.481   9.946  1.00  0.00           C  
ATOM    858  OE1 GLU A  51      11.068  28.594  11.101  1.00  0.00           O  
ATOM    859  OE2 GLU A  51      12.580  28.735   9.573  1.00  0.00           O1-
ATOM    860  H   GLU A  51       7.673  27.553   9.899  1.00  0.00           H  
ATOM    861  HA  GLU A  51       7.509  29.274   7.623  1.00  0.00           H  
ATOM    862  HB2 GLU A  51       9.778  29.863   8.060  1.00  0.00           H  
ATOM    863  HB3 GLU A  51       9.080  29.494   9.635  1.00  0.00           H  
ATOM    864  HG2 GLU A  51       9.962  27.089   9.240  1.00  0.00           H  
ATOM    865  HG3 GLU A  51      10.948  27.809   7.971  1.00  0.00           H  
ATOM    866  N   VAL A  52       8.875  26.362   7.067  1.00  0.00           N  
ATOM    867  CA  VAL A  52       9.267  25.466   5.948  1.00  0.00           C  
ATOM    868  C   VAL A  52       8.105  25.394   4.978  1.00  0.00           C  
ATOM    869  O   VAL A  52       8.282  25.343   3.782  1.00  0.00           O  
ATOM    870  CB  VAL A  52       9.567  24.071   6.488  1.00  0.00           C  
ATOM    871  CG1 VAL A  52       9.914  23.130   5.332  1.00  0.00           C  
ATOM    872  CG2 VAL A  52      10.740  24.149   7.462  1.00  0.00           C  
ATOM    873  H   VAL A  52       8.830  26.013   7.983  1.00  0.00           H  
ATOM    874  HA  VAL A  52      10.129  25.862   5.439  1.00  0.00           H  
ATOM    875  HB  VAL A  52       8.696  23.697   7.002  1.00  0.00           H  
ATOM    876 HG11 VAL A  52      10.661  23.591   4.704  1.00  0.00           H  
ATOM    877 HG12 VAL A  52       9.026  22.932   4.751  1.00  0.00           H  
ATOM    878 HG13 VAL A  52      10.299  22.201   5.727  1.00  0.00           H  
ATOM    879 HG21 VAL A  52      11.578  24.630   6.977  1.00  0.00           H  
ATOM    880 HG22 VAL A  52      11.022  23.153   7.767  1.00  0.00           H  
ATOM    881 HG23 VAL A  52      10.447  24.723   8.330  1.00  0.00           H  
ATOM    882  N   VAL A  53       6.917  25.376   5.496  1.00  0.00           N  
ATOM    883  CA  VAL A  53       5.722  25.303   4.629  1.00  0.00           C  
ATOM    884  C   VAL A  53       5.576  26.608   3.852  1.00  0.00           C  
ATOM    885  O   VAL A  53       5.113  26.617   2.740  1.00  0.00           O  
ATOM    886  CB  VAL A  53       4.507  25.072   5.509  1.00  0.00           C  
ATOM    887  CG1 VAL A  53       3.277  24.848   4.643  1.00  0.00           C  
ATOM    888  CG2 VAL A  53       4.755  23.845   6.379  1.00  0.00           C  
ATOM    889  H   VAL A  53       6.807  25.415   6.471  1.00  0.00           H  
ATOM    890  HA  VAL A  53       5.829  24.483   3.937  1.00  0.00           H  
ATOM    891  HB  VAL A  53       4.356  25.932   6.138  1.00  0.00           H  
ATOM    892 HG11 VAL A  53       3.121  25.709   4.012  1.00  0.00           H  
ATOM    893 HG12 VAL A  53       2.418  24.701   5.279  1.00  0.00           H  
ATOM    894 HG13 VAL A  53       3.429  23.972   4.031  1.00  0.00           H  
ATOM    895 HG21 VAL A  53       5.190  23.057   5.779  1.00  0.00           H  
ATOM    896 HG22 VAL A  53       3.823  23.504   6.797  1.00  0.00           H  
ATOM    897 HG23 VAL A  53       5.435  24.110   7.174  1.00  0.00           H  
ATOM    898  N   ASP A  54       5.959  27.708   4.442  1.00  0.00           N  
ATOM    899  CA  ASP A  54       5.854  29.021   3.745  1.00  0.00           C  
ATOM    900  C   ASP A  54       6.796  29.036   2.539  1.00  0.00           C  
ATOM    901  O   ASP A  54       6.498  29.576   1.493  1.00  0.00           O  
ATOM    902  CB  ASP A  54       6.251  30.145   4.706  1.00  0.00           C  
ATOM    903  CG  ASP A  54       6.130  31.495   3.996  1.00  0.00           C  
ATOM    904  OD1 ASP A  54       5.952  31.496   2.789  1.00  0.00           O  
ATOM    905  OD2 ASP A  54       6.215  32.507   4.673  1.00  0.00           O1-
ATOM    906  H   ASP A  54       6.322  27.671   5.346  1.00  0.00           H  
ATOM    907  HA  ASP A  54       4.846  29.167   3.414  1.00  0.00           H  
ATOM    908  HB2 ASP A  54       5.600  30.129   5.568  1.00  0.00           H  
ATOM    909  HB3 ASP A  54       7.273  29.999   5.024  1.00  0.00           H  
ATOM    910  N   LYS A  55       7.941  28.456   2.700  1.00  0.00           N  
ATOM    911  CA  LYS A  55       8.941  28.417   1.597  1.00  0.00           C  
ATOM    912  C   LYS A  55       8.423  27.488   0.507  1.00  0.00           C  
ATOM    913  O   LYS A  55       8.529  27.753  -0.679  1.00  0.00           O  
ATOM    914  CB  LYS A  55      10.273  27.899   2.149  1.00  0.00           C  
ATOM    915  CG  LYS A  55      11.364  28.069   1.096  1.00  0.00           C  
ATOM    916  CD  LYS A  55      12.707  27.615   1.669  1.00  0.00           C  
ATOM    917  CE  LYS A  55      13.813  27.913   0.655  1.00  0.00           C  
ATOM    918  NZ  LYS A  55      13.598  27.086  -0.562  1.00  0.00           N1+
ATOM    919  H   LYS A  55       8.141  28.030   3.553  1.00  0.00           H  
ATOM    920  HA  LYS A  55       9.076  29.411   1.193  1.00  0.00           H  
ATOM    921  HB2 LYS A  55      10.536  28.460   3.034  1.00  0.00           H  
ATOM    922  HB3 LYS A  55      10.176  26.853   2.401  1.00  0.00           H  
ATOM    923  HG2 LYS A  55      11.121  27.469   0.232  1.00  0.00           H  
ATOM    924  HG3 LYS A  55      11.429  29.106   0.809  1.00  0.00           H  
ATOM    925  HD2 LYS A  55      12.906  28.147   2.588  1.00  0.00           H  
ATOM    926  HD3 LYS A  55      12.676  26.553   1.864  1.00  0.00           H  
ATOM    927  HE2 LYS A  55      13.784  28.959   0.388  1.00  0.00           H  
ATOM    928  HE3 LYS A  55      14.774  27.677   1.088  1.00  0.00           H  
ATOM    929  HZ1 LYS A  55      13.791  26.090  -0.340  1.00  0.00           H  
ATOM    930  HZ2 LYS A  55      14.240  27.405  -1.317  1.00  0.00           H  
ATOM    931  HZ3 LYS A  55      12.613  27.183  -0.880  1.00  0.00           H  
ATOM    932  N   VAL A  56       7.839  26.408   0.918  1.00  0.00           N  
ATOM    933  CA  VAL A  56       7.275  25.441  -0.052  1.00  0.00           C  
ATOM    934  C   VAL A  56       6.087  26.106  -0.741  1.00  0.00           C  
ATOM    935  O   VAL A  56       5.787  25.850  -1.891  1.00  0.00           O  
ATOM    936  CB  VAL A  56       6.839  24.181   0.699  1.00  0.00           C  
ATOM    937  CG1 VAL A  56       6.009  23.285  -0.220  1.00  0.00           C  
ATOM    938  CG2 VAL A  56       8.085  23.421   1.161  1.00  0.00           C  
ATOM    939  H   VAL A  56       7.745  26.246   1.883  1.00  0.00           H  
ATOM    940  HA  VAL A  56       8.025  25.186  -0.787  1.00  0.00           H  
ATOM    941  HB  VAL A  56       6.248  24.461   1.559  1.00  0.00           H  
ATOM    942 HG11 VAL A  56       5.015  23.696  -0.314  1.00  0.00           H  
ATOM    943 HG12 VAL A  56       5.949  22.292   0.204  1.00  0.00           H  
ATOM    944 HG13 VAL A  56       6.474  23.235  -1.195  1.00  0.00           H  
ATOM    945 HG21 VAL A  56       8.606  23.030   0.298  1.00  0.00           H  
ATOM    946 HG22 VAL A  56       7.791  22.606   1.805  1.00  0.00           H  
ATOM    947 HG23 VAL A  56       8.736  24.092   1.702  1.00  0.00           H  
ATOM    948  N   MET A  57       5.427  26.980  -0.035  1.00  0.00           N  
ATOM    949  CA  MET A  57       4.264  27.707  -0.619  1.00  0.00           C  
ATOM    950  C   MET A  57       4.765  28.541  -1.794  1.00  0.00           C  
ATOM    951  O   MET A  57       4.123  28.653  -2.805  1.00  0.00           O  
ATOM    952  CB  MET A  57       3.631  28.619   0.458  1.00  0.00           C  
ATOM    953  CG  MET A  57       2.361  27.987   1.086  1.00  0.00           C  
ATOM    954  SD  MET A  57       0.890  28.801   0.373  1.00  0.00           S  
ATOM    955  CE  MET A  57      -0.212  27.377   0.137  1.00  0.00           C  
ATOM    956  H   MET A  57       5.722  27.183   0.877  1.00  0.00           H  
ATOM    957  HA  MET A  57       3.538  26.994  -0.982  1.00  0.00           H  
ATOM    958  HB2 MET A  57       4.358  28.780   1.229  1.00  0.00           H  
ATOM    959  HB3 MET A  57       3.373  29.577   0.022  1.00  0.00           H  
ATOM    960  HG2 MET A  57       2.336  26.924   0.904  1.00  0.00           H  
ATOM    961  HG3 MET A  57       2.375  28.153   2.154  1.00  0.00           H  
ATOM    962  HE1 MET A  57      -0.852  27.573  -0.716  1.00  0.00           H  
ATOM    963  HE2 MET A  57      -0.825  27.238   1.019  1.00  0.00           H  
ATOM    964  HE3 MET A  57       0.364  26.484  -0.043  1.00  0.00           H  
ATOM    965  N   GLU A  58       5.915  29.121  -1.682  1.00  0.00           N  
ATOM    966  CA  GLU A  58       6.419  29.928  -2.817  1.00  0.00           C  
ATOM    967  C   GLU A  58       6.437  29.029  -4.048  1.00  0.00           C  
ATOM    968  O   GLU A  58       6.105  29.437  -5.142  1.00  0.00           O  
ATOM    969  CB  GLU A  58       7.835  30.417  -2.514  1.00  0.00           C  
ATOM    970  CG  GLU A  58       8.299  31.350  -3.633  1.00  0.00           C  
ATOM    971  CD  GLU A  58       9.715  31.842  -3.334  1.00  0.00           C  
ATOM    972  OE1 GLU A  58      10.205  31.554  -2.255  1.00  0.00           O  
ATOM    973  OE2 GLU A  58      10.283  32.504  -4.187  1.00  0.00           O1-
ATOM    974  H   GLU A  58       6.444  29.022  -0.865  1.00  0.00           H  
ATOM    975  HA  GLU A  58       5.765  30.771  -2.988  1.00  0.00           H  
ATOM    976  HB2 GLU A  58       7.842  30.947  -1.573  1.00  0.00           H  
ATOM    977  HB3 GLU A  58       8.502  29.569  -2.456  1.00  0.00           H  
ATOM    978  HG2 GLU A  58       8.294  30.813  -4.571  1.00  0.00           H  
ATOM    979  HG3 GLU A  58       7.631  32.196  -3.698  1.00  0.00           H  
ATOM    980  N   THR A  59       6.827  27.800  -3.866  1.00  0.00           N  
ATOM    981  CA  THR A  59       6.875  26.852  -5.011  1.00  0.00           C  
ATOM    982  C   THR A  59       5.475  26.315  -5.357  1.00  0.00           C  
ATOM    983  O   THR A  59       5.112  26.221  -6.513  1.00  0.00           O  
ATOM    984  CB  THR A  59       7.781  25.677  -4.636  1.00  0.00           C  
ATOM    985  CG2 THR A  59       8.098  24.849  -5.880  1.00  0.00           C  
ATOM    986  OG1 THR A  59       8.989  26.173  -4.076  1.00  0.00           O  
ATOM    987  H   THR A  59       7.089  27.498  -2.971  1.00  0.00           H  
ATOM    988  HA  THR A  59       7.280  27.355  -5.870  1.00  0.00           H  
ATOM    989  HB  THR A  59       7.278  25.053  -3.913  1.00  0.00           H  
ATOM    990  HG1 THR A  59       9.507  26.562  -4.784  1.00  0.00           H  
ATOM    991 HG21 THR A  59       8.656  23.969  -5.592  1.00  0.00           H  
ATOM    992 HG22 THR A  59       8.686  25.440  -6.567  1.00  0.00           H  
ATOM    993 HG23 THR A  59       7.177  24.551  -6.358  1.00  0.00           H  
ATOM    994  N   LEU A  60       4.698  25.928  -4.375  1.00  0.00           N  
ATOM    995  CA  LEU A  60       3.342  25.361  -4.667  1.00  0.00           C  
ATOM    996  C   LEU A  60       2.283  26.454  -4.711  1.00  0.00           C  
ATOM    997  O   LEU A  60       1.194  26.241  -5.201  1.00  0.00           O  
ATOM    998  CB  LEU A  60       2.967  24.346  -3.584  1.00  0.00           C  
ATOM    999  CG  LEU A  60       4.081  23.304  -3.423  1.00  0.00           C  
ATOM   1000  CD1 LEU A  60       3.588  22.185  -2.500  1.00  0.00           C  
ATOM   1001  CD2 LEU A  60       4.456  22.716  -4.793  1.00  0.00           C  
ATOM   1002  H   LEU A  60       5.009  25.991  -3.453  1.00  0.00           H  
ATOM   1003  HA  LEU A  60       3.355  24.868  -5.626  1.00  0.00           H  
ATOM   1004  HB2 LEU A  60       2.822  24.862  -2.646  1.00  0.00           H  
ATOM   1005  HB3 LEU A  60       2.051  23.849  -3.864  1.00  0.00           H  
ATOM   1006  HG  LEU A  60       4.948  23.774  -2.980  1.00  0.00           H  
ATOM   1007 HD11 LEU A  60       3.357  22.594  -1.528  1.00  0.00           H  
ATOM   1008 HD12 LEU A  60       4.357  21.433  -2.402  1.00  0.00           H  
ATOM   1009 HD13 LEU A  60       2.699  21.739  -2.921  1.00  0.00           H  
ATOM   1010 HD21 LEU A  60       5.099  23.408  -5.317  1.00  0.00           H  
ATOM   1011 HD22 LEU A  60       3.561  22.544  -5.375  1.00  0.00           H  
ATOM   1012 HD23 LEU A  60       4.978  21.786  -4.657  1.00  0.00           H  
ATOM   1013  N   ASP A  61       2.575  27.623  -4.228  1.00  0.00           N  
ATOM   1014  CA  ASP A  61       1.546  28.700  -4.288  1.00  0.00           C  
ATOM   1015  C   ASP A  61       1.602  29.284  -5.686  1.00  0.00           C  
ATOM   1016  O   ASP A  61       1.898  30.446  -5.889  1.00  0.00           O  
ATOM   1017  CB  ASP A  61       1.823  29.792  -3.253  1.00  0.00           C  
ATOM   1018  CG  ASP A  61       0.611  30.720  -3.174  1.00  0.00           C  
ATOM   1019  OD1 ASP A  61      -0.271  30.583  -4.007  1.00  0.00           O  
ATOM   1020  OD2 ASP A  61       0.581  31.548  -2.278  1.00  0.00           O1-
ATOM   1021  H   ASP A  61       3.467  27.797  -3.849  1.00  0.00           H  
ATOM   1022  HA  ASP A  61       0.564  28.276  -4.115  1.00  0.00           H  
ATOM   1023  HB2 ASP A  61       1.990  29.341  -2.286  1.00  0.00           H  
ATOM   1024  HB3 ASP A  61       2.692  30.361  -3.548  1.00  0.00           H  
ATOM   1025  N   GLU A  62       1.338  28.461  -6.654  1.00  0.00           N  
ATOM   1026  CA  GLU A  62       1.389  28.914  -8.065  1.00  0.00           C  
ATOM   1027  C   GLU A  62       0.389  30.049  -8.264  1.00  0.00           C  
ATOM   1028  O   GLU A  62       0.660  31.019  -8.943  1.00  0.00           O  
ATOM   1029  CB  GLU A  62       1.008  27.744  -8.967  1.00  0.00           C  
ATOM   1030  CG  GLU A  62       1.853  26.519  -8.600  1.00  0.00           C  
ATOM   1031  CD  GLU A  62       1.554  25.383  -9.581  1.00  0.00           C  
ATOM   1032  OE1 GLU A  62       0.612  25.519 -10.344  1.00  0.00           O  
ATOM   1033  OE2 GLU A  62       2.274  24.398  -9.554  1.00  0.00           O1-
ATOM   1034  H   GLU A  62       1.129  27.525  -6.447  1.00  0.00           H  
ATOM   1035  HA  GLU A  62       2.383  29.253  -8.307  1.00  0.00           H  
ATOM   1036  HB2 GLU A  62      -0.038  27.516  -8.829  1.00  0.00           H  
ATOM   1037  HB3 GLU A  62       1.187  28.009  -9.997  1.00  0.00           H  
ATOM   1038  HG2 GLU A  62       2.902  26.774  -8.647  1.00  0.00           H  
ATOM   1039  HG3 GLU A  62       1.602  26.197  -7.595  1.00  0.00           H  
ATOM   1040  N   ASP A  63      -0.762  29.939  -7.667  1.00  0.00           N  
ATOM   1041  CA  ASP A  63      -1.777  31.015  -7.811  1.00  0.00           C  
ATOM   1042  C   ASP A  63      -1.344  32.213  -6.966  1.00  0.00           C  
ATOM   1043  O   ASP A  63      -1.845  33.309  -7.116  1.00  0.00           O  
ATOM   1044  CB  ASP A  63      -3.128  30.501  -7.313  1.00  0.00           C  
ATOM   1045  CG  ASP A  63      -3.560  29.300  -8.155  1.00  0.00           C  
ATOM   1046  OD1 ASP A  63      -3.521  29.407  -9.370  1.00  0.00           O  
ATOM   1047  OD2 ASP A  63      -3.921  28.293  -7.569  1.00  0.00           O1-
ATOM   1048  H   ASP A  63      -0.954  29.151  -7.119  1.00  0.00           H  
ATOM   1049  HA  ASP A  63      -1.856  31.307  -8.848  1.00  0.00           H  
ATOM   1050  HB2 ASP A  63      -3.038  30.200  -6.279  1.00  0.00           H  
ATOM   1051  HB3 ASP A  63      -3.866  31.283  -7.397  1.00  0.00           H  
ATOM   1052  N   GLY A  64      -0.402  32.010  -6.084  1.00  0.00           N  
ATOM   1053  CA  GLY A  64       0.077  33.138  -5.232  1.00  0.00           C  
ATOM   1054  C   GLY A  64      -1.043  33.593  -4.291  1.00  0.00           C  
ATOM   1055  O   GLY A  64      -1.115  34.750  -3.926  1.00  0.00           O  
ATOM   1056  H   GLY A  64      -0.005  31.115  -5.989  1.00  0.00           H  
ATOM   1057  HA2 GLY A  64       0.929  32.818  -4.653  1.00  0.00           H  
ATOM   1058  HA3 GLY A  64       0.365  33.965  -5.864  1.00  0.00           H  
ATOM   1059  N   ASP A  65      -1.921  32.698  -3.897  1.00  0.00           N  
ATOM   1060  CA  ASP A  65      -3.043  33.085  -2.981  1.00  0.00           C  
ATOM   1061  C   ASP A  65      -2.782  32.526  -1.582  1.00  0.00           C  
ATOM   1062  O   ASP A  65      -3.623  32.603  -0.708  1.00  0.00           O  
ATOM   1063  CB  ASP A  65      -4.358  32.520  -3.527  1.00  0.00           C  
ATOM   1064  CG  ASP A  65      -4.277  30.995  -3.595  1.00  0.00           C  
ATOM   1065  OD1 ASP A  65      -3.179  30.473  -3.494  1.00  0.00           O  
ATOM   1066  OD2 ASP A  65      -5.315  30.374  -3.754  1.00  0.00           O1-
ATOM   1067  H   ASP A  65      -1.841  31.765  -4.199  1.00  0.00           H  
ATOM   1068  HA  ASP A  65      -3.121  34.162  -2.922  1.00  0.00           H  
ATOM   1069  HB2 ASP A  65      -5.171  32.809  -2.876  1.00  0.00           H  
ATOM   1070  HB3 ASP A  65      -4.533  32.913  -4.517  1.00  0.00           H  
ATOM   1071  N   GLY A  66      -1.629  31.956  -1.363  1.00  0.00           N  
ATOM   1072  CA  GLY A  66      -1.327  31.386  -0.020  1.00  0.00           C  
ATOM   1073  C   GLY A  66      -2.029  30.037   0.104  1.00  0.00           C  
ATOM   1074  O   GLY A  66      -2.016  29.404   1.141  1.00  0.00           O  
ATOM   1075  H   GLY A  66      -0.966  31.897  -2.083  1.00  0.00           H  
ATOM   1076  HA2 GLY A  66      -0.260  31.255   0.086  1.00  0.00           H  
ATOM   1077  HA3 GLY A  66      -1.691  32.052   0.747  1.00  0.00           H  
ATOM   1078  N   GLU A  67      -2.646  29.602  -0.961  1.00  0.00           N  
ATOM   1079  CA  GLU A  67      -3.367  28.299  -0.953  1.00  0.00           C  
ATOM   1080  C   GLU A  67      -3.041  27.540  -2.240  1.00  0.00           C  
ATOM   1081  O   GLU A  67      -3.157  28.068  -3.329  1.00  0.00           O  
ATOM   1082  CB  GLU A  67      -4.873  28.564  -0.902  1.00  0.00           C  
ATOM   1083  CG  GLU A  67      -5.181  29.549   0.226  1.00  0.00           C  
ATOM   1084  CD  GLU A  67      -6.690  29.794   0.294  1.00  0.00           C  
ATOM   1085  OE1 GLU A  67      -7.152  30.708  -0.370  1.00  0.00           O  
ATOM   1086  OE2 GLU A  67      -7.356  29.067   1.011  1.00  0.00           O1-
ATOM   1087  H   GLU A  67      -2.635  30.139  -1.771  1.00  0.00           H  
ATOM   1088  HA  GLU A  67      -3.074  27.708  -0.097  1.00  0.00           H  
ATOM   1089  HB2 GLU A  67      -5.196  28.983  -1.845  1.00  0.00           H  
ATOM   1090  HB3 GLU A  67      -5.396  27.638  -0.721  1.00  0.00           H  
ATOM   1091  HG2 GLU A  67      -4.839  29.141   1.163  1.00  0.00           H  
ATOM   1092  HG3 GLU A  67      -4.676  30.484   0.036  1.00  0.00           H  
ATOM   1093  N   CYS A  68      -2.656  26.298  -2.126  1.00  0.00           N  
ATOM   1094  CA  CYS A  68      -2.343  25.484  -3.344  1.00  0.00           C  
ATOM   1095  C   CYS A  68      -3.579  24.643  -3.676  1.00  0.00           C  
ATOM   1096  O   CYS A  68      -4.112  23.951  -2.842  1.00  0.00           O  
ATOM   1097  CB  CYS A  68      -1.119  24.584  -3.073  1.00  0.00           C  
ATOM   1098  SG  CYS A  68      -0.933  24.333  -1.289  1.00  0.00           S  
ATOM   1099  H   CYS A  68      -2.586  25.892  -1.236  1.00  0.00           H  
ATOM   1100  HA  CYS A  68      -2.132  26.138  -4.183  1.00  0.00           H  
ATOM   1101  HB2 CYS A  68      -1.248  23.627  -3.559  1.00  0.00           H  
ATOM   1102  HB3 CYS A  68      -0.226  25.060  -3.463  1.00  0.00           H  
ATOM   1103  HG  CYS A  68      -1.470  23.579  -1.037  1.00  0.00           H  
ATOM   1104  N   ASP A  69      -4.044  24.723  -4.886  1.00  0.00           N  
ATOM   1105  CA  ASP A  69      -5.259  23.958  -5.284  1.00  0.00           C  
ATOM   1106  C   ASP A  69      -4.927  22.469  -5.405  1.00  0.00           C  
ATOM   1107  O   ASP A  69      -3.775  22.087  -5.484  1.00  0.00           O  
ATOM   1108  CB  ASP A  69      -5.773  24.509  -6.612  1.00  0.00           C  
ATOM   1109  CG  ASP A  69      -6.376  25.898  -6.386  1.00  0.00           C  
ATOM   1110  OD1 ASP A  69      -6.728  26.195  -5.255  1.00  0.00           O  
ATOM   1111  OD2 ASP A  69      -6.477  26.642  -7.347  1.00  0.00           O1-
ATOM   1112  H   ASP A  69      -3.598  25.299  -5.537  1.00  0.00           H  
ATOM   1113  HA  ASP A  69      -6.020  24.086  -4.528  1.00  0.00           H  
ATOM   1114  HB2 ASP A  69      -4.950  24.591  -7.304  1.00  0.00           H  
ATOM   1115  HB3 ASP A  69      -6.526  23.850  -7.015  1.00  0.00           H  
ATOM   1116  N   PHE A  70      -5.923  21.617  -5.387  1.00  0.00           N  
ATOM   1117  CA  PHE A  70      -5.641  20.158  -5.465  1.00  0.00           C  
ATOM   1118  C   PHE A  70      -4.739  19.884  -6.667  1.00  0.00           C  
ATOM   1119  O   PHE A  70      -3.923  18.994  -6.633  1.00  0.00           O  
ATOM   1120  CB  PHE A  70      -6.966  19.352  -5.532  1.00  0.00           C  
ATOM   1121  CG  PHE A  70      -7.338  18.937  -6.942  1.00  0.00           C  
ATOM   1122  CD1 PHE A  70      -8.052  19.802  -7.778  1.00  0.00           C  
ATOM   1123  CD2 PHE A  70      -6.988  17.658  -7.394  1.00  0.00           C  
ATOM   1124  CE1 PHE A  70      -8.411  19.387  -9.069  1.00  0.00           C  
ATOM   1125  CE2 PHE A  70      -7.351  17.244  -8.675  1.00  0.00           C  
ATOM   1126  CZ  PHE A  70      -8.061  18.105  -9.514  1.00  0.00           C  
ATOM   1127  H   PHE A  70      -6.844  21.936  -5.297  1.00  0.00           H  
ATOM   1128  HA  PHE A  70      -5.103  19.874  -4.569  1.00  0.00           H  
ATOM   1129  HB2 PHE A  70      -6.863  18.459  -4.940  1.00  0.00           H  
ATOM   1130  HB3 PHE A  70      -7.764  19.955  -5.120  1.00  0.00           H  
ATOM   1131  HD1 PHE A  70      -8.321  20.789  -7.433  1.00  0.00           H  
ATOM   1132  HD2 PHE A  70      -6.438  16.989  -6.748  1.00  0.00           H  
ATOM   1133  HE1 PHE A  70      -8.959  20.053  -9.718  1.00  0.00           H  
ATOM   1134  HE2 PHE A  70      -7.076  16.260  -9.021  1.00  0.00           H  
ATOM   1135  HZ  PHE A  70      -8.344  17.776 -10.503  1.00  0.00           H  
ATOM   1136  N   GLN A  71      -4.856  20.645  -7.719  1.00  0.00           N  
ATOM   1137  CA  GLN A  71      -3.959  20.406  -8.881  1.00  0.00           C  
ATOM   1138  C   GLN A  71      -2.533  20.789  -8.478  1.00  0.00           C  
ATOM   1139  O   GLN A  71      -1.577  20.136  -8.849  1.00  0.00           O  
ATOM   1140  CB  GLN A  71      -4.404  21.239 -10.090  1.00  0.00           C  
ATOM   1141  CG  GLN A  71      -4.295  22.723  -9.775  1.00  0.00           C  
ATOM   1142  CD  GLN A  71      -4.934  23.529 -10.908  1.00  0.00           C  
ATOM   1143  NE2 GLN A  71      -4.290  24.545 -11.416  1.00  0.00           N  
ATOM   1144  OE1 GLN A  71      -6.028  23.227 -11.340  1.00  0.00           O  
ATOM   1145  H   GLN A  71      -5.508  21.376  -7.734  1.00  0.00           H  
ATOM   1146  HA  GLN A  71      -3.985  19.356  -9.138  1.00  0.00           H  
ATOM   1147  HB2 GLN A  71      -3.768  21.013 -10.933  1.00  0.00           H  
ATOM   1148  HB3 GLN A  71      -5.428  21.000 -10.336  1.00  0.00           H  
ATOM   1149  HG2 GLN A  71      -4.808  22.927  -8.851  1.00  0.00           H  
ATOM   1150  HG3 GLN A  71      -3.255  22.995  -9.683  1.00  0.00           H  
ATOM   1151 HE21 GLN A  71      -3.405  24.787 -11.071  1.00  0.00           H  
ATOM   1152 HE22 GLN A  71      -4.690  25.064 -12.145  1.00  0.00           H  
ATOM   1153  N   GLU A  72      -2.378  21.842  -7.713  1.00  0.00           N  
ATOM   1154  CA  GLU A  72      -1.010  22.251  -7.289  1.00  0.00           C  
ATOM   1155  C   GLU A  72      -0.444  21.205  -6.323  1.00  0.00           C  
ATOM   1156  O   GLU A  72       0.716  20.841  -6.383  1.00  0.00           O  
ATOM   1157  CB  GLU A  72      -1.094  23.608  -6.585  1.00  0.00           C  
ATOM   1158  CG  GLU A  72      -1.435  24.692  -7.611  1.00  0.00           C  
ATOM   1159  CD  GLU A  72      -1.605  26.040  -6.906  1.00  0.00           C  
ATOM   1160  OE1 GLU A  72      -0.602  26.688  -6.660  1.00  0.00           O  
ATOM   1161  OE2 GLU A  72      -2.736  26.403  -6.630  1.00  0.00           O1-
ATOM   1162  H   GLU A  72      -3.158  22.358  -7.415  1.00  0.00           H  
ATOM   1163  HA  GLU A  72      -0.374  22.331  -8.151  1.00  0.00           H  
ATOM   1164  HB2 GLU A  72      -1.863  23.574  -5.826  1.00  0.00           H  
ATOM   1165  HB3 GLU A  72      -0.143  23.836  -6.127  1.00  0.00           H  
ATOM   1166  HG2 GLU A  72      -0.641  24.763  -8.337  1.00  0.00           H  
ATOM   1167  HG3 GLU A  72      -2.356  24.436  -8.110  1.00  0.00           H  
ATOM   1168  N   PHE A  73      -1.269  20.706  -5.444  1.00  0.00           N  
ATOM   1169  CA  PHE A  73      -0.816  19.674  -4.475  1.00  0.00           C  
ATOM   1170  C   PHE A  73      -0.339  18.432  -5.225  1.00  0.00           C  
ATOM   1171  O   PHE A  73       0.602  17.775  -4.830  1.00  0.00           O  
ATOM   1172  CB  PHE A  73      -1.978  19.296  -3.555  1.00  0.00           C  
ATOM   1173  CG  PHE A  73      -1.540  18.173  -2.653  1.00  0.00           C  
ATOM   1174  CD1 PHE A  73      -0.841  18.454  -1.477  1.00  0.00           C  
ATOM   1175  CD2 PHE A  73      -1.827  16.850  -3.002  1.00  0.00           C  
ATOM   1176  CE1 PHE A  73      -0.426  17.410  -0.648  1.00  0.00           C  
ATOM   1177  CE2 PHE A  73      -1.416  15.804  -2.174  1.00  0.00           C  
ATOM   1178  CZ  PHE A  73      -0.716  16.081  -0.996  1.00  0.00           C  
ATOM   1179  H   PHE A  73      -2.201  21.007  -5.426  1.00  0.00           H  
ATOM   1180  HA  PHE A  73      -0.004  20.069  -3.882  1.00  0.00           H  
ATOM   1181  HB2 PHE A  73      -2.261  20.152  -2.960  1.00  0.00           H  
ATOM   1182  HB3 PHE A  73      -2.820  18.975  -4.149  1.00  0.00           H  
ATOM   1183  HD1 PHE A  73      -0.621  19.477  -1.209  1.00  0.00           H  
ATOM   1184  HD2 PHE A  73      -2.368  16.638  -3.912  1.00  0.00           H  
ATOM   1185  HE1 PHE A  73       0.118  17.629   0.258  1.00  0.00           H  
ATOM   1186  HE2 PHE A  73      -1.640  14.782  -2.442  1.00  0.00           H  
ATOM   1187  HZ  PHE A  73      -0.399  15.271  -0.359  1.00  0.00           H  
ATOM   1188  N   MET A  74      -1.008  18.105  -6.288  1.00  0.00           N  
ATOM   1189  CA  MET A  74      -0.651  16.898  -7.077  1.00  0.00           C  
ATOM   1190  C   MET A  74       0.781  17.002  -7.601  1.00  0.00           C  
ATOM   1191  O   MET A  74       1.502  16.023  -7.666  1.00  0.00           O  
ATOM   1192  CB  MET A  74      -1.619  16.766  -8.264  1.00  0.00           C  
ATOM   1193  CG  MET A  74      -2.953  16.148  -7.810  1.00  0.00           C  
ATOM   1194  SD  MET A  74      -2.695  14.472  -7.159  1.00  0.00           S  
ATOM   1195  CE  MET A  74      -1.987  13.735  -8.650  1.00  0.00           C  
ATOM   1196  H   MET A  74      -1.764  18.655  -6.564  1.00  0.00           H  
ATOM   1197  HA  MET A  74      -0.737  16.034  -6.451  1.00  0.00           H  
ATOM   1198  HB2 MET A  74      -1.809  17.748  -8.672  1.00  0.00           H  
ATOM   1199  HB3 MET A  74      -1.177  16.148  -9.030  1.00  0.00           H  
ATOM   1200  HG2 MET A  74      -3.385  16.762  -7.037  1.00  0.00           H  
ATOM   1201  HG3 MET A  74      -3.630  16.105  -8.650  1.00  0.00           H  
ATOM   1202  HE1 MET A  74      -2.405  14.223  -9.515  1.00  0.00           H  
ATOM   1203  HE2 MET A  74      -2.220  12.685  -8.681  1.00  0.00           H  
ATOM   1204  HE3 MET A  74      -0.913  13.862  -8.642  1.00  0.00           H  
ATOM   1205  N   ALA A  75       1.189  18.159  -8.019  1.00  0.00           N  
ATOM   1206  CA  ALA A  75       2.562  18.279  -8.578  1.00  0.00           C  
ATOM   1207  C   ALA A  75       3.624  18.083  -7.490  1.00  0.00           C  
ATOM   1208  O   ALA A  75       4.719  17.631  -7.762  1.00  0.00           O  
ATOM   1209  CB  ALA A  75       2.730  19.648  -9.246  1.00  0.00           C  
ATOM   1210  H   ALA A  75       0.588  18.940  -7.992  1.00  0.00           H  
ATOM   1211  HA  ALA A  75       2.688  17.504  -9.312  1.00  0.00           H  
ATOM   1212  HB1 ALA A  75       2.439  20.427  -8.553  1.00  0.00           H  
ATOM   1213  HB2 ALA A  75       2.105  19.699 -10.130  1.00  0.00           H  
ATOM   1214  HB3 ALA A  75       3.762  19.788  -9.530  1.00  0.00           H  
ATOM   1215  N   PHE A  76       3.323  18.417  -6.271  1.00  0.00           N  
ATOM   1216  CA  PHE A  76       4.335  18.247  -5.180  1.00  0.00           C  
ATOM   1217  C   PHE A  76       4.557  16.764  -4.891  1.00  0.00           C  
ATOM   1218  O   PHE A  76       5.564  16.367  -4.350  1.00  0.00           O  
ATOM   1219  CB  PHE A  76       3.828  18.935  -3.911  1.00  0.00           C  
ATOM   1220  CG  PHE A  76       4.846  18.787  -2.801  1.00  0.00           C  
ATOM   1221  CD1 PHE A  76       6.052  19.495  -2.860  1.00  0.00           C  
ATOM   1222  CD2 PHE A  76       4.582  17.948  -1.711  1.00  0.00           C  
ATOM   1223  CE1 PHE A  76       6.992  19.365  -1.833  1.00  0.00           C  
ATOM   1224  CE2 PHE A  76       5.523  17.820  -0.682  1.00  0.00           C  
ATOM   1225  CZ  PHE A  76       6.728  18.529  -0.743  1.00  0.00           C  
ATOM   1226  H   PHE A  76       2.436  18.782  -6.067  1.00  0.00           H  
ATOM   1227  HA  PHE A  76       5.270  18.688  -5.489  1.00  0.00           H  
ATOM   1228  HB2 PHE A  76       3.664  19.980  -4.113  1.00  0.00           H  
ATOM   1229  HB3 PHE A  76       2.897  18.481  -3.607  1.00  0.00           H  
ATOM   1230  HD1 PHE A  76       6.261  20.137  -3.700  1.00  0.00           H  
ATOM   1231  HD2 PHE A  76       3.651  17.401  -1.663  1.00  0.00           H  
ATOM   1232  HE1 PHE A  76       7.921  19.914  -1.881  1.00  0.00           H  
ATOM   1233  HE2 PHE A  76       5.320  17.172   0.158  1.00  0.00           H  
ATOM   1234  HZ  PHE A  76       7.453  18.430   0.050  1.00  0.00           H  
ATOM   1235  N   VAL A  77       3.611  15.953  -5.218  1.00  0.00           N  
ATOM   1236  CA  VAL A  77       3.738  14.491  -4.943  1.00  0.00           C  
ATOM   1237  C   VAL A  77       4.630  13.840  -5.999  1.00  0.00           C  
ATOM   1238  O   VAL A  77       5.340  12.893  -5.726  1.00  0.00           O  
ATOM   1239  CB  VAL A  77       2.329  13.867  -4.965  1.00  0.00           C  
ATOM   1240  CG1 VAL A  77       2.243  12.686  -3.989  1.00  0.00           C  
ATOM   1241  CG2 VAL A  77       1.319  14.943  -4.566  1.00  0.00           C  
ATOM   1242  H   VAL A  77       2.800  16.303  -5.635  1.00  0.00           H  
ATOM   1243  HA  VAL A  77       4.186  14.349  -3.972  1.00  0.00           H  
ATOM   1244  HB  VAL A  77       2.099  13.519  -5.963  1.00  0.00           H  
ATOM   1245 HG11 VAL A  77       2.907  11.900  -4.318  1.00  0.00           H  
ATOM   1246 HG12 VAL A  77       1.230  12.314  -3.965  1.00  0.00           H  
ATOM   1247 HG13 VAL A  77       2.531  13.012  -3.001  1.00  0.00           H  
ATOM   1248 HG21 VAL A  77       0.374  14.490  -4.323  1.00  0.00           H  
ATOM   1249 HG22 VAL A  77       1.194  15.621  -5.396  1.00  0.00           H  
ATOM   1250 HG23 VAL A  77       1.690  15.489  -3.709  1.00  0.00           H  
ATOM   1251  N   SER A  78       4.593  14.333  -7.202  1.00  0.00           N  
ATOM   1252  CA  SER A  78       5.436  13.728  -8.271  1.00  0.00           C  
ATOM   1253  C   SER A  78       6.907  14.071  -8.046  1.00  0.00           C  
ATOM   1254  O   SER A  78       7.780  13.252  -8.260  1.00  0.00           O  
ATOM   1255  CB  SER A  78       4.998  14.265  -9.638  1.00  0.00           C  
ATOM   1256  OG  SER A  78       6.114  14.280 -10.520  1.00  0.00           O  
ATOM   1257  H   SER A  78       4.014  15.098  -7.402  1.00  0.00           H  
ATOM   1258  HA  SER A  78       5.316  12.655  -8.253  1.00  0.00           H  
ATOM   1259  HB2 SER A  78       4.235  13.628 -10.051  1.00  0.00           H  
ATOM   1260  HB3 SER A  78       4.605  15.266  -9.521  1.00  0.00           H  
ATOM   1261  HG  SER A  78       5.808  14.014 -11.390  1.00  0.00           H  
ATOM   1262  N   MET A  79       7.200  15.276  -7.646  1.00  0.00           N  
ATOM   1263  CA  MET A  79       8.626  15.646  -7.451  1.00  0.00           C  
ATOM   1264  C   MET A  79       9.216  14.930  -6.229  1.00  0.00           C  
ATOM   1265  O   MET A  79      10.323  14.433  -6.273  1.00  0.00           O  
ATOM   1266  CB  MET A  79       8.736  17.165  -7.290  1.00  0.00           C  
ATOM   1267  CG  MET A  79       8.143  17.588  -5.950  1.00  0.00           C  
ATOM   1268  SD  MET A  79       7.956  19.387  -5.911  1.00  0.00           S  
ATOM   1269  CE  MET A  79       9.716  19.797  -5.960  1.00  0.00           C  
ATOM   1270  H   MET A  79       6.489  15.940  -7.494  1.00  0.00           H  
ATOM   1271  HA  MET A  79       9.181  15.346  -8.324  1.00  0.00           H  
ATOM   1272  HB2 MET A  79       9.772  17.456  -7.332  1.00  0.00           H  
ATOM   1273  HB3 MET A  79       8.195  17.651  -8.088  1.00  0.00           H  
ATOM   1274  HG2 MET A  79       7.179  17.124  -5.826  1.00  0.00           H  
ATOM   1275  HG3 MET A  79       8.799  17.276  -5.153  1.00  0.00           H  
ATOM   1276  HE1 MET A  79       9.863  20.794  -5.569  1.00  0.00           H  
ATOM   1277  HE2 MET A  79      10.069  19.752  -6.979  1.00  0.00           H  
ATOM   1278  HE3 MET A  79      10.266  19.085  -5.358  1.00  0.00           H  
ATOM   1279  N   VAL A  80       8.501  14.856  -5.142  1.00  0.00           N  
ATOM   1280  CA  VAL A  80       9.072  14.160  -3.950  1.00  0.00           C  
ATOM   1281  C   VAL A  80       9.264  12.680  -4.273  1.00  0.00           C  
ATOM   1282  O   VAL A  80      10.213  12.056  -3.840  1.00  0.00           O  
ATOM   1283  CB  VAL A  80       8.153  14.284  -2.734  1.00  0.00           C  
ATOM   1284  CG1 VAL A  80       8.876  13.703  -1.514  1.00  0.00           C  
ATOM   1285  CG2 VAL A  80       7.803  15.754  -2.467  1.00  0.00           C  
ATOM   1286  H   VAL A  80       7.602  15.249  -5.109  1.00  0.00           H  
ATOM   1287  HA  VAL A  80      10.033  14.595  -3.718  1.00  0.00           H  
ATOM   1288  HB  VAL A  80       7.248  13.722  -2.913  1.00  0.00           H  
ATOM   1289 HG11 VAL A  80       9.862  14.144  -1.437  1.00  0.00           H  
ATOM   1290 HG12 VAL A  80       8.970  12.634  -1.625  1.00  0.00           H  
ATOM   1291 HG13 VAL A  80       8.313  13.926  -0.621  1.00  0.00           H  
ATOM   1292 HG21 VAL A  80       6.890  15.800  -1.890  1.00  0.00           H  
ATOM   1293 HG22 VAL A  80       7.663  16.269  -3.400  1.00  0.00           H  
ATOM   1294 HG23 VAL A  80       8.602  16.226  -1.913  1.00  0.00           H  
ATOM   1295  N   THR A  81       8.368  12.111  -5.029  1.00  0.00           N  
ATOM   1296  CA  THR A  81       8.500  10.669  -5.376  1.00  0.00           C  
ATOM   1297  C   THR A  81       9.810  10.462  -6.111  1.00  0.00           C  
ATOM   1298  O   THR A  81      10.502   9.486  -5.909  1.00  0.00           O  
ATOM   1299  CB  THR A  81       7.346  10.235  -6.278  1.00  0.00           C  
ATOM   1300  CG2 THR A  81       7.589   8.803  -6.785  1.00  0.00           C  
ATOM   1301  OG1 THR A  81       6.130  10.298  -5.554  1.00  0.00           O  
ATOM   1302  H   THR A  81       7.612  12.634  -5.373  1.00  0.00           H  
ATOM   1303  HA  THR A  81       8.494  10.078  -4.473  1.00  0.00           H  
ATOM   1304  HB  THR A  81       7.288  10.904  -7.117  1.00  0.00           H  
ATOM   1305  HG1 THR A  81       5.450   9.872  -6.081  1.00  0.00           H  
ATOM   1306 HG21 THR A  81       8.234   8.834  -7.655  1.00  0.00           H  
ATOM   1307 HG22 THR A  81       6.647   8.348  -7.051  1.00  0.00           H  
ATOM   1308 HG23 THR A  81       8.063   8.215  -6.011  1.00  0.00           H  
ATOM   1309  N   THR A  82      10.155  11.374  -6.969  1.00  0.00           N  
ATOM   1310  CA  THR A  82      11.421  11.235  -7.724  1.00  0.00           C  
ATOM   1311  C   THR A  82      12.542  10.983  -6.711  1.00  0.00           C  
ATOM   1312  O   THR A  82      13.382  10.122  -6.897  1.00  0.00           O  
ATOM   1313  CB  THR A  82      11.665  12.540  -8.496  1.00  0.00           C  
ATOM   1314  CG2 THR A  82      12.545  12.282  -9.715  1.00  0.00           C  
ATOM   1315  OG1 THR A  82      10.416  13.061  -8.932  1.00  0.00           O  
ATOM   1316  H   THR A  82       9.579  12.150  -7.116  1.00  0.00           H  
ATOM   1317  HA  THR A  82      11.348  10.401  -8.407  1.00  0.00           H  
ATOM   1318  HB  THR A  82      12.148  13.257  -7.855  1.00  0.00           H  
ATOM   1319  HG1 THR A  82      10.352  13.970  -8.628  1.00  0.00           H  
ATOM   1320 HG21 THR A  82      12.603  13.180 -10.305  1.00  0.00           H  
ATOM   1321 HG22 THR A  82      12.115  11.491 -10.310  1.00  0.00           H  
ATOM   1322 HG23 THR A  82      13.532  12.002  -9.392  1.00  0.00           H  
ATOM   1323  N   ALA A  83      12.521  11.693  -5.613  1.00  0.00           N  
ATOM   1324  CA  ALA A  83      13.547  11.466  -4.556  1.00  0.00           C  
ATOM   1325  C   ALA A  83      13.429  10.015  -4.087  1.00  0.00           C  
ATOM   1326  O   ALA A  83      14.409   9.351  -3.812  1.00  0.00           O  
ATOM   1327  CB  ALA A  83      13.290  12.404  -3.371  1.00  0.00           C  
ATOM   1328  H   ALA A  83      11.807  12.350  -5.469  1.00  0.00           H  
ATOM   1329  HA  ALA A  83      14.533  11.643  -4.958  1.00  0.00           H  
ATOM   1330  HB1 ALA A  83      14.137  12.379  -2.701  1.00  0.00           H  
ATOM   1331  HB2 ALA A  83      12.405  12.084  -2.843  1.00  0.00           H  
ATOM   1332  HB3 ALA A  83      13.147  13.411  -3.731  1.00  0.00           H  
ATOM   1333  N   CYS A  84      12.221   9.527  -3.994  1.00  0.00           N  
ATOM   1334  CA  CYS A  84      12.000   8.126  -3.541  1.00  0.00           C  
ATOM   1335  C   CYS A  84      12.714   7.154  -4.488  1.00  0.00           C  
ATOM   1336  O   CYS A  84      13.190   6.120  -4.069  1.00  0.00           O  
ATOM   1337  CB  CYS A  84      10.497   7.823  -3.530  1.00  0.00           C  
ATOM   1338  SG  CYS A  84      10.174   6.428  -2.421  1.00  0.00           S  
ATOM   1339  H   CYS A  84      11.451  10.091  -4.220  1.00  0.00           H  
ATOM   1340  HA  CYS A  84      12.396   8.007  -2.543  1.00  0.00           H  
ATOM   1341  HB2 CYS A  84       9.958   8.691  -3.181  1.00  0.00           H  
ATOM   1342  HB3 CYS A  84      10.167   7.573  -4.529  1.00  0.00           H  
ATOM   1343  HG  CYS A  84      10.143   5.628  -2.949  1.00  0.00           H  
ATOM   1344  N   HIS A  85      12.797   7.465  -5.757  1.00  0.00           N  
ATOM   1345  CA  HIS A  85      13.487   6.531  -6.691  1.00  0.00           C  
ATOM   1346  C   HIS A  85      14.932   6.357  -6.237  1.00  0.00           C  
ATOM   1347  O   HIS A  85      15.459   5.262  -6.229  1.00  0.00           O  
ATOM   1348  CB  HIS A  85      13.461   7.109  -8.106  1.00  0.00           C  
ATOM   1349  CG  HIS A  85      14.239   6.214  -9.033  1.00  0.00           C  
ATOM   1350  CD2 HIS A  85      13.860   5.171  -9.845  1.00  0.00           C  
ATOM   1351  ND1 HIS A  85      15.607   6.358  -9.214  1.00  0.00           N  
ATOM   1352  CE1 HIS A  85      16.000   5.428 -10.103  1.00  0.00           C  
ATOM   1353  NE2 HIS A  85      14.976   4.680 -10.517  1.00  0.00           N  
ATOM   1354  H   HIS A  85      12.412   8.301  -6.091  1.00  0.00           H  
ATOM   1355  HA  HIS A  85      12.987   5.574  -6.682  1.00  0.00           H  
ATOM   1356  HB2 HIS A  85      12.438   7.175  -8.444  1.00  0.00           H  
ATOM   1357  HB3 HIS A  85      13.905   8.093  -8.101  1.00  0.00           H  
ATOM   1358  HD1 HIS A  85      16.182   7.020  -8.778  1.00  0.00           H  
ATOM   1359  HD2 HIS A  85      12.855   4.791  -9.946  1.00  0.00           H  
ATOM   1360  HE1 HIS A  85      17.019   5.302 -10.440  1.00  0.00           H  
ATOM   1361  HE2 HIS A  85      15.003   3.942 -11.161  1.00  0.00           H  
ATOM   1362  N   GLU A  86      15.575   7.414  -5.824  1.00  0.00           N  
ATOM   1363  CA  GLU A  86      16.976   7.265  -5.339  1.00  0.00           C  
ATOM   1364  C   GLU A  86      16.984   6.344  -4.120  1.00  0.00           C  
ATOM   1365  O   GLU A  86      17.874   5.537  -3.945  1.00  0.00           O  
ATOM   1366  CB  GLU A  86      17.568   8.624  -4.947  1.00  0.00           C  
ATOM   1367  CG  GLU A  86      17.822   9.468  -6.198  1.00  0.00           C  
ATOM   1368  CD  GLU A  86      16.493   9.969  -6.750  1.00  0.00           C  
ATOM   1369  OE1 GLU A  86      15.502   9.816  -6.063  1.00  0.00           O  
ATOM   1370  OE2 GLU A  86      16.489  10.501  -7.848  1.00  0.00           O1-
ATOM   1371  H   GLU A  86      15.134   8.290  -5.810  1.00  0.00           H  
ATOM   1372  HA  GLU A  86      17.575   6.823  -6.119  1.00  0.00           H  
ATOM   1373  HB2 GLU A  86      16.878   9.142  -4.297  1.00  0.00           H  
ATOM   1374  HB3 GLU A  86      18.501   8.470  -4.425  1.00  0.00           H  
ATOM   1375  HG2 GLU A  86      18.445  10.313  -5.940  1.00  0.00           H  
ATOM   1376  HG3 GLU A  86      18.320   8.870  -6.946  1.00  0.00           H  
ATOM   1377  N   PHE A  87      16.003   6.469  -3.267  1.00  0.00           N  
ATOM   1378  CA  PHE A  87      15.961   5.610  -2.049  1.00  0.00           C  
ATOM   1379  C   PHE A  87      15.379   4.243  -2.394  1.00  0.00           C  
ATOM   1380  O   PHE A  87      15.850   3.222  -1.935  1.00  0.00           O  
ATOM   1381  CB  PHE A  87      15.088   6.276  -0.985  1.00  0.00           C  
ATOM   1382  CG  PHE A  87      15.792   7.503  -0.453  1.00  0.00           C  
ATOM   1383  CD1 PHE A  87      16.896   7.360   0.394  1.00  0.00           C  
ATOM   1384  CD2 PHE A  87      15.341   8.782  -0.805  1.00  0.00           C  
ATOM   1385  CE1 PHE A  87      17.550   8.493   0.890  1.00  0.00           C  
ATOM   1386  CE2 PHE A  87      15.996   9.915  -0.309  1.00  0.00           C  
ATOM   1387  CZ  PHE A  87      17.100   9.771   0.538  1.00  0.00           C  
ATOM   1388  H   PHE A  87      15.292   7.126  -3.431  1.00  0.00           H  
ATOM   1389  HA  PHE A  87      16.960   5.484  -1.663  1.00  0.00           H  
ATOM   1390  HB2 PHE A  87      14.142   6.560  -1.422  1.00  0.00           H  
ATOM   1391  HB3 PHE A  87      14.917   5.583  -0.175  1.00  0.00           H  
ATOM   1392  HD1 PHE A  87      17.243   6.374   0.666  1.00  0.00           H  
ATOM   1393  HD2 PHE A  87      14.488   8.893  -1.460  1.00  0.00           H  
ATOM   1394  HE1 PHE A  87      18.402   8.381   1.545  1.00  0.00           H  
ATOM   1395  HE2 PHE A  87      15.648  10.902  -0.580  1.00  0.00           H  
ATOM   1396  HZ  PHE A  87      17.605  10.646   0.921  1.00  0.00           H  
ATOM   1397  N   PHE A  88      14.359   4.217  -3.204  1.00  0.00           N  
ATOM   1398  CA  PHE A  88      13.739   2.922  -3.592  1.00  0.00           C  
ATOM   1399  C   PHE A  88      14.347   2.472  -4.917  1.00  0.00           C  
ATOM   1400  O   PHE A  88      13.690   2.443  -5.938  1.00  0.00           O  
ATOM   1401  CB  PHE A  88      12.224   3.115  -3.743  1.00  0.00           C  
ATOM   1402  CG  PHE A  88      11.600   1.873  -4.347  1.00  0.00           C  
ATOM   1403  CD1 PHE A  88      11.741   0.635  -3.706  1.00  0.00           C  
ATOM   1404  CD2 PHE A  88      10.880   1.959  -5.547  1.00  0.00           C  
ATOM   1405  CE1 PHE A  88      11.167  -0.512  -4.263  1.00  0.00           C  
ATOM   1406  CE2 PHE A  88      10.305   0.811  -6.103  1.00  0.00           C  
ATOM   1407  CZ  PHE A  88      10.449  -0.425  -5.461  1.00  0.00           C  
ATOM   1408  H   PHE A  88      14.003   5.053  -3.565  1.00  0.00           H  
ATOM   1409  HA  PHE A  88      13.935   2.178  -2.833  1.00  0.00           H  
ATOM   1410  HB2 PHE A  88      11.789   3.299  -2.772  1.00  0.00           H  
ATOM   1411  HB3 PHE A  88      12.036   3.964  -4.385  1.00  0.00           H  
ATOM   1412  HD1 PHE A  88      12.293   0.563  -2.781  1.00  0.00           H  
ATOM   1413  HD2 PHE A  88      10.766   2.912  -6.043  1.00  0.00           H  
ATOM   1414  HE1 PHE A  88      11.277  -1.466  -3.768  1.00  0.00           H  
ATOM   1415  HE2 PHE A  88       9.751   0.878  -7.027  1.00  0.00           H  
ATOM   1416  HZ  PHE A  88      10.006  -1.311  -5.891  1.00  0.00           H  
ATOM   1417  N   GLU A  89      15.605   2.126  -4.905  1.00  0.00           N  
ATOM   1418  CA  GLU A  89      16.266   1.683  -6.161  1.00  0.00           C  
ATOM   1419  C   GLU A  89      15.928   0.217  -6.412  1.00  0.00           C  
ATOM   1420  O   GLU A  89      16.469  -0.678  -5.792  1.00  0.00           O  
ATOM   1421  CB  GLU A  89      17.783   1.853  -6.025  1.00  0.00           C  
ATOM   1422  CG  GLU A  89      18.477   1.402  -7.315  1.00  0.00           C  
ATOM   1423  CD  GLU A  89      19.984   1.637  -7.191  1.00  0.00           C  
ATOM   1424  OE1 GLU A  89      20.391   2.244  -6.214  1.00  0.00           O  
ATOM   1425  OE2 GLU A  89      20.706   1.209  -8.077  1.00  0.00           O1-
ATOM   1426  H   GLU A  89      16.112   2.165  -4.072  1.00  0.00           H  
ATOM   1427  HA  GLU A  89      15.909   2.281  -6.988  1.00  0.00           H  
ATOM   1428  HB2 GLU A  89      18.013   2.893  -5.839  1.00  0.00           H  
ATOM   1429  HB3 GLU A  89      18.138   1.253  -5.200  1.00  0.00           H  
ATOM   1430  HG2 GLU A  89      18.291   0.350  -7.476  1.00  0.00           H  
ATOM   1431  HG3 GLU A  89      18.094   1.968  -8.150  1.00  0.00           H  
ATOM   1432  N   HIS A  90      15.033  -0.026  -7.321  1.00  0.00           N  
ATOM   1433  CA  HIS A  90      14.634  -1.427  -7.639  1.00  0.00           C  
ATOM   1434  C   HIS A  90      15.798  -2.145  -8.333  1.00  0.00           C  
ATOM   1435  O   HIS A  90      15.757  -2.405  -9.519  1.00  0.00           O  
ATOM   1436  CB  HIS A  90      13.421  -1.395  -8.575  1.00  0.00           C  
ATOM   1437  CG  HIS A  90      13.590  -0.273  -9.568  1.00  0.00           C  
ATOM   1438  CD2 HIS A  90      14.697   0.219 -10.221  1.00  0.00           C  
ATOM   1439  ND1 HIS A  90      12.523   0.507  -9.994  1.00  0.00           N  
ATOM   1440  CE1 HIS A  90      13.006   1.416 -10.863  1.00  0.00           C  
ATOM   1441  NE2 HIS A  90      14.322   1.282 -11.033  1.00  0.00           N  
ATOM   1442  H   HIS A  90      14.614   0.722  -7.796  1.00  0.00           H  
ATOM   1443  HA  HIS A  90      14.375  -1.947  -6.729  1.00  0.00           H  
ATOM   1444  HB2 HIS A  90      13.339  -2.336  -9.102  1.00  0.00           H  
ATOM   1445  HB3 HIS A  90      12.525  -1.229  -7.996  1.00  0.00           H  
ATOM   1446  HD1 HIS A  90      11.589   0.415  -9.711  1.00  0.00           H  
ATOM   1447  HD2 HIS A  90      15.702  -0.158 -10.117  1.00  0.00           H  
ATOM   1448  HE1 HIS A  90      12.403   2.160 -11.361  1.00  0.00           H  
ATOM   1449  HE2 HIS A  90      14.904   1.823 -11.607  1.00  0.00           H  
ATOM   1450  N   GLU A  91      16.834  -2.469  -7.605  1.00  0.00           N  
ATOM   1451  CA  GLU A  91      18.002  -3.167  -8.224  1.00  0.00           C  
ATOM   1452  CB  GLU A  91      18.884  -3.760  -7.122  1.00  0.00           C  
ATOM   1453  CG  GLU A  91      19.576  -2.630  -6.358  1.00  0.00           C  
ATOM   1454  CD  GLU A  91      20.457  -3.224  -5.257  1.00  0.00           C  
ATOM   1455  OE1 GLU A  91      20.385  -4.425  -5.052  1.00  0.00           O  
ATOM   1456  OE2 GLU A  91      21.186  -2.469  -4.637  1.00  0.00           O1-
ATOM   1457  H   GLU A  91      16.847  -2.251  -6.649  1.00  0.00           H  
ATOM   1458  HA  GLU A  91      18.578  -2.460  -8.801  1.00  0.00           H  
ATOM   1459  HB2 GLU A  91      18.272  -4.333  -6.440  1.00  0.00           H  
ATOM   1460  HB3 GLU A  91      19.630  -4.403  -7.564  1.00  0.00           H  
ATOM   1461  HG2 GLU A  91      20.187  -2.057  -7.040  1.00  0.00           H  
ATOM   1462  HG3 GLU A  91      18.831  -1.987  -5.913  1.00  0.00           H  
TER   
HETATM 1463 CA    CA A 114      -8.979  21.179   2.078  1.00  0.00          CA  
HETATM 1464 CA    CA A 115      -1.967  28.873  -5.535  1.00  0.00          CA  
ATOM   1465  N   MET B   0      -5.721   6.162   3.140  1.00  0.00           N  
ATOM   1466  CA  MET B   0      -5.296   6.141   4.568  1.00  0.00           C  
ATOM   1467  C   MET B   0      -3.784   6.358   4.658  1.00  0.00           C  
ATOM   1468  O   MET B   0      -3.032   5.436   4.904  1.00  0.00           O  
ATOM   1469  CB  MET B   0      -5.652   4.785   5.178  1.00  0.00           C  
ATOM   1470  CG  MET B   0      -5.395   4.821   6.684  1.00  0.00           C  
ATOM   1471  SD  MET B   0      -5.750   3.193   7.394  1.00  0.00           S  
ATOM   1472  CE  MET B   0      -7.549   3.222   7.191  1.00  0.00           C  
ATOM   1473  HA  MET B   0      -5.806   6.925   5.107  1.00  0.00           H  
ATOM   1474  HB2 MET B   0      -6.696   4.575   4.996  1.00  0.00           H  
ATOM   1475  HB3 MET B   0      -5.044   4.015   4.728  1.00  0.00           H  
ATOM   1476  HG2 MET B   0      -4.360   5.074   6.864  1.00  0.00           H  
ATOM   1477  HG3 MET B   0      -6.030   5.564   7.142  1.00  0.00           H  
ATOM   1478  HE1 MET B   0      -8.001   2.556   7.913  1.00  0.00           H  
ATOM   1479  HE2 MET B   0      -7.806   2.896   6.196  1.00  0.00           H  
ATOM   1480  HE3 MET B   0      -7.915   4.228   7.344  1.00  0.00           H  
ATOM   1481  H1  MET B   0      -4.916   5.907   2.534  1.00  0.00           H  
ATOM   1482  H2  MET B   0      -6.056   7.116   2.891  1.00  0.00           H  
ATOM   1483  H3  MET B   0      -6.490   5.475   2.998  1.00  0.00           H  
ATOM   1484  N   SER B   1      -3.329   7.565   4.458  1.00  0.00           N  
ATOM   1485  CA  SER B   1      -1.859   7.823   4.533  1.00  0.00           C  
ATOM   1486  C   SER B   1      -1.123   6.792   3.678  1.00  0.00           C  
ATOM   1487  O   SER B   1       0.059   6.559   3.836  1.00  0.00           O  
ATOM   1488  CB  SER B   1      -1.392   7.717   5.986  1.00  0.00           C  
ATOM   1489  OG  SER B   1       0.006   7.963   6.051  1.00  0.00           O  
ATOM   1490  H   SER B   1      -3.951   8.301   4.255  1.00  0.00           H  
ATOM   1491  HA  SER B   1      -1.651   8.808   4.156  1.00  0.00           H  
ATOM   1492  HB2 SER B   1      -1.908   8.447   6.586  1.00  0.00           H  
ATOM   1493  HB3 SER B   1      -1.611   6.726   6.362  1.00  0.00           H  
ATOM   1494  HG  SER B   1       0.269   7.943   6.973  1.00  0.00           H  
ATOM   1495  N   GLU B   2      -1.824   6.186   2.769  1.00  0.00           N  
ATOM   1496  CA  GLU B   2      -1.209   5.172   1.874  1.00  0.00           C  
ATOM   1497  C   GLU B   2      -0.374   5.887   0.814  1.00  0.00           C  
ATOM   1498  O   GLU B   2      -0.169   5.391  -0.268  1.00  0.00           O  
ATOM   1499  CB  GLU B   2      -2.322   4.359   1.207  1.00  0.00           C  
ATOM   1500  CG  GLU B   2      -3.219   5.288   0.384  1.00  0.00           C  
ATOM   1501  CD  GLU B   2      -4.399   4.491  -0.176  1.00  0.00           C  
ATOM   1502  OE1 GLU B   2      -4.368   3.276  -0.079  1.00  0.00           O  
ATOM   1503  OE2 GLU B   2      -5.316   5.111  -0.690  1.00  0.00           O1-
ATOM   1504  H   GLU B   2      -2.765   6.407   2.664  1.00  0.00           H  
ATOM   1505  HA  GLU B   2      -0.574   4.512   2.448  1.00  0.00           H  
ATOM   1506  HB2 GLU B   2      -1.883   3.613   0.560  1.00  0.00           H  
ATOM   1507  HB3 GLU B   2      -2.915   3.872   1.966  1.00  0.00           H  
ATOM   1508  HG2 GLU B   2      -3.586   6.085   1.014  1.00  0.00           H  
ATOM   1509  HG3 GLU B   2      -2.651   5.706  -0.432  1.00  0.00           H  
ATOM   1510  N   LEU B   3       0.093   7.061   1.106  1.00  0.00           N  
ATOM   1511  CA  LEU B   3       0.897   7.796   0.094  1.00  0.00           C  
ATOM   1512  C   LEU B   3       2.176   7.000  -0.209  1.00  0.00           C  
ATOM   1513  O   LEU B   3       2.708   7.051  -1.296  1.00  0.00           O  
ATOM   1514  CB  LEU B   3       1.245   9.201   0.642  1.00  0.00           C  
ATOM   1515  CG  LEU B   3       1.208  10.248  -0.480  1.00  0.00           C  
ATOM   1516  CD1 LEU B   3       1.582  11.617   0.091  1.00  0.00           C  
ATOM   1517  CD2 LEU B   3       2.205   9.873  -1.574  1.00  0.00           C  
ATOM   1518  H   LEU B   3      -0.092   7.464   1.981  1.00  0.00           H  
ATOM   1519  HA  LEU B   3       0.317   7.882  -0.809  1.00  0.00           H  
ATOM   1520  HB2 LEU B   3       0.524   9.472   1.398  1.00  0.00           H  
ATOM   1521  HB3 LEU B   3       2.232   9.190   1.085  1.00  0.00           H  
ATOM   1522  HG  LEU B   3       0.214  10.293  -0.898  1.00  0.00           H  
ATOM   1523 HD11 LEU B   3       2.592  11.583   0.473  1.00  0.00           H  
ATOM   1524 HD12 LEU B   3       0.903  11.871   0.890  1.00  0.00           H  
ATOM   1525 HD13 LEU B   3       1.518  12.361  -0.689  1.00  0.00           H  
ATOM   1526 HD21 LEU B   3       2.347  10.715  -2.235  1.00  0.00           H  
ATOM   1527 HD22 LEU B   3       1.823   9.035  -2.141  1.00  0.00           H  
ATOM   1528 HD23 LEU B   3       3.145   9.608  -1.120  1.00  0.00           H  
ATOM   1529  N   GLU B   4       2.675   6.281   0.754  1.00  0.00           N  
ATOM   1530  CA  GLU B   4       3.929   5.489   0.538  1.00  0.00           C  
ATOM   1531  C   GLU B   4       3.747   4.419  -0.539  1.00  0.00           C  
ATOM   1532  O   GLU B   4       4.635   4.183  -1.333  1.00  0.00           O  
ATOM   1533  CB  GLU B   4       4.329   4.819   1.857  1.00  0.00           C  
ATOM   1534  CG  GLU B   4       5.581   3.959   1.650  1.00  0.00           C  
ATOM   1535  CD  GLU B   4       6.106   3.484   3.008  1.00  0.00           C  
ATOM   1536  OE1 GLU B   4       5.717   4.065   4.007  1.00  0.00           O  
ATOM   1537  OE2 GLU B   4       6.880   2.541   3.026  1.00  0.00           O1-
ATOM   1538  H   GLU B   4       2.228   6.264   1.629  1.00  0.00           H  
ATOM   1539  HA  GLU B   4       4.720   6.153   0.224  1.00  0.00           H  
ATOM   1540  HB2 GLU B   4       4.533   5.578   2.598  1.00  0.00           H  
ATOM   1541  HB3 GLU B   4       3.519   4.192   2.200  1.00  0.00           H  
ATOM   1542  HG2 GLU B   4       5.333   3.100   1.043  1.00  0.00           H  
ATOM   1543  HG3 GLU B   4       6.341   4.540   1.156  1.00  0.00           H  
ATOM   1544  N   LYS B   5       2.629   3.753  -0.580  1.00  0.00           N  
ATOM   1545  CA  LYS B   5       2.465   2.696  -1.620  1.00  0.00           C  
ATOM   1546  C   LYS B   5       2.252   3.366  -2.972  1.00  0.00           C  
ATOM   1547  O   LYS B   5       2.557   2.816  -4.007  1.00  0.00           O  
ATOM   1548  CB  LYS B   5       1.282   1.764  -1.276  1.00  0.00           C  
ATOM   1549  CG  LYS B   5      -0.062   2.392  -1.665  1.00  0.00           C  
ATOM   1550  CD  LYS B   5      -1.198   1.469  -1.236  1.00  0.00           C  
ATOM   1551  CE  LYS B   5      -2.505   1.995  -1.825  1.00  0.00           C  
ATOM   1552  NZ  LYS B   5      -3.654   1.248  -1.239  1.00  0.00           N1+
ATOM   1553  H   LYS B   5       1.913   3.944   0.061  1.00  0.00           H  
ATOM   1554  HA  LYS B   5       3.373   2.108  -1.667  1.00  0.00           H  
ATOM   1555  HB2 LYS B   5       1.401   0.830  -1.805  1.00  0.00           H  
ATOM   1556  HB3 LYS B   5       1.285   1.572  -0.211  1.00  0.00           H  
ATOM   1557  HG2 LYS B   5      -0.170   3.339  -1.177  1.00  0.00           H  
ATOM   1558  HG3 LYS B   5      -0.112   2.529  -2.734  1.00  0.00           H  
ATOM   1559  HD2 LYS B   5      -1.008   0.470  -1.603  1.00  0.00           H  
ATOM   1560  HD3 LYS B   5      -1.267   1.454  -0.160  1.00  0.00           H  
ATOM   1561  HE2 LYS B   5      -2.601   3.048  -1.598  1.00  0.00           H  
ATOM   1562  HE3 LYS B   5      -2.496   1.861  -2.897  1.00  0.00           H  
ATOM   1563  HZ1 LYS B   5      -4.282   0.923  -2.001  1.00  0.00           H  
ATOM   1564  HZ2 LYS B   5      -4.181   1.873  -0.596  1.00  0.00           H  
ATOM   1565  HZ3 LYS B   5      -3.299   0.425  -0.711  1.00  0.00           H  
ATOM   1566  N   ALA B   6       1.699   4.544  -2.962  1.00  0.00           N  
ATOM   1567  CA  ALA B   6       1.433   5.255  -4.237  1.00  0.00           C  
ATOM   1568  C   ALA B   6       2.738   5.697  -4.893  1.00  0.00           C  
ATOM   1569  O   ALA B   6       2.879   5.635  -6.094  1.00  0.00           O  
ATOM   1570  CB  ALA B   6       0.545   6.469  -3.968  1.00  0.00           C  
ATOM   1571  H   ALA B   6       1.443   4.957  -2.110  1.00  0.00           H  
ATOM   1572  HA  ALA B   6       0.928   4.584  -4.905  1.00  0.00           H  
ATOM   1573  HB1 ALA B   6       0.223   6.891  -4.906  1.00  0.00           H  
ATOM   1574  HB2 ALA B   6       1.102   7.207  -3.411  1.00  0.00           H  
ATOM   1575  HB3 ALA B   6      -0.319   6.162  -3.397  1.00  0.00           H  
ATOM   1576  N   MET B   7       3.690   6.148  -4.131  1.00  0.00           N  
ATOM   1577  CA  MET B   7       4.972   6.584  -4.750  1.00  0.00           C  
ATOM   1578  C   MET B   7       5.701   5.367  -5.296  1.00  0.00           C  
ATOM   1579  O   MET B   7       6.310   5.407  -6.347  1.00  0.00           O  
ATOM   1580  CB  MET B   7       5.868   7.266  -3.712  1.00  0.00           C  
ATOM   1581  CG  MET B   7       5.253   8.594  -3.266  1.00  0.00           C  
ATOM   1582  SD  MET B   7       6.556   9.641  -2.564  1.00  0.00           S  
ATOM   1583  CE  MET B   7       5.670  11.219  -2.636  1.00  0.00           C  
ATOM   1584  H   MET B   7       3.566   6.195  -3.161  1.00  0.00           H  
ATOM   1585  HA  MET B   7       4.765   7.264  -5.559  1.00  0.00           H  
ATOM   1586  HB2 MET B   7       5.978   6.618  -2.854  1.00  0.00           H  
ATOM   1587  HB3 MET B   7       6.840   7.451  -4.145  1.00  0.00           H  
ATOM   1588  HG2 MET B   7       4.798   9.092  -4.108  1.00  0.00           H  
ATOM   1589  HG3 MET B   7       4.505   8.402  -2.516  1.00  0.00           H  
ATOM   1590  HE1 MET B   7       6.124  11.918  -1.947  1.00  0.00           H  
ATOM   1591  HE2 MET B   7       4.641  11.068  -2.362  1.00  0.00           H  
ATOM   1592  HE3 MET B   7       5.720  11.613  -3.641  1.00  0.00           H  
ATOM   1593  N   VAL B   8       5.663   4.292  -4.574  1.00  0.00           N  
ATOM   1594  CA  VAL B   8       6.377   3.068  -5.031  1.00  0.00           C  
ATOM   1595  C   VAL B   8       5.740   2.520  -6.308  1.00  0.00           C  
ATOM   1596  O   VAL B   8       6.415   1.990  -7.163  1.00  0.00           O  
ATOM   1597  CB  VAL B   8       6.333   2.001  -3.940  1.00  0.00           C  
ATOM   1598  CG1 VAL B   8       7.022   0.734  -4.453  1.00  0.00           C  
ATOM   1599  CG2 VAL B   8       7.063   2.517  -2.697  1.00  0.00           C  
ATOM   1600  H   VAL B   8       5.167   4.293  -3.717  1.00  0.00           H  
ATOM   1601  HA  VAL B   8       7.407   3.319  -5.234  1.00  0.00           H  
ATOM   1602  HB  VAL B   8       5.305   1.777  -3.693  1.00  0.00           H  
ATOM   1603 HG11 VAL B   8       7.194   0.057  -3.630  1.00  0.00           H  
ATOM   1604 HG12 VAL B   8       7.968   0.998  -4.907  1.00  0.00           H  
ATOM   1605 HG13 VAL B   8       6.394   0.255  -5.189  1.00  0.00           H  
ATOM   1606 HG21 VAL B   8       6.680   3.492  -2.434  1.00  0.00           H  
ATOM   1607 HG22 VAL B   8       8.120   2.591  -2.906  1.00  0.00           H  
ATOM   1608 HG23 VAL B   8       6.905   1.833  -1.875  1.00  0.00           H  
ATOM   1609  N   ALA B   9       4.446   2.620  -6.434  1.00  0.00           N  
ATOM   1610  CA  ALA B   9       3.767   2.080  -7.652  1.00  0.00           C  
ATOM   1611  C   ALA B   9       4.051   2.973  -8.854  1.00  0.00           C  
ATOM   1612  O   ALA B   9       4.227   2.511  -9.963  1.00  0.00           O  
ATOM   1613  CB  ALA B   9       2.262   2.027  -7.412  1.00  0.00           C  
ATOM   1614  H   ALA B   9       3.917   3.052  -5.728  1.00  0.00           H  
ATOM   1615  HA  ALA B   9       4.131   1.084  -7.856  1.00  0.00           H  
ATOM   1616  HB1 ALA B   9       1.755   1.862  -8.351  1.00  0.00           H  
ATOM   1617  HB2 ALA B   9       1.936   2.963  -6.983  1.00  0.00           H  
ATOM   1618  HB3 ALA B   9       2.036   1.220  -6.732  1.00  0.00           H  
ATOM   1619  N   LEU B  10       4.076   4.250  -8.637  1.00  0.00           N  
ATOM   1620  CA  LEU B  10       4.322   5.195  -9.751  1.00  0.00           C  
ATOM   1621  C   LEU B  10       5.692   4.871 -10.360  1.00  0.00           C  
ATOM   1622  O   LEU B  10       5.865   4.816 -11.566  1.00  0.00           O  
ATOM   1623  CB  LEU B  10       4.304   6.617  -9.153  1.00  0.00           C  
ATOM   1624  CG  LEU B  10       3.777   7.638 -10.168  1.00  0.00           C  
ATOM   1625  CD1 LEU B  10       4.603   7.553 -11.457  1.00  0.00           C  
ATOM   1626  CD2 LEU B  10       2.278   7.383 -10.469  1.00  0.00           C  
ATOM   1627  H   LEU B  10       3.919   4.591  -7.736  1.00  0.00           H  
ATOM   1628  HA  LEU B  10       3.551   5.089 -10.497  1.00  0.00           H  
ATOM   1629  HB2 LEU B  10       3.667   6.623  -8.281  1.00  0.00           H  
ATOM   1630  HB3 LEU B  10       5.305   6.899  -8.855  1.00  0.00           H  
ATOM   1631  HG  LEU B  10       3.889   8.630  -9.751  1.00  0.00           H  
ATOM   1632 HD11 LEU B  10       4.215   6.766 -12.087  1.00  0.00           H  
ATOM   1633 HD12 LEU B  10       5.638   7.344 -11.216  1.00  0.00           H  
ATOM   1634 HD13 LEU B  10       4.543   8.493 -11.975  1.00  0.00           H  
ATOM   1635 HD21 LEU B  10       2.176   6.735 -11.328  1.00  0.00           H  
ATOM   1636 HD22 LEU B  10       1.792   8.324 -10.678  1.00  0.00           H  
ATOM   1637 HD23 LEU B  10       1.797   6.923  -9.613  1.00  0.00           H  
ATOM   1638  N   ILE B  11       6.651   4.626  -9.521  1.00  0.00           N  
ATOM   1639  CA  ILE B  11       8.013   4.273  -9.997  1.00  0.00           C  
ATOM   1640  C   ILE B  11       8.011   2.871 -10.634  1.00  0.00           C  
ATOM   1641  O   ILE B  11       8.750   2.605 -11.561  1.00  0.00           O  
ATOM   1642  CB  ILE B  11       8.986   4.319  -8.809  1.00  0.00           C  
ATOM   1643  CG1 ILE B  11       9.210   5.782  -8.390  1.00  0.00           C  
ATOM   1644  CG2 ILE B  11      10.319   3.680  -9.198  1.00  0.00           C  
ATOM   1645  CD1 ILE B  11       9.978   5.849  -7.058  1.00  0.00           C  
ATOM   1646  H   ILE B  11       6.470   4.658  -8.558  1.00  0.00           H  
ATOM   1647  HA  ILE B  11       8.327   4.995 -10.737  1.00  0.00           H  
ATOM   1648  HB  ILE B  11       8.560   3.772  -7.981  1.00  0.00           H  
ATOM   1649 HG12 ILE B  11       9.778   6.290  -9.156  1.00  0.00           H  
ATOM   1650 HG13 ILE B  11       8.253   6.269  -8.274  1.00  0.00           H  
ATOM   1651 HG21 ILE B  11      10.605   4.015 -10.183  1.00  0.00           H  
ATOM   1652 HG22 ILE B  11      10.210   2.604  -9.199  1.00  0.00           H  
ATOM   1653 HG23 ILE B  11      11.078   3.963  -8.484  1.00  0.00           H  
ATOM   1654 HD11 ILE B  11      10.475   6.808  -6.974  1.00  0.00           H  
ATOM   1655 HD12 ILE B  11      10.718   5.062  -7.021  1.00  0.00           H  
ATOM   1656 HD13 ILE B  11       9.287   5.733  -6.235  1.00  0.00           H  
ATOM   1657  N   ASP B  12       7.221   1.962 -10.121  1.00  0.00           N  
ATOM   1658  CA  ASP B  12       7.218   0.573 -10.678  1.00  0.00           C  
ATOM   1659  C   ASP B  12       6.826   0.558 -12.162  1.00  0.00           C  
ATOM   1660  O   ASP B  12       7.462  -0.092 -12.964  1.00  0.00           O  
ATOM   1661  CB  ASP B  12       6.229  -0.285  -9.887  1.00  0.00           C  
ATOM   1662  CG  ASP B  12       6.794  -0.569  -8.493  1.00  0.00           C  
ATOM   1663  OD1 ASP B  12       7.977  -0.345  -8.296  1.00  0.00           O  
ATOM   1664  OD2 ASP B  12       6.033  -1.007  -7.646  1.00  0.00           O1-
ATOM   1665  H   ASP B  12       6.646   2.185  -9.358  1.00  0.00           H  
ATOM   1666  HA  ASP B  12       8.208   0.152 -10.575  1.00  0.00           H  
ATOM   1667  HB2 ASP B  12       5.292   0.246  -9.794  1.00  0.00           H  
ATOM   1668  HB3 ASP B  12       6.064  -1.217 -10.405  1.00  0.00           H  
ATOM   1669  N   VAL B  13       5.793   1.257 -12.540  1.00  0.00           N  
ATOM   1670  CA  VAL B  13       5.390   1.251 -13.984  1.00  0.00           C  
ATOM   1671  C   VAL B  13       6.525   1.861 -14.821  1.00  0.00           C  
ATOM   1672  O   VAL B  13       6.834   1.404 -15.913  1.00  0.00           O  
ATOM   1673  CB  VAL B  13       4.048   2.034 -14.157  1.00  0.00           C  
ATOM   1674  CG1 VAL B  13       4.190   3.215 -15.130  1.00  0.00           C  
ATOM   1675  CG2 VAL B  13       2.957   1.103 -14.705  1.00  0.00           C  
ATOM   1676  H   VAL B  13       5.283   1.779 -11.883  1.00  0.00           H  
ATOM   1677  HA  VAL B  13       5.255   0.223 -14.293  1.00  0.00           H  
ATOM   1678  HB  VAL B  13       3.736   2.411 -13.194  1.00  0.00           H  
ATOM   1679 HG11 VAL B  13       4.924   3.910 -14.751  1.00  0.00           H  
ATOM   1680 HG12 VAL B  13       3.238   3.715 -15.227  1.00  0.00           H  
ATOM   1681 HG13 VAL B  13       4.502   2.849 -16.098  1.00  0.00           H  
ATOM   1682 HG21 VAL B  13       2.836   0.259 -14.043  1.00  0.00           H  
ATOM   1683 HG22 VAL B  13       3.244   0.753 -15.689  1.00  0.00           H  
ATOM   1684 HG23 VAL B  13       2.025   1.644 -14.777  1.00  0.00           H  
ATOM   1685  N   PHE B  14       7.137   2.895 -14.324  1.00  0.00           N  
ATOM   1686  CA  PHE B  14       8.230   3.540 -15.094  1.00  0.00           C  
ATOM   1687  C   PHE B  14       9.330   2.521 -15.396  1.00  0.00           C  
ATOM   1688  O   PHE B  14       9.924   2.553 -16.443  1.00  0.00           O  
ATOM   1689  CB  PHE B  14       8.820   4.706 -14.287  1.00  0.00           C  
ATOM   1690  CG  PHE B  14      10.068   5.214 -14.976  1.00  0.00           C  
ATOM   1691  CD1 PHE B  14      11.297   4.588 -14.734  1.00  0.00           C  
ATOM   1692  CD2 PHE B  14       9.995   6.289 -15.866  1.00  0.00           C  
ATOM   1693  CE1 PHE B  14      12.453   5.039 -15.381  1.00  0.00           C  
ATOM   1694  CE2 PHE B  14      11.148   6.739 -16.515  1.00  0.00           C  
ATOM   1695  CZ  PHE B  14      12.379   6.112 -16.274  1.00  0.00           C  
ATOM   1696  H   PHE B  14       6.869   3.254 -13.452  1.00  0.00           H  
ATOM   1697  HA  PHE B  14       7.827   3.913 -16.029  1.00  0.00           H  
ATOM   1698  HB2 PHE B  14       8.094   5.504 -14.223  1.00  0.00           H  
ATOM   1699  HB3 PHE B  14       9.071   4.367 -13.293  1.00  0.00           H  
ATOM   1700  HD1 PHE B  14      11.354   3.760 -14.044  1.00  0.00           H  
ATOM   1701  HD2 PHE B  14       9.050   6.771 -16.055  1.00  0.00           H  
ATOM   1702  HE1 PHE B  14      13.400   4.555 -15.195  1.00  0.00           H  
ATOM   1703  HE2 PHE B  14      11.091   7.569 -17.203  1.00  0.00           H  
ATOM   1704  HZ  PHE B  14      13.270   6.460 -16.777  1.00  0.00           H  
ATOM   1705  N   HIS B  15       9.632   1.642 -14.488  1.00  0.00           N  
ATOM   1706  CA  HIS B  15      10.720   0.658 -14.755  1.00  0.00           C  
ATOM   1707  C   HIS B  15      10.317  -0.308 -15.873  1.00  0.00           C  
ATOM   1708  O   HIS B  15      11.157  -0.824 -16.585  1.00  0.00           O  
ATOM   1709  CB  HIS B  15      11.027  -0.128 -13.476  1.00  0.00           C  
ATOM   1710  CG  HIS B  15      12.227  -1.012 -13.695  1.00  0.00           C  
ATOM   1711  CD2 HIS B  15      13.573  -0.797 -13.510  1.00  0.00           C  
ATOM   1712  ND1 HIS B  15      12.113  -2.317 -14.154  1.00  0.00           N  
ATOM   1713  CE1 HIS B  15      13.355  -2.833 -14.227  1.00  0.00           C  
ATOM   1714  NE2 HIS B  15      14.278  -1.947 -13.847  1.00  0.00           N  
ATOM   1715  H   HIS B  15       9.159   1.635 -13.629  1.00  0.00           H  
ATOM   1716  HA  HIS B  15      11.603   1.193 -15.064  1.00  0.00           H  
ATOM   1717  HB2 HIS B  15      11.235   0.565 -12.673  1.00  0.00           H  
ATOM   1718  HB3 HIS B  15      10.175  -0.737 -13.214  1.00  0.00           H  
ATOM   1719  HD1 HIS B  15      11.280  -2.780 -14.383  1.00  0.00           H  
ATOM   1720  HD2 HIS B  15      14.015   0.124 -13.160  1.00  0.00           H  
ATOM   1721  HE1 HIS B  15      13.577  -3.838 -14.554  1.00  0.00           H  
ATOM   1722  HE2 HIS B  15      15.248  -2.081 -13.808  1.00  0.00           H  
ATOM   1723  N   GLN B  16       9.053  -0.577 -16.031  1.00  0.00           N  
ATOM   1724  CA  GLN B  16       8.632  -1.525 -17.098  1.00  0.00           C  
ATOM   1725  C   GLN B  16       9.065  -1.009 -18.476  1.00  0.00           C  
ATOM   1726  O   GLN B  16       9.509  -1.769 -19.315  1.00  0.00           O  
ATOM   1727  CB  GLN B  16       7.103  -1.692 -17.058  1.00  0.00           C  
ATOM   1728  CG  GLN B  16       6.701  -2.692 -15.963  1.00  0.00           C  
ATOM   1729  CD  GLN B  16       7.053  -2.151 -14.575  1.00  0.00           C  
ATOM   1730  NE2 GLN B  16       6.100  -1.970 -13.703  1.00  0.00           N  
ATOM   1731  OE1 GLN B  16       8.204  -1.912 -14.272  1.00  0.00           O  
ATOM   1732  H   GLN B  16       8.382  -0.162 -15.450  1.00  0.00           H  
ATOM   1733  HA  GLN B  16       9.098  -2.482 -16.922  1.00  0.00           H  
ATOM   1734  HB2 GLN B  16       6.645  -0.737 -16.855  1.00  0.00           H  
ATOM   1735  HB3 GLN B  16       6.755  -2.057 -18.014  1.00  0.00           H  
ATOM   1736  HG2 GLN B  16       5.634  -2.860 -16.015  1.00  0.00           H  
ATOM   1737  HG3 GLN B  16       7.216  -3.625 -16.124  1.00  0.00           H  
ATOM   1738 HE21 GLN B  16       5.172  -2.180 -13.939  1.00  0.00           H  
ATOM   1739 HE22 GLN B  16       6.312  -1.625 -12.810  1.00  0.00           H  
ATOM   1740  N   TYR B  17       8.918   0.264 -18.735  1.00  0.00           N  
ATOM   1741  CA  TYR B  17       9.303   0.797 -20.088  1.00  0.00           C  
ATOM   1742  C   TYR B  17      10.762   1.262 -20.138  1.00  0.00           C  
ATOM   1743  O   TYR B  17      11.441   1.078 -21.126  1.00  0.00           O  
ATOM   1744  CB  TYR B  17       8.385   1.973 -20.431  1.00  0.00           C  
ATOM   1745  CG  TYR B  17       7.049   1.423 -20.844  1.00  0.00           C  
ATOM   1746  CD1 TYR B  17       6.171   0.944 -19.872  1.00  0.00           C  
ATOM   1747  CD2 TYR B  17       6.702   1.370 -22.196  1.00  0.00           C  
ATOM   1748  CE1 TYR B  17       4.943   0.406 -20.249  1.00  0.00           C  
ATOM   1749  CE2 TYR B  17       5.471   0.837 -22.578  1.00  0.00           C  
ATOM   1750  CZ  TYR B  17       4.590   0.352 -21.605  1.00  0.00           C  
ATOM   1751  OH  TYR B  17       3.375  -0.182 -21.980  1.00  0.00           O  
ATOM   1752  H   TYR B  17       8.534   0.865 -18.058  1.00  0.00           H  
ATOM   1753  HA  TYR B  17       9.168   0.019 -20.828  1.00  0.00           H  
ATOM   1754  HB2 TYR B  17       8.266   2.604 -19.562  1.00  0.00           H  
ATOM   1755  HB3 TYR B  17       8.808   2.547 -21.243  1.00  0.00           H  
ATOM   1756  HD1 TYR B  17       6.445   0.987 -18.827  1.00  0.00           H  
ATOM   1757  HD2 TYR B  17       7.384   1.746 -22.945  1.00  0.00           H  
ATOM   1758  HE1 TYR B  17       4.267   0.039 -19.494  1.00  0.00           H  
ATOM   1759  HE2 TYR B  17       5.199   0.802 -23.622  1.00  0.00           H  
ATOM   1760  HH  TYR B  17       2.751   0.541 -22.074  1.00  0.00           H  
ATOM   1761  N   SER B  18      11.241   1.896 -19.116  1.00  0.00           N  
ATOM   1762  CA  SER B  18      12.644   2.398 -19.159  1.00  0.00           C  
ATOM   1763  C   SER B  18      13.619   1.239 -19.350  1.00  0.00           C  
ATOM   1764  O   SER B  18      14.569   1.337 -20.100  1.00  0.00           O  
ATOM   1765  CB  SER B  18      12.964   3.126 -17.858  1.00  0.00           C  
ATOM   1766  OG  SER B  18      13.251   2.174 -16.843  1.00  0.00           O  
ATOM   1767  H   SER B  18      10.679   2.061 -18.337  1.00  0.00           H  
ATOM   1768  HA  SER B  18      12.747   3.087 -19.984  1.00  0.00           H  
ATOM   1769  HB2 SER B  18      13.821   3.762 -18.002  1.00  0.00           H  
ATOM   1770  HB3 SER B  18      12.113   3.728 -17.573  1.00  0.00           H  
ATOM   1771  HG  SER B  18      14.206   2.094 -16.775  1.00  0.00           H  
ATOM   1772  N   GLY B  19      13.394   0.142 -18.687  1.00  0.00           N  
ATOM   1773  CA  GLY B  19      14.317  -1.016 -18.838  1.00  0.00           C  
ATOM   1774  C   GLY B  19      14.069  -1.695 -20.183  1.00  0.00           C  
ATOM   1775  O   GLY B  19      14.828  -2.544 -20.609  1.00  0.00           O  
ATOM   1776  H   GLY B  19      12.623   0.081 -18.089  1.00  0.00           H  
ATOM   1777  HA2 GLY B  19      15.340  -0.670 -18.789  1.00  0.00           H  
ATOM   1778  HA3 GLY B  19      14.138  -1.725 -18.043  1.00  0.00           H  
ATOM   1779  N   ARG B  20      13.016  -1.329 -20.861  1.00  0.00           N  
ATOM   1780  CA  ARG B  20      12.730  -1.957 -22.179  1.00  0.00           C  
ATOM   1781  C   ARG B  20      13.888  -1.679 -23.139  1.00  0.00           C  
ATOM   1782  O   ARG B  20      14.365  -2.562 -23.824  1.00  0.00           O  
ATOM   1783  CB  ARG B  20      11.452  -1.359 -22.755  1.00  0.00           C  
ATOM   1784  CG  ARG B  20      11.068  -2.104 -24.030  1.00  0.00           C  
ATOM   1785  CD  ARG B  20       9.799  -1.480 -24.596  1.00  0.00           C  
ATOM   1786  NE  ARG B  20       9.404  -2.194 -25.842  1.00  0.00           N  
ATOM   1787  CZ  ARG B  20       8.212  -2.020 -26.342  1.00  0.00           C  
ATOM   1788  NH1 ARG B  20       7.362  -1.230 -25.744  1.00  0.00           N1+
ATOM   1789  NH2 ARG B  20       7.868  -2.640 -27.438  1.00  0.00           N  
ATOM   1790  H   ARG B  20      12.416  -0.636 -20.506  1.00  0.00           H  
ATOM   1791  HA  ARG B  20      12.609  -3.023 -22.055  1.00  0.00           H  
ATOM   1792  HB2 ARG B  20      10.655  -1.449 -22.031  1.00  0.00           H  
ATOM   1793  HB3 ARG B  20      11.614  -0.319 -22.987  1.00  0.00           H  
ATOM   1794  HG2 ARG B  20      11.867  -2.024 -24.753  1.00  0.00           H  
ATOM   1795  HG3 ARG B  20      10.886  -3.144 -23.802  1.00  0.00           H  
ATOM   1796  HD2 ARG B  20       9.005  -1.552 -23.870  1.00  0.00           H  
ATOM   1797  HD3 ARG B  20       9.990  -0.440 -24.819  1.00  0.00           H  
ATOM   1798  HE  ARG B  20      10.040  -2.793 -26.287  1.00  0.00           H  
ATOM   1799 HH11 ARG B  20       7.625  -0.757 -24.902  1.00  0.00           H  
ATOM   1800 HH12 ARG B  20       6.448  -1.097 -26.127  1.00  0.00           H  
ATOM   1801 HH21 ARG B  20       8.519  -3.247 -27.894  1.00  0.00           H  
ATOM   1802 HH22 ARG B  20       6.955  -2.507 -27.822  1.00  0.00           H  
ATOM   1803  N   GLU B  21      14.332  -0.445 -23.196  1.00  0.00           N  
ATOM   1804  CA  GLU B  21      15.456  -0.067 -24.115  1.00  0.00           C  
ATOM   1805  C   GLU B  21      16.676   0.372 -23.302  1.00  0.00           C  
ATOM   1806  O   GLU B  21      16.630   0.486 -22.093  1.00  0.00           O  
ATOM   1807  CB  GLU B  21      15.013   1.077 -25.031  1.00  0.00           C  
ATOM   1808  CG  GLU B  21      13.980   0.555 -26.032  1.00  0.00           C  
ATOM   1809  CD  GLU B  21      13.533   1.695 -26.950  1.00  0.00           C  
ATOM   1810  OE1 GLU B  21      14.113   2.764 -26.859  1.00  0.00           O  
ATOM   1811  OE2 GLU B  21      12.617   1.479 -27.727  1.00  0.00           O1-
ATOM   1812  H   GLU B  21      13.912   0.242 -22.638  1.00  0.00           H  
ATOM   1813  HA  GLU B  21      15.733  -0.916 -24.726  1.00  0.00           H  
ATOM   1814  HB2 GLU B  21      14.575   1.866 -24.437  1.00  0.00           H  
ATOM   1815  HB3 GLU B  21      15.868   1.461 -25.567  1.00  0.00           H  
ATOM   1816  HG2 GLU B  21      14.421  -0.233 -26.626  1.00  0.00           H  
ATOM   1817  HG3 GLU B  21      13.125   0.168 -25.499  1.00  0.00           H  
ATOM   1818  N   GLY B  22      17.777   0.585 -23.968  1.00  0.00           N  
ATOM   1819  CA  GLY B  22      19.034   0.980 -23.269  1.00  0.00           C  
ATOM   1820  C   GLY B  22      18.840   2.230 -22.400  1.00  0.00           C  
ATOM   1821  O   GLY B  22      19.482   2.372 -21.379  1.00  0.00           O  
ATOM   1822  H   GLY B  22      17.784   0.461 -24.940  1.00  0.00           H  
ATOM   1823  HA2 GLY B  22      19.358   0.163 -22.642  1.00  0.00           H  
ATOM   1824  HA3 GLY B  22      19.797   1.181 -24.006  1.00  0.00           H  
ATOM   1825  N   ASP B  23      17.992   3.152 -22.781  1.00  0.00           N  
ATOM   1826  CA  ASP B  23      17.832   4.372 -21.942  1.00  0.00           C  
ATOM   1827  C   ASP B  23      17.127   4.012 -20.629  1.00  0.00           C  
ATOM   1828  O   ASP B  23      16.045   4.479 -20.344  1.00  0.00           O  
ATOM   1829  CB  ASP B  23      17.013   5.411 -22.708  1.00  0.00           C  
ATOM   1830  CG  ASP B  23      17.542   5.527 -24.139  1.00  0.00           C  
ATOM   1831  OD1 ASP B  23      18.690   5.175 -24.355  1.00  0.00           O  
ATOM   1832  OD2 ASP B  23      16.791   5.968 -24.992  1.00  0.00           O1-
ATOM   1833  H   ASP B  23      17.476   3.055 -23.614  1.00  0.00           H  
ATOM   1834  HA  ASP B  23      18.808   4.780 -21.721  1.00  0.00           H  
ATOM   1835  HB2 ASP B  23      15.976   5.111 -22.727  1.00  0.00           H  
ATOM   1836  HB3 ASP B  23      17.104   6.366 -22.220  1.00  0.00           H  
ATOM   1837  N   LYS B  24      17.737   3.182 -19.827  1.00  0.00           N  
ATOM   1838  CA  LYS B  24      17.109   2.789 -18.531  1.00  0.00           C  
ATOM   1839  C   LYS B  24      16.920   4.018 -17.636  1.00  0.00           C  
ATOM   1840  O   LYS B  24      15.926   4.148 -16.950  1.00  0.00           O  
ATOM   1841  CB  LYS B  24      18.021   1.793 -17.812  1.00  0.00           C  
ATOM   1842  CG  LYS B  24      17.385   1.384 -16.480  1.00  0.00           C  
ATOM   1843  CD  LYS B  24      18.177   0.229 -15.857  1.00  0.00           C  
ATOM   1844  CE  LYS B  24      19.582   0.708 -15.474  1.00  0.00           C  
ATOM   1845  NZ  LYS B  24      20.194  -0.259 -14.521  1.00  0.00           N1+
ATOM   1846  H   LYS B  24      18.612   2.816 -20.076  1.00  0.00           H  
ATOM   1847  HA  LYS B  24      16.152   2.327 -18.716  1.00  0.00           H  
ATOM   1848  HB2 LYS B  24      18.161   0.919 -18.431  1.00  0.00           H  
ATOM   1849  HB3 LYS B  24      18.975   2.260 -17.625  1.00  0.00           H  
ATOM   1850  HG2 LYS B  24      17.386   2.228 -15.806  1.00  0.00           H  
ATOM   1851  HG3 LYS B  24      16.368   1.065 -16.653  1.00  0.00           H  
ATOM   1852  HD2 LYS B  24      17.663  -0.121 -14.973  1.00  0.00           H  
ATOM   1853  HD3 LYS B  24      18.257  -0.578 -16.569  1.00  0.00           H  
ATOM   1854  HE2 LYS B  24      20.196   0.771 -16.359  1.00  0.00           H  
ATOM   1855  HE3 LYS B  24      19.519   1.681 -15.008  1.00  0.00           H  
ATOM   1856  HZ1 LYS B  24      21.048   0.160 -14.103  1.00  0.00           H  
ATOM   1857  HZ2 LYS B  24      20.448  -1.130 -15.029  1.00  0.00           H  
ATOM   1858  HZ3 LYS B  24      19.515  -0.481 -13.766  1.00  0.00           H  
ATOM   1859  N   HIS B  25      17.878   4.909 -17.616  1.00  0.00           N  
ATOM   1860  CA  HIS B  25      17.769   6.117 -16.738  1.00  0.00           C  
ATOM   1861  C   HIS B  25      17.195   7.307 -17.517  1.00  0.00           C  
ATOM   1862  O   HIS B  25      17.033   8.382 -16.975  1.00  0.00           O  
ATOM   1863  CB  HIS B  25      19.155   6.471 -16.187  1.00  0.00           C  
ATOM   1864  CG  HIS B  25      20.158   6.541 -17.307  1.00  0.00           C  
ATOM   1865  CD2 HIS B  25      20.688   5.578 -18.132  1.00  0.00           C  
ATOM   1866  ND1 HIS B  25      20.755   7.735 -17.687  1.00  0.00           N  
ATOM   1867  CE1 HIS B  25      21.600   7.463 -18.699  1.00  0.00           C  
ATOM   1868  NE2 HIS B  25      21.595   6.165 -19.007  1.00  0.00           N  
ATOM   1869  H   HIS B  25      18.679   4.775 -18.162  1.00  0.00           H  
ATOM   1870  HA  HIS B  25      17.112   5.897 -15.906  1.00  0.00           H  
ATOM   1871  HB2 HIS B  25      19.109   7.429 -15.689  1.00  0.00           H  
ATOM   1872  HB3 HIS B  25      19.462   5.715 -15.479  1.00  0.00           H  
ATOM   1873  HD1 HIS B  25      20.593   8.616 -17.289  1.00  0.00           H  
ATOM   1874  HD2 HIS B  25      20.446   4.525 -18.100  1.00  0.00           H  
ATOM   1875  HE1 HIS B  25      22.208   8.203 -19.197  1.00  0.00           H  
ATOM   1876  HE2 HIS B  25      22.118   5.720 -19.706  1.00  0.00           H  
ATOM   1877  N   LYS B  26      16.882   7.133 -18.778  1.00  0.00           N  
ATOM   1878  CA  LYS B  26      16.312   8.270 -19.576  1.00  0.00           C  
ATOM   1879  C   LYS B  26      15.223   7.748 -20.520  1.00  0.00           C  
ATOM   1880  O   LYS B  26      15.220   6.598 -20.902  1.00  0.00           O  
ATOM   1881  CB  LYS B  26      17.419   8.929 -20.402  1.00  0.00           C  
ATOM   1882  CG  LYS B  26      18.462   9.545 -19.469  1.00  0.00           C  
ATOM   1883  CD  LYS B  26      19.419  10.425 -20.279  1.00  0.00           C  
ATOM   1884  CE  LYS B  26      20.208   9.568 -21.274  1.00  0.00           C  
ATOM   1885  NZ  LYS B  26      21.408  10.322 -21.735  1.00  0.00           N1+
ATOM   1886  H   LYS B  26      17.015   6.258 -19.199  1.00  0.00           H  
ATOM   1887  HA  LYS B  26      15.876   9.006 -18.912  1.00  0.00           H  
ATOM   1888  HB2 LYS B  26      17.889   8.186 -21.025  1.00  0.00           H  
ATOM   1889  HB3 LYS B  26      16.993   9.703 -21.022  1.00  0.00           H  
ATOM   1890  HG2 LYS B  26      17.967  10.144 -18.719  1.00  0.00           H  
ATOM   1891  HG3 LYS B  26      19.022   8.758 -18.988  1.00  0.00           H  
ATOM   1892  HD2 LYS B  26      18.851  11.169 -20.818  1.00  0.00           H  
ATOM   1893  HD3 LYS B  26      20.108  10.917 -19.609  1.00  0.00           H  
ATOM   1894  HE2 LYS B  26      20.520   8.651 -20.796  1.00  0.00           H  
ATOM   1895  HE3 LYS B  26      19.583   9.336 -22.124  1.00  0.00           H  
ATOM   1896  HZ1 LYS B  26      21.110  11.230 -22.144  1.00  0.00           H  
ATOM   1897  HZ2 LYS B  26      21.912   9.765 -22.456  1.00  0.00           H  
ATOM   1898  HZ3 LYS B  26      22.038  10.499 -20.929  1.00  0.00           H  
ATOM   1899  N   LEU B  27      14.302   8.598 -20.899  1.00  0.00           N  
ATOM   1900  CA  LEU B  27      13.195   8.186 -21.826  1.00  0.00           C  
ATOM   1901  C   LEU B  27      13.279   9.019 -23.108  1.00  0.00           C  
ATOM   1902  O   LEU B  27      13.385  10.225 -23.066  1.00  0.00           O  
ATOM   1903  CB  LEU B  27      11.831   8.443 -21.138  1.00  0.00           C  
ATOM   1904  CG  LEU B  27      11.296   7.177 -20.443  1.00  0.00           C  
ATOM   1905  CD1 LEU B  27      10.936   6.094 -21.476  1.00  0.00           C  
ATOM   1906  CD2 LEU B  27      12.340   6.640 -19.462  1.00  0.00           C  
ATOM   1907  H   LEU B  27      14.338   9.521 -20.574  1.00  0.00           H  
ATOM   1908  HA  LEU B  27      13.290   7.145 -22.084  1.00  0.00           H  
ATOM   1909  HB2 LEU B  27      11.956   9.217 -20.395  1.00  0.00           H  
ATOM   1910  HB3 LEU B  27      11.105   8.776 -21.868  1.00  0.00           H  
ATOM   1911  HG  LEU B  27      10.403   7.439 -19.894  1.00  0.00           H  
ATOM   1912 HD11 LEU B  27      10.588   6.559 -22.387  1.00  0.00           H  
ATOM   1913 HD12 LEU B  27      10.152   5.470 -21.075  1.00  0.00           H  
ATOM   1914 HD13 LEU B  27      11.800   5.481 -21.690  1.00  0.00           H  
ATOM   1915 HD21 LEU B  27      12.729   7.455 -18.867  1.00  0.00           H  
ATOM   1916 HD22 LEU B  27      13.140   6.172 -20.006  1.00  0.00           H  
ATOM   1917 HD23 LEU B  27      11.878   5.912 -18.819  1.00  0.00           H  
ATOM   1918  N   LYS B  28      13.212   8.385 -24.250  1.00  0.00           N  
ATOM   1919  CA  LYS B  28      13.261   9.138 -25.533  1.00  0.00           C  
ATOM   1920  C   LYS B  28      11.827   9.327 -26.030  1.00  0.00           C  
ATOM   1921  O   LYS B  28      10.979   8.486 -25.803  1.00  0.00           O  
ATOM   1922  CB  LYS B  28      14.064   8.324 -26.552  1.00  0.00           C  
ATOM   1923  CG  LYS B  28      14.165   9.087 -27.874  1.00  0.00           C  
ATOM   1924  CD  LYS B  28      15.000   8.271 -28.862  1.00  0.00           C  
ATOM   1925  CE  LYS B  28      15.115   9.030 -30.184  1.00  0.00           C  
ATOM   1926  NZ  LYS B  28      15.926  10.264 -29.979  1.00  0.00           N1+
ATOM   1927  H   LYS B  28      13.117   7.407 -24.270  1.00  0.00           H  
ATOM   1928  HA  LYS B  28      13.724  10.103 -25.384  1.00  0.00           H  
ATOM   1929  HB2 LYS B  28      15.055   8.142 -26.164  1.00  0.00           H  
ATOM   1930  HB3 LYS B  28      13.567   7.380 -26.722  1.00  0.00           H  
ATOM   1931  HG2 LYS B  28      13.176   9.239 -28.278  1.00  0.00           H  
ATOM   1932  HG3 LYS B  28      14.637  10.040 -27.707  1.00  0.00           H  
ATOM   1933  HD2 LYS B  28      15.987   8.112 -28.451  1.00  0.00           H  
ATOM   1934  HD3 LYS B  28      14.524   7.317 -29.036  1.00  0.00           H  
ATOM   1935  HE2 LYS B  28      15.595   8.402 -30.920  1.00  0.00           H  
ATOM   1936  HE3 LYS B  28      14.129   9.301 -30.531  1.00  0.00           H  
ATOM   1937  HZ1 LYS B  28      16.122  10.385 -28.965  1.00  0.00           H  
ATOM   1938  HZ2 LYS B  28      15.397  11.088 -30.331  1.00  0.00           H  
ATOM   1939  HZ3 LYS B  28      16.823  10.180 -30.495  1.00  0.00           H  
ATOM   1940  N   LYS B  29      11.539  10.420 -26.695  1.00  0.00           N  
ATOM   1941  CA  LYS B  29      10.146  10.648 -27.195  1.00  0.00           C  
ATOM   1942  C   LYS B  29       9.620   9.357 -27.812  1.00  0.00           C  
ATOM   1943  O   LYS B  29       8.430   9.124 -27.898  1.00  0.00           O  
ATOM   1944  CB  LYS B  29      10.153  11.753 -28.264  1.00  0.00           C  
ATOM   1945  CG  LYS B  29      10.834  11.267 -29.552  1.00  0.00           C  
ATOM   1946  CD  LYS B  29      10.954  12.434 -30.534  1.00  0.00           C  
ATOM   1947  CE  LYS B  29      11.479  11.917 -31.876  1.00  0.00           C  
ATOM   1948  NZ  LYS B  29      11.414  13.006 -32.891  1.00  0.00           N1+
ATOM   1949  H   LYS B  29      12.232  11.092 -26.858  1.00  0.00           H  
ATOM   1950  HA  LYS B  29       9.511  10.943 -26.374  1.00  0.00           H  
ATOM   1951  HB2 LYS B  29       9.137  12.036 -28.488  1.00  0.00           H  
ATOM   1952  HB3 LYS B  29      10.690  12.606 -27.886  1.00  0.00           H  
ATOM   1953  HG2 LYS B  29      11.819  10.887 -29.320  1.00  0.00           H  
ATOM   1954  HG3 LYS B  29      10.245  10.486 -30.007  1.00  0.00           H  
ATOM   1955  HD2 LYS B  29       9.980  12.886 -30.677  1.00  0.00           H  
ATOM   1956  HD3 LYS B  29      11.639  13.171 -30.141  1.00  0.00           H  
ATOM   1957  HE2 LYS B  29      12.503  11.593 -31.761  1.00  0.00           H  
ATOM   1958  HE3 LYS B  29      10.873  11.084 -32.202  1.00  0.00           H  
ATOM   1959  HZ1 LYS B  29      10.927  12.659 -33.741  1.00  0.00           H  
ATOM   1960  HZ2 LYS B  29      12.379  13.306 -33.140  1.00  0.00           H  
ATOM   1961  HZ3 LYS B  29      10.889  13.814 -32.500  1.00  0.00           H  
ATOM   1962  N   SER B  30      10.516   8.521 -28.240  1.00  0.00           N  
ATOM   1963  CA  SER B  30      10.099   7.230 -28.857  1.00  0.00           C  
ATOM   1964  C   SER B  30       9.685   6.266 -27.749  1.00  0.00           C  
ATOM   1965  O   SER B  30       8.618   5.686 -27.774  1.00  0.00           O  
ATOM   1966  CB  SER B  30      11.268   6.642 -29.645  1.00  0.00           C  
ATOM   1967  OG  SER B  30      10.824   5.497 -30.359  1.00  0.00           O  
ATOM   1968  H   SER B  30      11.468   8.743 -28.136  1.00  0.00           H  
ATOM   1969  HA  SER B  30       9.263   7.400 -29.520  1.00  0.00           H  
ATOM   1970  HB2 SER B  30      11.637   7.375 -30.343  1.00  0.00           H  
ATOM   1971  HB3 SER B  30      12.060   6.369 -28.960  1.00  0.00           H  
ATOM   1972  HG  SER B  30      11.417   5.364 -31.102  1.00  0.00           H  
ATOM   1973  N   GLU B  31      10.521   6.114 -26.761  1.00  0.00           N  
ATOM   1974  CA  GLU B  31      10.187   5.215 -25.626  1.00  0.00           C  
ATOM   1975  C   GLU B  31       8.968   5.789 -24.911  1.00  0.00           C  
ATOM   1976  O   GLU B  31       8.108   5.072 -24.441  1.00  0.00           O  
ATOM   1977  CB  GLU B  31      11.364   5.157 -24.651  1.00  0.00           C  
ATOM   1978  CG  GLU B  31      12.526   4.398 -25.289  1.00  0.00           C  
ATOM   1979  CD  GLU B  31      13.770   4.559 -24.415  1.00  0.00           C  
ATOM   1980  OE1 GLU B  31      13.636   5.081 -23.319  1.00  0.00           O  
ATOM   1981  OE2 GLU B  31      14.837   4.166 -24.857  1.00  0.00           O1-
ATOM   1982  H   GLU B  31      11.367   6.608 -26.759  1.00  0.00           H  
ATOM   1983  HA  GLU B  31       9.964   4.225 -25.993  1.00  0.00           H  
ATOM   1984  HB2 GLU B  31      11.680   6.162 -24.411  1.00  0.00           H  
ATOM   1985  HB3 GLU B  31      11.059   4.648 -23.748  1.00  0.00           H  
ATOM   1986  HG2 GLU B  31      12.272   3.351 -25.366  1.00  0.00           H  
ATOM   1987  HG3 GLU B  31      12.724   4.795 -26.273  1.00  0.00           H  
ATOM   1988  N   LEU B  32       8.899   7.091 -24.824  1.00  0.00           N  
ATOM   1989  CA  LEU B  32       7.749   7.739 -24.137  1.00  0.00           C  
ATOM   1990  C   LEU B  32       6.455   7.354 -24.842  1.00  0.00           C  
ATOM   1991  O   LEU B  32       5.458   7.099 -24.213  1.00  0.00           O  
ATOM   1992  CB  LEU B  32       7.924   9.264 -24.188  1.00  0.00           C  
ATOM   1993  CG  LEU B  32       6.740   9.966 -23.501  1.00  0.00           C  
ATOM   1994  CD1 LEU B  32       6.647   9.532 -22.030  1.00  0.00           C  
ATOM   1995  CD2 LEU B  32       6.947  11.483 -23.581  1.00  0.00           C  
ATOM   1996  H   LEU B  32       9.609   7.643 -25.209  1.00  0.00           H  
ATOM   1997  HA  LEU B  32       7.716   7.411 -23.110  1.00  0.00           H  
ATOM   1998  HB2 LEU B  32       8.841   9.535 -23.685  1.00  0.00           H  
ATOM   1999  HB3 LEU B  32       7.975   9.582 -25.218  1.00  0.00           H  
ATOM   2000  HG  LEU B  32       5.822   9.704 -24.008  1.00  0.00           H  
ATOM   2001 HD11 LEU B  32       7.641   9.395 -21.627  1.00  0.00           H  
ATOM   2002 HD12 LEU B  32       6.101   8.603 -21.965  1.00  0.00           H  
ATOM   2003 HD13 LEU B  32       6.128  10.289 -21.459  1.00  0.00           H  
ATOM   2004 HD21 LEU B  32       7.739  11.774 -22.908  1.00  0.00           H  
ATOM   2005 HD22 LEU B  32       6.034  11.986 -23.300  1.00  0.00           H  
ATOM   2006 HD23 LEU B  32       7.213  11.757 -24.591  1.00  0.00           H  
ATOM   2007  N   LYS B  33       6.463   7.306 -26.140  1.00  0.00           N  
ATOM   2008  CA  LYS B  33       5.221   6.929 -26.876  1.00  0.00           C  
ATOM   2009  C   LYS B  33       4.781   5.523 -26.462  1.00  0.00           C  
ATOM   2010  O   LYS B  33       3.608   5.247 -26.316  1.00  0.00           O  
ATOM   2011  CB  LYS B  33       5.492   6.943 -28.383  1.00  0.00           C  
ATOM   2012  CG  LYS B  33       4.195   6.636 -29.139  1.00  0.00           C  
ATOM   2013  CD  LYS B  33       4.462   6.649 -30.644  1.00  0.00           C  
ATOM   2014  CE  LYS B  33       3.156   6.375 -31.392  1.00  0.00           C  
ATOM   2015  NZ  LYS B  33       2.658   5.016 -31.037  1.00  0.00           N1+
ATOM   2016  H   LYS B  33       7.286   7.517 -26.634  1.00  0.00           H  
ATOM   2017  HA  LYS B  33       4.431   7.630 -26.644  1.00  0.00           H  
ATOM   2018  HB2 LYS B  33       5.860   7.915 -28.673  1.00  0.00           H  
ATOM   2019  HB3 LYS B  33       6.231   6.193 -28.622  1.00  0.00           H  
ATOM   2020  HG2 LYS B  33       3.828   5.662 -28.851  1.00  0.00           H  
ATOM   2021  HG3 LYS B  33       3.454   7.384 -28.902  1.00  0.00           H  
ATOM   2022  HD2 LYS B  33       4.849   7.613 -30.933  1.00  0.00           H  
ATOM   2023  HD3 LYS B  33       5.181   5.882 -30.888  1.00  0.00           H  
ATOM   2024  HE2 LYS B  33       2.418   7.113 -31.111  1.00  0.00           H  
ATOM   2025  HE3 LYS B  33       3.331   6.427 -32.457  1.00  0.00           H  
ATOM   2026  HZ1 LYS B  33       3.259   4.612 -30.291  1.00  0.00           H  
ATOM   2027  HZ2 LYS B  33       2.691   4.405 -31.878  1.00  0.00           H  
ATOM   2028  HZ3 LYS B  33       1.680   5.082 -30.693  1.00  0.00           H  
ATOM   2029  N   GLU B  34       5.710   4.626 -26.296  1.00  0.00           N  
ATOM   2030  CA  GLU B  34       5.342   3.237 -25.919  1.00  0.00           C  
ATOM   2031  C   GLU B  34       4.681   3.247 -24.542  1.00  0.00           C  
ATOM   2032  O   GLU B  34       3.714   2.565 -24.296  1.00  0.00           O  
ATOM   2033  CB  GLU B  34       6.612   2.381 -25.896  1.00  0.00           C  
ATOM   2034  CG  GLU B  34       7.157   2.246 -27.320  1.00  0.00           C  
ATOM   2035  CD  GLU B  34       8.425   1.392 -27.305  1.00  0.00           C  
ATOM   2036  OE1 GLU B  34       8.898   1.090 -26.223  1.00  0.00           O  
ATOM   2037  OE2 GLU B  34       8.904   1.057 -28.376  1.00  0.00           O1-
ATOM   2038  H   GLU B  34       6.649   4.862 -26.424  1.00  0.00           H  
ATOM   2039  HA  GLU B  34       4.647   2.842 -26.648  1.00  0.00           H  
ATOM   2040  HB2 GLU B  34       7.353   2.857 -25.271  1.00  0.00           H  
ATOM   2041  HB3 GLU B  34       6.385   1.402 -25.507  1.00  0.00           H  
ATOM   2042  HG2 GLU B  34       6.412   1.776 -27.945  1.00  0.00           H  
ATOM   2043  HG3 GLU B  34       7.390   3.225 -27.711  1.00  0.00           H  
ATOM   2044  N   LEU B  35       5.183   4.032 -23.647  1.00  0.00           N  
ATOM   2045  CA  LEU B  35       4.566   4.110 -22.297  1.00  0.00           C  
ATOM   2046  C   LEU B  35       3.124   4.580 -22.452  1.00  0.00           C  
ATOM   2047  O   LEU B  35       2.207   4.028 -21.892  1.00  0.00           O  
ATOM   2048  CB  LEU B  35       5.361   5.121 -21.449  1.00  0.00           C  
ATOM   2049  CG  LEU B  35       4.688   5.376 -20.077  1.00  0.00           C  
ATOM   2050  CD1 LEU B  35       3.425   6.269 -20.215  1.00  0.00           C  
ATOM   2051  CD2 LEU B  35       4.318   4.039 -19.425  1.00  0.00           C  
ATOM   2052  H   LEU B  35       5.952   4.593 -23.869  1.00  0.00           H  
ATOM   2053  HA  LEU B  35       4.584   3.138 -21.825  1.00  0.00           H  
ATOM   2054  HB2 LEU B  35       6.354   4.730 -21.282  1.00  0.00           H  
ATOM   2055  HB3 LEU B  35       5.439   6.052 -21.989  1.00  0.00           H  
ATOM   2056  HG  LEU B  35       5.399   5.882 -19.441  1.00  0.00           H  
ATOM   2057 HD11 LEU B  35       3.454   6.815 -21.145  1.00  0.00           H  
ATOM   2058 HD12 LEU B  35       3.391   6.973 -19.402  1.00  0.00           H  
ATOM   2059 HD13 LEU B  35       2.532   5.661 -20.188  1.00  0.00           H  
ATOM   2060 HD21 LEU B  35       3.417   3.662 -19.876  1.00  0.00           H  
ATOM   2061 HD22 LEU B  35       4.156   4.188 -18.368  1.00  0.00           H  
ATOM   2062 HD23 LEU B  35       5.120   3.331 -19.569  1.00  0.00           H  
ATOM   2063  N   ILE B  36       2.937   5.634 -23.182  1.00  0.00           N  
ATOM   2064  CA  ILE B  36       1.580   6.207 -23.355  1.00  0.00           C  
ATOM   2065  C   ILE B  36       0.678   5.325 -24.222  1.00  0.00           C  
ATOM   2066  O   ILE B  36      -0.464   5.090 -23.891  1.00  0.00           O  
ATOM   2067  CB  ILE B  36       1.715   7.576 -24.029  1.00  0.00           C  
ATOM   2068  CG1 ILE B  36       2.632   8.473 -23.189  1.00  0.00           C  
ATOM   2069  CG2 ILE B  36       0.334   8.227 -24.150  1.00  0.00           C  
ATOM   2070  CD1 ILE B  36       2.797   9.834 -23.869  1.00  0.00           C  
ATOM   2071  H   ILE B  36       3.700   6.071 -23.596  1.00  0.00           H  
ATOM   2072  HA  ILE B  36       1.124   6.336 -22.388  1.00  0.00           H  
ATOM   2073  HB  ILE B  36       2.138   7.447 -25.015  1.00  0.00           H  
ATOM   2074 HG12 ILE B  36       2.204   8.610 -22.207  1.00  0.00           H  
ATOM   2075 HG13 ILE B  36       3.600   8.006 -23.098  1.00  0.00           H  
ATOM   2076 HG21 ILE B  36      -0.073   8.391 -23.165  1.00  0.00           H  
ATOM   2077 HG22 ILE B  36      -0.325   7.580 -24.707  1.00  0.00           H  
ATOM   2078 HG23 ILE B  36       0.424   9.171 -24.664  1.00  0.00           H  
ATOM   2079 HD11 ILE B  36       3.559  10.402 -23.356  1.00  0.00           H  
ATOM   2080 HD12 ILE B  36       1.861  10.371 -23.834  1.00  0.00           H  
ATOM   2081 HD13 ILE B  36       3.090   9.688 -24.899  1.00  0.00           H  
ATOM   2082  N   ASN B  37       1.141   4.894 -25.358  1.00  0.00           N  
ATOM   2083  CA  ASN B  37       0.239   4.104 -26.252  1.00  0.00           C  
ATOM   2084  C   ASN B  37       0.041   2.671 -25.767  1.00  0.00           C  
ATOM   2085  O   ASN B  37      -1.060   2.156 -25.740  1.00  0.00           O  
ATOM   2086  CB  ASN B  37       0.834   4.073 -27.659  1.00  0.00           C  
ATOM   2087  CG  ASN B  37      -0.150   3.392 -28.612  1.00  0.00           C  
ATOM   2088  ND2 ASN B  37      -1.155   4.074 -29.089  1.00  0.00           N  
ATOM   2089  OD1 ASN B  37      -0.005   2.227 -28.923  1.00  0.00           O  
ATOM   2090  H   ASN B  37       2.059   5.129 -25.648  1.00  0.00           H  
ATOM   2091  HA  ASN B  37      -0.721   4.589 -26.294  1.00  0.00           H  
ATOM   2092  HB2 ASN B  37       1.021   5.083 -27.994  1.00  0.00           H  
ATOM   2093  HB3 ASN B  37       1.761   3.519 -27.647  1.00  0.00           H  
ATOM   2094 HD21 ASN B  37      -1.274   5.012 -28.836  1.00  0.00           H  
ATOM   2095 HD22 ASN B  37      -1.791   3.645 -29.699  1.00  0.00           H  
ATOM   2096  N   ASN B  38       1.098   2.013 -25.442  1.00  0.00           N  
ATOM   2097  CA  ASN B  38       0.995   0.581 -25.021  1.00  0.00           C  
ATOM   2098  C   ASN B  38       0.522   0.419 -23.570  1.00  0.00           C  
ATOM   2099  O   ASN B  38      -0.330  -0.400 -23.286  1.00  0.00           O  
ATOM   2100  CB  ASN B  38       2.359  -0.090 -25.181  1.00  0.00           C  
ATOM   2101  CG  ASN B  38       2.221  -1.585 -24.898  1.00  0.00           C  
ATOM   2102  ND2 ASN B  38       2.197  -1.999 -23.662  1.00  0.00           N  
ATOM   2103  OD1 ASN B  38       2.127  -2.383 -25.809  1.00  0.00           O  
ATOM   2104  H   ASN B  38       1.968   2.449 -25.514  1.00  0.00           H  
ATOM   2105  HA  ASN B  38       0.291   0.080 -25.669  1.00  0.00           H  
ATOM   2106  HB2 ASN B  38       2.715   0.056 -26.191  1.00  0.00           H  
ATOM   2107  HB3 ASN B  38       3.059   0.341 -24.484  1.00  0.00           H  
ATOM   2108 HD21 ASN B  38       2.266  -1.352 -22.929  1.00  0.00           H  
ATOM   2109 HD22 ASN B  38       2.110  -2.954 -23.466  1.00  0.00           H  
ATOM   2110  N   GLU B  39       1.078   1.146 -22.641  1.00  0.00           N  
ATOM   2111  CA  GLU B  39       0.650   0.957 -21.220  1.00  0.00           C  
ATOM   2112  C   GLU B  39      -0.775   1.475 -21.034  1.00  0.00           C  
ATOM   2113  O   GLU B  39      -1.575   0.882 -20.338  1.00  0.00           O  
ATOM   2114  CB  GLU B  39       1.594   1.716 -20.276  1.00  0.00           C  
ATOM   2115  CG  GLU B  39       1.487   1.141 -18.866  1.00  0.00           C  
ATOM   2116  CD  GLU B  39       2.405   1.927 -17.929  1.00  0.00           C  
ATOM   2117  OE1 GLU B  39       3.606   1.721 -17.995  1.00  0.00           O  
ATOM   2118  OE2 GLU B  39       1.892   2.719 -17.161  1.00  0.00           O1-
ATOM   2119  H   GLU B  39       1.778   1.790 -22.869  1.00  0.00           H  
ATOM   2120  HA  GLU B  39       0.677  -0.097 -20.983  1.00  0.00           H  
ATOM   2121  HB2 GLU B  39       2.611   1.622 -20.622  1.00  0.00           H  
ATOM   2122  HB3 GLU B  39       1.317   2.756 -20.247  1.00  0.00           H  
ATOM   2123  HG2 GLU B  39       0.467   1.216 -18.521  1.00  0.00           H  
ATOM   2124  HG3 GLU B  39       1.790   0.105 -18.877  1.00  0.00           H  
ATOM   2125  N   LEU B  40      -1.098   2.581 -21.647  1.00  0.00           N  
ATOM   2126  CA  LEU B  40      -2.472   3.146 -21.502  1.00  0.00           C  
ATOM   2127  C   LEU B  40      -3.325   2.658 -22.669  1.00  0.00           C  
ATOM   2128  O   LEU B  40      -3.793   3.431 -23.481  1.00  0.00           O  
ATOM   2129  CB  LEU B  40      -2.395   4.678 -21.507  1.00  0.00           C  
ATOM   2130  CG  LEU B  40      -1.146   5.126 -20.740  1.00  0.00           C  
ATOM   2131  CD1 LEU B  40      -1.139   6.653 -20.622  1.00  0.00           C  
ATOM   2132  CD2 LEU B  40      -1.144   4.496 -19.337  1.00  0.00           C  
ATOM   2133  H   LEU B  40      -0.434   3.043 -22.200  1.00  0.00           H  
ATOM   2134  HA  LEU B  40      -2.910   2.811 -20.573  1.00  0.00           H  
ATOM   2135  HB2 LEU B  40      -2.345   5.039 -22.523  1.00  0.00           H  
ATOM   2136  HB3 LEU B  40      -3.273   5.082 -21.025  1.00  0.00           H  
ATOM   2137  HG  LEU B  40      -0.265   4.808 -21.278  1.00  0.00           H  
ATOM   2138 HD11 LEU B  40      -1.328   7.090 -21.592  1.00  0.00           H  
ATOM   2139 HD12 LEU B  40      -0.176   6.981 -20.261  1.00  0.00           H  
ATOM   2140 HD13 LEU B  40      -1.908   6.964 -19.931  1.00  0.00           H  
ATOM   2141 HD21 LEU B  40      -0.522   5.081 -18.674  1.00  0.00           H  
ATOM   2142 HD22 LEU B  40      -0.751   3.492 -19.398  1.00  0.00           H  
ATOM   2143 HD23 LEU B  40      -2.152   4.463 -18.949  1.00  0.00           H  
ATOM   2144  N   SER B  41      -3.516   1.374 -22.761  1.00  0.00           N  
ATOM   2145  CA  SER B  41      -4.323   0.816 -23.876  1.00  0.00           C  
ATOM   2146  C   SER B  41      -5.746   1.383 -23.834  1.00  0.00           C  
ATOM   2147  O   SER B  41      -6.327   1.688 -24.856  1.00  0.00           O  
ATOM   2148  CB  SER B  41      -4.378  -0.705 -23.740  1.00  0.00           C  
ATOM   2149  OG  SER B  41      -5.107  -1.043 -22.568  1.00  0.00           O  
ATOM   2150  H   SER B  41      -3.114   0.774 -22.098  1.00  0.00           H  
ATOM   2151  HA  SER B  41      -3.861   1.074 -24.816  1.00  0.00           H  
ATOM   2152  HB2 SER B  41      -4.870  -1.128 -24.598  1.00  0.00           H  
ATOM   2153  HB3 SER B  41      -3.371  -1.097 -23.675  1.00  0.00           H  
ATOM   2154  HG  SER B  41      -5.958  -0.600 -22.611  1.00  0.00           H  
ATOM   2155  N   HIS B  42      -6.317   1.518 -22.661  1.00  0.00           N  
ATOM   2156  CA  HIS B  42      -7.713   2.057 -22.554  1.00  0.00           C  
ATOM   2157  C   HIS B  42      -7.814   3.061 -21.400  1.00  0.00           C  
ATOM   2158  O   HIS B  42      -8.733   3.853 -21.336  1.00  0.00           O  
ATOM   2159  CB  HIS B  42      -8.674   0.895 -22.297  1.00  0.00           C  
ATOM   2160  CG  HIS B  42      -8.720   0.008 -23.511  1.00  0.00           C  
ATOM   2161  CD2 HIS B  42      -9.585  -0.041 -24.576  1.00  0.00           C  
ATOM   2162  ND1 HIS B  42      -7.784  -0.993 -23.737  1.00  0.00           N  
ATOM   2163  CE1 HIS B  42      -8.106  -1.596 -24.897  1.00  0.00           C  
ATOM   2164  NE2 HIS B  42      -9.193  -1.052 -25.446  1.00  0.00           N  
ATOM   2165  H   HIS B  42      -5.831   1.257 -21.852  1.00  0.00           H  
ATOM   2166  HA  HIS B  42      -7.992   2.551 -23.475  1.00  0.00           H  
ATOM   2167  HB2 HIS B  42      -8.330   0.326 -21.447  1.00  0.00           H  
ATOM   2168  HB3 HIS B  42      -9.661   1.283 -22.097  1.00  0.00           H  
ATOM   2169  HD1 HIS B  42      -7.024  -1.218 -23.159  1.00  0.00           H  
ATOM   2170  HD2 HIS B  42     -10.440   0.604 -24.714  1.00  0.00           H  
ATOM   2171  HE1 HIS B  42      -7.559  -2.423 -25.325  1.00  0.00           H  
ATOM   2172  HE2 HIS B  42      -9.621  -1.307 -26.290  1.00  0.00           H  
ATOM   2173  N   PHE B  43      -6.887   3.033 -20.483  1.00  0.00           N  
ATOM   2174  CA  PHE B  43      -6.945   3.983 -19.336  1.00  0.00           C  
ATOM   2175  C   PHE B  43      -6.879   5.429 -19.840  1.00  0.00           C  
ATOM   2176  O   PHE B  43      -7.567   6.296 -19.336  1.00  0.00           O  
ATOM   2177  CB  PHE B  43      -5.781   3.703 -18.378  1.00  0.00           C  
ATOM   2178  CG  PHE B  43      -5.826   4.674 -17.213  1.00  0.00           C  
ATOM   2179  CD1 PHE B  43      -6.941   4.708 -16.362  1.00  0.00           C  
ATOM   2180  CD2 PHE B  43      -4.751   5.545 -16.988  1.00  0.00           C  
ATOM   2181  CE1 PHE B  43      -6.978   5.611 -15.292  1.00  0.00           C  
ATOM   2182  CE2 PHE B  43      -4.791   6.446 -15.920  1.00  0.00           C  
ATOM   2183  CZ  PHE B  43      -5.904   6.480 -15.071  1.00  0.00           C  
ATOM   2184  H   PHE B  43      -6.156   2.385 -20.543  1.00  0.00           H  
ATOM   2185  HA  PHE B  43      -7.877   3.837 -18.814  1.00  0.00           H  
ATOM   2186  HB2 PHE B  43      -5.863   2.692 -18.003  1.00  0.00           H  
ATOM   2187  HB3 PHE B  43      -4.847   3.813 -18.908  1.00  0.00           H  
ATOM   2188  HD1 PHE B  43      -7.769   4.037 -16.525  1.00  0.00           H  
ATOM   2189  HD2 PHE B  43      -3.889   5.519 -17.638  1.00  0.00           H  
ATOM   2190  HE1 PHE B  43      -7.837   5.637 -14.637  1.00  0.00           H  
ATOM   2191  HE2 PHE B  43      -3.962   7.114 -15.752  1.00  0.00           H  
ATOM   2192  HZ  PHE B  43      -5.934   7.175 -14.244  1.00  0.00           H  
ATOM   2193  N   LEU B  44      -6.060   5.700 -20.830  1.00  0.00           N  
ATOM   2194  CA  LEU B  44      -5.945   7.093 -21.371  1.00  0.00           C  
ATOM   2195  C   LEU B  44      -6.095   7.029 -22.892  1.00  0.00           C  
ATOM   2196  O   LEU B  44      -5.907   5.991 -23.495  1.00  0.00           O  
ATOM   2197  CB  LEU B  44      -4.567   7.669 -21.000  1.00  0.00           C  
ATOM   2198  CG  LEU B  44      -4.587   9.211 -21.075  1.00  0.00           C  
ATOM   2199  CD1 LEU B  44      -5.125   9.801 -19.761  1.00  0.00           C  
ATOM   2200  CD2 LEU B  44      -3.163   9.734 -21.299  1.00  0.00           C  
ATOM   2201  H   LEU B  44      -5.518   4.983 -21.225  1.00  0.00           H  
ATOM   2202  HA  LEU B  44      -6.726   7.719 -20.965  1.00  0.00           H  
ATOM   2203  HB2 LEU B  44      -4.310   7.359 -19.997  1.00  0.00           H  
ATOM   2204  HB3 LEU B  44      -3.825   7.285 -21.689  1.00  0.00           H  
ATOM   2205  HG  LEU B  44      -5.218   9.526 -21.894  1.00  0.00           H  
ATOM   2206 HD11 LEU B  44      -5.068  10.880 -19.800  1.00  0.00           H  
ATOM   2207 HD12 LEU B  44      -4.529   9.442 -18.935  1.00  0.00           H  
ATOM   2208 HD13 LEU B  44      -6.151   9.502 -19.618  1.00  0.00           H  
ATOM   2209 HD21 LEU B  44      -2.813   9.420 -22.271  1.00  0.00           H  
ATOM   2210 HD22 LEU B  44      -2.510   9.337 -20.535  1.00  0.00           H  
ATOM   2211 HD23 LEU B  44      -3.163  10.813 -21.247  1.00  0.00           H  
ATOM   2212  N   GLU B  45      -6.443   8.115 -23.520  1.00  0.00           N  
ATOM   2213  CA  GLU B  45      -6.613   8.075 -24.997  1.00  0.00           C  
ATOM   2214  C   GLU B  45      -5.289   7.688 -25.653  1.00  0.00           C  
ATOM   2215  O   GLU B  45      -4.329   8.434 -25.637  1.00  0.00           O  
ATOM   2216  CB  GLU B  45      -7.045   9.453 -25.500  1.00  0.00           C  
ATOM   2217  CG  GLU B  45      -7.232   9.412 -27.019  1.00  0.00           C  
ATOM   2218  CD  GLU B  45      -7.840  10.735 -27.491  1.00  0.00           C  
ATOM   2219  OE1 GLU B  45      -8.087  11.583 -26.649  1.00  0.00           O  
ATOM   2220  OE2 GLU B  45      -8.049  10.877 -28.684  1.00  0.00           O1-
ATOM   2221  H   GLU B  45      -6.603   8.945 -23.025  1.00  0.00           H  
ATOM   2222  HA  GLU B  45      -7.368   7.346 -25.253  1.00  0.00           H  
ATOM   2223  HB2 GLU B  45      -7.976   9.733 -25.028  1.00  0.00           H  
ATOM   2224  HB3 GLU B  45      -6.284  10.178 -25.255  1.00  0.00           H  
ATOM   2225  HG2 GLU B  45      -6.273   9.264 -27.497  1.00  0.00           H  
ATOM   2226  HG3 GLU B  45      -7.895   8.601 -27.280  1.00  0.00           H  
ATOM   2227  N   GLU B  46      -5.238   6.526 -26.237  1.00  0.00           N  
ATOM   2228  CA  GLU B  46      -3.986   6.075 -26.910  1.00  0.00           C  
ATOM   2229  C   GLU B  46      -3.523   7.130 -27.914  1.00  0.00           C  
ATOM   2230  O   GLU B  46      -4.298   7.919 -28.411  1.00  0.00           O  
ATOM   2231  CB  GLU B  46      -4.252   4.754 -27.662  1.00  0.00           C  
ATOM   2232  CG  GLU B  46      -3.956   3.557 -26.762  1.00  0.00           C  
ATOM   2233  CD  GLU B  46      -4.263   2.271 -27.533  1.00  0.00           C  
ATOM   2234  OE1 GLU B  46      -4.979   2.353 -28.518  1.00  0.00           O  
ATOM   2235  OE2 GLU B  46      -3.771   1.229 -27.135  1.00  0.00           O1-
ATOM   2236  H   GLU B  46      -6.027   5.945 -26.230  1.00  0.00           H  
ATOM   2237  HA  GLU B  46      -3.214   5.927 -26.169  1.00  0.00           H  
ATOM   2238  HB2 GLU B  46      -5.288   4.719 -27.965  1.00  0.00           H  
ATOM   2239  HB3 GLU B  46      -3.623   4.694 -28.541  1.00  0.00           H  
ATOM   2240  HG2 GLU B  46      -2.910   3.575 -26.484  1.00  0.00           H  
ATOM   2241  HG3 GLU B  46      -4.569   3.606 -25.877  1.00  0.00           H  
ATOM   2242  N   ILE B  47      -2.257   7.124 -28.225  1.00  0.00           N  
ATOM   2243  CA  ILE B  47      -1.711   8.090 -29.213  1.00  0.00           C  
ATOM   2244  C   ILE B  47      -1.689   7.396 -30.576  1.00  0.00           C  
ATOM   2245  O   ILE B  47      -1.201   6.290 -30.706  1.00  0.00           O  
ATOM   2246  CB  ILE B  47      -0.280   8.480 -28.815  1.00  0.00           C  
ATOM   2247  CG1 ILE B  47      -0.252   9.016 -27.364  1.00  0.00           C  
ATOM   2248  CG2 ILE B  47       0.250   9.543 -29.786  1.00  0.00           C  
ATOM   2249  CD1 ILE B  47      -0.654  10.496 -27.308  1.00  0.00           C  
ATOM   2250  H   ILE B  47      -1.664   6.465 -27.818  1.00  0.00           H  
ATOM   2251  HA  ILE B  47      -2.339   8.969 -29.261  1.00  0.00           H  
ATOM   2252  HB  ILE B  47       0.350   7.603 -28.879  1.00  0.00           H  
ATOM   2253 HG12 ILE B  47      -0.934   8.443 -26.758  1.00  0.00           H  
ATOM   2254 HG13 ILE B  47       0.747   8.908 -26.969  1.00  0.00           H  
ATOM   2255 HG21 ILE B  47       1.058  10.089 -29.318  1.00  0.00           H  
ATOM   2256 HG22 ILE B  47      -0.545  10.228 -30.042  1.00  0.00           H  
ATOM   2257 HG23 ILE B  47       0.611   9.063 -30.681  1.00  0.00           H  
ATOM   2258 HD11 ILE B  47       0.213  11.108 -27.505  1.00  0.00           H  
ATOM   2259 HD12 ILE B  47      -1.041  10.727 -26.327  1.00  0.00           H  
ATOM   2260 HD13 ILE B  47      -1.412  10.699 -28.049  1.00  0.00           H  
ATOM   2261  N   LYS B  48      -2.236   8.018 -31.587  1.00  0.00           N  
ATOM   2262  CA  LYS B  48      -2.274   7.376 -32.937  1.00  0.00           C  
ATOM   2263  C   LYS B  48      -1.173   7.973 -33.814  1.00  0.00           C  
ATOM   2264  O   LYS B  48      -0.725   7.362 -34.763  1.00  0.00           O  
ATOM   2265  CB  LYS B  48      -3.649   7.648 -33.570  1.00  0.00           C  
ATOM   2266  CG  LYS B  48      -4.743   7.605 -32.491  1.00  0.00           C  
ATOM   2267  CD  LYS B  48      -4.771   6.237 -31.804  1.00  0.00           C  
ATOM   2268  CE  LYS B  48      -5.863   6.241 -30.736  1.00  0.00           C  
ATOM   2269  NZ  LYS B  48      -7.195   6.414 -31.382  1.00  0.00           N1+
ATOM   2270  H   LYS B  48      -2.640   8.901 -31.456  1.00  0.00           H  
ATOM   2271  HA  LYS B  48      -2.122   6.309 -32.854  1.00  0.00           H  
ATOM   2272  HB2 LYS B  48      -3.649   8.625 -34.035  1.00  0.00           H  
ATOM   2273  HB3 LYS B  48      -3.855   6.897 -34.318  1.00  0.00           H  
ATOM   2274  HG2 LYS B  48      -4.555   8.371 -31.753  1.00  0.00           H  
ATOM   2275  HG3 LYS B  48      -5.701   7.787 -32.953  1.00  0.00           H  
ATOM   2276  HD2 LYS B  48      -4.977   5.468 -32.533  1.00  0.00           H  
ATOM   2277  HD3 LYS B  48      -3.820   6.044 -31.333  1.00  0.00           H  
ATOM   2278  HE2 LYS B  48      -5.841   5.307 -30.196  1.00  0.00           H  
ATOM   2279  HE3 LYS B  48      -5.687   7.056 -30.052  1.00  0.00           H  
ATOM   2280  HZ1 LYS B  48      -7.944   6.274 -30.674  1.00  0.00           H  
ATOM   2281  HZ2 LYS B  48      -7.304   5.716 -32.146  1.00  0.00           H  
ATOM   2282  HZ3 LYS B  48      -7.268   7.374 -31.774  1.00  0.00           H  
ATOM   2283  N   GLU B  49      -0.733   9.162 -33.493  1.00  0.00           N  
ATOM   2284  CA  GLU B  49       0.348   9.823 -34.287  1.00  0.00           C  
ATOM   2285  C   GLU B  49       1.501  10.206 -33.365  1.00  0.00           C  
ATOM   2286  O   GLU B  49       1.301  10.669 -32.260  1.00  0.00           O  
ATOM   2287  CB  GLU B  49      -0.204  11.082 -34.951  1.00  0.00           C  
ATOM   2288  CG  GLU B  49      -1.171  10.685 -36.061  1.00  0.00           C  
ATOM   2289  CD  GLU B  49      -1.913  11.924 -36.565  1.00  0.00           C  
ATOM   2290  OE1 GLU B  49      -1.652  12.998 -36.048  1.00  0.00           O  
ATOM   2291  OE2 GLU B  49      -2.723  11.779 -37.466  1.00  0.00           O1-
ATOM   2292  H   GLU B  49      -1.113   9.625 -32.716  1.00  0.00           H  
ATOM   2293  HA  GLU B  49       0.717   9.151 -35.051  1.00  0.00           H  
ATOM   2294  HB2 GLU B  49      -0.722  11.680 -34.216  1.00  0.00           H  
ATOM   2295  HB3 GLU B  49       0.609  11.649 -35.376  1.00  0.00           H  
ATOM   2296  HG2 GLU B  49      -0.612  10.244 -36.872  1.00  0.00           H  
ATOM   2297  HG3 GLU B  49      -1.882   9.969 -35.679  1.00  0.00           H  
ATOM   2298  N   GLN B  50       2.708  10.030 -33.817  1.00  0.00           N  
ATOM   2299  CA  GLN B  50       3.873  10.397 -32.974  1.00  0.00           C  
ATOM   2300  C   GLN B  50       3.938  11.920 -32.858  1.00  0.00           C  
ATOM   2301  O   GLN B  50       4.571  12.452 -31.974  1.00  0.00           O  
ATOM   2302  CB  GLN B  50       5.168   9.889 -33.619  1.00  0.00           C  
ATOM   2303  CG  GLN B  50       6.314   9.943 -32.588  1.00  0.00           C  
ATOM   2304  CD  GLN B  50       7.647  10.178 -33.294  1.00  0.00           C  
ATOM   2305  NE2 GLN B  50       8.185  11.363 -33.234  1.00  0.00           N  
ATOM   2306  OE1 GLN B  50       8.197   9.285 -33.907  1.00  0.00           O  
ATOM   2307  H   GLN B  50       2.847   9.665 -34.716  1.00  0.00           H  
ATOM   2308  HA  GLN B  50       3.765   9.963 -31.988  1.00  0.00           H  
ATOM   2309  HB2 GLN B  50       5.025   8.869 -33.951  1.00  0.00           H  
ATOM   2310  HB3 GLN B  50       5.411  10.511 -34.469  1.00  0.00           H  
ATOM   2311  HG2 GLN B  50       6.142  10.748 -31.889  1.00  0.00           H  
ATOM   2312  HG3 GLN B  50       6.357   9.008 -32.050  1.00  0.00           H  
ATOM   2313 HE21 GLN B  50       7.729  12.081 -32.740  1.00  0.00           H  
ATOM   2314 HE22 GLN B  50       9.039  11.538 -33.679  1.00  0.00           H  
ATOM   2315  N   GLU B  51       3.301  12.631 -33.750  1.00  0.00           N  
ATOM   2316  CA  GLU B  51       3.359  14.123 -33.673  1.00  0.00           C  
ATOM   2317  C   GLU B  51       2.786  14.578 -32.334  1.00  0.00           C  
ATOM   2318  O   GLU B  51       3.258  15.522 -31.745  1.00  0.00           O  
ATOM   2319  CB  GLU B  51       2.561  14.746 -34.828  1.00  0.00           C  
ATOM   2320  CG  GLU B  51       1.057  14.594 -34.576  1.00  0.00           C  
ATOM   2321  CD  GLU B  51       0.293  14.809 -35.886  1.00  0.00           C  
ATOM   2322  OE1 GLU B  51       0.399  13.961 -36.756  1.00  0.00           O  
ATOM   2323  OE2 GLU B  51      -0.381  15.820 -35.998  1.00  0.00           O1-
ATOM   2324  H   GLU B  51       2.796  12.187 -34.469  1.00  0.00           H  
ATOM   2325  HA  GLU B  51       4.389  14.444 -33.735  1.00  0.00           H  
ATOM   2326  HB2 GLU B  51       2.805  15.795 -34.903  1.00  0.00           H  
ATOM   2327  HB3 GLU B  51       2.822  14.250 -35.752  1.00  0.00           H  
ATOM   2328  HG2 GLU B  51       0.853  13.608 -34.190  1.00  0.00           H  
ATOM   2329  HG3 GLU B  51       0.740  15.333 -33.854  1.00  0.00           H  
ATOM   2330  N   VAL B  52       1.789  13.904 -31.838  1.00  0.00           N  
ATOM   2331  CA  VAL B  52       1.219  14.293 -30.522  1.00  0.00           C  
ATOM   2332  C   VAL B  52       2.317  14.187 -29.484  1.00  0.00           C  
ATOM   2333  O   VAL B  52       2.410  14.982 -28.577  1.00  0.00           O  
ATOM   2334  CB  VAL B  52       0.079  13.346 -30.157  1.00  0.00           C  
ATOM   2335  CG1 VAL B  52      -0.468  13.705 -28.773  1.00  0.00           C  
ATOM   2336  CG2 VAL B  52      -1.030  13.463 -31.201  1.00  0.00           C  
ATOM   2337  H   VAL B  52       1.429  13.128 -32.319  1.00  0.00           H  
ATOM   2338  HA  VAL B  52       0.863  15.310 -30.558  1.00  0.00           H  
ATOM   2339  HB  VAL B  52       0.453  12.334 -30.139  1.00  0.00           H  
ATOM   2340 HG11 VAL B  52      -1.416  13.208 -28.621  1.00  0.00           H  
ATOM   2341 HG12 VAL B  52      -0.604  14.774 -28.705  1.00  0.00           H  
ATOM   2342 HG13 VAL B  52       0.231  13.384 -28.015  1.00  0.00           H  
ATOM   2343 HG21 VAL B  52      -0.730  12.944 -32.100  1.00  0.00           H  
ATOM   2344 HG22 VAL B  52      -1.204  14.506 -31.429  1.00  0.00           H  
ATOM   2345 HG23 VAL B  52      -1.937  13.022 -30.815  1.00  0.00           H  
ATOM   2346  N   VAL B  53       3.144  13.196 -29.614  1.00  0.00           N  
ATOM   2347  CA  VAL B  53       4.248  13.007 -28.649  1.00  0.00           C  
ATOM   2348  C   VAL B  53       5.262  14.134 -28.811  1.00  0.00           C  
ATOM   2349  O   VAL B  53       5.879  14.552 -27.864  1.00  0.00           O  
ATOM   2350  CB  VAL B  53       4.903  11.667 -28.928  1.00  0.00           C  
ATOM   2351  CG1 VAL B  53       5.946  11.368 -27.865  1.00  0.00           C  
ATOM   2352  CG2 VAL B  53       3.833  10.589 -28.909  1.00  0.00           C  
ATOM   2353  H   VAL B  53       3.040  12.567 -30.361  1.00  0.00           H  
ATOM   2354  HA  VAL B  53       3.856  13.018 -27.645  1.00  0.00           H  
ATOM   2355  HB  VAL B  53       5.367  11.693 -29.897  1.00  0.00           H  
ATOM   2356 HG11 VAL B  53       6.356  10.385 -28.039  1.00  0.00           H  
ATOM   2357 HG12 VAL B  53       5.480  11.399 -26.892  1.00  0.00           H  
ATOM   2358 HG13 VAL B  53       6.733  12.104 -27.917  1.00  0.00           H  
ATOM   2359 HG21 VAL B  53       3.201  10.708 -29.775  1.00  0.00           H  
ATOM   2360 HG22 VAL B  53       3.244  10.685 -28.008  1.00  0.00           H  
ATOM   2361 HG23 VAL B  53       4.300   9.619 -28.933  1.00  0.00           H  
ATOM   2362  N   ASP B  54       5.444  14.615 -30.010  1.00  0.00           N  
ATOM   2363  CA  ASP B  54       6.414  15.720 -30.248  1.00  0.00           C  
ATOM   2364  C   ASP B  54       5.931  16.986 -29.537  1.00  0.00           C  
ATOM   2365  O   ASP B  54       6.700  17.757 -28.999  1.00  0.00           O  
ATOM   2366  CB  ASP B  54       6.519  15.994 -31.750  1.00  0.00           C  
ATOM   2367  CG  ASP B  54       7.523  17.123 -31.998  1.00  0.00           C  
ATOM   2368  OD1 ASP B  54       7.928  17.753 -31.035  1.00  0.00           O  
ATOM   2369  OD2 ASP B  54       7.871  17.337 -33.147  1.00  0.00           O1-
ATOM   2370  H   ASP B  54       4.937  14.251 -30.760  1.00  0.00           H  
ATOM   2371  HA  ASP B  54       7.372  15.436 -29.863  1.00  0.00           H  
ATOM   2372  HB2 ASP B  54       6.850  15.099 -32.256  1.00  0.00           H  
ATOM   2373  HB3 ASP B  54       5.551  16.287 -32.130  1.00  0.00           H  
ATOM   2374  N   LYS B  55       4.656  17.202 -29.555  1.00  0.00           N  
ATOM   2375  CA  LYS B  55       4.076  18.409 -28.905  1.00  0.00           C  
ATOM   2376  C   LYS B  55       4.208  18.252 -27.395  1.00  0.00           C  
ATOM   2377  O   LYS B  55       4.530  19.178 -26.669  1.00  0.00           O  
ATOM   2378  CB  LYS B  55       2.601  18.528 -29.300  1.00  0.00           C  
ATOM   2379  CG  LYS B  55       2.059  19.881 -28.850  1.00  0.00           C  
ATOM   2380  CD  LYS B  55       0.598  20.016 -29.277  1.00  0.00           C  
ATOM   2381  CE  LYS B  55       0.091  21.413 -28.916  1.00  0.00           C  
ATOM   2382  NZ  LYS B  55       0.103  21.579 -27.436  1.00  0.00           N1+
ATOM   2383  H   LYS B  55       4.072  16.558 -29.994  1.00  0.00           H  
ATOM   2384  HA  LYS B  55       4.612  19.290 -29.228  1.00  0.00           H  
ATOM   2385  HB2 LYS B  55       2.508  18.441 -30.373  1.00  0.00           H  
ATOM   2386  HB3 LYS B  55       2.036  17.740 -28.825  1.00  0.00           H  
ATOM   2387  HG2 LYS B  55       2.129  19.955 -27.776  1.00  0.00           H  
ATOM   2388  HG3 LYS B  55       2.638  20.668 -29.306  1.00  0.00           H  
ATOM   2389  HD2 LYS B  55       0.520  19.869 -30.345  1.00  0.00           H  
ATOM   2390  HD3 LYS B  55       0.002  19.275 -28.766  1.00  0.00           H  
ATOM   2391  HE2 LYS B  55       0.732  22.157 -29.366  1.00  0.00           H  
ATOM   2392  HE3 LYS B  55      -0.917  21.537 -29.284  1.00  0.00           H  
ATOM   2393  HZ1 LYS B  55       0.357  20.677 -26.987  1.00  0.00           H  
ATOM   2394  HZ2 LYS B  55      -0.841  21.874 -27.113  1.00  0.00           H  
ATOM   2395  HZ3 LYS B  55       0.801  22.303 -27.173  1.00  0.00           H  
ATOM   2396  N   VAL B  56       3.980  17.065 -26.930  1.00  0.00           N  
ATOM   2397  CA  VAL B  56       4.100  16.788 -25.479  1.00  0.00           C  
ATOM   2398  C   VAL B  56       5.572  16.914 -25.096  1.00  0.00           C  
ATOM   2399  O   VAL B  56       5.918  17.297 -23.997  1.00  0.00           O  
ATOM   2400  CB  VAL B  56       3.578  15.377 -25.199  1.00  0.00           C  
ATOM   2401  CG1 VAL B  56       3.934  14.961 -23.773  1.00  0.00           C  
ATOM   2402  CG2 VAL B  56       2.057  15.369 -25.362  1.00  0.00           C  
ATOM   2403  H   VAL B  56       3.753  16.337 -27.551  1.00  0.00           H  
ATOM   2404  HA  VAL B  56       3.518  17.509 -24.923  1.00  0.00           H  
ATOM   2405  HB  VAL B  56       4.021  14.684 -25.899  1.00  0.00           H  
ATOM   2406 HG11 VAL B  56       3.406  14.051 -23.526  1.00  0.00           H  
ATOM   2407 HG12 VAL B  56       3.648  15.745 -23.085  1.00  0.00           H  
ATOM   2408 HG13 VAL B  56       4.997  14.789 -23.705  1.00  0.00           H  
ATOM   2409 HG21 VAL B  56       1.616  16.058 -24.655  1.00  0.00           H  
ATOM   2410 HG22 VAL B  56       1.680  14.375 -25.180  1.00  0.00           H  
ATOM   2411 HG23 VAL B  56       1.802  15.673 -26.367  1.00  0.00           H  
ATOM   2412  N   MET B  57       6.435  16.610 -26.023  1.00  0.00           N  
ATOM   2413  CA  MET B  57       7.898  16.720 -25.766  1.00  0.00           C  
ATOM   2414  C   MET B  57       8.222  18.183 -25.479  1.00  0.00           C  
ATOM   2415  O   MET B  57       9.020  18.497 -24.635  1.00  0.00           O  
ATOM   2416  CB  MET B  57       8.676  16.229 -27.009  1.00  0.00           C  
ATOM   2417  CG  MET B  57       9.206  14.781 -26.831  1.00  0.00           C  
ATOM   2418  SD  MET B  57      10.994  14.852 -26.471  1.00  0.00           S  
ATOM   2419  CE  MET B  57      11.120  13.593 -25.171  1.00  0.00           C  
ATOM   2420  H   MET B  57       6.114  16.337 -26.907  1.00  0.00           H  
ATOM   2421  HA  MET B  57       8.158  16.130 -24.900  1.00  0.00           H  
ATOM   2422  HB2 MET B  57       8.010  16.255 -27.849  1.00  0.00           H  
ATOM   2423  HB3 MET B  57       9.508  16.892 -27.208  1.00  0.00           H  
ATOM   2424  HG2 MET B  57       8.679  14.279 -26.035  1.00  0.00           H  
ATOM   2425  HG3 MET B  57       9.051  14.232 -27.748  1.00  0.00           H  
ATOM   2426  HE1 MET B  57      11.265  12.616 -25.623  1.00  0.00           H  
ATOM   2427  HE2 MET B  57      10.228  13.584 -24.570  1.00  0.00           H  
ATOM   2428  HE3 MET B  57      11.967  13.832 -24.541  1.00  0.00           H  
ATOM   2429  N   GLU B  58       7.601  19.088 -26.161  1.00  0.00           N  
ATOM   2430  CA  GLU B  58       7.897  20.515 -25.889  1.00  0.00           C  
ATOM   2431  C   GLU B  58       7.654  20.759 -24.405  1.00  0.00           C  
ATOM   2432  O   GLU B  58       8.388  21.466 -23.744  1.00  0.00           O  
ATOM   2433  CB  GLU B  58       6.962  21.406 -26.706  1.00  0.00           C  
ATOM   2434  CG  GLU B  58       7.392  22.865 -26.555  1.00  0.00           C  
ATOM   2435  CD  GLU B  58       6.460  23.759 -27.374  1.00  0.00           C  
ATOM   2436  OE1 GLU B  58       5.674  23.220 -28.135  1.00  0.00           O  
ATOM   2437  OE2 GLU B  58       6.554  24.967 -27.232  1.00  0.00           O1-
ATOM   2438  H   GLU B  58       6.942  18.836 -26.839  1.00  0.00           H  
ATOM   2439  HA  GLU B  58       8.926  20.733 -26.136  1.00  0.00           H  
ATOM   2440  HB2 GLU B  58       7.005  21.119 -27.747  1.00  0.00           H  
ATOM   2441  HB3 GLU B  58       5.951  21.293 -26.344  1.00  0.00           H  
ATOM   2442  HG2 GLU B  58       7.342  23.150 -25.514  1.00  0.00           H  
ATOM   2443  HG3 GLU B  58       8.404  22.981 -26.912  1.00  0.00           H  
ATOM   2444  N   THR B  59       6.616  20.171 -23.883  1.00  0.00           N  
ATOM   2445  CA  THR B  59       6.297  20.353 -22.442  1.00  0.00           C  
ATOM   2446  C   THR B  59       7.188  19.472 -21.551  1.00  0.00           C  
ATOM   2447  O   THR B  59       7.679  19.914 -20.532  1.00  0.00           O  
ATOM   2448  CB  THR B  59       4.831  19.976 -22.214  1.00  0.00           C  
ATOM   2449  CG2 THR B  59       4.385  20.448 -20.832  1.00  0.00           C  
ATOM   2450  OG1 THR B  59       4.026  20.594 -23.208  1.00  0.00           O  
ATOM   2451  H   THR B  59       6.041  19.609 -24.443  1.00  0.00           H  
ATOM   2452  HA  THR B  59       6.445  21.383 -22.175  1.00  0.00           H  
ATOM   2453  HB  THR B  59       4.723  18.905 -22.275  1.00  0.00           H  
ATOM   2454  HG1 THR B  59       4.382  20.356 -24.067  1.00  0.00           H  
ATOM   2455 HG21 THR B  59       5.125  20.165 -20.098  1.00  0.00           H  
ATOM   2456 HG22 THR B  59       3.438  19.989 -20.585  1.00  0.00           H  
ATOM   2457 HG23 THR B  59       4.274  21.522 -20.838  1.00  0.00           H  
ATOM   2458  N   LEU B  60       7.376  18.225 -21.902  1.00  0.00           N  
ATOM   2459  CA  LEU B  60       8.204  17.318 -21.046  1.00  0.00           C  
ATOM   2460  C   LEU B  60       9.674  17.370 -21.447  1.00  0.00           C  
ATOM   2461  O   LEU B  60      10.532  16.935 -20.708  1.00  0.00           O  
ATOM   2462  CB  LEU B  60       7.696  15.883 -21.189  1.00  0.00           C  
ATOM   2463  CG  LEU B  60       6.189  15.823 -20.918  1.00  0.00           C  
ATOM   2464  CD1 LEU B  60       5.757  14.356 -20.873  1.00  0.00           C  
ATOM   2465  CD2 LEU B  60       5.860  16.500 -19.579  1.00  0.00           C  
ATOM   2466  H   LEU B  60       6.960  17.878 -22.715  1.00  0.00           H  
ATOM   2467  HA  LEU B  60       8.126  17.621 -20.014  1.00  0.00           H  
ATOM   2468  HB2 LEU B  60       7.892  15.533 -22.192  1.00  0.00           H  
ATOM   2469  HB3 LEU B  60       8.209  15.247 -20.484  1.00  0.00           H  
ATOM   2470  HG  LEU B  60       5.662  16.325 -21.717  1.00  0.00           H  
ATOM   2471 HD11 LEU B  60       4.691  14.296 -20.712  1.00  0.00           H  
ATOM   2472 HD12 LEU B  60       6.274  13.855 -20.069  1.00  0.00           H  
ATOM   2473 HD13 LEU B  60       6.008  13.880 -21.809  1.00  0.00           H  
ATOM   2474 HD21 LEU B  60       4.887  16.189 -19.247  1.00  0.00           H  
ATOM   2475 HD22 LEU B  60       5.861  17.572 -19.704  1.00  0.00           H  
ATOM   2476 HD23 LEU B  60       6.599  16.221 -18.840  1.00  0.00           H  
ATOM   2477  N   ASP B  61       9.990  17.904 -22.590  1.00  0.00           N  
ATOM   2478  CA  ASP B  61      11.429  17.974 -22.975  1.00  0.00           C  
ATOM   2479  C   ASP B  61      12.016  19.182 -22.269  1.00  0.00           C  
ATOM   2480  O   ASP B  61      12.471  20.128 -22.880  1.00  0.00           O  
ATOM   2481  CB  ASP B  61      11.596  18.122 -24.490  1.00  0.00           C  
ATOM   2482  CG  ASP B  61      13.068  17.920 -24.851  1.00  0.00           C  
ATOM   2483  OD1 ASP B  61      13.877  17.850 -23.938  1.00  0.00           O  
ATOM   2484  OD2 ASP B  61      13.361  17.830 -26.031  1.00  0.00           O1-
ATOM   2485  H   ASP B  61       9.292  18.273 -23.178  1.00  0.00           H  
ATOM   2486  HA  ASP B  61      11.940  17.080 -22.640  1.00  0.00           H  
ATOM   2487  HB2 ASP B  61      11.001  17.375 -24.994  1.00  0.00           H  
ATOM   2488  HB3 ASP B  61      11.283  19.108 -24.797  1.00  0.00           H  
ATOM   2489  N   GLU B  62      11.979  19.150 -20.972  1.00  0.00           N  
ATOM   2490  CA  GLU B  62      12.499  20.288 -20.175  1.00  0.00           C  
ATOM   2491  C   GLU B  62      13.977  20.489 -20.493  1.00  0.00           C  
ATOM   2492  O   GLU B  62      14.451  21.601 -20.614  1.00  0.00           O  
ATOM   2493  CB  GLU B  62      12.342  19.961 -18.691  1.00  0.00           C  
ATOM   2494  CG  GLU B  62      10.903  19.514 -18.413  1.00  0.00           C  
ATOM   2495  CD  GLU B  62      10.722  19.296 -16.909  1.00  0.00           C  
ATOM   2496  OE1 GLU B  62      11.718  19.311 -16.204  1.00  0.00           O  
ATOM   2497  OE2 GLU B  62       9.591  19.123 -16.487  1.00  0.00           O1-
ATOM   2498  H   GLU B  62      11.580  18.376 -20.520  1.00  0.00           H  
ATOM   2499  HA  GLU B  62      11.948  21.183 -20.411  1.00  0.00           H  
ATOM   2500  HB2 GLU B  62      13.025  19.166 -18.429  1.00  0.00           H  
ATOM   2501  HB3 GLU B  62      12.566  20.838 -18.104  1.00  0.00           H  
ATOM   2502  HG2 GLU B  62      10.215  20.272 -18.756  1.00  0.00           H  
ATOM   2503  HG3 GLU B  62      10.708  18.584 -18.935  1.00  0.00           H  
ATOM   2504  N   ASP B  63      14.705  19.422 -20.638  1.00  0.00           N  
ATOM   2505  CA  ASP B  63      16.151  19.551 -20.959  1.00  0.00           C  
ATOM   2506  C   ASP B  63      16.290  19.958 -22.425  1.00  0.00           C  
ATOM   2507  O   ASP B  63      17.338  20.385 -22.867  1.00  0.00           O  
ATOM   2508  CB  ASP B  63      16.845  18.205 -20.734  1.00  0.00           C  
ATOM   2509  CG  ASP B  63      16.689  17.786 -19.271  1.00  0.00           C  
ATOM   2510  OD1 ASP B  63      16.972  18.601 -18.409  1.00  0.00           O  
ATOM   2511  OD2 ASP B  63      16.289  16.657 -19.038  1.00  0.00           O1-
ATOM   2512  H   ASP B  63      14.299  18.537 -20.542  1.00  0.00           H  
ATOM   2513  HA  ASP B  63      16.599  20.303 -20.328  1.00  0.00           H  
ATOM   2514  HB2 ASP B  63      16.395  17.457 -21.372  1.00  0.00           H  
ATOM   2515  HB3 ASP B  63      17.894  18.295 -20.971  1.00  0.00           H  
ATOM   2516  N   GLY B  64      15.231  19.841 -23.180  1.00  0.00           N  
ATOM   2517  CA  GLY B  64      15.295  20.233 -24.618  1.00  0.00           C  
ATOM   2518  C   GLY B  64      16.239  19.293 -25.374  1.00  0.00           C  
ATOM   2519  O   GLY B  64      16.863  19.685 -26.340  1.00  0.00           O  
ATOM   2520  H   GLY B  64      14.392  19.504 -22.796  1.00  0.00           H  
ATOM   2521  HA2 GLY B  64      14.307  20.183 -25.051  1.00  0.00           H  
ATOM   2522  HA3 GLY B  64      15.667  21.243 -24.695  1.00  0.00           H  
ATOM   2523  N   ASP B  65      16.355  18.055 -24.945  1.00  0.00           N  
ATOM   2524  CA  ASP B  65      17.269  17.090 -25.641  1.00  0.00           C  
ATOM   2525  C   ASP B  65      16.441  16.075 -26.430  1.00  0.00           C  
ATOM   2526  O   ASP B  65      16.963  15.117 -26.964  1.00  0.00           O  
ATOM   2527  CB  ASP B  65      18.121  16.359 -24.600  1.00  0.00           C  
ATOM   2528  CG  ASP B  65      17.214  15.588 -23.640  1.00  0.00           C  
ATOM   2529  OD1 ASP B  65      16.024  15.856 -23.634  1.00  0.00           O  
ATOM   2530  OD2 ASP B  65      17.726  14.745 -22.922  1.00  0.00           O1-
ATOM   2531  H   ASP B  65      15.836  17.756 -24.165  1.00  0.00           H  
ATOM   2532  HA  ASP B  65      17.922  17.621 -26.322  1.00  0.00           H  
ATOM   2533  HB2 ASP B  65      18.784  15.668 -25.101  1.00  0.00           H  
ATOM   2534  HB3 ASP B  65      18.703  17.077 -24.043  1.00  0.00           H  
ATOM   2535  N   GLY B  66      15.154  16.271 -26.498  1.00  0.00           N  
ATOM   2536  CA  GLY B  66      14.295  15.309 -27.244  1.00  0.00           C  
ATOM   2537  C   GLY B  66      14.078  14.075 -26.373  1.00  0.00           C  
ATOM   2538  O   GLY B  66      13.487  13.098 -26.787  1.00  0.00           O  
ATOM   2539  H   GLY B  66      14.751  17.046 -26.053  1.00  0.00           H  
ATOM   2540  HA2 GLY B  66      13.344  15.771 -27.465  1.00  0.00           H  
ATOM   2541  HA3 GLY B  66      14.783  15.019 -28.161  1.00  0.00           H  
ATOM   2542  N   GLU B  67      14.562  14.123 -25.161  1.00  0.00           N  
ATOM   2543  CA  GLU B  67      14.410  12.974 -24.226  1.00  0.00           C  
ATOM   2544  C   GLU B  67      14.002  13.504 -22.849  1.00  0.00           C  
ATOM   2545  O   GLU B  67      14.628  14.394 -22.308  1.00  0.00           O  
ATOM   2546  CB  GLU B  67      15.754  12.253 -24.102  1.00  0.00           C  
ATOM   2547  CG  GLU B  67      16.301  11.948 -25.498  1.00  0.00           C  
ATOM   2548  CD  GLU B  67      17.628  11.200 -25.374  1.00  0.00           C  
ATOM   2549  OE1 GLU B  67      18.654  11.858 -25.316  1.00  0.00           O  
ATOM   2550  OE2 GLU B  67      17.597   9.981 -25.341  1.00  0.00           O1-
ATOM   2551  H   GLU B  67      15.032  14.922 -24.865  1.00  0.00           H  
ATOM   2552  HA  GLU B  67      13.663  12.285 -24.588  1.00  0.00           H  
ATOM   2553  HB2 GLU B  67      16.452  12.882 -23.571  1.00  0.00           H  
ATOM   2554  HB3 GLU B  67      15.618  11.329 -23.561  1.00  0.00           H  
ATOM   2555  HG2 GLU B  67      15.593  11.340 -26.036  1.00  0.00           H  
ATOM   2556  HG3 GLU B  67      16.461  12.873 -26.032  1.00  0.00           H  
ATOM   2557  N   CYS B  68      12.970  12.951 -22.270  1.00  0.00           N  
ATOM   2558  CA  CYS B  68      12.529  13.402 -20.911  1.00  0.00           C  
ATOM   2559  C   CYS B  68      13.118  12.433 -19.883  1.00  0.00           C  
ATOM   2560  O   CYS B  68      12.976  11.237 -19.990  1.00  0.00           O  
ATOM   2561  CB  CYS B  68      10.987  13.418 -20.840  1.00  0.00           C  
ATOM   2562  SG  CYS B  68      10.310  12.300 -22.094  1.00  0.00           S  
ATOM   2563  H   CYS B  68      12.492  12.224 -22.723  1.00  0.00           H  
ATOM   2564  HA  CYS B  68      12.910  14.397 -20.709  1.00  0.00           H  
ATOM   2565  HB2 CYS B  68      10.657  13.101 -19.860  1.00  0.00           H  
ATOM   2566  HB3 CYS B  68      10.627  14.424 -21.026  1.00  0.00           H  
ATOM   2567  HG  CYS B  68      10.612  12.601 -22.955  1.00  0.00           H  
ATOM   2568  N   ASP B  69      13.798  12.948 -18.902  1.00  0.00           N  
ATOM   2569  CA  ASP B  69      14.430  12.072 -17.873  1.00  0.00           C  
ATOM   2570  C   ASP B  69      13.358  11.491 -16.950  1.00  0.00           C  
ATOM   2571  O   ASP B  69      12.242  11.970 -16.906  1.00  0.00           O  
ATOM   2572  CB  ASP B  69      15.440  12.897 -17.077  1.00  0.00           C  
ATOM   2573  CG  ASP B  69      16.649  13.211 -17.961  1.00  0.00           C  
ATOM   2574  OD1 ASP B  69      16.848  12.502 -18.934  1.00  0.00           O  
ATOM   2575  OD2 ASP B  69      17.357  14.155 -17.650  1.00  0.00           O1-
ATOM   2576  H   ASP B  69      13.905  13.917 -18.846  1.00  0.00           H  
ATOM   2577  HA  ASP B  69      14.944  11.261 -18.366  1.00  0.00           H  
ATOM   2578  HB2 ASP B  69      14.978  13.822 -16.769  1.00  0.00           H  
ATOM   2579  HB3 ASP B  69      15.761  12.343 -16.209  1.00  0.00           H  
ATOM   2580  N   PHE B  70      13.671  10.439 -16.235  1.00  0.00           N  
ATOM   2581  CA  PHE B  70      12.644   9.821 -15.354  1.00  0.00           C  
ATOM   2582  C   PHE B  70      12.032  10.900 -14.460  1.00  0.00           C  
ATOM   2583  O   PHE B  70      10.874  10.834 -14.124  1.00  0.00           O  
ATOM   2584  CB  PHE B  70      13.256   8.658 -14.528  1.00  0.00           C  
ATOM   2585  CG  PHE B  70      13.634   9.065 -13.117  1.00  0.00           C  
ATOM   2586  CD1 PHE B  70      14.874   9.657 -12.850  1.00  0.00           C  
ATOM   2587  CD2 PHE B  70      12.741   8.808 -12.066  1.00  0.00           C  
ATOM   2588  CE1 PHE B  70      15.215   9.996 -11.533  1.00  0.00           C  
ATOM   2589  CE2 PHE B  70      13.086   9.138 -10.756  1.00  0.00           C  
ATOM   2590  CZ  PHE B  70      14.319   9.732 -10.486  1.00  0.00           C  
ATOM   2591  H   PHE B  70      14.565  10.045 -16.300  1.00  0.00           H  
ATOM   2592  HA  PHE B  70      11.858   9.426 -15.986  1.00  0.00           H  
ATOM   2593  HB2 PHE B  70      12.535   7.861 -14.462  1.00  0.00           H  
ATOM   2594  HB3 PHE B  70      14.135   8.292 -15.038  1.00  0.00           H  
ATOM   2595  HD1 PHE B  70      15.562   9.859 -13.657  1.00  0.00           H  
ATOM   2596  HD2 PHE B  70      11.785   8.350 -12.269  1.00  0.00           H  
ATOM   2597  HE1 PHE B  70      16.170  10.455 -11.324  1.00  0.00           H  
ATOM   2598  HE2 PHE B  70      12.395   8.942  -9.952  1.00  0.00           H  
ATOM   2599  HZ  PHE B  70      14.583   9.978  -9.469  1.00  0.00           H  
ATOM   2600  N   GLN B  71      12.780  11.901 -14.086  1.00  0.00           N  
ATOM   2601  CA  GLN B  71      12.179  12.970 -13.242  1.00  0.00           C  
ATOM   2602  C   GLN B  71      11.168  13.747 -14.091  1.00  0.00           C  
ATOM   2603  O   GLN B  71      10.121  14.142 -13.617  1.00  0.00           O  
ATOM   2604  CB  GLN B  71      13.266  13.918 -12.720  1.00  0.00           C  
ATOM   2605  CG  GLN B  71      13.934  14.638 -13.885  1.00  0.00           C  
ATOM   2606  CD  GLN B  71      15.152  15.411 -13.373  1.00  0.00           C  
ATOM   2607  NE2 GLN B  71      15.319  16.655 -13.731  1.00  0.00           N  
ATOM   2608  OE1 GLN B  71      15.955  14.881 -12.632  1.00  0.00           O  
ATOM   2609  H   GLN B  71      13.715  11.960 -14.375  1.00  0.00           H  
ATOM   2610  HA  GLN B  71      11.666  12.516 -12.406  1.00  0.00           H  
ATOM   2611  HB2 GLN B  71      12.818  14.650 -12.064  1.00  0.00           H  
ATOM   2612  HB3 GLN B  71      14.007  13.351 -12.177  1.00  0.00           H  
ATOM   2613  HG2 GLN B  71      14.247  13.913 -14.615  1.00  0.00           H  
ATOM   2614  HG3 GLN B  71      13.235  15.327 -14.332  1.00  0.00           H  
ATOM   2615 HE21 GLN B  71      14.668  17.087 -14.323  1.00  0.00           H  
ATOM   2616 HE22 GLN B  71      16.095  17.158 -13.407  1.00  0.00           H  
ATOM   2617  N   GLU B  72      11.466  13.964 -15.350  1.00  0.00           N  
ATOM   2618  CA  GLU B  72      10.512  14.708 -16.219  1.00  0.00           C  
ATOM   2619  C   GLU B  72       9.263  13.847 -16.449  1.00  0.00           C  
ATOM   2620  O   GLU B  72       8.144  14.328 -16.430  1.00  0.00           O  
ATOM   2621  CB  GLU B  72      11.188  15.004 -17.562  1.00  0.00           C  
ATOM   2622  CG  GLU B  72      12.294  16.043 -17.356  1.00  0.00           C  
ATOM   2623  CD  GLU B  72      13.027  16.286 -18.676  1.00  0.00           C  
ATOM   2624  OE1 GLU B  72      12.531  17.063 -19.474  1.00  0.00           O  
ATOM   2625  OE2 GLU B  72      14.077  15.694 -18.864  1.00  0.00           O1-
ATOM   2626  H   GLU B  72      12.313  13.635 -15.723  1.00  0.00           H  
ATOM   2627  HA  GLU B  72      10.234  15.630 -15.742  1.00  0.00           H  
ATOM   2628  HB2 GLU B  72      11.614  14.094 -17.959  1.00  0.00           H  
ATOM   2629  HB3 GLU B  72      10.456  15.392 -18.254  1.00  0.00           H  
ATOM   2630  HG2 GLU B  72      11.860  16.967 -17.008  1.00  0.00           H  
ATOM   2631  HG3 GLU B  72      12.996  15.678 -16.623  1.00  0.00           H  
ATOM   2632  N   PHE B  73       9.453  12.571 -16.643  1.00  0.00           N  
ATOM   2633  CA  PHE B  73       8.301  11.653 -16.855  1.00  0.00           C  
ATOM   2634  C   PHE B  73       7.388  11.675 -15.632  1.00  0.00           C  
ATOM   2635  O   PHE B  73       6.181  11.594 -15.739  1.00  0.00           O  
ATOM   2636  CB  PHE B  73       8.818  10.231 -17.073  1.00  0.00           C  
ATOM   2637  CG  PHE B  73       7.642   9.297 -17.185  1.00  0.00           C  
ATOM   2638  CD1 PHE B  73       6.982   9.147 -18.407  1.00  0.00           C  
ATOM   2639  CD2 PHE B  73       7.205   8.591 -16.059  1.00  0.00           C  
ATOM   2640  CE1 PHE B  73       5.885   8.290 -18.506  1.00  0.00           C  
ATOM   2641  CE2 PHE B  73       6.108   7.730 -16.156  1.00  0.00           C  
ATOM   2642  CZ  PHE B  73       5.447   7.579 -17.378  1.00  0.00           C  
ATOM   2643  H   PHE B  73      10.363  12.208 -16.636  1.00  0.00           H  
ATOM   2644  HA  PHE B  73       7.745  11.969 -17.725  1.00  0.00           H  
ATOM   2645  HB2 PHE B  73       9.402  10.191 -17.981  1.00  0.00           H  
ATOM   2646  HB3 PHE B  73       9.432   9.936 -16.234  1.00  0.00           H  
ATOM   2647  HD1 PHE B  73       7.322   9.693 -19.274  1.00  0.00           H  
ATOM   2648  HD2 PHE B  73       7.717   8.708 -15.115  1.00  0.00           H  
ATOM   2649  HE1 PHE B  73       5.375   8.181 -19.450  1.00  0.00           H  
ATOM   2650  HE2 PHE B  73       5.772   7.183 -15.288  1.00  0.00           H  
ATOM   2651  HZ  PHE B  73       4.601   6.914 -17.449  1.00  0.00           H  
ATOM   2652  N   MET B  74       7.971  11.756 -14.474  1.00  0.00           N  
ATOM   2653  CA  MET B  74       7.182  11.752 -13.215  1.00  0.00           C  
ATOM   2654  C   MET B  74       6.211  12.931 -13.184  1.00  0.00           C  
ATOM   2655  O   MET B  74       5.102  12.822 -12.695  1.00  0.00           O  
ATOM   2656  CB  MET B  74       8.140  11.854 -12.019  1.00  0.00           C  
ATOM   2657  CG  MET B  74       8.766  10.484 -11.709  1.00  0.00           C  
ATOM   2658  SD  MET B  74       7.483   9.288 -11.237  1.00  0.00           S  
ATOM   2659  CE  MET B  74       6.848  10.171  -9.792  1.00  0.00           C  
ATOM   2660  H   MET B  74       8.943  11.807 -14.431  1.00  0.00           H  
ATOM   2661  HA  MET B  74       6.631  10.835 -13.150  1.00  0.00           H  
ATOM   2662  HB2 MET B  74       8.928  12.554 -12.261  1.00  0.00           H  
ATOM   2663  HB3 MET B  74       7.607  12.212 -11.153  1.00  0.00           H  
ATOM   2664  HG2 MET B  74       9.281  10.121 -12.584  1.00  0.00           H  
ATOM   2665  HG3 MET B  74       9.472  10.589 -10.899  1.00  0.00           H  
ATOM   2666  HE1 MET B  74       7.647  10.749  -9.353  1.00  0.00           H  
ATOM   2667  HE2 MET B  74       6.477   9.465  -9.071  1.00  0.00           H  
ATOM   2668  HE3 MET B  74       6.044  10.829 -10.093  1.00  0.00           H  
ATOM   2669  N   ALA B  75       6.623  14.067 -13.654  1.00  0.00           N  
ATOM   2670  CA  ALA B  75       5.713  15.241 -13.591  1.00  0.00           C  
ATOM   2671  C   ALA B  75       4.519  15.067 -14.537  1.00  0.00           C  
ATOM   2672  O   ALA B  75       3.450  15.591 -14.292  1.00  0.00           O  
ATOM   2673  CB  ALA B  75       6.484  16.520 -13.938  1.00  0.00           C  
ATOM   2674  H   ALA B  75       7.533  14.155 -14.021  1.00  0.00           H  
ATOM   2675  HA  ALA B  75       5.335  15.311 -12.587  1.00  0.00           H  
ATOM   2676  HB1 ALA B  75       5.794  17.348 -14.007  1.00  0.00           H  
ATOM   2677  HB2 ALA B  75       6.989  16.394 -14.885  1.00  0.00           H  
ATOM   2678  HB3 ALA B  75       7.213  16.725 -13.163  1.00  0.00           H  
ATOM   2679  N   PHE B  76       4.682  14.349 -15.607  1.00  0.00           N  
ATOM   2680  CA  PHE B  76       3.541  14.161 -16.558  1.00  0.00           C  
ATOM   2681  C   PHE B  76       2.469  13.275 -15.929  1.00  0.00           C  
ATOM   2682  O   PHE B  76       1.323  13.291 -16.318  1.00  0.00           O  
ATOM   2683  CB  PHE B  76       4.052  13.494 -17.834  1.00  0.00           C  
ATOM   2684  CG  PHE B  76       2.915  13.317 -18.818  1.00  0.00           C  
ATOM   2685  CD1 PHE B  76       2.355  14.434 -19.448  1.00  0.00           C  
ATOM   2686  CD2 PHE B  76       2.425  12.035 -19.107  1.00  0.00           C  
ATOM   2687  CE1 PHE B  76       1.311  14.274 -20.363  1.00  0.00           C  
ATOM   2688  CE2 PHE B  76       1.381  11.875 -20.026  1.00  0.00           C  
ATOM   2689  CZ  PHE B  76       0.824  12.995 -20.654  1.00  0.00           C  
ATOM   2690  H   PHE B  76       5.551  13.934 -15.792  1.00  0.00           H  
ATOM   2691  HA  PHE B  76       3.109  15.120 -16.794  1.00  0.00           H  
ATOM   2692  HB2 PHE B  76       4.818  14.108 -18.275  1.00  0.00           H  
ATOM   2693  HB3 PHE B  76       4.469  12.527 -17.589  1.00  0.00           H  
ATOM   2694  HD1 PHE B  76       2.723  15.421 -19.223  1.00  0.00           H  
ATOM   2695  HD2 PHE B  76       2.855  11.171 -18.623  1.00  0.00           H  
ATOM   2696  HE1 PHE B  76       0.885  15.140 -20.848  1.00  0.00           H  
ATOM   2697  HE2 PHE B  76       1.003  10.888 -20.249  1.00  0.00           H  
ATOM   2698  HZ  PHE B  76       0.019  12.871 -21.363  1.00  0.00           H  
ATOM   2699  N   VAL B  77       2.844  12.479 -14.987  1.00  0.00           N  
ATOM   2700  CA  VAL B  77       1.863  11.559 -14.342  1.00  0.00           C  
ATOM   2701  C   VAL B  77       1.016  12.331 -13.332  1.00  0.00           C  
ATOM   2702  O   VAL B  77      -0.142  12.030 -13.121  1.00  0.00           O  
ATOM   2703  CB  VAL B  77       2.643  10.426 -13.646  1.00  0.00           C  
ATOM   2704  CG1 VAL B  77       1.840   9.121 -13.674  1.00  0.00           C  
ATOM   2705  CG2 VAL B  77       3.971  10.231 -14.381  1.00  0.00           C  
ATOM   2706  H   VAL B  77       3.780  12.471 -14.707  1.00  0.00           H  
ATOM   2707  HA  VAL B  77       1.214  11.145 -15.097  1.00  0.00           H  
ATOM   2708  HB  VAL B  77       2.845  10.696 -12.618  1.00  0.00           H  
ATOM   2709 HG11 VAL B  77       0.836   9.308 -13.324  1.00  0.00           H  
ATOM   2710 HG12 VAL B  77       2.315   8.393 -13.034  1.00  0.00           H  
ATOM   2711 HG13 VAL B  77       1.804   8.742 -14.686  1.00  0.00           H  
ATOM   2712 HG21 VAL B  77       4.414   9.291 -14.100  1.00  0.00           H  
ATOM   2713 HG22 VAL B  77       4.632  11.039 -14.115  1.00  0.00           H  
ATOM   2714 HG23 VAL B  77       3.801  10.244 -15.449  1.00  0.00           H  
ATOM   2715  N   SER B  78       1.583  13.315 -12.699  1.00  0.00           N  
ATOM   2716  CA  SER B  78       0.803  14.091 -11.696  1.00  0.00           C  
ATOM   2717  C   SER B  78      -0.229  14.976 -12.393  1.00  0.00           C  
ATOM   2718  O   SER B  78      -1.336  15.138 -11.919  1.00  0.00           O  
ATOM   2719  CB  SER B  78       1.750  14.972 -10.874  1.00  0.00           C  
ATOM   2720  OG  SER B  78       1.064  16.147 -10.459  1.00  0.00           O  
ATOM   2721  H   SER B  78       2.520  13.543 -12.882  1.00  0.00           H  
ATOM   2722  HA  SER B  78       0.291  13.404 -11.037  1.00  0.00           H  
ATOM   2723  HB2 SER B  78       2.080  14.435 -10.000  1.00  0.00           H  
ATOM   2724  HB3 SER B  78       2.609  15.237 -11.476  1.00  0.00           H  
ATOM   2725  HG  SER B  78       1.332  16.346  -9.560  1.00  0.00           H  
ATOM   2726  N   MET B  79       0.123  15.581 -13.493  1.00  0.00           N  
ATOM   2727  CA  MET B  79      -0.851  16.477 -14.169  1.00  0.00           C  
ATOM   2728  C   MET B  79      -1.995  15.673 -14.803  1.00  0.00           C  
ATOM   2729  O   MET B  79      -3.148  16.051 -14.715  1.00  0.00           O  
ATOM   2730  CB  MET B  79      -0.120  17.304 -15.228  1.00  0.00           C  
ATOM   2731  CG  MET B  79       0.267  16.413 -16.407  1.00  0.00           C  
ATOM   2732  SD  MET B  79       1.439  17.291 -17.470  1.00  0.00           S  
ATOM   2733  CE  MET B  79       0.297  18.561 -18.064  1.00  0.00           C  
ATOM   2734  H   MET B  79       1.029  15.463 -13.861  1.00  0.00           H  
ATOM   2735  HA  MET B  79      -1.270  17.142 -13.434  1.00  0.00           H  
ATOM   2736  HB2 MET B  79      -0.763  18.099 -15.569  1.00  0.00           H  
ATOM   2737  HB3 MET B  79       0.775  17.728 -14.795  1.00  0.00           H  
ATOM   2738  HG2 MET B  79       0.723  15.510 -16.039  1.00  0.00           H  
ATOM   2739  HG3 MET B  79      -0.618  16.166 -16.975  1.00  0.00           H  
ATOM   2740  HE1 MET B  79      -0.662  18.110 -18.281  1.00  0.00           H  
ATOM   2741  HE2 MET B  79       0.692  19.009 -18.961  1.00  0.00           H  
ATOM   2742  HE3 MET B  79       0.181  19.322 -17.303  1.00  0.00           H  
ATOM   2743  N   VAL B  80      -1.706  14.569 -15.432  1.00  0.00           N  
ATOM   2744  CA  VAL B  80      -2.811  13.778 -16.052  1.00  0.00           C  
ATOM   2745  C   VAL B  80      -3.720  13.239 -14.950  1.00  0.00           C  
ATOM   2746  O   VAL B  80      -4.922  13.158 -15.106  1.00  0.00           O  
ATOM   2747  CB  VAL B  80      -2.264  12.602 -16.862  1.00  0.00           C  
ATOM   2748  CG1 VAL B  80      -3.424  11.938 -17.614  1.00  0.00           C  
ATOM   2749  CG2 VAL B  80      -1.213  13.085 -17.872  1.00  0.00           C  
ATOM   2750  H   VAL B  80      -0.775  14.263 -15.494  1.00  0.00           H  
ATOM   2751  HA  VAL B  80      -3.386  14.423 -16.701  1.00  0.00           H  
ATOM   2752  HB  VAL B  80      -1.818  11.886 -16.189  1.00  0.00           H  
ATOM   2753 HG11 VAL B  80      -3.873  12.659 -18.286  1.00  0.00           H  
ATOM   2754 HG12 VAL B  80      -4.166  11.595 -16.909  1.00  0.00           H  
ATOM   2755 HG13 VAL B  80      -3.052  11.101 -18.183  1.00  0.00           H  
ATOM   2756 HG21 VAL B  80      -0.567  12.259 -18.132  1.00  0.00           H  
ATOM   2757 HG22 VAL B  80      -0.624  13.875 -17.436  1.00  0.00           H  
ATOM   2758 HG23 VAL B  80      -1.701  13.455 -18.762  1.00  0.00           H  
ATOM   2759  N   THR B  81      -3.155  12.866 -13.836  1.00  0.00           N  
ATOM   2760  CA  THR B  81      -3.990  12.328 -12.727  1.00  0.00           C  
ATOM   2761  C   THR B  81      -4.993  13.389 -12.315  1.00  0.00           C  
ATOM   2762  O   THR B  81      -6.136  13.103 -12.028  1.00  0.00           O  
ATOM   2763  CB  THR B  81      -3.112  11.980 -11.526  1.00  0.00           C  
ATOM   2764  CG2 THR B  81      -3.993  11.620 -10.317  1.00  0.00           C  
ATOM   2765  OG1 THR B  81      -2.267  10.891 -11.857  1.00  0.00           O  
ATOM   2766  H   THR B  81      -2.182  12.944 -13.728  1.00  0.00           H  
ATOM   2767  HA  THR B  81      -4.513  11.444 -13.062  1.00  0.00           H  
ATOM   2768  HB  THR B  81      -2.503  12.830 -11.282  1.00  0.00           H  
ATOM   2769  HG1 THR B  81      -1.359  11.201 -11.828  1.00  0.00           H  
ATOM   2770 HG21 THR B  81      -4.886  11.112 -10.653  1.00  0.00           H  
ATOM   2771 HG22 THR B  81      -4.274  12.525  -9.792  1.00  0.00           H  
ATOM   2772 HG23 THR B  81      -3.444  10.973  -9.650  1.00  0.00           H  
ATOM   2773  N   THR B  82      -4.572  14.615 -12.285  1.00  0.00           N  
ATOM   2774  CA  THR B  82      -5.496  15.704 -11.894  1.00  0.00           C  
ATOM   2775  C   THR B  82      -6.756  15.582 -12.757  1.00  0.00           C  
ATOM   2776  O   THR B  82      -7.869  15.678 -12.274  1.00  0.00           O  
ATOM   2777  CB  THR B  82      -4.793  17.041 -12.155  1.00  0.00           C  
ATOM   2778  CG2 THR B  82      -5.390  18.135 -11.281  1.00  0.00           C  
ATOM   2779  OG1 THR B  82      -3.413  16.907 -11.847  1.00  0.00           O  
ATOM   2780  H   THR B  82      -3.646  14.819 -12.521  1.00  0.00           H  
ATOM   2781  HA  THR B  82      -5.753  15.610 -10.850  1.00  0.00           H  
ATOM   2782  HB  THR B  82      -4.904  17.314 -13.192  1.00  0.00           H  
ATOM   2783  HG1 THR B  82      -3.061  17.783 -11.676  1.00  0.00           H  
ATOM   2784 HG21 THR B  82      -4.802  19.026 -11.390  1.00  0.00           H  
ATOM   2785 HG22 THR B  82      -5.381  17.820 -10.248  1.00  0.00           H  
ATOM   2786 HG23 THR B  82      -6.401  18.334 -11.595  1.00  0.00           H  
ATOM   2787  N   ALA B  83      -6.580  15.312 -14.024  1.00  0.00           N  
ATOM   2788  CA  ALA B  83      -7.757  15.128 -14.916  1.00  0.00           C  
ATOM   2789  C   ALA B  83      -8.579  13.956 -14.378  1.00  0.00           C  
ATOM   2790  O   ALA B  83      -9.794  13.965 -14.399  1.00  0.00           O  
ATOM   2791  CB  ALA B  83      -7.286  14.812 -16.339  1.00  0.00           C  
ATOM   2792  H   ALA B  83      -5.673  15.199 -14.379  1.00  0.00           H  
ATOM   2793  HA  ALA B  83      -8.356  16.026 -14.921  1.00  0.00           H  
ATOM   2794  HB1 ALA B  83      -8.126  14.862 -17.016  1.00  0.00           H  
ATOM   2795  HB2 ALA B  83      -6.861  13.819 -16.367  1.00  0.00           H  
ATOM   2796  HB3 ALA B  83      -6.539  15.531 -16.640  1.00  0.00           H  
ATOM   2797  N   CYS B  84      -7.909  12.944 -13.896  1.00  0.00           N  
ATOM   2798  CA  CYS B  84      -8.618  11.754 -13.352  1.00  0.00           C  
ATOM   2799  C   CYS B  84      -9.526  12.173 -12.189  1.00  0.00           C  
ATOM   2800  O   CYS B  84     -10.576  11.605 -11.986  1.00  0.00           O  
ATOM   2801  CB  CYS B  84      -7.588  10.731 -12.859  1.00  0.00           C  
ATOM   2802  SG  CYS B  84      -8.358   9.096 -12.763  1.00  0.00           S  
ATOM   2803  H   CYS B  84      -6.930  12.968 -13.895  1.00  0.00           H  
ATOM   2804  HA  CYS B  84      -9.219  11.308 -14.131  1.00  0.00           H  
ATOM   2805  HB2 CYS B  84      -6.759  10.696 -13.552  1.00  0.00           H  
ATOM   2806  HB3 CYS B  84      -7.226  11.019 -11.882  1.00  0.00           H  
ATOM   2807  HG  CYS B  84      -8.630   8.843 -13.648  1.00  0.00           H  
ATOM   2808  N   HIS B  85      -9.140  13.160 -11.422  1.00  0.00           N  
ATOM   2809  CA  HIS B  85     -10.009  13.585 -10.288  1.00  0.00           C  
ATOM   2810  C   HIS B  85     -11.361  14.026 -10.839  1.00  0.00           C  
ATOM   2811  O   HIS B  85     -12.396  13.700 -10.293  1.00  0.00           O  
ATOM   2812  CB  HIS B  85      -9.352  14.743  -9.539  1.00  0.00           C  
ATOM   2813  CG  HIS B  85     -10.276  15.241  -8.459  1.00  0.00           C  
ATOM   2814  CD2 HIS B  85     -10.375  14.942  -7.122  1.00  0.00           C  
ATOM   2815  ND1 HIS B  85     -11.258  16.191  -8.710  1.00  0.00           N  
ATOM   2816  CE1 HIS B  85     -11.898  16.429  -7.550  1.00  0.00           C  
ATOM   2817  NE2 HIS B  85     -11.399  15.695  -6.554  1.00  0.00           N  
ATOM   2818  H   HIS B  85      -8.291  13.618 -11.592  1.00  0.00           H  
ATOM   2819  HA  HIS B  85     -10.153  12.754  -9.615  1.00  0.00           H  
ATOM   2820  HB2 HIS B  85      -8.434  14.397  -9.091  1.00  0.00           H  
ATOM   2821  HB3 HIS B  85      -9.138  15.546 -10.229  1.00  0.00           H  
ATOM   2822  HD1 HIS B  85     -11.452  16.608  -9.575  1.00  0.00           H  
ATOM   2823  HD2 HIS B  85      -9.756  14.234  -6.593  1.00  0.00           H  
ATOM   2824  HE1 HIS B  85     -12.715  17.127  -7.439  1.00  0.00           H  
ATOM   2825  HE2 HIS B  85     -11.689  15.690  -5.618  1.00  0.00           H  
ATOM   2826  N   GLU B  86     -11.374  14.733 -11.934  1.00  0.00           N  
ATOM   2827  CA  GLU B  86     -12.684  15.143 -12.514  1.00  0.00           C  
ATOM   2828  C   GLU B  86     -13.471  13.890 -12.893  1.00  0.00           C  
ATOM   2829  O   GLU B  86     -14.673  13.828 -12.730  1.00  0.00           O  
ATOM   2830  CB  GLU B  86     -12.482  16.011 -13.763  1.00  0.00           C  
ATOM   2831  CG  GLU B  86     -11.936  17.384 -13.364  1.00  0.00           C  
ATOM   2832  CD  GLU B  86     -10.471  17.254 -12.966  1.00  0.00           C  
ATOM   2833  OE1 GLU B  86      -9.916  16.195 -13.190  1.00  0.00           O  
ATOM   2834  OE2 GLU B  86      -9.929  18.214 -12.444  1.00  0.00           O1-
ATOM   2835  H   GLU B  86     -10.534  14.969 -12.383  1.00  0.00           H  
ATOM   2836  HA  GLU B  86     -13.240  15.698 -11.776  1.00  0.00           H  
ATOM   2837  HB2 GLU B  86     -11.784  15.525 -14.429  1.00  0.00           H  
ATOM   2838  HB3 GLU B  86     -13.429  16.135 -14.267  1.00  0.00           H  
ATOM   2839  HG2 GLU B  86     -12.024  18.062 -14.200  1.00  0.00           H  
ATOM   2840  HG3 GLU B  86     -12.501  17.769 -12.529  1.00  0.00           H  
ATOM   2841  N   PHE B  87     -12.802  12.896 -13.412  1.00  0.00           N  
ATOM   2842  CA  PHE B  87     -13.517  11.651 -13.818  1.00  0.00           C  
ATOM   2843  C   PHE B  87     -13.740  10.758 -12.602  1.00  0.00           C  
ATOM   2844  O   PHE B  87     -14.787  10.164 -12.438  1.00  0.00           O  
ATOM   2845  CB  PHE B  87     -12.679  10.894 -14.848  1.00  0.00           C  
ATOM   2846  CG  PHE B  87     -12.668  11.661 -16.149  1.00  0.00           C  
ATOM   2847  CD1 PHE B  87     -13.815  11.689 -16.951  1.00  0.00           C  
ATOM   2848  CD2 PHE B  87     -11.514  12.344 -16.553  1.00  0.00           C  
ATOM   2849  CE1 PHE B  87     -13.808  12.399 -18.157  1.00  0.00           C  
ATOM   2850  CE2 PHE B  87     -11.507  13.053 -17.760  1.00  0.00           C  
ATOM   2851  CZ  PHE B  87     -12.654  13.081 -18.562  1.00  0.00           C  
ATOM   2852  H   PHE B  87     -11.831  12.968 -13.532  1.00  0.00           H  
ATOM   2853  HA  PHE B  87     -14.470  11.908 -14.252  1.00  0.00           H  
ATOM   2854  HB2 PHE B  87     -11.669  10.785 -14.481  1.00  0.00           H  
ATOM   2855  HB3 PHE B  87     -13.109   9.917 -15.013  1.00  0.00           H  
ATOM   2856  HD1 PHE B  87     -14.705  11.164 -16.639  1.00  0.00           H  
ATOM   2857  HD2 PHE B  87     -10.629  12.322 -15.934  1.00  0.00           H  
ATOM   2858  HE1 PHE B  87     -14.692  12.421 -18.777  1.00  0.00           H  
ATOM   2859  HE2 PHE B  87     -10.617  13.579 -18.072  1.00  0.00           H  
ATOM   2860  HZ  PHE B  87     -12.649  13.629 -19.492  1.00  0.00           H  
ATOM   2861  N   PHE B  88     -12.763  10.662 -11.744  1.00  0.00           N  
ATOM   2862  CA  PHE B  88     -12.907   9.814 -10.529  1.00  0.00           C  
ATOM   2863  C   PHE B  88     -13.358  10.699  -9.372  1.00  0.00           C  
ATOM   2864  O   PHE B  88     -12.626  10.930  -8.429  1.00  0.00           O  
ATOM   2865  CB  PHE B  88     -11.554   9.167 -10.203  1.00  0.00           C  
ATOM   2866  CG  PHE B  88     -11.620   8.476  -8.855  1.00  0.00           C  
ATOM   2867  CD1 PHE B  88     -12.569   7.470  -8.625  1.00  0.00           C  
ATOM   2868  CD2 PHE B  88     -10.730   8.841  -7.833  1.00  0.00           C  
ATOM   2869  CE1 PHE B  88     -12.630   6.834  -7.380  1.00  0.00           C  
ATOM   2870  CE2 PHE B  88     -10.792   8.203  -6.589  1.00  0.00           C  
ATOM   2871  CZ  PHE B  88     -11.742   7.201  -6.362  1.00  0.00           C  
ATOM   2872  H   PHE B  88     -11.933  11.156 -11.895  1.00  0.00           H  
ATOM   2873  HA  PHE B  88     -13.645   9.044 -10.705  1.00  0.00           H  
ATOM   2874  HB2 PHE B  88     -11.311   8.442 -10.966  1.00  0.00           H  
ATOM   2875  HB3 PHE B  88     -10.791   9.931 -10.180  1.00  0.00           H  
ATOM   2876  HD1 PHE B  88     -13.254   7.183  -9.407  1.00  0.00           H  
ATOM   2877  HD2 PHE B  88      -9.994   9.612  -8.007  1.00  0.00           H  
ATOM   2878  HE1 PHE B  88     -13.362   6.060  -7.205  1.00  0.00           H  
ATOM   2879  HE2 PHE B  88     -10.107   8.485  -5.804  1.00  0.00           H  
ATOM   2880  HZ  PHE B  88     -11.790   6.710  -5.401  1.00  0.00           H  
ATOM   2881  N   GLU B  89     -14.557  11.205  -9.442  1.00  0.00           N  
ATOM   2882  CA  GLU B  89     -15.059  12.084  -8.354  1.00  0.00           C  
ATOM   2883  C   GLU B  89     -15.556  11.216  -7.201  1.00  0.00           C  
ATOM   2884  O   GLU B  89     -16.624  10.639  -7.252  1.00  0.00           O  
ATOM   2885  CB  GLU B  89     -16.206  12.949  -8.887  1.00  0.00           C  
ATOM   2886  CG  GLU B  89     -16.722  13.875  -7.780  1.00  0.00           C  
ATOM   2887  CD  GLU B  89     -17.831  14.769  -8.340  1.00  0.00           C  
ATOM   2888  OE1 GLU B  89     -18.031  14.748  -9.544  1.00  0.00           O  
ATOM   2889  OE2 GLU B  89     -18.456  15.466  -7.557  1.00  0.00           O1-
ATOM   2890  H   GLU B  89     -15.123  11.012 -10.215  1.00  0.00           H  
ATOM   2891  HA  GLU B  89     -14.259  12.722  -8.006  1.00  0.00           H  
ATOM   2892  HB2 GLU B  89     -15.851  13.544  -9.716  1.00  0.00           H  
ATOM   2893  HB3 GLU B  89     -17.010  12.311  -9.221  1.00  0.00           H  
ATOM   2894  HG2 GLU B  89     -17.116  13.282  -6.967  1.00  0.00           H  
ATOM   2895  HG3 GLU B  89     -15.913  14.490  -7.419  1.00  0.00           H  
ATOM   2896  N   HIS B  90     -14.780  11.127  -6.164  1.00  0.00           N  
ATOM   2897  CA  HIS B  90     -15.179  10.303  -4.987  1.00  0.00           C  
ATOM   2898  C   HIS B  90     -16.360  10.969  -4.271  1.00  0.00           C  
ATOM   2899  O   HIS B  90     -16.214  11.517  -3.197  1.00  0.00           O  
ATOM   2900  CB  HIS B  90     -13.989  10.206  -4.026  1.00  0.00           C  
ATOM   2901  CG  HIS B  90     -13.278  11.533  -3.985  1.00  0.00           C  
ATOM   2902  CD2 HIS B  90     -13.742  12.827  -4.026  1.00  0.00           C  
ATOM   2903  ND1 HIS B  90     -11.896  11.630  -3.894  1.00  0.00           N  
ATOM   2904  CE1 HIS B  90     -11.581  12.939  -3.882  1.00  0.00           C  
ATOM   2905  NE2 HIS B  90     -12.669  13.706  -3.960  1.00  0.00           N  
ATOM   2906  H   HIS B  90     -13.924  11.603  -6.162  1.00  0.00           H  
ATOM   2907  HA  HIS B  90     -15.462   9.314  -5.313  1.00  0.00           H  
ATOM   2908  HB2 HIS B  90     -14.338   9.950  -3.035  1.00  0.00           H  
ATOM   2909  HB3 HIS B  90     -13.308   9.444  -4.375  1.00  0.00           H  
ATOM   2910  HD1 HIS B  90     -11.265  10.882  -3.852  1.00  0.00           H  
ATOM   2911  HD2 HIS B  90     -14.779  13.117  -4.103  1.00  0.00           H  
ATOM   2912  HE1 HIS B  90     -10.573  13.320  -3.812  1.00  0.00           H  
ATOM   2913  HE2 HIS B  90     -12.703  14.686  -3.970  1.00  0.00           H  
ATOM   2914  N   GLU B  91     -17.527  10.927  -4.858  1.00  0.00           N  
ATOM   2915  CA  GLU B  91     -18.715  11.562  -4.212  1.00  0.00           C  
ATOM   2916  CB  GLU B  91     -19.997  11.065  -4.883  1.00  0.00           C  
ATOM   2917  CG  GLU B  91     -20.074  11.610  -6.310  1.00  0.00           C  
ATOM   2918  CD  GLU B  91     -21.357  11.111  -6.977  1.00  0.00           C  
ATOM   2919  OE1 GLU B  91     -22.020  10.273  -6.389  1.00  0.00           O  
ATOM   2920  OE2 GLU B  91     -21.657  11.577  -8.064  1.00  0.00           O1-
ATOM   2921  H   GLU B  91     -17.623  10.480  -5.725  1.00  0.00           H  
ATOM   2922  HA  GLU B  91     -18.647  12.634  -4.320  1.00  0.00           H  
ATOM   2923  HB2 GLU B  91     -19.989   9.985  -4.911  1.00  0.00           H  
ATOM   2924  HB3 GLU B  91     -20.854  11.405  -4.322  1.00  0.00           H  
ATOM   2925  HG2 GLU B  91     -20.073  12.691  -6.288  1.00  0.00           H  
ATOM   2926  HG3 GLU B  91     -19.222  11.261  -6.873  1.00  0.00           H  
TER   
HETATM 2927 CA    CA B 116      14.301   3.952 -21.125  1.00  0.00          CA  
HETATM 2928 CA    CA B 117      14.597  16.833 -21.365  1.00  0.00          CA  
ATOM   2929  N   SER X  92      27.452  39.719  -0.730  1.00  0.00           N  
ATOM   2930  CA  SER X  92      27.790  40.770   0.271  1.00  0.00           C  
ATOM   2931  C   SER X  92      26.639  40.919   1.271  1.00  0.00           C  
ATOM   2932  O   SER X  92      26.806  40.703   2.454  1.00  0.00           O  
ATOM   2933  CB  SER X  92      28.026  42.101  -0.445  1.00  0.00           C  
ATOM   2934  OG  SER X  92      27.906  43.165   0.489  1.00  0.00           O  
ATOM   2935  HA  SER X  92      28.687  40.484   0.799  1.00  0.00           H  
ATOM   2936  HB2 SER X  92      29.016  42.112  -0.869  1.00  0.00           H  
ATOM   2937  HB3 SER X  92      27.297  42.217  -1.237  1.00  0.00           H  
ATOM   2938  HG  SER X  92      28.200  42.844   1.344  1.00  0.00           H  
ATOM   2939  H1  SER X  92      26.464  39.829  -1.030  1.00  0.00           H  
ATOM   2940  H2  SER X  92      27.583  38.779  -0.302  1.00  0.00           H  
ATOM   2941  H3  SER X  92      28.076  39.813  -1.556  1.00  0.00           H  
ATOM   2942  N   HIS X  93      25.470  41.287   0.810  1.00  0.00           N  
ATOM   2943  CA  HIS X  93      24.312  41.451   1.743  1.00  0.00           C  
ATOM   2944  C   HIS X  93      23.559  40.125   1.875  1.00  0.00           C  
ATOM   2945  O   HIS X  93      22.569  40.031   2.573  1.00  0.00           O  
ATOM   2946  CB  HIS X  93      23.362  42.526   1.206  1.00  0.00           C  
ATOM   2947  CG  HIS X  93      22.977  42.206  -0.213  1.00  0.00           C  
ATOM   2948  CD2 HIS X  93      21.957  41.452  -0.742  1.00  0.00           C  
ATOM   2949  ND1 HIS X  93      23.687  42.699  -1.298  1.00  0.00           N  
ATOM   2950  CE1 HIS X  93      23.091  42.242  -2.415  1.00  0.00           C  
ATOM   2951  NE2 HIS X  93      22.035  41.478  -2.130  1.00  0.00           N  
ATOM   2952  H   HIS X  93      25.354  41.459  -0.148  1.00  0.00           H  
ATOM   2953  HA  HIS X  93      24.674  41.752   2.717  1.00  0.00           H  
ATOM   2954  HB2 HIS X  93      22.474  42.558   1.820  1.00  0.00           H  
ATOM   2955  HB3 HIS X  93      23.854  43.488   1.236  1.00  0.00           H  
ATOM   2956  HD1 HIS X  93      24.478  43.276  -1.259  1.00  0.00           H  
ATOM   2957  HD2 HIS X  93      21.210  40.922  -0.169  1.00  0.00           H  
ATOM   2958  HE1 HIS X  93      23.428  42.463  -3.417  1.00  0.00           H  
ATOM   2959  HE2 HIS X  93      21.438  41.030  -2.766  1.00  0.00           H  
ATOM   2960  N   LEU X  94      24.016  39.098   1.212  1.00  0.00           N  
ATOM   2961  CA  LEU X  94      23.317  37.783   1.306  1.00  0.00           C  
ATOM   2962  C   LEU X  94      23.516  37.197   2.705  1.00  0.00           C  
ATOM   2963  O   LEU X  94      24.554  37.362   3.316  1.00  0.00           O  
ATOM   2964  CB  LEU X  94      23.894  36.818   0.266  1.00  0.00           C  
ATOM   2965  CG  LEU X  94      23.407  37.208  -1.135  1.00  0.00           C  
ATOM   2966  CD1 LEU X  94      24.030  38.547  -1.558  1.00  0.00           C  
ATOM   2967  CD2 LEU X  94      23.813  36.113  -2.126  1.00  0.00           C  
ATOM   2968  H   LEU X  94      24.816  39.191   0.653  1.00  0.00           H  
ATOM   2969  HA  LEU X  94      22.261  37.924   1.125  1.00  0.00           H  
ATOM   2970  HB2 LEU X  94      24.973  36.854   0.299  1.00  0.00           H  
ATOM   2971  HB3 LEU X  94      23.564  35.814   0.489  1.00  0.00           H  
ATOM   2972  HG  LEU X  94      22.332  37.303  -1.126  1.00  0.00           H  
ATOM   2973 HD11 LEU X  94      25.059  38.594  -1.229  1.00  0.00           H  
ATOM   2974 HD12 LEU X  94      23.474  39.358  -1.112  1.00  0.00           H  
ATOM   2975 HD13 LEU X  94      23.994  38.641  -2.634  1.00  0.00           H  
ATOM   2976 HD21 LEU X  94      23.413  36.345  -3.103  1.00  0.00           H  
ATOM   2977 HD22 LEU X  94      23.420  35.164  -1.792  1.00  0.00           H  
ATOM   2978 HD23 LEU X  94      24.890  36.058  -2.181  1.00  0.00           H  
ATOM   2979  N   LYS X  95      22.519  36.521   3.223  1.00  0.00           N  
ATOM   2980  CA  LYS X  95      22.629  35.927   4.593  1.00  0.00           C  
ATOM   2981  C   LYS X  95      22.862  34.417   4.483  1.00  0.00           C  
ATOM   2982  O   LYS X  95      22.006  33.679   4.034  1.00  0.00           O  
ATOM   2983  CB  LYS X  95      21.320  36.183   5.338  1.00  0.00           C  
ATOM   2984  CG  LYS X  95      21.090  37.690   5.434  1.00  0.00           C  
ATOM   2985  CD  LYS X  95      19.785  37.968   6.178  1.00  0.00           C  
ATOM   2986  CE  LYS X  95      19.571  39.478   6.265  1.00  0.00           C  
ATOM   2987  NZ  LYS X  95      18.202  39.754   6.785  1.00  0.00           N1+
ATOM   2988  H   LYS X  95      21.690  36.412   2.711  1.00  0.00           H  
ATOM   2989  HA  LYS X  95      23.446  36.381   5.135  1.00  0.00           H  
ATOM   2990  HB2 LYS X  95      20.503  35.726   4.798  1.00  0.00           H  
ATOM   2991  HB3 LYS X  95      21.378  35.764   6.331  1.00  0.00           H  
ATOM   2992  HG2 LYS X  95      21.913  38.146   5.965  1.00  0.00           H  
ATOM   2993  HG3 LYS X  95      21.029  38.106   4.439  1.00  0.00           H  
ATOM   2994  HD2 LYS X  95      18.962  37.514   5.647  1.00  0.00           H  
ATOM   2995  HD3 LYS X  95      19.843  37.558   7.175  1.00  0.00           H  
ATOM   2996  HE2 LYS X  95      20.305  39.910   6.929  1.00  0.00           H  
ATOM   2997  HE3 LYS X  95      19.677  39.911   5.279  1.00  0.00           H  
ATOM   2998  HZ1 LYS X  95      17.953  40.746   6.599  1.00  0.00           H  
ATOM   2999  HZ2 LYS X  95      18.180  39.577   7.811  1.00  0.00           H  
ATOM   3000  HZ3 LYS X  95      17.518  39.132   6.310  1.00  0.00           H  
ATOM   3001  N   SER X  96      24.011  33.950   4.890  1.00  0.00           N  
ATOM   3002  CA  SER X  96      24.295  32.487   4.811  1.00  0.00           C  
ATOM   3003  C   SER X  96      23.312  31.712   5.697  1.00  0.00           C  
ATOM   3004  O   SER X  96      22.839  30.655   5.333  1.00  0.00           O  
ATOM   3005  CB  SER X  96      25.725  32.222   5.279  1.00  0.00           C  
ATOM   3006  OG  SER X  96      26.629  32.928   4.440  1.00  0.00           O  
ATOM   3007  H   SER X  96      24.687  34.561   5.251  1.00  0.00           H  
ATOM   3008  HA  SER X  96      24.189  32.159   3.787  1.00  0.00           H  
ATOM   3009  HB2 SER X  96      25.844  32.561   6.295  1.00  0.00           H  
ATOM   3010  HB3 SER X  96      25.925  31.161   5.228  1.00  0.00           H  
ATOM   3011  HG  SER X  96      27.406  33.146   4.958  1.00  0.00           H  
ATOM   3012  N   LYS X  97      23.010  32.233   6.859  1.00  0.00           N  
ATOM   3013  CA  LYS X  97      22.061  31.539   7.786  1.00  0.00           C  
ATOM   3014  C   LYS X  97      22.553  30.115   8.070  1.00  0.00           C  
ATOM   3015  O   LYS X  97      21.808  29.160   7.968  1.00  0.00           O  
ATOM   3016  CB  LYS X  97      20.660  31.485   7.166  1.00  0.00           C  
ATOM   3017  CG  LYS X  97      20.082  32.903   7.087  1.00  0.00           C  
ATOM   3018  CD  LYS X  97      18.673  32.872   6.466  1.00  0.00           C  
ATOM   3019  CE  LYS X  97      17.624  32.568   7.542  1.00  0.00           C  
ATOM   3020  NZ  LYS X  97      17.637  33.651   8.566  1.00  0.00           N1+
ATOM   3021  H   LYS X  97      23.412  33.085   7.127  1.00  0.00           H  
ATOM   3022  HA  LYS X  97      22.015  32.086   8.715  1.00  0.00           H  
ATOM   3023  HB2 LYS X  97      20.715  31.061   6.175  1.00  0.00           H  
ATOM   3024  HB3 LYS X  97      20.023  30.872   7.783  1.00  0.00           H  
ATOM   3025  HG2 LYS X  97      20.032  33.324   8.081  1.00  0.00           H  
ATOM   3026  HG3 LYS X  97      20.728  33.514   6.474  1.00  0.00           H  
ATOM   3027  HD2 LYS X  97      18.458  33.835   6.025  1.00  0.00           H  
ATOM   3028  HD3 LYS X  97      18.629  32.113   5.699  1.00  0.00           H  
ATOM   3029  HE2 LYS X  97      16.647  32.516   7.087  1.00  0.00           H  
ATOM   3030  HE3 LYS X  97      17.850  31.624   8.014  1.00  0.00           H  
ATOM   3031  HZ1 LYS X  97      17.678  34.576   8.093  1.00  0.00           H  
ATOM   3032  HZ2 LYS X  97      18.468  33.537   9.182  1.00  0.00           H  
ATOM   3033  HZ3 LYS X  97      16.770  33.596   9.139  1.00  0.00           H  
ATOM   3034  N   LYS X  98      23.800  29.965   8.427  1.00  0.00           N  
ATOM   3035  CA  LYS X  98      24.340  28.604   8.719  1.00  0.00           C  
ATOM   3036  C   LYS X  98      23.747  28.087  10.032  1.00  0.00           C  
ATOM   3037  O   LYS X  98      23.391  28.852  10.907  1.00  0.00           O  
ATOM   3038  CB  LYS X  98      25.860  28.677   8.861  1.00  0.00           C  
ATOM   3039  CG  LYS X  98      26.486  28.984   7.498  1.00  0.00           C  
ATOM   3040  CD  LYS X  98      28.014  28.877   7.581  1.00  0.00           C  
ATOM   3041  CE  LYS X  98      28.590  30.116   8.274  1.00  0.00           C  
ATOM   3042  NZ  LYS X  98      30.077  30.073   8.208  1.00  0.00           N1+
ATOM   3043  H   LYS X  98      24.383  30.748   8.503  1.00  0.00           H  
ATOM   3044  HA  LYS X  98      24.084  27.931   7.915  1.00  0.00           H  
ATOM   3045  HB2 LYS X  98      26.111  29.457   9.562  1.00  0.00           H  
ATOM   3046  HB3 LYS X  98      26.234  27.732   9.224  1.00  0.00           H  
ATOM   3047  HG2 LYS X  98      26.115  28.282   6.767  1.00  0.00           H  
ATOM   3048  HG3 LYS X  98      26.214  29.984   7.203  1.00  0.00           H  
ATOM   3049  HD2 LYS X  98      28.284  27.995   8.140  1.00  0.00           H  
ATOM   3050  HD3 LYS X  98      28.421  28.807   6.583  1.00  0.00           H  
ATOM   3051  HE2 LYS X  98      28.234  31.007   7.778  1.00  0.00           H  
ATOM   3052  HE3 LYS X  98      28.281  30.132   9.307  1.00  0.00           H  
ATOM   3053  HZ1 LYS X  98      30.407  29.116   8.446  1.00  0.00           H  
ATOM   3054  HZ2 LYS X  98      30.473  30.756   8.886  1.00  0.00           H  
ATOM   3055  HZ3 LYS X  98      30.389  30.316   7.247  1.00  0.00           H  
ATOM   3056  N   GLY X  99      23.644  26.791  10.179  1.00  0.00           N  
ATOM   3057  CA  GLY X  99      23.081  26.220  11.439  1.00  0.00           C  
ATOM   3058  C   GLY X  99      21.564  26.087  11.312  1.00  0.00           C  
ATOM   3059  O   GLY X  99      21.033  25.981  10.226  1.00  0.00           O  
ATOM   3060  H   GLY X  99      23.941  26.194   9.462  1.00  0.00           H  
ATOM   3061  HA2 GLY X  99      23.513  25.246  11.614  1.00  0.00           H  
ATOM   3062  HA3 GLY X  99      23.312  26.870  12.271  1.00  0.00           H  
ATOM   3063  N   GLN X 100      20.870  26.090  12.422  1.00  0.00           N  
ATOM   3064  CA  GLN X 100      19.382  25.965  12.395  1.00  0.00           C  
ATOM   3065  C   GLN X 100      18.975  24.677  11.673  1.00  0.00           C  
ATOM   3066  O   GLN X 100      19.226  24.501  10.497  1.00  0.00           O  
ATOM   3067  CB  GLN X 100      18.772  27.177  11.684  1.00  0.00           C  
ATOM   3068  CG  GLN X 100      19.095  28.442  12.481  1.00  0.00           C  
ATOM   3069  CD  GLN X 100      18.494  29.659  11.777  1.00  0.00           C  
ATOM   3070  NE2 GLN X 100      17.566  29.484  10.875  1.00  0.00           N  
ATOM   3071  OE1 GLN X 100      18.877  30.780  12.044  1.00  0.00           O  
ATOM   3072  H   GLN X 100      21.333  26.175  13.281  1.00  0.00           H  
ATOM   3073  HA  GLN X 100      19.015  25.929  13.410  1.00  0.00           H  
ATOM   3074  HB2 GLN X 100      19.178  27.263  10.688  1.00  0.00           H  
ATOM   3075  HB3 GLN X 100      17.701  27.056  11.627  1.00  0.00           H  
ATOM   3076  HG2 GLN X 100      18.678  28.356  13.474  1.00  0.00           H  
ATOM   3077  HG3 GLN X 100      20.166  28.560  12.548  1.00  0.00           H  
ATOM   3078 HE21 GLN X 100      17.261  28.579  10.654  1.00  0.00           H  
ATOM   3079 HE22 GLN X 100      17.176  30.258  10.417  1.00  0.00           H  
ATOM   3080  N   SER X 101      18.346  23.775  12.376  1.00  0.00           N  
ATOM   3081  CA  SER X 101      17.917  22.494  11.745  1.00  0.00           C  
ATOM   3082  C   SER X 101      17.033  22.795  10.535  1.00  0.00           C  
ATOM   3083  O   SER X 101      16.998  22.044   9.582  1.00  0.00           O  
ATOM   3084  CB  SER X 101      17.124  21.664  12.752  1.00  0.00           C  
ATOM   3085  OG  SER X 101      17.942  21.391  13.883  1.00  0.00           O  
ATOM   3086  H   SER X 101      18.155  23.940  13.323  1.00  0.00           H  
ATOM   3087  HA  SER X 101      18.788  21.940  11.426  1.00  0.00           H  
ATOM   3088  HB2 SER X 101      16.253  22.213  13.067  1.00  0.00           H  
ATOM   3089  HB3 SER X 101      16.814  20.738  12.285  1.00  0.00           H  
ATOM   3090  HG  SER X 101      18.462  22.176  14.069  1.00  0.00           H  
ATOM   3091  N   THR X 102      16.316  23.889  10.575  1.00  0.00           N  
ATOM   3092  CA  THR X 102      15.418  24.261   9.439  1.00  0.00           C  
ATOM   3093  C   THR X 102      16.119  23.985   8.107  1.00  0.00           C  
ATOM   3094  O   THR X 102      15.487  23.777   7.093  1.00  0.00           O  
ATOM   3095  CB  THR X 102      15.076  25.751   9.534  1.00  0.00           C  
ATOM   3096  CG2 THR X 102      13.898  26.077   8.612  1.00  0.00           C  
ATOM   3097  OG1 THR X 102      14.727  26.066  10.874  1.00  0.00           O  
ATOM   3098  H   THR X 102      16.366  24.470  11.363  1.00  0.00           H  
ATOM   3099  HA  THR X 102      14.509  23.680   9.494  1.00  0.00           H  
ATOM   3100  HB  THR X 102      15.933  26.336   9.237  1.00  0.00           H  
ATOM   3101  HG1 THR X 102      14.187  26.859  10.862  1.00  0.00           H  
ATOM   3102 HG21 THR X 102      14.003  25.539   7.681  1.00  0.00           H  
ATOM   3103 HG22 THR X 102      13.882  27.139   8.412  1.00  0.00           H  
ATOM   3104 HG23 THR X 102      12.975  25.789   9.092  1.00  0.00           H  
ATOM   3105  N   SER X 103      17.422  23.975   8.107  1.00  0.00           N  
ATOM   3106  CA  SER X 103      18.173  23.708   6.846  1.00  0.00           C  
ATOM   3107  C   SER X 103      17.583  22.480   6.148  1.00  0.00           C  
ATOM   3108  O   SER X 103      17.671  22.336   4.944  1.00  0.00           O  
ATOM   3109  CB  SER X 103      19.634  23.434   7.186  1.00  0.00           C  
ATOM   3110  OG  SER X 103      20.409  23.471   5.994  1.00  0.00           O  
ATOM   3111  H   SER X 103      17.911  24.141   8.939  1.00  0.00           H  
ATOM   3112  HA  SER X 103      18.106  24.566   6.194  1.00  0.00           H  
ATOM   3113  HB2 SER X 103      19.994  24.184   7.869  1.00  0.00           H  
ATOM   3114  HB3 SER X 103      19.713  22.459   7.651  1.00  0.00           H  
ATOM   3115  HG  SER X 103      20.998  22.712   5.998  1.00  0.00           H  
ATOM   3116  N   ARG X 104      16.987  21.593   6.895  1.00  0.00           N  
ATOM   3117  CA  ARG X 104      16.394  20.371   6.282  1.00  0.00           C  
ATOM   3118  C   ARG X 104      15.581  20.761   5.039  1.00  0.00           C  
ATOM   3119  O   ARG X 104      15.496  20.016   4.077  1.00  0.00           O  
ATOM   3120  CB  ARG X 104      15.464  19.696   7.297  1.00  0.00           C  
ATOM   3121  CG  ARG X 104      14.579  20.761   7.994  1.00  0.00           C  
ATOM   3122  CD  ARG X 104      13.158  20.228   8.176  1.00  0.00           C  
ATOM   3123  NE  ARG X 104      12.527  20.078   6.833  1.00  0.00           N  
ATOM   3124  CZ  ARG X 104      11.414  19.413   6.697  1.00  0.00           C  
ATOM   3125  NH1 ARG X 104      10.825  18.902   7.743  1.00  0.00           N1+
ATOM   3126  NH2 ARG X 104      10.885  19.266   5.513  1.00  0.00           N  
ATOM   3127  H   ARG X 104      16.931  21.729   7.865  1.00  0.00           H  
ATOM   3128  HA  ARG X 104      17.181  19.687   6.005  1.00  0.00           H  
ATOM   3129  HB2 ARG X 104      14.844  18.973   6.782  1.00  0.00           H  
ATOM   3130  HB3 ARG X 104      16.062  19.184   8.039  1.00  0.00           H  
ATOM   3131  HG2 ARG X 104      14.993  20.998   8.963  1.00  0.00           H  
ATOM   3132  HG3 ARG X 104      14.539  21.660   7.397  1.00  0.00           H  
ATOM   3133  HD2 ARG X 104      13.192  19.271   8.669  1.00  0.00           H  
ATOM   3134  HD3 ARG X 104      12.588  20.924   8.775  1.00  0.00           H  
ATOM   3135  HE  ARG X 104      12.957  20.472   6.046  1.00  0.00           H  
ATOM   3136 HH11 ARG X 104      11.226  19.022   8.651  1.00  0.00           H  
ATOM   3137 HH12 ARG X 104       9.973  18.390   7.636  1.00  0.00           H  
ATOM   3138 HH21 ARG X 104      11.335  19.662   4.713  1.00  0.00           H  
ATOM   3139 HH22 ARG X 104      10.030  18.760   5.407  1.00  0.00           H  
ATOM   3140  N   HIS X 105      14.980  21.923   5.050  1.00  0.00           N  
ATOM   3141  CA  HIS X 105      14.174  22.348   3.872  1.00  0.00           C  
ATOM   3142  C   HIS X 105      15.083  22.402   2.643  1.00  0.00           C  
ATOM   3143  O   HIS X 105      14.702  22.011   1.559  1.00  0.00           O  
ATOM   3144  CB  HIS X 105      13.571  23.738   4.131  1.00  0.00           C  
ATOM   3145  CG  HIS X 105      14.654  24.786   4.100  1.00  0.00           C  
ATOM   3146  CD2 HIS X 105      15.275  25.426   3.057  1.00  0.00           C  
ATOM   3147  ND1 HIS X 105      15.234  25.292   5.255  1.00  0.00           N  
ATOM   3148  CE1 HIS X 105      16.161  26.194   4.881  1.00  0.00           C  
ATOM   3149  NE2 HIS X 105      16.223  26.311   3.554  1.00  0.00           N  
ATOM   3150  H   HIS X 105      15.056  22.509   5.831  1.00  0.00           H  
ATOM   3151  HA  HIS X 105      13.381  21.637   3.701  1.00  0.00           H  
ATOM   3152  HB2 HIS X 105      12.838  23.959   3.370  1.00  0.00           H  
ATOM   3153  HB3 HIS X 105      13.093  23.745   5.101  1.00  0.00           H  
ATOM   3154  HD1 HIS X 105      15.012  25.037   6.174  1.00  0.00           H  
ATOM   3155  HD2 HIS X 105      15.060  25.267   2.010  1.00  0.00           H  
ATOM   3156  HE1 HIS X 105      16.779  26.751   5.570  1.00  0.00           H  
ATOM   3157  HE2 HIS X 105      16.815  26.898   3.038  1.00  0.00           H  
ATOM   3158  N   LYS X 106      16.286  22.878   2.811  1.00  0.00           N  
ATOM   3159  CA  LYS X 106      17.225  22.959   1.661  1.00  0.00           C  
ATOM   3160  C   LYS X 106      17.458  21.558   1.095  1.00  0.00           C  
ATOM   3161  O   LYS X 106      17.687  21.391  -0.086  1.00  0.00           O  
ATOM   3162  CB  LYS X 106      18.555  23.569   2.110  1.00  0.00           C  
ATOM   3163  CG  LYS X 106      19.467  23.723   0.891  1.00  0.00           C  
ATOM   3164  CD  LYS X 106      20.788  24.368   1.302  1.00  0.00           C  
ATOM   3165  CE  LYS X 106      21.676  24.508   0.065  1.00  0.00           C  
ATOM   3166  NZ  LYS X 106      23.077  24.789   0.488  1.00  0.00           N1+
ATOM   3167  H   LYS X 106      16.572  23.184   3.698  1.00  0.00           H  
ATOM   3168  HA  LYS X 106      16.790  23.583   0.892  1.00  0.00           H  
ATOM   3169  HB2 LYS X 106      18.375  24.539   2.554  1.00  0.00           H  
ATOM   3170  HB3 LYS X 106      19.026  22.921   2.832  1.00  0.00           H  
ATOM   3171  HG2 LYS X 106      19.666  22.751   0.466  1.00  0.00           H  
ATOM   3172  HG3 LYS X 106      18.981  24.344   0.154  1.00  0.00           H  
ATOM   3173  HD2 LYS X 106      20.598  25.344   1.726  1.00  0.00           H  
ATOM   3174  HD3 LYS X 106      21.285  23.746   2.032  1.00  0.00           H  
ATOM   3175  HE2 LYS X 106      21.648  23.590  -0.505  1.00  0.00           H  
ATOM   3176  HE3 LYS X 106      21.314  25.321  -0.546  1.00  0.00           H  
ATOM   3177  HZ1 LYS X 106      23.545  23.899   0.747  1.00  0.00           H  
ATOM   3178  HZ2 LYS X 106      23.069  25.430   1.308  1.00  0.00           H  
ATOM   3179  HZ3 LYS X 106      23.594  25.234  -0.296  1.00  0.00           H  
ATOM   3180  N   LYS X 107      17.416  20.545   1.918  1.00  0.00           N  
ATOM   3181  CA  LYS X 107      17.643  19.171   1.389  1.00  0.00           C  
ATOM   3182  C   LYS X 107      16.581  18.866   0.335  1.00  0.00           C  
ATOM   3183  O   LYS X 107      16.865  18.284  -0.692  1.00  0.00           O  
ATOM   3184  CB  LYS X 107      17.546  18.154   2.530  1.00  0.00           C  
ATOM   3185  CG  LYS X 107      17.782  16.745   1.980  1.00  0.00           C  
ATOM   3186  CD  LYS X 107      17.975  15.762   3.140  1.00  0.00           C  
ATOM   3187  CE  LYS X 107      16.697  15.683   3.986  1.00  0.00           C  
ATOM   3188  NZ  LYS X 107      16.650  16.828   4.942  1.00  0.00           N1+
ATOM   3189  H   LYS X 107      17.235  20.686   2.871  1.00  0.00           H  
ATOM   3190  HA  LYS X 107      18.624  19.116   0.939  1.00  0.00           H  
ATOM   3191  HB2 LYS X 107      18.290  18.381   3.280  1.00  0.00           H  
ATOM   3192  HB3 LYS X 107      16.562  18.205   2.971  1.00  0.00           H  
ATOM   3193  HG2 LYS X 107      16.929  16.442   1.390  1.00  0.00           H  
ATOM   3194  HG3 LYS X 107      18.666  16.745   1.361  1.00  0.00           H  
ATOM   3195  HD2 LYS X 107      18.203  14.784   2.743  1.00  0.00           H  
ATOM   3196  HD3 LYS X 107      18.794  16.097   3.760  1.00  0.00           H  
ATOM   3197  HE2 LYS X 107      15.832  15.717   3.341  1.00  0.00           H  
ATOM   3198  HE3 LYS X 107      16.693  14.756   4.540  1.00  0.00           H  
ATOM   3199  HZ1 LYS X 107      17.597  17.247   5.032  1.00  0.00           H  
ATOM   3200  HZ2 LYS X 107      16.331  16.488   5.873  1.00  0.00           H  
ATOM   3201  HZ3 LYS X 107      15.987  17.547   4.590  1.00  0.00           H  
ATOM   3202  N   LEU X 108      15.360  19.269   0.569  1.00  0.00           N  
ATOM   3203  CA  LEU X 108      14.285  19.018  -0.437  1.00  0.00           C  
ATOM   3204  C   LEU X 108      14.452  19.991  -1.615  1.00  0.00           C  
ATOM   3205  O   LEU X 108      14.016  19.726  -2.721  1.00  0.00           O  
ATOM   3206  CB  LEU X 108      12.906  19.198   0.210  1.00  0.00           C  
ATOM   3207  CG  LEU X 108      11.793  18.941  -0.820  1.00  0.00           C  
ATOM   3208  CD1 LEU X 108      11.878  17.499  -1.351  1.00  0.00           C  
ATOM   3209  CD2 LEU X 108      10.433  19.164  -0.150  1.00  0.00           C  
ATOM   3210  H   LEU X 108      15.152  19.749   1.398  1.00  0.00           H  
ATOM   3211  HA  LEU X 108      14.380  18.005  -0.801  1.00  0.00           H  
ATOM   3212  HB2 LEU X 108      12.803  18.495   1.026  1.00  0.00           H  
ATOM   3213  HB3 LEU X 108      12.816  20.204   0.590  1.00  0.00           H  
ATOM   3214  HG  LEU X 108      11.900  19.631  -1.645  1.00  0.00           H  
ATOM   3215 HD11 LEU X 108      10.907  17.183  -1.710  1.00  0.00           H  
ATOM   3216 HD12 LEU X 108      12.199  16.836  -0.561  1.00  0.00           H  
ATOM   3217 HD13 LEU X 108      12.586  17.457  -2.165  1.00  0.00           H  
ATOM   3218 HD21 LEU X 108      10.283  20.220   0.018  1.00  0.00           H  
ATOM   3219 HD22 LEU X 108      10.406  18.641   0.794  1.00  0.00           H  
ATOM   3220 HD23 LEU X 108       9.651  18.786  -0.792  1.00  0.00           H  
ATOM   3221  N   MET X 109      15.072  21.119  -1.393  1.00  0.00           N  
ATOM   3222  CA  MET X 109      15.249  22.096  -2.504  1.00  0.00           C  
ATOM   3223  C   MET X 109      16.058  21.467  -3.640  1.00  0.00           C  
ATOM   3224  O   MET X 109      15.946  21.873  -4.779  1.00  0.00           O  
ATOM   3225  CB  MET X 109      15.953  23.360  -1.999  1.00  0.00           C  
ATOM   3226  CG  MET X 109      15.023  24.123  -1.051  1.00  0.00           C  
ATOM   3227  SD  MET X 109      13.571  24.723  -1.963  1.00  0.00           S  
ATOM   3228  CE  MET X 109      12.291  24.029  -0.882  1.00  0.00           C  
ATOM   3229  H   MET X 109      15.420  21.325  -0.498  1.00  0.00           H  
ATOM   3230  HA  MET X 109      14.277  22.360  -2.887  1.00  0.00           H  
ATOM   3231  HB2 MET X 109      16.856  23.084  -1.475  1.00  0.00           H  
ATOM   3232  HB3 MET X 109      16.203  23.991  -2.838  1.00  0.00           H  
ATOM   3233  HG2 MET X 109      14.710  23.468  -0.255  1.00  0.00           H  
ATOM   3234  HG3 MET X 109      15.554  24.965  -0.631  1.00  0.00           H  
ATOM   3235  HE1 MET X 109      11.319  24.368  -1.211  1.00  0.00           H  
ATOM   3236  HE2 MET X 109      12.459  24.351   0.132  1.00  0.00           H  
ATOM   3237  HE3 MET X 109      12.334  22.949  -0.926  1.00  0.00           H  
ATOM   3238  N   PHE X 110      16.869  20.479  -3.360  1.00  0.00           N  
ATOM   3239  CA  PHE X 110      17.655  19.857  -4.461  1.00  0.00           C  
ATOM   3240  C   PHE X 110      16.670  19.439  -5.549  1.00  0.00           C  
ATOM   3241  O   PHE X 110      16.993  19.374  -6.718  1.00  0.00           O  
ATOM   3242  CB  PHE X 110      18.457  18.649  -3.925  1.00  0.00           C  
ATOM   3243  CG  PHE X 110      17.602  17.389  -3.825  1.00  0.00           C  
ATOM   3244  CD1 PHE X 110      16.340  17.428  -3.220  1.00  0.00           C  
ATOM   3245  CD2 PHE X 110      18.093  16.173  -4.323  1.00  0.00           C  
ATOM   3246  CE1 PHE X 110      15.572  16.264  -3.113  1.00  0.00           C  
ATOM   3247  CE2 PHE X 110      17.322  15.008  -4.218  1.00  0.00           C  
ATOM   3248  CZ  PHE X 110      16.061  15.055  -3.612  1.00  0.00           C  
ATOM   3249  H   PHE X 110      16.950  20.144  -2.445  1.00  0.00           H  
ATOM   3250  HA  PHE X 110      18.339  20.591  -4.866  1.00  0.00           H  
ATOM   3251  HB2 PHE X 110      19.288  18.460  -4.587  1.00  0.00           H  
ATOM   3252  HB3 PHE X 110      18.840  18.892  -2.944  1.00  0.00           H  
ATOM   3253  HD1 PHE X 110      15.955  18.351  -2.840  1.00  0.00           H  
ATOM   3254  HD2 PHE X 110      19.066  16.134  -4.791  1.00  0.00           H  
ATOM   3255  HE1 PHE X 110      14.599  16.301  -2.645  1.00  0.00           H  
ATOM   3256  HE2 PHE X 110      17.701  14.072  -4.604  1.00  0.00           H  
ATOM   3257  HZ  PHE X 110      15.461  14.162  -3.533  1.00  0.00           H  
ATOM   3258  N   LYS X 111      15.454  19.188  -5.156  1.00  0.00           N  
ATOM   3259  CA  LYS X 111      14.403  18.805  -6.131  1.00  0.00           C  
ATOM   3260  C   LYS X 111      14.001  20.035  -6.952  1.00  0.00           C  
ATOM   3261  O   LYS X 111      13.812  19.963  -8.150  1.00  0.00           O  
ATOM   3262  CB  LYS X 111      13.192  18.279  -5.349  1.00  0.00           C  
ATOM   3263  CG  LYS X 111      12.304  17.397  -6.248  1.00  0.00           C  
ATOM   3264  CD  LYS X 111      13.021  16.113  -6.733  1.00  0.00           C  
ATOM   3265  CE  LYS X 111      13.952  15.531  -5.663  1.00  0.00           C  
ATOM   3266  NZ  LYS X 111      14.353  14.152  -6.058  1.00  0.00           N1+
ATOM   3267  H   LYS X 111      15.225  19.273  -4.207  1.00  0.00           H  
ATOM   3268  HA  LYS X 111      14.782  18.049  -6.790  1.00  0.00           H  
ATOM   3269  HB2 LYS X 111      13.527  17.729  -4.489  1.00  0.00           H  
ATOM   3270  HB3 LYS X 111      12.605  19.119  -5.005  1.00  0.00           H  
ATOM   3271  HG2 LYS X 111      11.423  17.113  -5.695  1.00  0.00           H  
ATOM   3272  HG3 LYS X 111      12.007  17.977  -7.108  1.00  0.00           H  
ATOM   3273  HD2 LYS X 111      12.279  15.377  -6.977  1.00  0.00           H  
ATOM   3274  HD3 LYS X 111      13.591  16.332  -7.623  1.00  0.00           H  
ATOM   3275  HE2 LYS X 111      14.833  16.148  -5.577  1.00  0.00           H  
ATOM   3276  HE3 LYS X 111      13.439  15.495  -4.714  1.00  0.00           H  
ATOM   3277  HZ1 LYS X 111      14.953  14.194  -6.906  1.00  0.00           H  
ATOM   3278  HZ2 LYS X 111      13.502  13.589  -6.262  1.00  0.00           H  
ATOM   3279  HZ3 LYS X 111      14.884  13.709  -5.282  1.00  0.00           H  
ATOM   3280  N   THR X 112      13.866  21.163  -6.307  1.00  0.00           N  
ATOM   3281  CA  THR X 112      13.471  22.403  -7.039  1.00  0.00           C  
ATOM   3282  C   THR X 112      14.515  22.722  -8.110  1.00  0.00           C  
ATOM   3283  O   THR X 112      14.197  23.213  -9.174  1.00  0.00           O  
ATOM   3284  CB  THR X 112      13.371  23.574  -6.059  1.00  0.00           C  
ATOM   3285  CG2 THR X 112      12.332  23.257  -4.985  1.00  0.00           C  
ATOM   3286  OG1 THR X 112      14.635  23.790  -5.448  1.00  0.00           O  
ATOM   3287  H   THR X 112      14.020  21.193  -5.336  1.00  0.00           H  
ATOM   3288  HA  THR X 112      12.512  22.249  -7.512  1.00  0.00           H  
ATOM   3289  HB  THR X 112      13.071  24.464  -6.591  1.00  0.00           H  
ATOM   3290  HG1 THR X 112      14.487  23.949  -4.512  1.00  0.00           H  
ATOM   3291 HG21 THR X 112      11.355  23.178  -5.440  1.00  0.00           H  
ATOM   3292 HG22 THR X 112      12.323  24.047  -4.249  1.00  0.00           H  
ATOM   3293 HG23 THR X 112      12.582  22.321  -4.507  1.00  0.00           H  
ATOM   3294  N   GLU X 113      15.761  22.454  -7.833  1.00  0.00           N  
ATOM   3295  CA  GLU X 113      16.827  22.747  -8.832  1.00  0.00           C  
ATOM   3296  CB  GLU X 113      16.714  21.769 -10.006  1.00  0.00           C  
ATOM   3297  CG  GLU X 113      16.894  20.337  -9.496  1.00  0.00           C  
ATOM   3298  CD  GLU X 113      16.797  19.360 -10.670  1.00  0.00           C  
ATOM   3299  OE1 GLU X 113      15.686  19.043 -11.064  1.00  0.00           O  
ATOM   3300  OE2 GLU X 113      17.837  18.944 -11.155  1.00  0.00           O1-
ATOM   3301  H   GLU X 113      15.997  22.062  -6.966  1.00  0.00           H  
ATOM   3302  HA  GLU X 113      17.795  22.640  -8.366  1.00  0.00           H  
ATOM   3303  HB2 GLU X 113      15.741  21.868 -10.466  1.00  0.00           H  
ATOM   3304  HB3 GLU X 113      17.480  21.989 -10.734  1.00  0.00           H  
ATOM   3305  HG2 GLU X 113      17.861  20.242  -9.024  1.00  0.00           H  
ATOM   3306  HG3 GLU X 113      16.119  20.112  -8.779  1.00  0.00           H  
TER   
ATOM   3307  N   SER Y  92      -3.908  36.210 -38.332  1.00  0.00           N  
ATOM   3308  CA  SER Y  92      -3.811  36.351 -39.812  1.00  0.00           C  
ATOM   3309  C   SER Y  92      -3.013  35.179 -40.393  1.00  0.00           C  
ATOM   3310  O   SER Y  92      -3.516  34.413 -41.191  1.00  0.00           O  
ATOM   3311  CB  SER Y  92      -3.113  37.668 -40.154  1.00  0.00           C  
ATOM   3312  OG  SER Y  92      -2.624  37.609 -41.488  1.00  0.00           O  
ATOM   3313  HA  SER Y  92      -4.804  36.352 -40.237  1.00  0.00           H  
ATOM   3314  HB2 SER Y  92      -3.815  38.482 -40.071  1.00  0.00           H  
ATOM   3315  HB3 SER Y  92      -2.294  37.830 -39.465  1.00  0.00           H  
ATOM   3316  HG  SER Y  92      -3.375  37.683 -42.083  1.00  0.00           H  
ATOM   3317  H1  SER Y  92      -3.891  35.202 -38.077  1.00  0.00           H  
ATOM   3318  H2  SER Y  92      -4.798  36.637 -38.001  1.00  0.00           H  
ATOM   3319  H3  SER Y  92      -3.104  36.692 -37.883  1.00  0.00           H  
ATOM   3320  N   HIS Y  93      -1.773  35.028 -40.004  1.00  0.00           N  
ATOM   3321  CA  HIS Y  93      -0.947  33.902 -40.541  1.00  0.00           C  
ATOM   3322  C   HIS Y  93      -1.108  32.668 -39.647  1.00  0.00           C  
ATOM   3323  O   HIS Y  93      -0.509  31.639 -39.883  1.00  0.00           O  
ATOM   3324  CB  HIS Y  93       0.529  34.314 -40.578  1.00  0.00           C  
ATOM   3325  CG  HIS Y  93       0.957  34.811 -39.224  1.00  0.00           C  
ATOM   3326  CD2 HIS Y  93       1.456  34.163 -38.119  1.00  0.00           C  
ATOM   3327  ND1 HIS Y  93       0.901  36.154 -38.883  1.00  0.00           N  
ATOM   3328  CE1 HIS Y  93       1.355  36.272 -37.622  1.00  0.00           C  
ATOM   3329  NE2 HIS Y  93       1.706  35.090 -37.114  1.00  0.00           N  
ATOM   3330  H   HIS Y  93      -1.382  35.657 -39.360  1.00  0.00           H  
ATOM   3331  HA  HIS Y  93      -1.272  33.660 -41.544  1.00  0.00           H  
ATOM   3332  HB2 HIS Y  93       1.133  33.461 -40.853  1.00  0.00           H  
ATOM   3333  HB3 HIS Y  93       0.666  35.099 -41.307  1.00  0.00           H  
ATOM   3334  HD1 HIS Y  93       0.595  36.885 -39.458  1.00  0.00           H  
ATOM   3335  HD2 HIS Y  93       1.624  33.099 -38.043  1.00  0.00           H  
ATOM   3336  HE1 HIS Y  93       1.424  37.208 -37.087  1.00  0.00           H  
ATOM   3337  HE2 HIS Y  93       2.070  34.913 -36.221  1.00  0.00           H  
ATOM   3338  N   LEU Y  94      -1.909  32.764 -38.623  1.00  0.00           N  
ATOM   3339  CA  LEU Y  94      -2.102  31.597 -37.714  1.00  0.00           C  
ATOM   3340  C   LEU Y  94      -2.882  30.503 -38.448  1.00  0.00           C  
ATOM   3341  O   LEU Y  94      -3.752  30.783 -39.248  1.00  0.00           O  
ATOM   3342  CB  LEU Y  94      -2.888  32.042 -36.476  1.00  0.00           C  
ATOM   3343  CG  LEU Y  94      -1.979  32.847 -35.538  1.00  0.00           C  
ATOM   3344  CD1 LEU Y  94      -1.635  34.202 -36.169  1.00  0.00           C  
ATOM   3345  CD2 LEU Y  94      -2.704  33.076 -34.209  1.00  0.00           C  
ATOM   3346  H   LEU Y  94      -2.381  33.605 -38.448  1.00  0.00           H  
ATOM   3347  HA  LEU Y  94      -1.139  31.209 -37.415  1.00  0.00           H  
ATOM   3348  HB2 LEU Y  94      -3.724  32.654 -36.783  1.00  0.00           H  
ATOM   3349  HB3 LEU Y  94      -3.257  31.171 -35.953  1.00  0.00           H  
ATOM   3350  HG  LEU Y  94      -1.068  32.295 -35.358  1.00  0.00           H  
ATOM   3351 HD11 LEU Y  94      -0.879  34.065 -36.926  1.00  0.00           H  
ATOM   3352 HD12 LEU Y  94      -1.260  34.869 -35.408  1.00  0.00           H  
ATOM   3353 HD13 LEU Y  94      -2.520  34.629 -36.616  1.00  0.00           H  
ATOM   3354 HD21 LEU Y  94      -3.646  33.570 -34.393  1.00  0.00           H  
ATOM   3355 HD22 LEU Y  94      -2.092  33.692 -33.568  1.00  0.00           H  
ATOM   3356 HD23 LEU Y  94      -2.883  32.124 -33.729  1.00  0.00           H  
ATOM   3357  N   LYS Y  95      -2.567  29.256 -38.190  1.00  0.00           N  
ATOM   3358  CA  LYS Y  95      -3.278  28.133 -38.882  1.00  0.00           C  
ATOM   3359  C   LYS Y  95      -4.281  27.488 -37.920  1.00  0.00           C  
ATOM   3360  O   LYS Y  95      -3.908  26.887 -36.931  1.00  0.00           O  
ATOM   3361  CB  LYS Y  95      -2.245  27.089 -39.301  1.00  0.00           C  
ATOM   3362  CG  LYS Y  95      -1.238  27.738 -40.250  1.00  0.00           C  
ATOM   3363  CD  LYS Y  95      -0.195  26.707 -40.680  1.00  0.00           C  
ATOM   3364  CE  LYS Y  95       0.816  27.376 -41.611  1.00  0.00           C  
ATOM   3365  NZ  LYS Y  95       1.961  26.451 -41.846  1.00  0.00           N1+
ATOM   3366  H   LYS Y  95      -1.855  29.058 -37.547  1.00  0.00           H  
ATOM   3367  HA  LYS Y  95      -3.797  28.499 -39.758  1.00  0.00           H  
ATOM   3368  HB2 LYS Y  95      -1.733  26.714 -38.426  1.00  0.00           H  
ATOM   3369  HB3 LYS Y  95      -2.743  26.275 -39.808  1.00  0.00           H  
ATOM   3370  HG2 LYS Y  95      -1.757  28.108 -41.123  1.00  0.00           H  
ATOM   3371  HG3 LYS Y  95      -0.746  28.558 -39.750  1.00  0.00           H  
ATOM   3372  HD2 LYS Y  95       0.313  26.322 -39.808  1.00  0.00           H  
ATOM   3373  HD3 LYS Y  95      -0.682  25.897 -41.203  1.00  0.00           H  
ATOM   3374  HE2 LYS Y  95       0.342  27.610 -42.552  1.00  0.00           H  
ATOM   3375  HE3 LYS Y  95       1.177  28.287 -41.152  1.00  0.00           H  
ATOM   3376  HZ1 LYS Y  95       2.089  26.308 -42.867  1.00  0.00           H  
ATOM   3377  HZ2 LYS Y  95       1.765  25.537 -41.388  1.00  0.00           H  
ATOM   3378  HZ3 LYS Y  95       2.827  26.862 -41.444  1.00  0.00           H  
ATOM   3379  N   SER Y  96      -5.550  27.606 -38.202  1.00  0.00           N  
ATOM   3380  CA  SER Y  96      -6.576  26.998 -37.305  1.00  0.00           C  
ATOM   3381  C   SER Y  96      -6.401  25.474 -37.267  1.00  0.00           C  
ATOM   3382  O   SER Y  96      -6.540  24.852 -36.233  1.00  0.00           O  
ATOM   3383  CB  SER Y  96      -7.971  27.340 -37.823  1.00  0.00           C  
ATOM   3384  OG  SER Y  96      -8.129  28.753 -37.842  1.00  0.00           O  
ATOM   3385  H   SER Y  96      -5.830  28.095 -39.004  1.00  0.00           H  
ATOM   3386  HA  SER Y  96      -6.458  27.393 -36.307  1.00  0.00           H  
ATOM   3387  HB2 SER Y  96      -8.099  26.951 -38.819  1.00  0.00           H  
ATOM   3388  HB3 SER Y  96      -8.710  26.899 -37.168  1.00  0.00           H  
ATOM   3389  HG  SER Y  96      -9.055  28.951 -37.684  1.00  0.00           H  
ATOM   3390  N   LYS Y  97      -6.110  24.869 -38.392  1.00  0.00           N  
ATOM   3391  CA  LYS Y  97      -5.932  23.384 -38.436  1.00  0.00           C  
ATOM   3392  C   LYS Y  97      -7.182  22.689 -37.886  1.00  0.00           C  
ATOM   3393  O   LYS Y  97      -7.097  21.813 -37.047  1.00  0.00           O  
ATOM   3394  CB  LYS Y  97      -4.709  22.969 -37.610  1.00  0.00           C  
ATOM   3395  CG  LYS Y  97      -3.437  23.504 -38.278  1.00  0.00           C  
ATOM   3396  CD  LYS Y  97      -2.195  23.097 -37.462  1.00  0.00           C  
ATOM   3397  CE  LYS Y  97      -1.742  21.684 -37.855  1.00  0.00           C  
ATOM   3398  NZ  LYS Y  97      -1.390  21.659 -39.303  1.00  0.00           N1+
ATOM   3399  H   LYS Y  97      -6.013  25.394 -39.214  1.00  0.00           H  
ATOM   3400  HA  LYS Y  97      -5.785  23.080 -39.463  1.00  0.00           H  
ATOM   3401  HB2 LYS Y  97      -4.789  23.374 -36.613  1.00  0.00           H  
ATOM   3402  HB3 LYS Y  97      -4.662  21.893 -37.558  1.00  0.00           H  
ATOM   3403  HG2 LYS Y  97      -3.362  23.104 -39.280  1.00  0.00           H  
ATOM   3404  HG3 LYS Y  97      -3.491  24.581 -38.328  1.00  0.00           H  
ATOM   3405  HD2 LYS Y  97      -1.394  23.795 -37.658  1.00  0.00           H  
ATOM   3406  HD3 LYS Y  97      -2.432  23.115 -36.407  1.00  0.00           H  
ATOM   3407  HE2 LYS Y  97      -0.875  21.409 -37.272  1.00  0.00           H  
ATOM   3408  HE3 LYS Y  97      -2.537  20.980 -37.666  1.00  0.00           H  
ATOM   3409  HZ1 LYS Y  97      -0.360  21.569 -39.409  1.00  0.00           H  
ATOM   3410  HZ2 LYS Y  97      -1.709  22.543 -39.751  1.00  0.00           H  
ATOM   3411  HZ3 LYS Y  97      -1.856  20.850 -39.760  1.00  0.00           H  
ATOM   3412  N   LYS Y  98      -8.340  23.068 -38.353  1.00  0.00           N  
ATOM   3413  CA  LYS Y  98      -9.595  22.428 -37.859  1.00  0.00           C  
ATOM   3414  C   LYS Y  98      -9.684  20.994 -38.387  1.00  0.00           C  
ATOM   3415  O   LYS Y  98      -9.156  20.675 -39.433  1.00  0.00           O  
ATOM   3416  CB  LYS Y  98     -10.804  23.214 -38.365  1.00  0.00           C  
ATOM   3417  CG  LYS Y  98     -10.858  24.577 -37.669  1.00  0.00           C  
ATOM   3418  CD  LYS Y  98     -12.164  25.300 -38.021  1.00  0.00           C  
ATOM   3419  CE  LYS Y  98     -12.077  25.892 -39.433  1.00  0.00           C  
ATOM   3420  NZ  LYS Y  98     -13.292  26.712 -39.701  1.00  0.00           N1+
ATOM   3421  H   LYS Y  98      -8.386  23.775 -39.030  1.00  0.00           H  
ATOM   3422  HA  LYS Y  98      -9.597  22.418 -36.779  1.00  0.00           H  
ATOM   3423  HB2 LYS Y  98     -10.712  23.353 -39.431  1.00  0.00           H  
ATOM   3424  HB3 LYS Y  98     -11.706  22.663 -38.149  1.00  0.00           H  
ATOM   3425  HG2 LYS Y  98     -10.803  24.434 -36.599  1.00  0.00           H  
ATOM   3426  HG3 LYS Y  98     -10.021  25.174 -37.994  1.00  0.00           H  
ATOM   3427  HD2 LYS Y  98     -12.987  24.601 -37.975  1.00  0.00           H  
ATOM   3428  HD3 LYS Y  98     -12.333  26.096 -37.313  1.00  0.00           H  
ATOM   3429  HE2 LYS Y  98     -11.199  26.516 -39.510  1.00  0.00           H  
ATOM   3430  HE3 LYS Y  98     -12.018  25.096 -40.158  1.00  0.00           H  
ATOM   3431  HZ1 LYS Y  98     -13.043  27.508 -40.322  1.00  0.00           H  
ATOM   3432  HZ2 LYS Y  98     -13.668  27.077 -38.802  1.00  0.00           H  
ATOM   3433  HZ3 LYS Y  98     -14.012  26.124 -40.166  1.00  0.00           H  
ATOM   3434  N   GLY Y  99     -10.356  20.127 -37.674  1.00  0.00           N  
ATOM   3435  CA  GLY Y  99     -10.489  18.713 -38.137  1.00  0.00           C  
ATOM   3436  C   GLY Y  99      -9.318  17.886 -37.608  1.00  0.00           C  
ATOM   3437  O   GLY Y  99      -8.723  18.215 -36.602  1.00  0.00           O  
ATOM   3438  H   GLY Y  99     -10.779  20.408 -36.836  1.00  0.00           H  
ATOM   3439  HA2 GLY Y  99     -11.416  18.301 -37.766  1.00  0.00           H  
ATOM   3440  HA3 GLY Y  99     -10.488  18.681 -39.218  1.00  0.00           H  
ATOM   3441  N   GLN Y 100      -8.992  16.813 -38.283  1.00  0.00           N  
ATOM   3442  CA  GLN Y 100      -7.859  15.947 -37.839  1.00  0.00           C  
ATOM   3443  C   GLN Y 100      -8.098  15.457 -36.408  1.00  0.00           C  
ATOM   3444  O   GLN Y 100      -8.149  16.231 -35.472  1.00  0.00           O  
ATOM   3445  CB  GLN Y 100      -6.546  16.734 -37.911  1.00  0.00           C  
ATOM   3446  CG  GLN Y 100      -6.261  17.103 -39.368  1.00  0.00           C  
ATOM   3447  CD  GLN Y 100      -4.953  17.890 -39.450  1.00  0.00           C  
ATOM   3448  NE2 GLN Y 100      -4.114  17.844 -38.453  1.00  0.00           N  
ATOM   3449  OE1 GLN Y 100      -4.696  18.560 -40.431  1.00  0.00           O  
ATOM   3450  H   GLN Y 100      -9.495  16.577 -39.089  1.00  0.00           H  
ATOM   3451  HA  GLN Y 100      -7.793  15.091 -38.497  1.00  0.00           H  
ATOM   3452  HB2 GLN Y 100      -6.622  17.632 -37.319  1.00  0.00           H  
ATOM   3453  HB3 GLN Y 100      -5.740  16.122 -37.535  1.00  0.00           H  
ATOM   3454  HG2 GLN Y 100      -6.178  16.201 -39.956  1.00  0.00           H  
ATOM   3455  HG3 GLN Y 100      -7.069  17.709 -39.750  1.00  0.00           H  
ATOM   3456 HE21 GLN Y 100      -4.325  17.309 -37.660  1.00  0.00           H  
ATOM   3457 HE22 GLN Y 100      -3.273  18.346 -38.497  1.00  0.00           H  
ATOM   3458  N   SER Y 101      -8.244  14.171 -36.234  1.00  0.00           N  
ATOM   3459  CA  SER Y 101      -8.479  13.617 -34.870  1.00  0.00           C  
ATOM   3460  C   SER Y 101      -7.347  14.057 -33.941  1.00  0.00           C  
ATOM   3461  O   SER Y 101      -7.539  14.220 -32.753  1.00  0.00           O  
ATOM   3462  CB  SER Y 101      -8.513  12.090 -34.936  1.00  0.00           C  
ATOM   3463  OG  SER Y 101      -9.566  11.680 -35.800  1.00  0.00           O  
ATOM   3464  H   SER Y 101      -8.197  13.567 -37.005  1.00  0.00           H  
ATOM   3465  HA  SER Y 101      -9.421  13.983 -34.490  1.00  0.00           H  
ATOM   3466  HB2 SER Y 101      -7.576  11.724 -35.319  1.00  0.00           H  
ATOM   3467  HB3 SER Y 101      -8.673  11.694 -33.940  1.00  0.00           H  
ATOM   3468  HG  SER Y 101      -9.175  11.388 -36.627  1.00  0.00           H  
ATOM   3469  N   THR Y 102      -6.168  14.244 -34.479  1.00  0.00           N  
ATOM   3470  CA  THR Y 102      -5.003  14.671 -33.644  1.00  0.00           C  
ATOM   3471  C   THR Y 102      -5.441  15.736 -32.635  1.00  0.00           C  
ATOM   3472  O   THR Y 102      -4.835  15.909 -31.599  1.00  0.00           O  
ATOM   3473  CB  THR Y 102      -3.916  15.253 -34.553  1.00  0.00           C  
ATOM   3474  CG2 THR Y 102      -2.593  15.365 -33.785  1.00  0.00           C  
ATOM   3475  OG1 THR Y 102      -3.740  14.401 -35.676  1.00  0.00           O  
ATOM   3476  H   THR Y 102      -6.046  14.100 -35.441  1.00  0.00           H  
ATOM   3477  HA  THR Y 102      -4.608  13.817 -33.115  1.00  0.00           H  
ATOM   3478  HB  THR Y 102      -4.217  16.234 -34.890  1.00  0.00           H  
ATOM   3479  HG1 THR Y 102      -3.794  13.493 -35.370  1.00  0.00           H  
ATOM   3480 HG21 THR Y 102      -2.082  14.413 -33.810  1.00  0.00           H  
ATOM   3481 HG22 THR Y 102      -2.788  15.641 -32.758  1.00  0.00           H  
ATOM   3482 HG23 THR Y 102      -1.971  16.118 -34.246  1.00  0.00           H  
ATOM   3483  N   SER Y 103      -6.491  16.446 -32.931  1.00  0.00           N  
ATOM   3484  CA  SER Y 103      -6.976  17.498 -31.994  1.00  0.00           C  
ATOM   3485  C   SER Y 103      -7.043  16.928 -30.575  1.00  0.00           C  
ATOM   3486  O   SER Y 103      -6.946  17.649 -29.600  1.00  0.00           O  
ATOM   3487  CB  SER Y 103      -8.374  17.933 -32.419  1.00  0.00           C  
ATOM   3488  OG  SER Y 103      -8.733  19.117 -31.719  1.00  0.00           O  
ATOM   3489  H   SER Y 103      -6.966  16.287 -33.774  1.00  0.00           H  
ATOM   3490  HA  SER Y 103      -6.308  18.346 -32.017  1.00  0.00           H  
ATOM   3491  HB2 SER Y 103      -8.387  18.126 -33.477  1.00  0.00           H  
ATOM   3492  HB3 SER Y 103      -9.076  17.139 -32.191  1.00  0.00           H  
ATOM   3493  HG  SER Y 103      -8.135  19.816 -31.994  1.00  0.00           H  
ATOM   3494  N   ARG Y 104      -7.212  15.640 -30.452  1.00  0.00           N  
ATOM   3495  CA  ARG Y 104      -7.291  15.020 -29.098  1.00  0.00           C  
ATOM   3496  C   ARG Y 104      -6.163  15.568 -28.217  1.00  0.00           C  
ATOM   3497  O   ARG Y 104      -6.306  15.705 -27.013  1.00  0.00           O  
ATOM   3498  CB  ARG Y 104      -7.133  13.500 -29.224  1.00  0.00           C  
ATOM   3499  CG  ARG Y 104      -5.983  13.168 -30.207  1.00  0.00           C  
ATOM   3500  CD  ARG Y 104      -5.168  11.984 -29.686  1.00  0.00           C  
ATOM   3501  NE  ARG Y 104      -4.466  12.398 -28.436  1.00  0.00           N  
ATOM   3502  CZ  ARG Y 104      -3.918  11.505 -27.661  1.00  0.00           C  
ATOM   3503  NH1 ARG Y 104      -3.955  10.246 -27.988  1.00  0.00           N1+
ATOM   3504  NH2 ARG Y 104      -3.329  11.875 -26.557  1.00  0.00           N  
ATOM   3505  H   ARG Y 104      -7.291  15.079 -31.252  1.00  0.00           H  
ATOM   3506  HA  ARG Y 104      -8.247  15.247 -28.653  1.00  0.00           H  
ATOM   3507  HB2 ARG Y 104      -6.920  13.085 -28.245  1.00  0.00           H  
ATOM   3508  HB3 ARG Y 104      -8.057  13.075 -29.593  1.00  0.00           H  
ATOM   3509  HG2 ARG Y 104      -6.393  12.914 -31.174  1.00  0.00           H  
ATOM   3510  HG3 ARG Y 104      -5.328  14.020 -30.314  1.00  0.00           H  
ATOM   3511  HD2 ARG Y 104      -5.827  11.157 -29.475  1.00  0.00           H  
ATOM   3512  HD3 ARG Y 104      -4.445  11.691 -30.431  1.00  0.00           H  
ATOM   3513  HE  ARG Y 104      -4.425  13.347 -28.192  1.00  0.00           H  
ATOM   3514 HH11 ARG Y 104      -4.404   9.963 -28.836  1.00  0.00           H  
ATOM   3515 HH12 ARG Y 104      -3.534   9.562 -27.393  1.00  0.00           H  
ATOM   3516 HH21 ARG Y 104      -3.299  12.844 -26.307  1.00  0.00           H  
ATOM   3517 HH22 ARG Y 104      -2.909  11.192 -25.960  1.00  0.00           H  
ATOM   3518  N   HIS Y 105      -5.037  15.876 -28.803  1.00  0.00           N  
ATOM   3519  CA  HIS Y 105      -3.907  16.406 -27.994  1.00  0.00           C  
ATOM   3520  C   HIS Y 105      -4.349  17.700 -27.312  1.00  0.00           C  
ATOM   3521  O   HIS Y 105      -4.031  17.952 -26.170  1.00  0.00           O  
ATOM   3522  CB  HIS Y 105      -2.701  16.683 -28.903  1.00  0.00           C  
ATOM   3523  CG  HIS Y 105      -2.978  17.878 -29.780  1.00  0.00           C  
ATOM   3524  CD2 HIS Y 105      -2.909  19.227 -29.533  1.00  0.00           C  
ATOM   3525  ND1 HIS Y 105      -3.391  17.755 -31.099  1.00  0.00           N  
ATOM   3526  CE1 HIS Y 105      -3.554  18.997 -31.591  1.00  0.00           C  
ATOM   3527  NE2 HIS Y 105      -3.272  19.927 -30.678  1.00  0.00           N  
ATOM   3528  H   HIS Y 105      -4.937  15.758 -29.771  1.00  0.00           H  
ATOM   3529  HA  HIS Y 105      -3.633  15.681 -27.244  1.00  0.00           H  
ATOM   3530  HB2 HIS Y 105      -1.830  16.877 -28.295  1.00  0.00           H  
ATOM   3531  HB3 HIS Y 105      -2.519  15.819 -29.526  1.00  0.00           H  
ATOM   3532  HD1 HIS Y 105      -3.535  16.915 -31.584  1.00  0.00           H  
ATOM   3533  HD2 HIS Y 105      -2.622  19.675 -28.594  1.00  0.00           H  
ATOM   3534  HE1 HIS Y 105      -3.879  19.214 -32.598  1.00  0.00           H  
ATOM   3535  HE2 HIS Y 105      -3.308  20.900 -30.791  1.00  0.00           H  
ATOM   3536  N   LYS Y 106      -5.084  18.520 -28.012  1.00  0.00           N  
ATOM   3537  CA  LYS Y 106      -5.550  19.800 -27.416  1.00  0.00           C  
ATOM   3538  C   LYS Y 106      -6.400  19.506 -26.179  1.00  0.00           C  
ATOM   3539  O   LYS Y 106      -6.425  20.275 -25.240  1.00  0.00           O  
ATOM   3540  CB  LYS Y 106      -6.374  20.586 -28.436  1.00  0.00           C  
ATOM   3541  CG  LYS Y 106      -6.755  21.938 -27.831  1.00  0.00           C  
ATOM   3542  CD  LYS Y 106      -7.547  22.762 -28.844  1.00  0.00           C  
ATOM   3543  CE  LYS Y 106      -7.911  24.106 -28.213  1.00  0.00           C  
ATOM   3544  NZ  LYS Y 106      -8.976  24.763 -29.022  1.00  0.00           N1+
ATOM   3545  H   LYS Y 106      -5.328  18.294 -28.933  1.00  0.00           H  
ATOM   3546  HA  LYS Y 106      -4.690  20.386 -27.123  1.00  0.00           H  
ATOM   3547  HB2 LYS Y 106      -5.788  20.741 -29.332  1.00  0.00           H  
ATOM   3548  HB3 LYS Y 106      -7.270  20.036 -28.679  1.00  0.00           H  
ATOM   3549  HG2 LYS Y 106      -7.361  21.781 -26.951  1.00  0.00           H  
ATOM   3550  HG3 LYS Y 106      -5.858  22.474 -27.557  1.00  0.00           H  
ATOM   3551  HD2 LYS Y 106      -6.943  22.927 -29.726  1.00  0.00           H  
ATOM   3552  HD3 LYS Y 106      -8.449  22.236 -29.116  1.00  0.00           H  
ATOM   3553  HE2 LYS Y 106      -8.267  23.947 -27.205  1.00  0.00           H  
ATOM   3554  HE3 LYS Y 106      -7.035  24.738 -28.189  1.00  0.00           H  
ATOM   3555  HZ1 LYS Y 106      -8.668  24.831 -30.012  1.00  0.00           H  
ATOM   3556  HZ2 LYS Y 106      -9.156  25.717 -28.647  1.00  0.00           H  
ATOM   3557  HZ3 LYS Y 106      -9.848  24.199 -28.971  1.00  0.00           H  
ATOM   3558  N   LYS Y 107      -7.102  18.408 -26.164  1.00  0.00           N  
ATOM   3559  CA  LYS Y 107      -7.939  18.101 -24.974  1.00  0.00           C  
ATOM   3560  C   LYS Y 107      -7.035  18.006 -23.745  1.00  0.00           C  
ATOM   3561  O   LYS Y 107      -7.373  18.480 -22.679  1.00  0.00           O  
ATOM   3562  CB  LYS Y 107      -8.668  16.770 -25.181  1.00  0.00           C  
ATOM   3563  CG  LYS Y 107      -9.528  16.464 -23.951  1.00  0.00           C  
ATOM   3564  CD  LYS Y 107     -10.474  15.295 -24.252  1.00  0.00           C  
ATOM   3565  CE  LYS Y 107      -9.667  14.024 -24.542  1.00  0.00           C  
ATOM   3566  NZ  LYS Y 107      -9.198  14.044 -25.957  1.00  0.00           N1+
ATOM   3567  H   LYS Y 107      -7.079  17.792 -26.927  1.00  0.00           H  
ATOM   3568  HA  LYS Y 107      -8.663  18.892 -24.830  1.00  0.00           H  
ATOM   3569  HB2 LYS Y 107      -9.299  16.836 -26.056  1.00  0.00           H  
ATOM   3570  HB3 LYS Y 107      -7.942  15.984 -25.316  1.00  0.00           H  
ATOM   3571  HG2 LYS Y 107      -8.886  16.202 -23.122  1.00  0.00           H  
ATOM   3572  HG3 LYS Y 107     -10.108  17.336 -23.694  1.00  0.00           H  
ATOM   3573  HD2 LYS Y 107     -11.115  15.125 -23.400  1.00  0.00           H  
ATOM   3574  HD3 LYS Y 107     -11.079  15.536 -25.113  1.00  0.00           H  
ATOM   3575  HE2 LYS Y 107      -8.814  13.974 -23.880  1.00  0.00           H  
ATOM   3576  HE3 LYS Y 107     -10.294  13.157 -24.385  1.00  0.00           H  
ATOM   3577  HZ1 LYS Y 107      -9.622  13.249 -26.475  1.00  0.00           H  
ATOM   3578  HZ2 LYS Y 107      -8.161  13.961 -25.979  1.00  0.00           H  
ATOM   3579  HZ3 LYS Y 107      -9.485  14.938 -26.404  1.00  0.00           H  
ATOM   3580  N   LEU Y 108      -5.880  17.415 -23.886  1.00  0.00           N  
ATOM   3581  CA  LEU Y 108      -4.948  17.312 -22.723  1.00  0.00           C  
ATOM   3582  C   LEU Y 108      -4.291  18.680 -22.475  1.00  0.00           C  
ATOM   3583  O   LEU Y 108      -3.859  18.985 -21.378  1.00  0.00           O  
ATOM   3584  CB  LEU Y 108      -3.874  16.258 -23.008  1.00  0.00           C  
ATOM   3585  CG  LEU Y 108      -2.911  16.137 -21.814  1.00  0.00           C  
ATOM   3586  CD1 LEU Y 108      -3.681  15.710 -20.549  1.00  0.00           C  
ATOM   3587  CD2 LEU Y 108      -1.836  15.090 -22.145  1.00  0.00           C  
ATOM   3588  H   LEU Y 108      -5.620  17.049 -24.757  1.00  0.00           H  
ATOM   3589  HA  LEU Y 108      -5.510  17.025 -21.847  1.00  0.00           H  
ATOM   3590  HB2 LEU Y 108      -4.349  15.304 -23.182  1.00  0.00           H  
ATOM   3591  HB3 LEU Y 108      -3.316  16.546 -23.886  1.00  0.00           H  
ATOM   3592  HG  LEU Y 108      -2.435  17.090 -21.636  1.00  0.00           H  
ATOM   3593 HD11 LEU Y 108      -3.013  15.200 -19.869  1.00  0.00           H  
ATOM   3594 HD12 LEU Y 108      -4.490  15.046 -20.819  1.00  0.00           H  
ATOM   3595 HD13 LEU Y 108      -4.083  16.586 -20.061  1.00  0.00           H  
ATOM   3596 HD21 LEU Y 108      -1.368  14.755 -21.232  1.00  0.00           H  
ATOM   3597 HD22 LEU Y 108      -1.092  15.531 -22.790  1.00  0.00           H  
ATOM   3598 HD23 LEU Y 108      -2.291  14.247 -22.645  1.00  0.00           H  
ATOM   3599  N   MET Y 109      -4.203  19.506 -23.481  1.00  0.00           N  
ATOM   3600  CA  MET Y 109      -3.567  20.840 -23.292  1.00  0.00           C  
ATOM   3601  C   MET Y 109      -4.328  21.645 -22.238  1.00  0.00           C  
ATOM   3602  O   MET Y 109      -3.774  22.524 -21.608  1.00  0.00           O  
ATOM   3603  CB  MET Y 109      -3.534  21.611 -24.616  1.00  0.00           C  
ATOM   3604  CG  MET Y 109      -2.563  20.927 -25.583  1.00  0.00           C  
ATOM   3605  SD  MET Y 109      -0.870  21.045 -24.938  1.00  0.00           S  
ATOM   3606  CE  MET Y 109      -0.426  19.293 -25.071  1.00  0.00           C  
ATOM   3607  H   MET Y 109      -4.555  19.252 -24.362  1.00  0.00           H  
ATOM   3608  HA  MET Y 109      -2.559  20.694 -22.942  1.00  0.00           H  
ATOM   3609  HB2 MET Y 109      -4.522  21.631 -25.048  1.00  0.00           H  
ATOM   3610  HB3 MET Y 109      -3.202  22.622 -24.434  1.00  0.00           H  
ATOM   3611  HG2 MET Y 109      -2.840  19.892 -25.692  1.00  0.00           H  
ATOM   3612  HG3 MET Y 109      -2.615  21.414 -26.546  1.00  0.00           H  
ATOM   3613  HE1 MET Y 109      -1.050  18.712 -24.406  1.00  0.00           H  
ATOM   3614  HE2 MET Y 109       0.608  19.160 -24.797  1.00  0.00           H  
ATOM   3615  HE3 MET Y 109      -0.570  18.962 -26.090  1.00  0.00           H  
ATOM   3616  N   PHE Y 110      -5.588  21.365 -22.026  1.00  0.00           N  
ATOM   3617  CA  PHE Y 110      -6.335  22.141 -20.998  1.00  0.00           C  
ATOM   3618  C   PHE Y 110      -5.549  22.051 -19.692  1.00  0.00           C  
ATOM   3619  O   PHE Y 110      -5.601  22.926 -18.850  1.00  0.00           O  
ATOM   3620  CB  PHE Y 110      -7.764  21.575 -20.841  1.00  0.00           C  
ATOM   3621  CG  PHE Y 110      -7.801  20.346 -19.939  1.00  0.00           C  
ATOM   3622  CD1 PHE Y 110      -6.893  19.294 -20.123  1.00  0.00           C  
ATOM   3623  CD2 PHE Y 110      -8.769  20.253 -18.928  1.00  0.00           C  
ATOM   3624  CE1 PHE Y 110      -6.950  18.162 -19.304  1.00  0.00           C  
ATOM   3625  CE2 PHE Y 110      -8.823  19.120 -18.107  1.00  0.00           C  
ATOM   3626  CZ  PHE Y 110      -7.913  18.074 -18.296  1.00  0.00           C  
ATOM   3627  H   PHE Y 110      -6.031  20.650 -22.524  1.00  0.00           H  
ATOM   3628  HA  PHE Y 110      -6.389  23.175 -21.309  1.00  0.00           H  
ATOM   3629  HB2 PHE Y 110      -8.398  22.340 -20.419  1.00  0.00           H  
ATOM   3630  HB3 PHE Y 110      -8.142  21.307 -21.817  1.00  0.00           H  
ATOM   3631  HD1 PHE Y 110      -6.149  19.356 -20.888  1.00  0.00           H  
ATOM   3632  HD2 PHE Y 110      -9.472  21.059 -18.780  1.00  0.00           H  
ATOM   3633  HE1 PHE Y 110      -6.247  17.355 -19.450  1.00  0.00           H  
ATOM   3634  HE2 PHE Y 110      -9.568  19.053 -17.328  1.00  0.00           H  
ATOM   3635  HZ  PHE Y 110      -7.949  17.200 -17.663  1.00  0.00           H  
ATOM   3636  N   LYS Y 111      -4.797  20.999 -19.547  1.00  0.00           N  
ATOM   3637  CA  LYS Y 111      -3.960  20.818 -18.333  1.00  0.00           C  
ATOM   3638  C   LYS Y 111      -2.781  21.797 -18.384  1.00  0.00           C  
ATOM   3639  O   LYS Y 111      -2.421  22.407 -17.397  1.00  0.00           O  
ATOM   3640  CB  LYS Y 111      -3.444  19.374 -18.328  1.00  0.00           C  
ATOM   3641  CG  LYS Y 111      -3.026  18.935 -16.912  1.00  0.00           C  
ATOM   3642  CD  LYS Y 111      -4.210  18.894 -15.911  1.00  0.00           C  
ATOM   3643  CE  LYS Y 111      -5.516  18.436 -16.572  1.00  0.00           C  
ATOM   3644  NZ  LYS Y 111      -6.524  18.138 -15.514  1.00  0.00           N1+
ATOM   3645  H   LYS Y 111      -4.765  20.327 -20.259  1.00  0.00           H  
ATOM   3646  HA  LYS Y 111      -4.546  21.011 -17.455  1.00  0.00           H  
ATOM   3647  HB2 LYS Y 111      -4.202  18.719 -18.718  1.00  0.00           H  
ATOM   3648  HB3 LYS Y 111      -2.580  19.312 -18.976  1.00  0.00           H  
ATOM   3649  HG2 LYS Y 111      -2.594  17.948 -16.976  1.00  0.00           H  
ATOM   3650  HG3 LYS Y 111      -2.277  19.621 -16.542  1.00  0.00           H  
ATOM   3651  HD2 LYS Y 111      -3.968  18.200 -15.123  1.00  0.00           H  
ATOM   3652  HD3 LYS Y 111      -4.351  19.873 -15.481  1.00  0.00           H  
ATOM   3653  HE2 LYS Y 111      -5.891  19.219 -17.211  1.00  0.00           H  
ATOM   3654  HE3 LYS Y 111      -5.338  17.543 -17.154  1.00  0.00           H  
ATOM   3655  HZ1 LYS Y 111      -7.459  18.472 -15.821  1.00  0.00           H  
ATOM   3656  HZ2 LYS Y 111      -6.254  18.620 -14.631  1.00  0.00           H  
ATOM   3657  HZ3 LYS Y 111      -6.562  17.112 -15.351  1.00  0.00           H  
ATOM   3658  N   THR Y 112      -2.176  21.941 -19.534  1.00  0.00           N  
ATOM   3659  CA  THR Y 112      -1.014  22.871 -19.657  1.00  0.00           C  
ATOM   3660  C   THR Y 112      -1.450  24.292 -19.297  1.00  0.00           C  
ATOM   3661  O   THR Y 112      -0.696  25.059 -18.732  1.00  0.00           O  
ATOM   3662  CB  THR Y 112      -0.487  22.851 -21.095  1.00  0.00           C  
ATOM   3663  CG2 THR Y 112      -0.054  21.432 -21.464  1.00  0.00           C  
ATOM   3664  OG1 THR Y 112      -1.509  23.284 -21.984  1.00  0.00           O  
ATOM   3665  H   THR Y 112      -2.485  21.430 -20.317  1.00  0.00           H  
ATOM   3666  HA  THR Y 112      -0.230  22.556 -18.984  1.00  0.00           H  
ATOM   3667  HB  THR Y 112       0.363  23.513 -21.175  1.00  0.00           H  
ATOM   3668  HG1 THR Y 112      -2.303  23.446 -21.468  1.00  0.00           H  
ATOM   3669 HG21 THR Y 112       0.209  21.397 -22.510  1.00  0.00           H  
ATOM   3670 HG22 THR Y 112      -0.867  20.746 -21.273  1.00  0.00           H  
ATOM   3671 HG23 THR Y 112       0.801  21.151 -20.869  1.00  0.00           H  
ATOM   3672  N   GLU Y 113      -2.661  24.650 -19.622  1.00  0.00           N  
ATOM   3673  CA  GLU Y 113      -3.146  26.022 -19.301  1.00  0.00           C  
ATOM   3674  CB  GLU Y 113      -3.354  26.153 -17.790  1.00  0.00           C  
ATOM   3675  CG  GLU Y 113      -4.393  25.128 -17.324  1.00  0.00           C  
ATOM   3676  CD  GLU Y 113      -4.612  25.271 -15.817  1.00  0.00           C  
ATOM   3677  OE1 GLU Y 113      -3.809  24.740 -15.069  1.00  0.00           O  
ATOM   3678  OE2 GLU Y 113      -5.582  25.908 -15.438  1.00  0.00           O1-
ATOM   3679  H   GLU Y 113      -3.252  24.016 -20.078  1.00  0.00           H  
ATOM   3680  HA  GLU Y 113      -4.081  26.200 -19.809  1.00  0.00           H  
ATOM   3681  HB2 GLU Y 113      -2.417  25.976 -17.282  1.00  0.00           H  
ATOM   3682  HB3 GLU Y 113      -3.705  27.147 -17.560  1.00  0.00           H  
ATOM   3683  HG2 GLU Y 113      -5.325  25.297 -17.842  1.00  0.00           H  
ATOM   3684  HG3 GLU Y 113      -4.036  24.131 -17.538  1.00  0.00           H  
TER   
END
