# Supplementary material for: Network pharmacology and experiments verify the effect of triptolide on extraocular muscle fibrosis
Source: PLoS One. 2025 Nov 10;20(11):e0336487. doi: 10.1371/journal.pone.0336487 (PMC12599947; doi:10.1371/journal.pone.0336487)
Supplement: S2 File — (ZIP) [file pone.0336487.s002.zip › S2_raw data/vina new/target/TP53.pdb]

HEADER    SIGNALING PROTEIN                       11-JAN-00   1DT7              
TITLE     SOLUTION STRUCTURE OF THE C-TERMINAL NEGATIVE REGULATORY DOMAIN OF P53
TITLE    2 IN A COMPLEX WITH CA2+-BOUND S100B(BB)                               
COMPND    MOL_ID: 1;                                                            
COMPND   2 MOLECULE: S100 CALCIUM-BINDING PROTEIN;                              
COMPND   3 CHAIN: A, B;                                                         
COMPND   4 FRAGMENT: BETA CHAIN;                                                
COMPND   5 ENGINEERED: YES;                                                     
COMPND   6 MOL_ID: 2;                                                           
COMPND   7 MOLECULE: CELLULAR TUMOR ANTIGEN P53;                                
COMPND   8 CHAIN: X, Y;                                                         
COMPND   9 FRAGMENT: C-TERMINAL PEPTIDE;                                        
COMPND  10 ENGINEERED: YES                                                      
SOURCE    MOL_ID: 1;                                                            
SOURCE   2 ORGANISM_SCIENTIFIC: RATTUS NORVEGICUS;                              
SOURCE   3 ORGANISM_COMMON: NORWAY RAT;                                         
SOURCE   4 ORGANISM_TAXID: 10116;                                               
SOURCE   5 ORGAN: BRAIN;                                                        
SOURCE   6 EXPRESSION_SYSTEM: ESCHERICHIA COLI;                                 
SOURCE   7 EXPRESSION_SYSTEM_TAXID: 562;                                        
SOURCE   8 EXPRESSION_SYSTEM_VECTOR_TYPE: PLASMID;                              
SOURCE   9 EXPRESSION_SYSTEM_PLASMID: HMS174(DE3);                              
SOURCE  10 MOL_ID: 2;                                                           
SOURCE  11 SYNTHETIC: YES;                                                      
SOURCE  12 OTHER_DETAILS: THIS PEPTIDE WAS CHEMICALLY SYNTHESIZED. THE SEQUENCE 
SOURCE  13 OF THIS PEPTIDE NATURALLY OCCURS IN HUMANS (HOMO SAPIENS).           
KEYWDS    S100B, P53, C-TERMINAL DOMAIN OF P53, CALCIUM-BINDING, EF-HAND, S100  
KEYWDS   2 PROTEIN, FOUR HELIX BUNDLE, HELIX LOOP HELIX, SIGNALING PROTEIN      
EXPDTA    SOLUTION NMR                                                          
NUMMDL    40                                                                    
AUTHOR    R.R.RUSTANDI,D.M.BALDISSERI,D.J.WEBER                                 
REVDAT   5   27-APR-16 1DT7    1       ATOM   VERSN                             
REVDAT   4   24-FEB-09 1DT7    1       VERSN                                    
REVDAT   3   04-SEP-07 1DT7    1       JRNL                                     
REVDAT   2   01-APR-03 1DT7    1       JRNL                                     
REVDAT   1   26-JUL-00 1DT7    0                                                
JRNL        AUTH   R.R.RUSTANDI,D.M.BALDISSERI,D.J.WEBER                        
JRNL        TITL   STRUCTURE OF THE NEGATIVE REGULATORY DOMAIN OF P53 BOUND TO  
JRNL        TITL 2 S100B(BETABETA).                                             
JRNL        REF    NAT.STRUCT.BIOL.              V.   7   570 2000              
JRNL        REFN                   ISSN 1072-8368                               
JRNL        PMID   10876243                                                     
JRNL        DOI    10.1038/76797                                                
REMARK   2                                                                      
REMARK   2 RESOLUTION. NOT APPLICABLE.                                          
REMARK   3                                                                      
REMARK   3 REFINEMENT.                                                          
REMARK   3   PROGRAM     : X-PLOR 3.851                                         
REMARK   3   AUTHORS     : BRUNGER, A.                                          
REMARK   3                                                                      
REMARK   3  OTHER REFINEMENT REMARKS: NULL                                      
REMARK   4                                                                      
REMARK   4 1DT7 COMPLIES WITH FORMAT V. 3.15, 01-DEC-08                         
REMARK 100                                                                      
REMARK 100 THIS ENTRY HAS BEEN PROCESSED BY RCSB ON 16-MAY-00.                  
REMARK 100 THE RCSB ID CODE IS RCSB010347.                                      
REMARK 210                                                                      
REMARK 210 EXPERIMENTAL DETAILS                                                 
REMARK 210  EXPERIMENT TYPE                : NMR                                
REMARK 210  TEMPERATURE           (KELVIN) : 310                                
REMARK 210  PH                             : 6.5                                
REMARK 210  IONIC STRENGTH                 : 25 MM                              
REMARK 210  PRESSURE                       : AMBIENT                            
REMARK 210  SAMPLE CONTENTS                : 3-6 MM S100 (SUBUNIT               
REMARK 210                                   CONCENTRATION), 0.1 MM EDTA, 0.34  
REMARK 210                                   MM NAN3, 5 MM DTT, 17 MM NACL, 10  
REMARK 210                                   MM D11-TRIS-HCL, 7% D2O, 6-13 MM   
REMARK 210                                   CACL2, 4.8-10 MM P53 PEPTIDE       
REMARK 210                                                                      
REMARK 210  NMR EXPERIMENTS CONDUCTED      : 4D_13C-SEPARATED_NOESY; 4D_13C/    
REMARK 210                                   15N-SEPARATED_NOESY; 3D_15N-       
REMARK 210                                   SEPARATED_NOESY; 2D NOESY; 3D 13C  
REMARK 210                                   -FILTER NOESY; 2D 13C-FILTER NOESY 
REMARK 210  SPECTROMETER FIELD STRENGTH    : 600 MHZ                            
REMARK 210  SPECTROMETER MODEL             : DMX                                
REMARK 210  SPECTROMETER MANUFACTURER      : BRUKER                             
REMARK 210                                                                      
REMARK 210  STRUCTURE DETERMINATION.                                            
REMARK 210   SOFTWARE USED                 : XWINNMR 2.0, NMRPIPE, X-PLOR       
REMARK 210                                   3.851                              
REMARK 210   METHOD USED                   : NULL                               
REMARK 210                                                                      
REMARK 210 CONFORMERS, NUMBER CALCULATED   : 40                                 
REMARK 210 CONFORMERS, NUMBER SUBMITTED    : 40                                 
REMARK 210 CONFORMERS, SELECTION CRITERIA  : STRUCTURE WITH THE LOWEST ENERGY   
REMARK 210                                   AND THE LEAST RESTRAINT VIOLATIONS 
REMARK 210                                                                      
REMARK 210 BEST REPRESENTATIVE CONFORMER IN THIS ENSEMBLE : 22                  
REMARK 210                                                                      
REMARK 210 REMARK: THIS STRUCTURE WAS DETERMINED USING TRIPLE-RESONANCE NMR     
REMARK 210  SPECTROSCOPY                                                        
REMARK 215                                                                      
REMARK 215 NMR STUDY                                                            
REMARK 215 THE COORDINATES IN THIS ENTRY WERE GENERATED FROM SOLUTION           
REMARK 215 NMR DATA.  PROTEIN DATA BANK CONVENTIONS REQUIRE THAT                
REMARK 215 CRYST1 AND SCALE RECORDS BE INCLUDED, BUT THE VALUES ON              
REMARK 215 THESE RECORDS ARE MEANINGLESS.                                       
REMARK 300                                                                      
REMARK 300 BIOMOLECULE: 1                                                       
REMARK 300 SEE REMARK 350 FOR THE AUTHOR PROVIDED AND/OR PROGRAM                
REMARK 300 GENERATED ASSEMBLY INFORMATION FOR THE STRUCTURE IN                  
REMARK 300 THIS ENTRY. THE REMARK MAY ALSO PROVIDE INFORMATION ON               
REMARK 300 BURIED SURFACE AREA.                                                 
REMARK 350                                                                      
REMARK 350 COORDINATES FOR A COMPLETE MULTIMER REPRESENTING THE KNOWN           
REMARK 350 BIOLOGICALLY SIGNIFICANT OLIGOMERIZATION STATE OF THE                
REMARK 350 MOLECULE CAN BE GENERATED BY APPLYING BIOMT TRANSFORMATIONS          
REMARK 350 GIVEN BELOW.  BOTH NON-CRYSTALLOGRAPHIC AND                          
REMARK 350 CRYSTALLOGRAPHIC OPERATIONS ARE GIVEN.                               
REMARK 350                                                                      
REMARK 350 BIOMOLECULE: 1                                                       
REMARK 350 AUTHOR DETERMINED BIOLOGICAL UNIT: TETRAMERIC                        
REMARK 350 APPLY THE FOLLOWING TO CHAINS: A, B, X, Y                            
REMARK 350   BIOMT1   1  1.000000  0.000000  0.000000        0.00000            
REMARK 350   BIOMT2   1  0.000000  1.000000  0.000000        0.00000            
REMARK 350   BIOMT3   1  0.000000  0.000000  1.000000        0.00000            
REMARK 470                                                                      
REMARK 470 MISSING ATOM                                                         
REMARK 470 THE FOLLOWING RESIDUES HAVE MISSING ATOMS (RES=RESIDUE NAME;         
REMARK 470 C=CHAIN IDENTIFIER; SSEQ=SEQUENCE NUMBER; I=INSERTION CODE):         
REMARK 470   MODELS 1-40                                                        
REMARK 470     RES CSSEQI  ATOMS                                                
REMARK 470     GLU A  91    C    O                                              
REMARK 470     GLU B  91    C    O                                              
REMARK 470     GLU X 113    C    O                                              
REMARK 470     GLU Y 113    C    O                                              
REMARK 500                                                                      
REMARK 500 GEOMETRY AND STEREOCHEMISTRY                                         
REMARK 500 SUBTOPIC: CLOSE CONTACTS                                             
REMARK 500                                                                      
REMARK 500 THE FOLLOWING ATOMS ARE IN CLOSE CONTACT.                            
REMARK 500                                                                      
REMARK 500  ATM1  RES C  SSEQI   ATM2  RES C  SSEQI           DISTANCE          
REMARK 500   HG   SER B    41     HD1  HIS B    42              1.35            
REMARK 500   O    CYS B    84     H    PHE B    88              1.43            
REMARK 500   O    CYS A    84     H    PHE A    88              1.43            
REMARK 500   O    MET B    57     H    ASP B    61              1.50            
REMARK 500   O    MET A    57     H    ASP A    61              1.50            
REMARK 500   OE1  GLU B     2     HZ2  LYS B     5              1.51            
REMARK 500   OD2  ASP B    61     H    GLY B    66              1.60            
REMARK 500   OD2  ASP A    61     H    GLY A    66              1.60            
REMARK 500                                                                      
REMARK 500 REMARK: NULL                                                         
REMARK 500                                                                      
REMARK 500 GEOMETRY AND STEREOCHEMISTRY                                         
REMARK 500 SUBTOPIC: TORSION ANGLES                                             
REMARK 500                                                                      
REMARK 500 TORSION ANGLES OUTSIDE THE EXPECTED RAMACHANDRAN REGIONS:            
REMARK 500 (M=MODEL NUMBER; RES=RESIDUE NAME; C=CHAIN IDENTIFIER;               
REMARK 500 SSEQ=SEQUENCE NUMBER; I=INSERTION CODE).                             
REMARK 500                                                                      
REMARK 500 STANDARD TABLE:                                                      
REMARK 500 FORMAT:(10X,I3,1X,A3,1X,A1,I4,A1,4X,F7.2,3X,F7.2)                    
REMARK 500                                                                      
REMARK 500 EXPECTED VALUES: GJ KLEYWEGT AND TA JONES (1996). PHI/PSI-           
REMARK 500 CHOLOGY: RAMACHANDRAN REVISITED. STRUCTURE 4, 1395 - 1400            
REMARK 500                                                                      
REMARK 500  M RES CSSEQI        PSI       PHI                                   
REMARK 500  1 SER A   1       19.99     49.18                                   
REMARK 500  1 GLU A   2       26.40    -76.22                                   
REMARK 500  1 HIS A  90       72.34    -69.16                                   
REMARK 500  1 SER B   1       19.98     49.48                                   
REMARK 500  1 GLU B   2       25.59    -76.01                                   
REMARK 500  1 HIS B  90       72.35    -69.26                                   
REMARK 500  1 GLN X 100      116.40     57.19                                   
REMARK 500  1 GLN Y 100      116.16     57.40                                   
REMARK 500  2 GLU A  21      -73.25    -85.74                                   
REMARK 500  2 LEU A  44     -144.54   -136.02                                   
REMARK 500  2 GLU B  21      -73.50    -85.80                                   
REMARK 500  2 LEU B  44     -144.27   -135.69                                   
REMARK 500  2 LYS X  97       88.85   -170.51                                   
REMARK 500  2 LYS Y  97       88.73   -170.56                                   
REMARK 500  3 LEU A   3      -19.66    -46.17                                   
REMARK 500  3 ASP A  23       68.73    -69.92                                   
REMARK 500  3 LYS A  29      -27.21    -38.39                                   
REMARK 500  3 LEU B   3      -19.75    -46.36                                   
REMARK 500  3 ASP B  23       68.89    -69.92                                   
REMARK 500  3 LYS B  29      -27.74    -38.20                                   
REMARK 500  3 LEU X  94      -83.52    -90.03                                   
REMARK 500  3 LYS X  95      -92.37   -153.37                                   
REMARK 500  3 LEU Y  94      -83.16    -89.99                                   
REMARK 500  3 LYS Y  95      -92.48   -153.81                                   
REMARK 500  4 SER A   1       16.53     48.41                                   
REMARK 500  4 LEU A  44     -145.06   -127.80                                   
REMARK 500  4 SER B   1       16.32     48.40                                   
REMARK 500  4 LEU B  44     -145.02   -127.75                                   
REMARK 500  5 GLU A  21      -77.54    -89.99                                   
REMARK 500  5 GLU A  45      106.04    -52.62                                   
REMARK 500  5 GLU B  21      -78.04    -90.03                                   
REMARK 500  5 GLU B  45      106.13    -52.54                                   
REMARK 500  6 SER A   1       12.62     50.07                                   
REMARK 500  6 SER B   1       12.37     50.03                                   
REMARK 500  7 SER A   1       16.80     49.77                                   
REMARK 500  7 LEU A  40       64.03   -103.60                                   
REMARK 500  7 GLU A  89       99.66    -57.15                                   
REMARK 500  7 SER B   1       16.93     49.90                                   
REMARK 500  7 LEU B  40       63.56   -103.50                                   
REMARK 500  7 GLU B  89       99.72    -57.34                                   
REMARK 500  8 ASP A  23       46.97    -68.72                                   
REMARK 500  8 LEU A  40       53.90   -113.33                                   
REMARK 500  8 SER A  41      100.62    -57.94                                   
REMARK 500  8 HIS A  42       -2.65     55.50                                   
REMARK 500  8 LEU A  44     -144.63   -129.76                                   
REMARK 500  8 ASP B  23       47.12    -68.62                                   
REMARK 500  8 LEU B  40       53.92   -113.33                                   
REMARK 500  8 SER B  41      100.70    -57.83                                   
REMARK 500  8 HIS B  42       -2.62     55.43                                   
REMARK 500  8 LEU B  44     -144.74   -129.79                                   
REMARK 500                                                                      
REMARK 500 THIS ENTRY HAS     248 RAMACHANDRAN OUTLIERS.                        
REMARK 500                                                                      
REMARK 500 REMARK: NULL                                                         
REMARK 620                                                                      
REMARK 620 METAL COORDINATION                                                   
REMARK 620 (M=MODEL NUMBER; RES=RESIDUE NAME; C=CHAIN IDENTIFIER;               
REMARK 620 SSEQ=SEQUENCE NUMBER; I=INSERTION CODE):                             
REMARK 620                                                                      
REMARK 620 COORDINATION ANGLES FOR:  M RES CSSEQI METAL                         
REMARK 620                           1  CA A 114  CA                            
REMARK 620 N RES CSSEQI ATOM                                                    
REMARK 620 1 SER A  18   O                                                      
REMARK 620 2 ASP A  23   O    91.1                                              
REMARK 620 3 LYS A  26   O   145.0  55.1                                        
REMARK 620 4 GLU A  31   OE1 135.9 113.8  73.9                                  
REMARK 620 N                    1     2     3                                   
REMARK 620                                                                      
REMARK 620 COORDINATION ANGLES FOR:  M RES CSSEQI METAL                         
REMARK 620                           1  CA A 115  CA                            
REMARK 620 N RES CSSEQI ATOM                                                    
REMARK 620 1 ASP A  61   OD1                                                    
REMARK 620 2 ASP A  63   N    85.4                                              
REMARK 620 3 ASP A  63   OD2 154.5  79.8                                        
REMARK 620 4 ASP A  65   OD1  62.3 122.5 109.2                                  
REMARK 620 5 GLU A  67   O    90.2 174.2 102.9  51.8                            
REMARK 620 6 GLU A  72   OE1 113.1  76.8  83.7 157.7 108.5                      
REMARK 620 7 GLU A  72   OE2 154.0  99.4  50.3 130.8  86.2  45.1                
REMARK 620 N                    1     2     3     4     5     6                 
REMARK 620                                                                      
REMARK 620 COORDINATION ANGLES FOR:  M RES CSSEQI METAL                         
REMARK 620                           1  CA B 116  CA                            
REMARK 620 N RES CSSEQI ATOM                                                    
REMARK 620 1 SER B  18   O                                                      
REMARK 620 2 LYS B  26   O   144.4                                              
REMARK 620 3 GLU B  31   OE1 138.3  74.8                                        
REMARK 620 4 ASP B  23   O    91.1  55.3 116.7                                  
REMARK 620 N                    1     2     3                                   
REMARK 620                                                                      
REMARK 620 COORDINATION ANGLES FOR:  M RES CSSEQI METAL                         
REMARK 620                           1  CA B 117  CA                            
REMARK 620 N RES CSSEQI ATOM                                                    
REMARK 620 1 ASP B  61   OD1                                                    
REMARK 620 2 ASP B  63   N    84.9                                              
REMARK 620 3 ASP B  63   OD2 153.7  79.5                                        
REMARK 620 4 ASP B  65   OD1  62.1 121.6 109.1                                  
REMARK 620 5 GLU B  67   O    90.6 173.8 103.1  52.3                            
REMARK 620 6 GLU B  72   OE1 113.0  76.6  83.9 158.6 109.1                      
REMARK 620 7 GLU B  72   OE2 154.5  99.1  50.4 131.7  86.8  45.2                
REMARK 620 N                    1     2     3     4     5     6                 
REMARK 800                                                                      
REMARK 800 SITE                                                                 
REMARK 800 SITE_IDENTIFIER: AC1                                                 
REMARK 800 EVIDENCE_CODE: SOFTWARE                                              
REMARK 800 SITE_DESCRIPTION: BINDING SITE FOR RESIDUE CA A 114                  
REMARK 800                                                                      
REMARK 800 SITE_IDENTIFIER: AC2                                                 
REMARK 800 EVIDENCE_CODE: SOFTWARE                                              
REMARK 800 SITE_DESCRIPTION: BINDING SITE FOR RESIDUE CA A 115                  
REMARK 800                                                                      
REMARK 800 SITE_IDENTIFIER: AC3                                                 
REMARK 800 EVIDENCE_CODE: SOFTWARE                                              
REMARK 800 SITE_DESCRIPTION: BINDING SITE FOR RESIDUE CA B 116                  
REMARK 800                                                                      
REMARK 800 SITE_IDENTIFIER: AC4                                                 
REMARK 800 EVIDENCE_CODE: SOFTWARE                                              
REMARK 800 SITE_DESCRIPTION: BINDING SITE FOR RESIDUE CA B 117                  
REMARK 900                                                                      
REMARK 900 RELATED ENTRIES                                                      
REMARK 900 RELATED ID: 4099   RELATED DB: BMRB                                  
REMARK 900 CHEMICAL SHIFT ASSIGNMENT FOR S100B(BB)                              
REMARK 900 RELATED ID: 2169   RELATED DB: BMRB                                  
REMARK 900 CHEMICAL SHIFT ASSIGNMENT FOR C-TERMINAL OF P53 PEPTIDE              
DBREF  1DT7 A    0    91  UNP    P04631   S100B_RAT        1     92             
DBREF  1DT7 B    0    91  UNP    P04631   S100B_RAT        1     92             
DBREF  1DT7 X   92   113  UNP    P04637   P53_HUMAN      367    388             
DBREF  1DT7 Y   92   113  UNP    P04637   P53_HUMAN      367    388             
SEQRES   1 A   92  MET SER GLU LEU GLU LYS ALA MET VAL ALA LEU ILE ASP          
SEQRES   2 A   92  VAL PHE HIS GLN TYR SER GLY ARG GLU GLY ASP LYS HIS          
SEQRES   3 A   92  LYS LEU LYS LYS SER GLU LEU LYS GLU LEU ILE ASN ASN          
SEQRES   4 A   92  GLU LEU SER HIS PHE LEU GLU GLU ILE LYS GLU GLN GLU          
SEQRES   5 A   92  VAL VAL ASP LYS VAL MET GLU THR LEU ASP GLU ASP GLY          
SEQRES   6 A   92  ASP GLY GLU CYS ASP PHE GLN GLU PHE MET ALA PHE VAL          
SEQRES   7 A   92  SER MET VAL THR THR ALA CYS HIS GLU PHE PHE GLU HIS          
SEQRES   8 A   92  GLU                                                          
SEQRES   1 B   92  MET SER GLU LEU GLU LYS ALA MET VAL ALA LEU ILE ASP          
SEQRES   2 B   92  VAL PHE HIS GLN TYR SER GLY ARG GLU GLY ASP LYS HIS          
SEQRES   3 B   92  LYS LEU LYS LYS SER GLU LEU LYS GLU LEU ILE ASN ASN          
SEQRES   4 B   92  GLU LEU SER HIS PHE LEU GLU GLU ILE LYS GLU GLN GLU          
SEQRES   5 B   92  VAL VAL ASP LYS VAL MET GLU THR LEU ASP GLU ASP GLY          
SEQRES   6 B   92  ASP GLY GLU CYS ASP PHE GLN GLU PHE MET ALA PHE VAL          
SEQRES   7 B   92  SER MET VAL THR THR ALA CYS HIS GLU PHE PHE GLU HIS          
SEQRES   8 B   92  GLU                                                          
SEQRES   1 X   22  SER HIS LEU LYS SER LYS LYS GLY GLN SER THR SER ARG          
SEQRES   2 X   22  HIS LYS LYS LEU MET PHE LYS THR GLU                          
SEQRES   1 Y   22  SER HIS LEU LYS SER LYS LYS GLY GLN SER THR SER ARG          
SEQRES   2 Y   22  HIS LYS LYS LEU MET PHE LYS THR GLU                          
HET     CA  A 114       1                                                       
HET     CA  A 115       1                                                       
HET     CA  B 116       1                                                       
HET     CA  B 117       1                                                       
HETNAM      CA CALCIUM ION                                                      
FORMUL   5   CA    4(CA 2+)                                                     
HELIX    1   1 GLU A    2  GLY A   19  1                                  18    
HELIX    2   2 LYS A   29  LEU A   40  1                                  12    
HELIX    3   3 GLU A   49  ASP A   61  1                                  13    
HELIX    4   4 PHE A   70  PHE A   88  1                                  19    
HELIX    5   5 GLU B    2  GLY B   19  1                                  18    
HELIX    6   6 LYS B   29  LEU B   40  1                                  12    
HELIX    7   7 GLU B   49  ASP B   61  1                                  13    
HELIX    8   8 PHE B   70  PHE B   88  1                                  19    
HELIX    9   9 GLN X  100  THR X  102  5                                   3    
HELIX   10  10 SER X  103  GLU X  113  1                                  11    
HELIX   11  11 GLN Y  100  THR Y  102  5                                   3    
HELIX   12  12 SER Y  103  GLU Y  113  1                                  11    
SHEET    1   A 2 LYS A  26  LYS A  28  0                                        
SHEET    2   A 2 GLU A  67  ASP A  69 -1  O  CYS A  68   N  LEU A  27           
SHEET    1   B 2 LYS B  26  LYS B  28  0                                        
SHEET    2   B 2 GLU B  67  ASP B  69 -1  O  CYS B  68   N  LEU B  27           
LINK         O   SER A  18                CA    CA A 114     1555   1555  2.81  
LINK         O   ASP A  23                CA    CA A 114     1555   1555  2.00  
LINK         O   LYS A  26                CA    CA A 114     1555   1555  2.81  
LINK         OE1 GLU A  31                CA    CA A 114     1555   1555  2.61  
LINK         OD1 ASP A  61                CA    CA A 115     1555   1555  2.85  
LINK         N   ASP A  63                CA    CA A 115     1555   1555  2.67  
LINK         OD2 ASP A  63                CA    CA A 115     1555   1555  2.88  
LINK         OD1 ASP A  65                CA    CA A 115     1555   1555  2.86  
LINK         O   GLU A  67                CA    CA A 115     1555   1555  2.63  
LINK         OE1 GLU A  72                CA    CA A 115     1555   1555  2.81  
LINK         OE2 GLU A  72                CA    CA A 115     1555   1555  2.81  
LINK         O   SER B  18                CA    CA B 116     1555   1555  2.82  
LINK         O   LYS B  26                CA    CA B 116     1555   1555  2.81  
LINK         OE1 GLU B  31                CA    CA B 116     1555   1555  2.56  
LINK         OD1 ASP B  61                CA    CA B 117     1555   1555  2.86  
LINK         N   ASP B  63                CA    CA B 117     1555   1555  2.69  
LINK         OD2 ASP B  63                CA    CA B 117     1555   1555  2.88  
LINK         OD1 ASP B  65                CA    CA B 117     1555   1555  2.85  
LINK         O   GLU B  67                CA    CA B 117     1555   1555  2.62  
LINK         OE1 GLU B  72                CA    CA B 117     1555   1555  2.81  
LINK         OE2 GLU B  72                CA    CA B 117     1555   1555  2.80  
LINK        CA    CA B 116                 O   ASP B  23     1555   1555  1.98  
SITE     1 AC1  5 SER A  18  ASP A  23  LYS A  26  LEU A  27                    
SITE     2 AC1  5 GLU A  31                                                     
SITE     1 AC2  7 ASP A  61  GLU A  62  ASP A  63  GLY A  64                    
SITE     2 AC2  7 ASP A  65  GLU A  67  GLU A  72                               
SITE     1 AC3  4 SER B  18  ASP B  23  LYS B  26  GLU B  31                    
SITE     1 AC4  7 ASP B  61  GLU B  62  ASP B  63  GLY B  64                    
SITE     2 AC4  7 ASP B  65  GLU B  67  GLU B  72                               
CRYST1    1.000    1.000    1.000  90.00  90.00  90.00 P 1           1          
ORIGX1      1.000000  0.000000  0.000000        0.00000                         
ORIGX2      0.000000  1.000000  0.000000        0.00000                         
ORIGX3      0.000000  0.000000  1.000000        0.00000                         
SCALE1      1.000000  0.000000  0.000000        0.00000                         
SCALE2      0.000000  1.000000  0.000000        0.00000                         
SCALE3      0.000000  0.000000  1.000000        0.00000                         
MODEL        1                                                                  
ATOM      1  N   MET A   0       3.020  -3.393 -13.439  1.00  0.00           N  
ATOM      2  CA  MET A   0       2.345  -4.031 -14.606  1.00  0.00           C  
ATOM      3  C   MET A   0       1.243  -3.110 -15.133  1.00  0.00           C  
ATOM      4  O   MET A   0       0.072  -3.354 -14.926  1.00  0.00           O  
ATOM      5  CB  MET A   0       1.721  -5.357 -14.171  1.00  0.00           C  
ATOM      6  CG  MET A   0       1.211  -6.111 -15.400  1.00  0.00           C  
ATOM      7  SD  MET A   0       0.448  -7.670 -14.880  1.00  0.00           S  
ATOM      8  CE  MET A   0       1.956  -8.530 -14.363  1.00  0.00           C  
ATOM      9  H1  MET A   0       3.837  -3.969 -13.155  1.00  0.00           H  
ATOM     10  H2  MET A   0       2.349  -3.327 -12.645  1.00  0.00           H  
ATOM     11  H3  MET A   0       3.343  -2.441 -13.701  1.00  0.00           H  
ATOM     12  HA  MET A   0       3.070  -4.212 -15.386  1.00  0.00           H  
ATOM     13  HB2 MET A   0       2.464  -5.955 -13.662  1.00  0.00           H  
ATOM     14  HB3 MET A   0       0.896  -5.163 -13.503  1.00  0.00           H  
ATOM     15  HG2 MET A   0       0.476  -5.506 -15.910  1.00  0.00           H  
ATOM     16  HG3 MET A   0       2.033  -6.313 -16.070  1.00  0.00           H  
ATOM     17  HE1 MET A   0       2.794  -8.180 -14.949  1.00  0.00           H  
ATOM     18  HE2 MET A   0       1.835  -9.590 -14.513  1.00  0.00           H  
ATOM     19  HE3 MET A   0       2.138  -8.336 -13.315  1.00  0.00           H  
ATOM     20  N   SER A   1       1.601  -2.054 -15.814  1.00  0.00           N  
ATOM     21  CA  SER A   1       0.555  -1.130 -16.348  1.00  0.00           C  
ATOM     22  C   SER A   1      -0.429  -0.783 -15.228  1.00  0.00           C  
ATOM     23  O   SER A   1      -1.540  -0.351 -15.464  1.00  0.00           O  
ATOM     24  CB  SER A   1      -0.192  -1.814 -17.493  1.00  0.00           C  
ATOM     25  OG  SER A   1      -1.186  -0.932 -17.999  1.00  0.00           O  
ATOM     26  H   SER A   1       2.555  -1.868 -15.975  1.00  0.00           H  
ATOM     27  HA  SER A   1       1.021  -0.227 -16.705  1.00  0.00           H  
ATOM     28  HB2 SER A   1       0.500  -2.061 -18.281  1.00  0.00           H  
ATOM     29  HB3 SER A   1      -0.656  -2.721 -17.128  1.00  0.00           H  
ATOM     30  HG  SER A   1      -2.016  -1.412 -18.043  1.00  0.00           H  
ATOM     31  N   GLU A   2      -0.013  -0.968 -14.010  1.00  0.00           N  
ATOM     32  CA  GLU A   2      -0.882  -0.656 -12.846  1.00  0.00           C  
ATOM     33  C   GLU A   2      -0.917   0.857 -12.645  1.00  0.00           C  
ATOM     34  O   GLU A   2      -1.115   1.345 -11.558  1.00  0.00           O  
ATOM     35  CB  GLU A   2      -0.306  -1.340 -11.601  1.00  0.00           C  
ATOM     36  CG  GLU A   2       1.102  -0.806 -11.321  1.00  0.00           C  
ATOM     37  CD  GLU A   2       1.720  -1.585 -10.157  1.00  0.00           C  
ATOM     38  OE1 GLU A   2       0.993  -2.315  -9.505  1.00  0.00           O  
ATOM     39  OE2 GLU A   2       2.912  -1.440  -9.941  1.00  0.00           O  
ATOM     40  H   GLU A   2       0.887  -1.305 -13.858  1.00  0.00           H  
ATOM     41  HA  GLU A   2      -1.883  -1.019 -13.026  1.00  0.00           H  
ATOM     42  HB2 GLU A   2      -0.943  -1.137 -10.754  1.00  0.00           H  
ATOM     43  HB3 GLU A   2      -0.257  -2.406 -11.768  1.00  0.00           H  
ATOM     44  HG2 GLU A   2       1.716  -0.925 -12.202  1.00  0.00           H  
ATOM     45  HG3 GLU A   2       1.046   0.239 -11.058  1.00  0.00           H  
ATOM     46  N   LEU A   3      -0.707   1.608 -13.682  1.00  0.00           N  
ATOM     47  CA  LEU A   3      -0.717   3.086 -13.525  1.00  0.00           C  
ATOM     48  C   LEU A   3      -2.119   3.538 -13.091  1.00  0.00           C  
ATOM     49  O   LEU A   3      -2.281   4.523 -12.405  1.00  0.00           O  
ATOM     50  CB  LEU A   3      -0.324   3.743 -14.870  1.00  0.00           C  
ATOM     51  CG  LEU A   3       0.532   4.996 -14.633  1.00  0.00           C  
ATOM     52  CD1 LEU A   3       0.879   5.638 -15.978  1.00  0.00           C  
ATOM     53  CD2 LEU A   3      -0.246   6.000 -13.787  1.00  0.00           C  
ATOM     54  H   LEU A   3      -0.534   1.203 -14.559  1.00  0.00           H  
ATOM     55  HA  LEU A   3      -0.010   3.356 -12.759  1.00  0.00           H  
ATOM     56  HB2 LEU A   3       0.244   3.035 -15.454  1.00  0.00           H  
ATOM     57  HB3 LEU A   3      -1.214   4.019 -15.420  1.00  0.00           H  
ATOM     58  HG  LEU A   3       1.442   4.719 -14.121  1.00  0.00           H  
ATOM     59 HD11 LEU A   3      -0.031   5.938 -16.478  1.00  0.00           H  
ATOM     60 HD12 LEU A   3       1.408   4.928 -16.591  1.00  0.00           H  
ATOM     61 HD13 LEU A   3       1.501   6.506 -15.814  1.00  0.00           H  
ATOM     62 HD21 LEU A   3      -1.247   6.089 -14.178  1.00  0.00           H  
ATOM     63 HD22 LEU A   3       0.245   6.962 -13.828  1.00  0.00           H  
ATOM     64 HD23 LEU A   3      -0.284   5.661 -12.763  1.00  0.00           H  
ATOM     65  N   GLU A   4      -3.127   2.826 -13.500  1.00  0.00           N  
ATOM     66  CA  GLU A   4      -4.526   3.210 -13.129  1.00  0.00           C  
ATOM     67  C   GLU A   4      -4.749   3.154 -11.616  1.00  0.00           C  
ATOM     68  O   GLU A   4      -5.420   4.000 -11.058  1.00  0.00           O  
ATOM     69  CB  GLU A   4      -5.505   2.257 -13.823  1.00  0.00           C  
ATOM     70  CG  GLU A   4      -6.943   2.602 -13.424  1.00  0.00           C  
ATOM     71  CD  GLU A   4      -7.920   1.801 -14.287  1.00  0.00           C  
ATOM     72  OE1 GLU A   4      -7.497   1.300 -15.317  1.00  0.00           O  
ATOM     73  OE2 GLU A   4      -9.071   1.692 -13.899  1.00  0.00           O  
ATOM     74  H   GLU A   4      -2.966   2.035 -14.060  1.00  0.00           H  
ATOM     75  HA  GLU A   4      -4.720   4.219 -13.461  1.00  0.00           H  
ATOM     76  HB2 GLU A   4      -5.397   2.350 -14.894  1.00  0.00           H  
ATOM     77  HB3 GLU A   4      -5.287   1.242 -13.527  1.00  0.00           H  
ATOM     78  HG2 GLU A   4      -7.098   2.355 -12.384  1.00  0.00           H  
ATOM     79  HG3 GLU A   4      -7.115   3.657 -13.574  1.00  0.00           H  
ATOM     80  N   LYS A   5      -4.220   2.177 -10.938  1.00  0.00           N  
ATOM     81  CA  LYS A   5      -4.455   2.116  -9.466  1.00  0.00           C  
ATOM     82  C   LYS A   5      -3.616   3.194  -8.790  1.00  0.00           C  
ATOM     83  O   LYS A   5      -3.946   3.681  -7.731  1.00  0.00           O  
ATOM     84  CB  LYS A   5      -4.108   0.716  -8.912  1.00  0.00           C  
ATOM     85  CG  LYS A   5      -2.599   0.555  -8.696  1.00  0.00           C  
ATOM     86  CD  LYS A   5      -2.299  -0.866  -8.230  1.00  0.00           C  
ATOM     87  CE  LYS A   5      -0.836  -0.941  -7.797  1.00  0.00           C  
ATOM     88  NZ  LYS A   5      -0.456  -2.363  -7.565  1.00  0.00           N  
ATOM     89  H   LYS A   5      -3.679   1.496 -11.390  1.00  0.00           H  
ATOM     90  HA  LYS A   5      -5.501   2.320  -9.271  1.00  0.00           H  
ATOM     91  HB2 LYS A   5      -4.617   0.570  -7.972  1.00  0.00           H  
ATOM     92  HB3 LYS A   5      -4.443  -0.033  -9.617  1.00  0.00           H  
ATOM     93  HG2 LYS A   5      -2.083   0.746  -9.614  1.00  0.00           H  
ATOM     94  HG3 LYS A   5      -2.259   1.246  -7.939  1.00  0.00           H  
ATOM     95  HD2 LYS A   5      -2.939  -1.114  -7.395  1.00  0.00           H  
ATOM     96  HD3 LYS A   5      -2.472  -1.559  -9.038  1.00  0.00           H  
ATOM     97  HE2 LYS A   5      -0.211  -0.519  -8.572  1.00  0.00           H  
ATOM     98  HE3 LYS A   5      -0.703  -0.378  -6.884  1.00  0.00           H  
ATOM     99  HZ1 LYS A   5      -1.073  -2.773  -6.837  1.00  0.00           H  
ATOM    100  HZ2 LYS A   5       0.534  -2.409  -7.248  1.00  0.00           H  
ATOM    101  HZ3 LYS A   5      -0.563  -2.898  -8.449  1.00  0.00           H  
ATOM    102  N   ALA A   6      -2.516   3.545  -9.390  1.00  0.00           N  
ATOM    103  CA  ALA A   6      -1.628   4.572  -8.787  1.00  0.00           C  
ATOM    104  C   ALA A   6      -2.287   5.947  -8.830  1.00  0.00           C  
ATOM    105  O   ALA A   6      -2.175   6.717  -7.903  1.00  0.00           O  
ATOM    106  CB  ALA A   6      -0.299   4.606  -9.547  1.00  0.00           C  
ATOM    107  H   ALA A   6      -2.265   3.119 -10.236  1.00  0.00           H  
ATOM    108  HA  ALA A   6      -1.448   4.313  -7.762  1.00  0.00           H  
ATOM    109  HB1 ALA A   6       0.456   5.074  -8.933  1.00  0.00           H  
ATOM    110  HB2 ALA A   6      -0.419   5.168 -10.461  1.00  0.00           H  
ATOM    111  HB3 ALA A   6       0.005   3.597  -9.783  1.00  0.00           H  
ATOM    112  N   MET A   7      -2.958   6.275  -9.894  1.00  0.00           N  
ATOM    113  CA  MET A   7      -3.605   7.614  -9.962  1.00  0.00           C  
ATOM    114  C   MET A   7      -4.754   7.665  -8.970  1.00  0.00           C  
ATOM    115  O   MET A   7      -4.993   8.664  -8.323  1.00  0.00           O  
ATOM    116  CB  MET A   7      -4.158   7.875 -11.366  1.00  0.00           C  
ATOM    117  CG  MET A   7      -3.014   8.033 -12.370  1.00  0.00           C  
ATOM    118  SD  MET A   7      -3.625   8.925 -13.823  1.00  0.00           S  
ATOM    119  CE  MET A   7      -2.018   9.341 -14.546  1.00  0.00           C  
ATOM    120  H   MET A   7      -3.037   5.647 -10.641  1.00  0.00           H  
ATOM    121  HA  MET A   7      -2.884   8.372  -9.705  1.00  0.00           H  
ATOM    122  HB2 MET A   7      -4.783   7.045 -11.663  1.00  0.00           H  
ATOM    123  HB3 MET A   7      -4.748   8.779 -11.354  1.00  0.00           H  
ATOM    124  HG2 MET A   7      -2.202   8.581 -11.920  1.00  0.00           H  
ATOM    125  HG3 MET A   7      -2.668   7.058 -12.666  1.00  0.00           H  
ATOM    126  HE1 MET A   7      -2.157   9.671 -15.567  1.00  0.00           H  
ATOM    127  HE2 MET A   7      -1.383   8.472 -14.537  1.00  0.00           H  
ATOM    128  HE3 MET A   7      -1.556  10.130 -13.967  1.00  0.00           H  
ATOM    129  N   VAL A   8      -5.482   6.598  -8.866  1.00  0.00           N  
ATOM    130  CA  VAL A   8      -6.641   6.583  -7.933  1.00  0.00           C  
ATOM    131  C   VAL A   8      -6.165   6.689  -6.483  1.00  0.00           C  
ATOM    132  O   VAL A   8      -6.817   7.287  -5.655  1.00  0.00           O  
ATOM    133  CB  VAL A   8      -7.440   5.293  -8.112  1.00  0.00           C  
ATOM    134  CG1 VAL A   8      -8.597   5.275  -7.106  1.00  0.00           C  
ATOM    135  CG2 VAL A   8      -7.995   5.232  -9.538  1.00  0.00           C  
ATOM    136  H   VAL A   8      -5.268   5.803  -9.412  1.00  0.00           H  
ATOM    137  HA  VAL A   8      -7.280   7.424  -8.155  1.00  0.00           H  
ATOM    138  HB  VAL A   8      -6.796   4.443  -7.935  1.00  0.00           H  
ATOM    139 HG11 VAL A   8      -9.055   6.256  -7.060  1.00  0.00           H  
ATOM    140 HG12 VAL A   8      -8.219   5.009  -6.130  1.00  0.00           H  
ATOM    141 HG13 VAL A   8      -9.334   4.548  -7.416  1.00  0.00           H  
ATOM    142 HG21 VAL A   8      -7.204   5.443 -10.243  1.00  0.00           H  
ATOM    143 HG22 VAL A   8      -8.781   5.964  -9.650  1.00  0.00           H  
ATOM    144 HG23 VAL A   8      -8.391   4.246  -9.727  1.00  0.00           H  
ATOM    145  N   ALA A   9      -5.049   6.095  -6.165  1.00  0.00           N  
ATOM    146  CA  ALA A   9      -4.543   6.145  -4.759  1.00  0.00           C  
ATOM    147  C   ALA A   9      -4.015   7.537  -4.439  1.00  0.00           C  
ATOM    148  O   ALA A   9      -4.182   8.048  -3.348  1.00  0.00           O  
ATOM    149  CB  ALA A   9      -3.412   5.138  -4.592  1.00  0.00           C  
ATOM    150  H   ALA A   9      -4.537   5.615  -6.853  1.00  0.00           H  
ATOM    151  HA  ALA A   9      -5.344   5.903  -4.077  1.00  0.00           H  
ATOM    152  HB1 ALA A   9      -3.809   4.138  -4.658  1.00  0.00           H  
ATOM    153  HB2 ALA A   9      -2.946   5.282  -3.630  1.00  0.00           H  
ATOM    154  HB3 ALA A   9      -2.682   5.290  -5.373  1.00  0.00           H  
ATOM    155  N   LEU A  10      -3.363   8.143  -5.380  1.00  0.00           N  
ATOM    156  CA  LEU A  10      -2.792   9.492  -5.152  1.00  0.00           C  
ATOM    157  C   LEU A  10      -3.939  10.440  -4.786  1.00  0.00           C  
ATOM    158  O   LEU A  10      -3.850  11.233  -3.865  1.00  0.00           O  
ATOM    159  CB  LEU A  10      -2.109   9.927  -6.466  1.00  0.00           C  
ATOM    160  CG  LEU A  10      -0.903  10.838  -6.196  1.00  0.00           C  
ATOM    161  CD1 LEU A  10      -1.335  12.028  -5.330  1.00  0.00           C  
ATOM    162  CD2 LEU A  10       0.232  10.048  -5.500  1.00  0.00           C  
ATOM    163  H   LEU A  10      -3.235   7.701  -6.242  1.00  0.00           H  
ATOM    164  HA  LEU A  10      -2.076   9.453  -4.350  1.00  0.00           H  
ATOM    165  HB2 LEU A  10      -1.776   9.048  -6.997  1.00  0.00           H  
ATOM    166  HB3 LEU A  10      -2.821  10.457  -7.085  1.00  0.00           H  
ATOM    167  HG  LEU A  10      -0.538  11.216  -7.142  1.00  0.00           H  
ATOM    168 HD11 LEU A  10      -0.666  12.851  -5.509  1.00  0.00           H  
ATOM    169 HD12 LEU A  10      -1.300  11.753  -4.286  1.00  0.00           H  
ATOM    170 HD13 LEU A  10      -2.342  12.326  -5.591  1.00  0.00           H  
ATOM    171 HD21 LEU A  10       0.217   9.016  -5.822  1.00  0.00           H  
ATOM    172 HD22 LEU A  10       0.114  10.091  -4.428  1.00  0.00           H  
ATOM    173 HD23 LEU A  10       1.184  10.485  -5.767  1.00  0.00           H  
ATOM    174  N   ILE A  11      -5.023  10.333  -5.492  1.00  0.00           N  
ATOM    175  CA  ILE A  11      -6.206  11.184  -5.207  1.00  0.00           C  
ATOM    176  C   ILE A  11      -6.855  10.772  -3.874  1.00  0.00           C  
ATOM    177  O   ILE A  11      -7.399  11.595  -3.163  1.00  0.00           O  
ATOM    178  CB  ILE A  11      -7.213  11.042  -6.360  1.00  0.00           C  
ATOM    179  CG1 ILE A  11      -6.649  11.731  -7.612  1.00  0.00           C  
ATOM    180  CG2 ILE A  11      -8.545  11.679  -5.972  1.00  0.00           C  
ATOM    181  CD1 ILE A  11      -7.512  11.396  -8.838  1.00  0.00           C  
ATOM    182  H   ILE A  11      -5.067   9.670  -6.212  1.00  0.00           H  
ATOM    183  HA  ILE A  11      -5.890  12.216  -5.140  1.00  0.00           H  
ATOM    184  HB  ILE A  11      -7.367   9.993  -6.568  1.00  0.00           H  
ATOM    185 HG12 ILE A  11      -6.640  12.800  -7.459  1.00  0.00           H  
ATOM    186 HG13 ILE A  11      -5.639  11.386  -7.783  1.00  0.00           H  
ATOM    187 HG21 ILE A  11      -9.149  11.817  -6.856  1.00  0.00           H  
ATOM    188 HG22 ILE A  11      -8.365  12.634  -5.505  1.00  0.00           H  
ATOM    189 HG23 ILE A  11      -9.062  11.028  -5.281  1.00  0.00           H  
ATOM    190 HD11 ILE A  11      -7.329  12.121  -9.620  1.00  0.00           H  
ATOM    191 HD12 ILE A  11      -8.557  11.423  -8.565  1.00  0.00           H  
ATOM    192 HD13 ILE A  11      -7.261  10.410  -9.197  1.00  0.00           H  
ATOM    193  N   ASP A  12      -6.841   9.506  -3.545  1.00  0.00           N  
ATOM    194  CA  ASP A  12      -7.498   9.055  -2.278  1.00  0.00           C  
ATOM    195  C   ASP A  12      -6.876   9.727  -1.047  1.00  0.00           C  
ATOM    196  O   ASP A  12      -7.578  10.199  -0.176  1.00  0.00           O  
ATOM    197  CB  ASP A  12      -7.360   7.536  -2.149  1.00  0.00           C  
ATOM    198  CG  ASP A  12      -8.270   6.849  -3.171  1.00  0.00           C  
ATOM    199  OD1 ASP A  12      -9.134   7.519  -3.712  1.00  0.00           O  
ATOM    200  OD2 ASP A  12      -8.086   5.664  -3.397  1.00  0.00           O  
ATOM    201  H   ASP A  12      -6.415   8.848  -4.136  1.00  0.00           H  
ATOM    202  HA  ASP A  12      -8.546   9.307  -2.319  1.00  0.00           H  
ATOM    203  HB2 ASP A  12      -6.334   7.251  -2.332  1.00  0.00           H  
ATOM    204  HB3 ASP A  12      -7.646   7.230  -1.154  1.00  0.00           H  
ATOM    205  N   VAL A  13      -5.577   9.774  -0.954  1.00  0.00           N  
ATOM    206  CA  VAL A  13      -4.946  10.418   0.243  1.00  0.00           C  
ATOM    207  C   VAL A  13      -5.330  11.906   0.269  1.00  0.00           C  
ATOM    208  O   VAL A  13      -5.601  12.481   1.314  1.00  0.00           O  
ATOM    209  CB  VAL A  13      -3.397  10.211   0.189  1.00  0.00           C  
ATOM    210  CG1 VAL A  13      -2.636  11.545   0.202  1.00  0.00           C  
ATOM    211  CG2 VAL A  13      -2.929   9.389   1.399  1.00  0.00           C  
ATOM    212  H   VAL A  13      -5.020   9.386  -1.662  1.00  0.00           H  
ATOM    213  HA  VAL A  13      -5.348   9.949   1.133  1.00  0.00           H  
ATOM    214  HB  VAL A  13      -3.148   9.676  -0.715  1.00  0.00           H  
ATOM    215 HG11 VAL A  13      -2.882  12.090   1.103  1.00  0.00           H  
ATOM    216 HG12 VAL A  13      -2.912  12.129  -0.663  1.00  0.00           H  
ATOM    217 HG13 VAL A  13      -1.574  11.350   0.181  1.00  0.00           H  
ATOM    218 HG21 VAL A  13      -3.013   9.989   2.294  1.00  0.00           H  
ATOM    219 HG22 VAL A  13      -1.899   9.097   1.258  1.00  0.00           H  
ATOM    220 HG23 VAL A  13      -3.543   8.507   1.497  1.00  0.00           H  
ATOM    221  N   PHE A  14      -5.347  12.533  -0.871  1.00  0.00           N  
ATOM    222  CA  PHE A  14      -5.695  13.976  -0.913  1.00  0.00           C  
ATOM    223  C   PHE A  14      -7.080  14.198  -0.299  1.00  0.00           C  
ATOM    224  O   PHE A  14      -7.309  15.183   0.357  1.00  0.00           O  
ATOM    225  CB  PHE A  14      -5.697  14.472  -2.368  1.00  0.00           C  
ATOM    226  CG  PHE A  14      -6.253  15.878  -2.417  1.00  0.00           C  
ATOM    227  CD1 PHE A  14      -7.638  16.072  -2.483  1.00  0.00           C  
ATOM    228  CD2 PHE A  14      -5.394  16.981  -2.372  1.00  0.00           C  
ATOM    229  CE1 PHE A  14      -8.165  17.367  -2.508  1.00  0.00           C  
ATOM    230  CE2 PHE A  14      -5.921  18.276  -2.393  1.00  0.00           C  
ATOM    231  CZ  PHE A  14      -7.307  18.470  -2.459  1.00  0.00           C  
ATOM    232  H   PHE A  14      -5.121  12.056  -1.697  1.00  0.00           H  
ATOM    233  HA  PHE A  14      -4.962  14.531  -0.342  1.00  0.00           H  
ATOM    234  HB2 PHE A  14      -4.688  14.468  -2.753  1.00  0.00           H  
ATOM    235  HB3 PHE A  14      -6.316  13.821  -2.969  1.00  0.00           H  
ATOM    236  HD1 PHE A  14      -8.300  15.220  -2.522  1.00  0.00           H  
ATOM    237  HD2 PHE A  14      -4.328  16.834  -2.322  1.00  0.00           H  
ATOM    238  HE1 PHE A  14      -9.233  17.515  -2.558  1.00  0.00           H  
ATOM    239  HE2 PHE A  14      -5.258  19.128  -2.357  1.00  0.00           H  
ATOM    240  HZ  PHE A  14      -7.712  19.471  -2.473  1.00  0.00           H  
ATOM    241  N   HIS A  15      -8.012  13.321  -0.528  1.00  0.00           N  
ATOM    242  CA  HIS A  15      -9.377  13.531   0.037  1.00  0.00           C  
ATOM    243  C   HIS A  15      -9.355  13.440   1.567  1.00  0.00           C  
ATOM    244  O   HIS A  15     -10.159  14.053   2.239  1.00  0.00           O  
ATOM    245  CB  HIS A  15     -10.334  12.478  -0.528  1.00  0.00           C  
ATOM    246  CG  HIS A  15     -11.743  12.787  -0.097  1.00  0.00           C  
ATOM    247  ND1 HIS A  15     -12.293  12.264   1.065  1.00  0.00           N  
ATOM    248  CD2 HIS A  15     -12.730  13.556  -0.666  1.00  0.00           C  
ATOM    249  CE1 HIS A  15     -13.557  12.718   1.156  1.00  0.00           C  
ATOM    250  NE2 HIS A  15     -13.870  13.507   0.127  1.00  0.00           N  
ATOM    251  H   HIS A  15      -7.823  12.536  -1.083  1.00  0.00           H  
ATOM    252  HA  HIS A  15      -9.721  14.513  -0.243  1.00  0.00           H  
ATOM    253  HB2 HIS A  15     -10.278  12.485  -1.606  1.00  0.00           H  
ATOM    254  HB3 HIS A  15     -10.052  11.503  -0.160  1.00  0.00           H  
ATOM    255  HD1 HIS A  15     -11.844  11.670   1.702  1.00  0.00           H  
ATOM    256  HD2 HIS A  15     -12.633  14.115  -1.585  1.00  0.00           H  
ATOM    257  HE1 HIS A  15     -14.234  12.475   1.962  1.00  0.00           H  
ATOM    258  HE2 HIS A  15     -14.726  13.954  -0.038  1.00  0.00           H  
ATOM    259  N   GLN A  16      -8.464  12.673   2.126  1.00  0.00           N  
ATOM    260  CA  GLN A  16      -8.430  12.547   3.608  1.00  0.00           C  
ATOM    261  C   GLN A  16      -8.185  13.916   4.256  1.00  0.00           C  
ATOM    262  O   GLN A  16      -8.785  14.245   5.261  1.00  0.00           O  
ATOM    263  CB  GLN A  16      -7.308  11.573   4.008  1.00  0.00           C  
ATOM    264  CG  GLN A  16      -7.781  10.118   3.858  1.00  0.00           C  
ATOM    265  CD  GLN A  16      -8.058   9.782   2.390  1.00  0.00           C  
ATOM    266  OE1 GLN A  16      -8.908  10.379   1.764  1.00  0.00           O  
ATOM    267  NE2 GLN A  16      -7.381   8.825   1.816  1.00  0.00           N  
ATOM    268  H   GLN A  16      -7.825  12.175   1.578  1.00  0.00           H  
ATOM    269  HA  GLN A  16      -9.376  12.160   3.954  1.00  0.00           H  
ATOM    270  HB2 GLN A  16      -6.451  11.736   3.372  1.00  0.00           H  
ATOM    271  HB3 GLN A  16      -7.027  11.748   5.037  1.00  0.00           H  
ATOM    272  HG2 GLN A  16      -7.011   9.457   4.230  1.00  0.00           H  
ATOM    273  HG3 GLN A  16      -8.683   9.974   4.432  1.00  0.00           H  
ATOM    274 HE21 GLN A  16      -6.706   8.330   2.324  1.00  0.00           H  
ATOM    275 HE22 GLN A  16      -7.551   8.599   0.878  1.00  0.00           H  
ATOM    276  N   TYR A  17      -7.298  14.710   3.715  1.00  0.00           N  
ATOM    277  CA  TYR A  17      -7.016  16.047   4.345  1.00  0.00           C  
ATOM    278  C   TYR A  17      -7.910  17.158   3.785  1.00  0.00           C  
ATOM    279  O   TYR A  17      -8.344  18.031   4.505  1.00  0.00           O  
ATOM    280  CB  TYR A  17      -5.549  16.407   4.100  1.00  0.00           C  
ATOM    281  CG  TYR A  17      -4.701  15.596   5.037  1.00  0.00           C  
ATOM    282  CD1 TYR A  17      -4.476  14.246   4.771  1.00  0.00           C  
ATOM    283  CD2 TYR A  17      -4.164  16.189   6.183  1.00  0.00           C  
ATOM    284  CE1 TYR A  17      -3.715  13.481   5.652  1.00  0.00           C  
ATOM    285  CE2 TYR A  17      -3.396  15.429   7.066  1.00  0.00           C  
ATOM    286  CZ  TYR A  17      -3.172  14.072   6.803  1.00  0.00           C  
ATOM    287  OH  TYR A  17      -2.417  13.316   7.677  1.00  0.00           O  
ATOM    288  H   TYR A  17      -6.801  14.426   2.916  1.00  0.00           H  
ATOM    289  HA  TYR A  17      -7.187  15.980   5.412  1.00  0.00           H  
ATOM    290  HB2 TYR A  17      -5.286  16.175   3.077  1.00  0.00           H  
ATOM    291  HB3 TYR A  17      -5.392  17.460   4.286  1.00  0.00           H  
ATOM    292  HD1 TYR A  17      -4.894  13.793   3.883  1.00  0.00           H  
ATOM    293  HD2 TYR A  17      -4.339  17.236   6.382  1.00  0.00           H  
ATOM    294  HE1 TYR A  17      -3.542  12.438   5.442  1.00  0.00           H  
ATOM    295  HE2 TYR A  17      -2.976  15.889   7.948  1.00  0.00           H  
ATOM    296  HH  TYR A  17      -2.727  12.409   7.628  1.00  0.00           H  
ATOM    297  N   SER A  18      -8.154  17.164   2.515  1.00  0.00           N  
ATOM    298  CA  SER A  18      -8.983  18.257   1.933  1.00  0.00           C  
ATOM    299  C   SER A  18     -10.374  18.265   2.566  1.00  0.00           C  
ATOM    300  O   SER A  18     -10.917  19.307   2.873  1.00  0.00           O  
ATOM    301  CB  SER A  18      -9.098  18.051   0.426  1.00  0.00           C  
ATOM    302  OG  SER A  18     -10.108  17.089   0.156  1.00  0.00           O  
ATOM    303  H   SER A  18      -7.778  16.470   1.943  1.00  0.00           H  
ATOM    304  HA  SER A  18      -8.502  19.205   2.125  1.00  0.00           H  
ATOM    305  HB2 SER A  18      -9.356  18.983  -0.050  1.00  0.00           H  
ATOM    306  HB3 SER A  18      -8.146  17.706   0.046  1.00  0.00           H  
ATOM    307  HG  SER A  18     -10.671  17.440  -0.538  1.00  0.00           H  
ATOM    308  N   GLY A  19     -10.955  17.118   2.772  1.00  0.00           N  
ATOM    309  CA  GLY A  19     -12.311  17.076   3.386  1.00  0.00           C  
ATOM    310  C   GLY A  19     -12.205  17.365   4.883  1.00  0.00           C  
ATOM    311  O   GLY A  19     -13.196  17.567   5.557  1.00  0.00           O  
ATOM    312  H   GLY A  19     -10.502  16.287   2.523  1.00  0.00           H  
ATOM    313  HA2 GLY A  19     -12.940  17.820   2.918  1.00  0.00           H  
ATOM    314  HA3 GLY A  19     -12.741  16.097   3.241  1.00  0.00           H  
ATOM    315  N   ARG A  20     -11.011  17.390   5.412  1.00  0.00           N  
ATOM    316  CA  ARG A  20     -10.849  17.671   6.866  1.00  0.00           C  
ATOM    317  C   ARG A  20     -11.416  19.057   7.183  1.00  0.00           C  
ATOM    318  O   ARG A  20     -12.149  19.238   8.134  1.00  0.00           O  
ATOM    319  CB  ARG A  20      -9.367  17.650   7.220  1.00  0.00           C  
ATOM    320  CG  ARG A  20      -9.202  17.780   8.731  1.00  0.00           C  
ATOM    321  CD  ARG A  20      -7.716  17.763   9.066  1.00  0.00           C  
ATOM    322  NE  ARG A  20      -7.538  17.889  10.538  1.00  0.00           N  
ATOM    323  CZ  ARG A  20      -6.379  17.633  11.078  1.00  0.00           C  
ATOM    324  NH1 ARG A  20      -5.381  17.253  10.328  1.00  0.00           N  
ATOM    325  NH2 ARG A  20      -6.220  17.755  12.367  1.00  0.00           N  
ATOM    326  H   ARG A  20     -10.220  17.232   4.851  1.00  0.00           H  
ATOM    327  HA  ARG A  20     -11.372  16.923   7.442  1.00  0.00           H  
ATOM    328  HB2 ARG A  20      -8.929  16.720   6.886  1.00  0.00           H  
ATOM    329  HB3 ARG A  20      -8.870  18.477   6.736  1.00  0.00           H  
ATOM    330  HG2 ARG A  20      -9.640  18.710   9.065  1.00  0.00           H  
ATOM    331  HG3 ARG A  20      -9.690  16.953   9.222  1.00  0.00           H  
ATOM    332  HD2 ARG A  20      -7.280  16.837   8.727  1.00  0.00           H  
ATOM    333  HD3 ARG A  20      -7.234  18.591   8.567  1.00  0.00           H  
ATOM    334  HE  ARG A  20      -8.290  18.167  11.101  1.00  0.00           H  
ATOM    335 HH11 ARG A  20      -5.506  17.156   9.340  1.00  0.00           H  
ATOM    336 HH12 ARG A  20      -4.490  17.063  10.739  1.00  0.00           H  
ATOM    337 HH21 ARG A  20      -6.988  18.044  12.939  1.00  0.00           H  
ATOM    338 HH22 ARG A  20      -5.331  17.564  12.781  1.00  0.00           H  
ATOM    339  N   GLU A  21     -11.063  20.039   6.387  1.00  0.00           N  
ATOM    340  CA  GLU A  21     -11.551  21.441   6.614  1.00  0.00           C  
ATOM    341  C   GLU A  21     -12.455  21.879   5.458  1.00  0.00           C  
ATOM    342  O   GLU A  21     -12.615  21.185   4.474  1.00  0.00           O  
ATOM    343  CB  GLU A  21     -10.356  22.392   6.717  1.00  0.00           C  
ATOM    344  CG  GLU A  21      -9.630  22.155   8.043  1.00  0.00           C  
ATOM    345  CD  GLU A  21      -8.419  23.085   8.143  1.00  0.00           C  
ATOM    346  OE1 GLU A  21      -8.290  23.950   7.293  1.00  0.00           O  
ATOM    347  OE2 GLU A  21      -7.643  22.917   9.069  1.00  0.00           O  
ATOM    348  H   GLU A  21     -10.459  19.854   5.638  1.00  0.00           H  
ATOM    349  HA  GLU A  21     -12.116  21.488   7.535  1.00  0.00           H  
ATOM    350  HB2 GLU A  21      -9.678  22.208   5.896  1.00  0.00           H  
ATOM    351  HB3 GLU A  21     -10.703  23.413   6.675  1.00  0.00           H  
ATOM    352  HG2 GLU A  21     -10.307  22.360   8.861  1.00  0.00           H  
ATOM    353  HG3 GLU A  21      -9.299  21.129   8.098  1.00  0.00           H  
ATOM    354  N   GLY A  22     -13.070  23.021   5.599  1.00  0.00           N  
ATOM    355  CA  GLY A  22     -14.004  23.528   4.551  1.00  0.00           C  
ATOM    356  C   GLY A  22     -13.336  23.600   3.170  1.00  0.00           C  
ATOM    357  O   GLY A  22     -13.992  23.420   2.163  1.00  0.00           O  
ATOM    358  H   GLY A  22     -12.935  23.543   6.417  1.00  0.00           H  
ATOM    359  HA2 GLY A  22     -14.859  22.870   4.494  1.00  0.00           H  
ATOM    360  HA3 GLY A  22     -14.339  24.516   4.830  1.00  0.00           H  
ATOM    361  N   ASP A  23     -12.060  23.879   3.086  1.00  0.00           N  
ATOM    362  CA  ASP A  23     -11.427  23.972   1.741  1.00  0.00           C  
ATOM    363  C   ASP A  23     -11.347  22.578   1.107  1.00  0.00           C  
ATOM    364  O   ASP A  23     -10.281  22.062   0.843  1.00  0.00           O  
ATOM    365  CB  ASP A  23     -10.025  24.564   1.882  1.00  0.00           C  
ATOM    366  CG  ASP A  23     -10.077  25.790   2.794  1.00  0.00           C  
ATOM    367  OD1 ASP A  23     -11.146  26.364   2.924  1.00  0.00           O  
ATOM    368  OD2 ASP A  23      -9.046  26.136   3.347  1.00  0.00           O  
ATOM    369  H   ASP A  23     -11.523  24.041   3.894  1.00  0.00           H  
ATOM    370  HA  ASP A  23     -12.024  24.616   1.111  1.00  0.00           H  
ATOM    371  HB2 ASP A  23      -9.360  23.825   2.305  1.00  0.00           H  
ATOM    372  HB3 ASP A  23      -9.665  24.862   0.912  1.00  0.00           H  
ATOM    373  N   LYS A  24     -12.473  21.965   0.861  1.00  0.00           N  
ATOM    374  CA  LYS A  24     -12.470  20.605   0.245  1.00  0.00           C  
ATOM    375  C   LYS A  24     -11.822  20.652  -1.142  1.00  0.00           C  
ATOM    376  O   LYS A  24     -11.100  19.756  -1.528  1.00  0.00           O  
ATOM    377  CB  LYS A  24     -13.913  20.116   0.098  1.00  0.00           C  
ATOM    378  CG  LYS A  24     -13.919  18.721  -0.535  1.00  0.00           C  
ATOM    379  CD  LYS A  24     -15.334  18.132  -0.487  1.00  0.00           C  
ATOM    380  CE  LYS A  24     -16.276  18.967  -1.361  1.00  0.00           C  
ATOM    381  NZ  LYS A  24     -17.501  18.177  -1.668  1.00  0.00           N  
ATOM    382  H   LYS A  24     -13.324  22.398   1.082  1.00  0.00           H  
ATOM    383  HA  LYS A  24     -11.923  19.922   0.874  1.00  0.00           H  
ATOM    384  HB2 LYS A  24     -14.381  20.075   1.072  1.00  0.00           H  
ATOM    385  HB3 LYS A  24     -14.458  20.799  -0.535  1.00  0.00           H  
ATOM    386  HG2 LYS A  24     -13.593  18.789  -1.563  1.00  0.00           H  
ATOM    387  HG3 LYS A  24     -13.247  18.078   0.013  1.00  0.00           H  
ATOM    388  HD2 LYS A  24     -15.311  17.116  -0.854  1.00  0.00           H  
ATOM    389  HD3 LYS A  24     -15.691  18.138   0.531  1.00  0.00           H  
ATOM    390  HE2 LYS A  24     -16.557  19.866  -0.831  1.00  0.00           H  
ATOM    391  HE3 LYS A  24     -15.778  19.232  -2.283  1.00  0.00           H  
ATOM    392  HZ1 LYS A  24     -17.447  17.254  -1.194  1.00  0.00           H  
ATOM    393  HZ2 LYS A  24     -17.573  18.036  -2.697  1.00  0.00           H  
ATOM    394  HZ3 LYS A  24     -18.340  18.690  -1.328  1.00  0.00           H  
ATOM    395  N   HIS A  25     -12.093  21.680  -1.905  1.00  0.00           N  
ATOM    396  CA  HIS A  25     -11.516  21.771  -3.282  1.00  0.00           C  
ATOM    397  C   HIS A  25     -10.221  22.594  -3.280  1.00  0.00           C  
ATOM    398  O   HIS A  25      -9.605  22.783  -4.310  1.00  0.00           O  
ATOM    399  CB  HIS A  25     -12.543  22.416  -4.220  1.00  0.00           C  
ATOM    400  CG  HIS A  25     -13.064  23.695  -3.622  1.00  0.00           C  
ATOM    401  ND1 HIS A  25     -12.786  24.935  -4.178  1.00  0.00           N  
ATOM    402  CD2 HIS A  25     -13.855  23.945  -2.525  1.00  0.00           C  
ATOM    403  CE1 HIS A  25     -13.397  25.866  -3.423  1.00  0.00           C  
ATOM    404  NE2 HIS A  25     -14.059  25.315  -2.405  1.00  0.00           N  
ATOM    405  H   HIS A  25     -12.693  22.382  -1.580  1.00  0.00           H  
ATOM    406  HA  HIS A  25     -11.294  20.775  -3.644  1.00  0.00           H  
ATOM    407  HB2 HIS A  25     -12.075  22.630  -5.170  1.00  0.00           H  
ATOM    408  HB3 HIS A  25     -13.365  21.732  -4.373  1.00  0.00           H  
ATOM    409  HD1 HIS A  25     -12.245  25.101  -4.979  1.00  0.00           H  
ATOM    410  HD2 HIS A  25     -14.262  23.195  -1.863  1.00  0.00           H  
ATOM    411  HE1 HIS A  25     -13.355  26.928  -3.616  1.00  0.00           H  
ATOM    412  HE2 HIS A  25     -14.580  25.779  -1.716  1.00  0.00           H  
ATOM    413  N   LYS A  26      -9.796  23.084  -2.140  1.00  0.00           N  
ATOM    414  CA  LYS A  26      -8.532  23.891  -2.091  1.00  0.00           C  
ATOM    415  C   LYS A  26      -7.753  23.557  -0.816  1.00  0.00           C  
ATOM    416  O   LYS A  26      -8.315  23.138   0.174  1.00  0.00           O  
ATOM    417  CB  LYS A  26      -8.872  25.383  -2.096  1.00  0.00           C  
ATOM    418  CG  LYS A  26      -9.541  25.755  -3.419  1.00  0.00           C  
ATOM    419  CD  LYS A  26      -9.641  27.280  -3.532  1.00  0.00           C  
ATOM    420  CE  LYS A  26     -10.537  27.832  -2.418  1.00  0.00           C  
ATOM    421  NZ  LYS A  26     -10.993  29.203  -2.785  1.00  0.00           N  
ATOM    422  H   LYS A  26     -10.304  22.919  -1.318  1.00  0.00           H  
ATOM    423  HA  LYS A  26      -7.914  23.663  -2.950  1.00  0.00           H  
ATOM    424  HB2 LYS A  26      -9.544  25.597  -1.281  1.00  0.00           H  
ATOM    425  HB3 LYS A  26      -7.966  25.959  -1.977  1.00  0.00           H  
ATOM    426  HG2 LYS A  26      -8.955  25.370  -4.241  1.00  0.00           H  
ATOM    427  HG3 LYS A  26     -10.531  25.329  -3.452  1.00  0.00           H  
ATOM    428  HD2 LYS A  26      -8.654  27.710  -3.443  1.00  0.00           H  
ATOM    429  HD3 LYS A  26     -10.062  27.541  -4.491  1.00  0.00           H  
ATOM    430  HE2 LYS A  26     -11.396  27.189  -2.290  1.00  0.00           H  
ATOM    431  HE3 LYS A  26      -9.978  27.876  -1.495  1.00  0.00           H  
ATOM    432  HZ1 LYS A  26     -11.928  29.149  -3.234  1.00  0.00           H  
ATOM    433  HZ2 LYS A  26     -10.312  29.627  -3.448  1.00  0.00           H  
ATOM    434  HZ3 LYS A  26     -11.054  29.789  -1.928  1.00  0.00           H  
ATOM    435  N   LEU A  27      -6.457  23.751  -0.837  1.00  0.00           N  
ATOM    436  CA  LEU A  27      -5.606  23.460   0.365  1.00  0.00           C  
ATOM    437  C   LEU A  27      -4.932  24.756   0.826  1.00  0.00           C  
ATOM    438  O   LEU A  27      -4.355  25.475   0.039  1.00  0.00           O  
ATOM    439  CB  LEU A  27      -4.516  22.429  -0.019  1.00  0.00           C  
ATOM    440  CG  LEU A  27      -4.947  20.991   0.326  1.00  0.00           C  
ATOM    441  CD1 LEU A  27      -5.043  20.796   1.850  1.00  0.00           C  
ATOM    442  CD2 LEU A  27      -6.295  20.681  -0.328  1.00  0.00           C  
ATOM    443  H   LEU A  27      -6.038  24.097  -1.651  1.00  0.00           H  
ATOM    444  HA  LEU A  27      -6.210  23.079   1.171  1.00  0.00           H  
ATOM    445  HB2 LEU A  27      -4.336  22.490  -1.081  1.00  0.00           H  
ATOM    446  HB3 LEU A  27      -3.595  22.653   0.504  1.00  0.00           H  
ATOM    447  HG  LEU A  27      -4.205  20.308  -0.063  1.00  0.00           H  
ATOM    448 HD11 LEU A  27      -4.845  19.761   2.086  1.00  0.00           H  
ATOM    449 HD12 LEU A  27      -6.033  21.054   2.198  1.00  0.00           H  
ATOM    450 HD13 LEU A  27      -4.313  21.418   2.345  1.00  0.00           H  
ATOM    451 HD21 LEU A  27      -6.281  21.010  -1.359  1.00  0.00           H  
ATOM    452 HD22 LEU A  27      -7.082  21.186   0.204  1.00  0.00           H  
ATOM    453 HD23 LEU A  27      -6.469  19.622  -0.290  1.00  0.00           H  
ATOM    454  N   LYS A  28      -4.984  25.048   2.099  1.00  0.00           N  
ATOM    455  CA  LYS A  28      -4.327  26.279   2.615  1.00  0.00           C  
ATOM    456  C   LYS A  28      -2.967  25.884   3.193  1.00  0.00           C  
ATOM    457  O   LYS A  28      -2.808  24.795   3.709  1.00  0.00           O  
ATOM    458  CB  LYS A  28      -5.209  26.887   3.710  1.00  0.00           C  
ATOM    459  CG  LYS A  28      -4.573  28.169   4.244  1.00  0.00           C  
ATOM    460  CD  LYS A  28      -5.484  28.777   5.310  1.00  0.00           C  
ATOM    461  CE  LYS A  28      -4.859  30.067   5.841  1.00  0.00           C  
ATOM    462  NZ  LYS A  28      -4.871  31.103   4.768  1.00  0.00           N  
ATOM    463  H   LYS A  28      -5.448  24.449   2.727  1.00  0.00           H  
ATOM    464  HA  LYS A  28      -4.188  26.993   1.815  1.00  0.00           H  
ATOM    465  HB2 LYS A  28      -6.183  27.112   3.301  1.00  0.00           H  
ATOM    466  HB3 LYS A  28      -5.315  26.178   4.518  1.00  0.00           H  
ATOM    467  HG2 LYS A  28      -3.612  27.940   4.679  1.00  0.00           H  
ATOM    468  HG3 LYS A  28      -4.445  28.873   3.438  1.00  0.00           H  
ATOM    469  HD2 LYS A  28      -6.449  28.996   4.875  1.00  0.00           H  
ATOM    470  HD3 LYS A  28      -5.606  28.077   6.123  1.00  0.00           H  
ATOM    471  HE2 LYS A  28      -5.427  30.421   6.688  1.00  0.00           H  
ATOM    472  HE3 LYS A  28      -3.840  29.875   6.144  1.00  0.00           H  
ATOM    473  HZ1 LYS A  28      -5.379  31.945   5.104  1.00  0.00           H  
ATOM    474  HZ2 LYS A  28      -5.348  30.722   3.924  1.00  0.00           H  
ATOM    475  HZ3 LYS A  28      -3.894  31.364   4.526  1.00  0.00           H  
ATOM    476  N   LYS A  29      -1.980  26.743   3.105  1.00  0.00           N  
ATOM    477  CA  LYS A  29      -0.631  26.393   3.653  1.00  0.00           C  
ATOM    478  C   LYS A  29      -0.800  25.740   5.021  1.00  0.00           C  
ATOM    479  O   LYS A  29       0.036  24.990   5.482  1.00  0.00           O  
ATOM    480  CB  LYS A  29       0.216  27.669   3.801  1.00  0.00           C  
ATOM    481  CG  LYS A  29      -0.323  28.556   4.934  1.00  0.00           C  
ATOM    482  CD  LYS A  29       0.452  29.877   4.962  1.00  0.00           C  
ATOM    483  CE  LYS A  29       0.015  30.695   6.179  1.00  0.00           C  
ATOM    484  NZ  LYS A  29       0.901  31.882   6.322  1.00  0.00           N  
ATOM    485  H   LYS A  29      -2.121  27.611   2.674  1.00  0.00           H  
ATOM    486  HA  LYS A  29      -0.135  25.706   2.982  1.00  0.00           H  
ATOM    487  HB2 LYS A  29       1.235  27.395   4.019  1.00  0.00           H  
ATOM    488  HB3 LYS A  29       0.182  28.222   2.879  1.00  0.00           H  
ATOM    489  HG2 LYS A  29      -1.371  28.757   4.770  1.00  0.00           H  
ATOM    490  HG3 LYS A  29      -0.195  28.057   5.881  1.00  0.00           H  
ATOM    491  HD2 LYS A  29       1.513  29.671   5.026  1.00  0.00           H  
ATOM    492  HD3 LYS A  29       0.248  30.435   4.062  1.00  0.00           H  
ATOM    493  HE2 LYS A  29      -1.006  31.022   6.046  1.00  0.00           H  
ATOM    494  HE3 LYS A  29       0.083  30.084   7.068  1.00  0.00           H  
ATOM    495  HZ1 LYS A  29       1.882  31.607   6.124  1.00  0.00           H  
ATOM    496  HZ2 LYS A  29       0.832  32.251   7.293  1.00  0.00           H  
ATOM    497  HZ3 LYS A  29       0.607  32.618   5.649  1.00  0.00           H  
ATOM    498  N   SER A  30      -1.892  26.030   5.663  1.00  0.00           N  
ATOM    499  CA  SER A  30      -2.151  25.437   7.006  1.00  0.00           C  
ATOM    500  C   SER A  30      -2.604  23.990   6.826  1.00  0.00           C  
ATOM    501  O   SER A  30      -2.072  23.078   7.429  1.00  0.00           O  
ATOM    502  CB  SER A  30      -3.241  26.241   7.713  1.00  0.00           C  
ATOM    503  OG  SER A  30      -3.389  25.765   9.044  1.00  0.00           O  
ATOM    504  H   SER A  30      -2.551  26.629   5.246  1.00  0.00           H  
ATOM    505  HA  SER A  30      -1.244  25.462   7.593  1.00  0.00           H  
ATOM    506  HB2 SER A  30      -2.963  27.282   7.738  1.00  0.00           H  
ATOM    507  HB3 SER A  30      -4.173  26.134   7.174  1.00  0.00           H  
ATOM    508  HG  SER A  30      -3.360  24.806   9.021  1.00  0.00           H  
ATOM    509  N   GLU A  31      -3.570  23.774   5.978  1.00  0.00           N  
ATOM    510  CA  GLU A  31      -4.051  22.390   5.724  1.00  0.00           C  
ATOM    511  C   GLU A  31      -2.908  21.601   5.095  1.00  0.00           C  
ATOM    512  O   GLU A  31      -2.723  20.429   5.355  1.00  0.00           O  
ATOM    513  CB  GLU A  31      -5.233  22.427   4.755  1.00  0.00           C  
ATOM    514  CG  GLU A  31      -6.449  23.035   5.450  1.00  0.00           C  
ATOM    515  CD  GLU A  31      -7.543  23.290   4.413  1.00  0.00           C  
ATOM    516  OE1 GLU A  31      -7.377  22.849   3.287  1.00  0.00           O  
ATOM    517  OE2 GLU A  31      -8.524  23.928   4.758  1.00  0.00           O  
ATOM    518  H   GLU A  31      -3.968  24.525   5.492  1.00  0.00           H  
ATOM    519  HA  GLU A  31      -4.350  21.927   6.653  1.00  0.00           H  
ATOM    520  HB2 GLU A  31      -4.973  23.027   3.897  1.00  0.00           H  
ATOM    521  HB3 GLU A  31      -5.470  21.420   4.437  1.00  0.00           H  
ATOM    522  HG2 GLU A  31      -6.814  22.349   6.201  1.00  0.00           H  
ATOM    523  HG3 GLU A  31      -6.171  23.967   5.916  1.00  0.00           H  
ATOM    524  N   LEU A  32      -2.141  22.245   4.259  1.00  0.00           N  
ATOM    525  CA  LEU A  32      -1.005  21.554   3.593  1.00  0.00           C  
ATOM    526  C   LEU A  32      -0.038  21.038   4.649  1.00  0.00           C  
ATOM    527  O   LEU A  32       0.482  19.957   4.538  1.00  0.00           O  
ATOM    528  CB  LEU A  32      -0.280  22.543   2.669  1.00  0.00           C  
ATOM    529  CG  LEU A  32       0.914  21.860   1.980  1.00  0.00           C  
ATOM    530  CD1 LEU A  32       0.433  20.657   1.152  1.00  0.00           C  
ATOM    531  CD2 LEU A  32       1.614  22.874   1.063  1.00  0.00           C  
ATOM    532  H   LEU A  32      -2.314  23.190   4.068  1.00  0.00           H  
ATOM    533  HA  LEU A  32      -1.382  20.727   3.013  1.00  0.00           H  
ATOM    534  HB2 LEU A  32      -0.969  22.899   1.917  1.00  0.00           H  
ATOM    535  HB3 LEU A  32       0.078  23.379   3.252  1.00  0.00           H  
ATOM    536  HG  LEU A  32       1.614  21.518   2.728  1.00  0.00           H  
ATOM    537 HD11 LEU A  32       1.136  20.453   0.356  1.00  0.00           H  
ATOM    538 HD12 LEU A  32      -0.537  20.870   0.726  1.00  0.00           H  
ATOM    539 HD13 LEU A  32       0.361  19.790   1.793  1.00  0.00           H  
ATOM    540 HD21 LEU A  32       1.046  22.988   0.151  1.00  0.00           H  
ATOM    541 HD22 LEU A  32       2.605  22.519   0.825  1.00  0.00           H  
ATOM    542 HD23 LEU A  32       1.685  23.828   1.565  1.00  0.00           H  
ATOM    543  N   LYS A  33       0.209  21.801   5.671  1.00  0.00           N  
ATOM    544  CA  LYS A  33       1.149  21.336   6.732  1.00  0.00           C  
ATOM    545  C   LYS A  33       0.623  20.043   7.360  1.00  0.00           C  
ATOM    546  O   LYS A  33       1.377  19.143   7.670  1.00  0.00           O  
ATOM    547  CB  LYS A  33       1.266  22.406   7.820  1.00  0.00           C  
ATOM    548  CG  LYS A  33       2.286  21.960   8.873  1.00  0.00           C  
ATOM    549  CD  LYS A  33       2.404  23.027   9.958  1.00  0.00           C  
ATOM    550  CE  LYS A  33       3.464  22.600  10.974  1.00  0.00           C  
ATOM    551  NZ  LYS A  33       3.036  21.334  11.635  1.00  0.00           N  
ATOM    552  H   LYS A  33      -0.222  22.682   5.742  1.00  0.00           H  
ATOM    553  HA  LYS A  33       2.123  21.149   6.300  1.00  0.00           H  
ATOM    554  HB2 LYS A  33       1.584  23.337   7.377  1.00  0.00           H  
ATOM    555  HB3 LYS A  33       0.304  22.543   8.290  1.00  0.00           H  
ATOM    556  HG2 LYS A  33       1.962  21.032   9.321  1.00  0.00           H  
ATOM    557  HG3 LYS A  33       3.248  21.817   8.405  1.00  0.00           H  
ATOM    558  HD2 LYS A  33       2.689  23.967   9.509  1.00  0.00           H  
ATOM    559  HD3 LYS A  33       1.454  23.139  10.457  1.00  0.00           H  
ATOM    560  HE2 LYS A  33       4.404  22.442  10.467  1.00  0.00           H  
ATOM    561  HE3 LYS A  33       3.581  23.373  11.718  1.00  0.00           H  
ATOM    562  HZ1 LYS A  33       2.862  21.510  12.643  1.00  0.00           H  
ATOM    563  HZ2 LYS A  33       3.786  20.620  11.531  1.00  0.00           H  
ATOM    564  HZ3 LYS A  33       2.164  20.987  11.190  1.00  0.00           H  
ATOM    565  N   GLU A  34      -0.657  19.954   7.573  1.00  0.00           N  
ATOM    566  CA  GLU A  34      -1.223  18.733   8.205  1.00  0.00           C  
ATOM    567  C   GLU A  34      -0.987  17.538   7.285  1.00  0.00           C  
ATOM    568  O   GLU A  34      -0.652  16.460   7.717  1.00  0.00           O  
ATOM    569  CB  GLU A  34      -2.722  18.938   8.440  1.00  0.00           C  
ATOM    570  CG  GLU A  34      -2.931  20.061   9.462  1.00  0.00           C  
ATOM    571  CD  GLU A  34      -4.428  20.267   9.697  1.00  0.00           C  
ATOM    572  OE1 GLU A  34      -5.207  19.696   8.955  1.00  0.00           O  
ATOM    573  OE2 GLU A  34      -4.770  20.995  10.615  1.00  0.00           O  
ATOM    574  H   GLU A  34      -1.248  20.693   7.324  1.00  0.00           H  
ATOM    575  HA  GLU A  34      -0.726  18.559   9.148  1.00  0.00           H  
ATOM    576  HB2 GLU A  34      -3.200  19.205   7.509  1.00  0.00           H  
ATOM    577  HB3 GLU A  34      -3.156  18.027   8.821  1.00  0.00           H  
ATOM    578  HG2 GLU A  34      -2.452  19.797  10.394  1.00  0.00           H  
ATOM    579  HG3 GLU A  34      -2.501  20.976   9.084  1.00  0.00           H  
ATOM    580  N   LEU A  35      -1.142  17.724   6.014  1.00  0.00           N  
ATOM    581  CA  LEU A  35      -0.896  16.604   5.067  1.00  0.00           C  
ATOM    582  C   LEU A  35       0.554  16.158   5.217  1.00  0.00           C  
ATOM    583  O   LEU A  35       0.857  14.994   5.326  1.00  0.00           O  
ATOM    584  CB  LEU A  35      -1.156  17.101   3.632  1.00  0.00           C  
ATOM    585  CG  LEU A  35      -0.766  16.039   2.575  1.00  0.00           C  
ATOM    586  CD1 LEU A  35       0.775  15.931   2.415  1.00  0.00           C  
ATOM    587  CD2 LEU A  35      -1.344  14.676   2.970  1.00  0.00           C  
ATOM    588  H   LEU A  35      -1.391  18.606   5.677  1.00  0.00           H  
ATOM    589  HA  LEU A  35      -1.555  15.777   5.295  1.00  0.00           H  
ATOM    590  HB2 LEU A  35      -2.209  17.325   3.528  1.00  0.00           H  
ATOM    591  HB3 LEU A  35      -0.589  18.004   3.462  1.00  0.00           H  
ATOM    592  HG  LEU A  35      -1.192  16.329   1.628  1.00  0.00           H  
ATOM    593 HD11 LEU A  35       1.017  15.800   1.374  1.00  0.00           H  
ATOM    594 HD12 LEU A  35       1.151  15.083   2.969  1.00  0.00           H  
ATOM    595 HD13 LEU A  35       1.250  16.828   2.777  1.00  0.00           H  
ATOM    596 HD21 LEU A  35      -1.352  14.025   2.108  1.00  0.00           H  
ATOM    597 HD22 LEU A  35      -2.352  14.800   3.337  1.00  0.00           H  
ATOM    598 HD23 LEU A  35      -0.731  14.242   3.739  1.00  0.00           H  
ATOM    599  N   ILE A  36       1.453  17.090   5.176  1.00  0.00           N  
ATOM    600  CA  ILE A  36       2.898  16.756   5.260  1.00  0.00           C  
ATOM    601  C   ILE A  36       3.308  16.278   6.654  1.00  0.00           C  
ATOM    602  O   ILE A  36       4.015  15.303   6.793  1.00  0.00           O  
ATOM    603  CB  ILE A  36       3.705  18.014   4.921  1.00  0.00           C  
ATOM    604  CG1 ILE A  36       3.292  18.526   3.536  1.00  0.00           C  
ATOM    605  CG2 ILE A  36       5.201  17.684   4.920  1.00  0.00           C  
ATOM    606  CD1 ILE A  36       4.076  19.795   3.194  1.00  0.00           C  
ATOM    607  H   ILE A  36       1.180  18.016   5.059  1.00  0.00           H  
ATOM    608  HA  ILE A  36       3.127  15.989   4.541  1.00  0.00           H  
ATOM    609  HB  ILE A  36       3.505  18.774   5.662  1.00  0.00           H  
ATOM    610 HG12 ILE A  36       3.492  17.766   2.795  1.00  0.00           H  
ATOM    611 HG13 ILE A  36       2.239  18.755   3.542  1.00  0.00           H  
ATOM    612 HG21 ILE A  36       5.409  16.963   4.146  1.00  0.00           H  
ATOM    613 HG22 ILE A  36       5.482  17.275   5.878  1.00  0.00           H  
ATOM    614 HG23 ILE A  36       5.767  18.584   4.737  1.00  0.00           H  
ATOM    615 HD11 ILE A  36       5.126  19.559   3.110  1.00  0.00           H  
ATOM    616 HD12 ILE A  36       3.932  20.528   3.973  1.00  0.00           H  
ATOM    617 HD13 ILE A  36       3.721  20.193   2.255  1.00  0.00           H  
ATOM    618  N   ASN A  37       2.943  16.983   7.683  1.00  0.00           N  
ATOM    619  CA  ASN A  37       3.410  16.572   9.043  1.00  0.00           C  
ATOM    620  C   ASN A  37       2.659  15.356   9.579  1.00  0.00           C  
ATOM    621  O   ASN A  37       3.244  14.432  10.109  1.00  0.00           O  
ATOM    622  CB  ASN A  37       3.213  17.737  10.011  1.00  0.00           C  
ATOM    623  CG  ASN A  37       3.828  17.381  11.365  1.00  0.00           C  
ATOM    624  OD1 ASN A  37       3.131  16.975  12.273  1.00  0.00           O  
ATOM    625  ND2 ASN A  37       5.114  17.518  11.539  1.00  0.00           N  
ATOM    626  H   ASN A  37       2.407  17.807   7.563  1.00  0.00           H  
ATOM    627  HA  ASN A  37       4.459  16.335   8.994  1.00  0.00           H  
ATOM    628  HB2 ASN A  37       3.695  18.619   9.615  1.00  0.00           H  
ATOM    629  HB3 ASN A  37       2.158  17.927  10.136  1.00  0.00           H  
ATOM    630 HD21 ASN A  37       5.675  17.847  10.806  1.00  0.00           H  
ATOM    631 HD22 ASN A  37       5.519  17.293  12.403  1.00  0.00           H  
ATOM    632  N   ASN A  38       1.374  15.380   9.497  1.00  0.00           N  
ATOM    633  CA  ASN A  38       0.564  14.257  10.063  1.00  0.00           C  
ATOM    634  C   ASN A  38       0.541  13.022   9.154  1.00  0.00           C  
ATOM    635  O   ASN A  38       0.704  11.911   9.616  1.00  0.00           O  
ATOM    636  CB  ASN A  38      -0.870  14.734  10.291  1.00  0.00           C  
ATOM    637  CG  ASN A  38      -1.656  13.641  11.013  1.00  0.00           C  
ATOM    638  OD1 ASN A  38      -1.827  13.690  12.215  1.00  0.00           O  
ATOM    639  ND2 ASN A  38      -2.140  12.644  10.324  1.00  0.00           N  
ATOM    640  H   ASN A  38       0.940  16.158   9.100  1.00  0.00           H  
ATOM    641  HA  ASN A  38       0.984  13.974  11.016  1.00  0.00           H  
ATOM    642  HB2 ASN A  38      -0.860  15.631  10.895  1.00  0.00           H  
ATOM    643  HB3 ASN A  38      -1.338  14.942   9.343  1.00  0.00           H  
ATOM    644 HD21 ASN A  38      -1.997  12.603   9.354  1.00  0.00           H  
ATOM    645 HD22 ASN A  38      -2.646  11.936  10.775  1.00  0.00           H  
ATOM    646  N   GLU A  39       0.304  13.184   7.884  1.00  0.00           N  
ATOM    647  CA  GLU A  39       0.235  11.980   7.002  1.00  0.00           C  
ATOM    648  C   GLU A  39       1.623  11.359   6.858  1.00  0.00           C  
ATOM    649  O   GLU A  39       1.778  10.154   6.852  1.00  0.00           O  
ATOM    650  CB  GLU A  39      -0.292  12.368   5.615  1.00  0.00           C  
ATOM    651  CG  GLU A  39      -0.830  11.131   4.906  1.00  0.00           C  
ATOM    652  CD  GLU A  39      -1.323  11.522   3.513  1.00  0.00           C  
ATOM    653  OE1 GLU A  39      -2.387  12.112   3.425  1.00  0.00           O  
ATOM    654  OE2 GLU A  39      -0.631  11.220   2.555  1.00  0.00           O  
ATOM    655  H   GLU A  39       0.152  14.078   7.519  1.00  0.00           H  
ATOM    656  HA  GLU A  39      -0.431  11.257   7.449  1.00  0.00           H  
ATOM    657  HB2 GLU A  39      -1.084  13.093   5.714  1.00  0.00           H  
ATOM    658  HB3 GLU A  39       0.509  12.784   5.028  1.00  0.00           H  
ATOM    659  HG2 GLU A  39      -0.043  10.396   4.819  1.00  0.00           H  
ATOM    660  HG3 GLU A  39      -1.649  10.720   5.476  1.00  0.00           H  
ATOM    661  N   LEU A  40       2.634  12.173   6.733  1.00  0.00           N  
ATOM    662  CA  LEU A  40       4.017  11.634   6.577  1.00  0.00           C  
ATOM    663  C   LEU A  40       4.680  11.586   7.952  1.00  0.00           C  
ATOM    664  O   LEU A  40       5.664  12.251   8.207  1.00  0.00           O  
ATOM    665  CB  LEU A  40       4.814  12.548   5.637  1.00  0.00           C  
ATOM    666  CG  LEU A  40       3.900  13.041   4.509  1.00  0.00           C  
ATOM    667  CD1 LEU A  40       4.717  13.859   3.504  1.00  0.00           C  
ATOM    668  CD2 LEU A  40       3.261  11.839   3.800  1.00  0.00           C  
ATOM    669  H   LEU A  40       2.484  13.141   6.736  1.00  0.00           H  
ATOM    670  HA  LEU A  40       3.979  10.636   6.161  1.00  0.00           H  
ATOM    671  HB2 LEU A  40       5.198  13.394   6.188  1.00  0.00           H  
ATOM    672  HB3 LEU A  40       5.637  11.994   5.212  1.00  0.00           H  
ATOM    673  HG  LEU A  40       3.124  13.667   4.927  1.00  0.00           H  
ATOM    674 HD11 LEU A  40       4.048  14.453   2.898  1.00  0.00           H  
ATOM    675 HD12 LEU A  40       5.283  13.194   2.870  1.00  0.00           H  
ATOM    676 HD13 LEU A  40       5.394  14.513   4.035  1.00  0.00           H  
ATOM    677 HD21 LEU A  40       3.998  11.059   3.672  1.00  0.00           H  
ATOM    678 HD22 LEU A  40       2.889  12.145   2.832  1.00  0.00           H  
ATOM    679 HD23 LEU A  40       2.442  11.465   4.395  1.00  0.00           H  
ATOM    680  N   SER A  41       4.133  10.809   8.841  1.00  0.00           N  
ATOM    681  CA  SER A  41       4.707  10.714  10.209  1.00  0.00           C  
ATOM    682  C   SER A  41       6.152  10.212  10.142  1.00  0.00           C  
ATOM    683  O   SER A  41       7.007  10.674  10.871  1.00  0.00           O  
ATOM    684  CB  SER A  41       3.870   9.739  11.039  1.00  0.00           C  
ATOM    685  OG  SER A  41       3.977   8.437  10.479  1.00  0.00           O  
ATOM    686  H   SER A  41       3.331  10.295   8.610  1.00  0.00           H  
ATOM    687  HA  SER A  41       4.685  11.686  10.673  1.00  0.00           H  
ATOM    688  HB2 SER A  41       4.236   9.719  12.052  1.00  0.00           H  
ATOM    689  HB3 SER A  41       2.837  10.060  11.038  1.00  0.00           H  
ATOM    690  HG  SER A  41       3.459   8.420   9.670  1.00  0.00           H  
ATOM    691  N   HIS A  42       6.431   9.262   9.284  1.00  0.00           N  
ATOM    692  CA  HIS A  42       7.826   8.719   9.180  1.00  0.00           C  
ATOM    693  C   HIS A  42       8.219   8.531   7.709  1.00  0.00           C  
ATOM    694  O   HIS A  42       9.383   8.418   7.382  1.00  0.00           O  
ATOM    695  CB  HIS A  42       7.882   7.368   9.893  1.00  0.00           C  
ATOM    696  CG  HIS A  42       7.687   7.576  11.369  1.00  0.00           C  
ATOM    697  ND1 HIS A  42       6.427   7.674  11.941  1.00  0.00           N  
ATOM    698  CD2 HIS A  42       8.580   7.706  12.405  1.00  0.00           C  
ATOM    699  CE1 HIS A  42       6.594   7.854  13.264  1.00  0.00           C  
ATOM    700  NE2 HIS A  42       7.886   7.880  13.596  1.00  0.00           N  
ATOM    701  H   HIS A  42       5.722   8.899   8.714  1.00  0.00           H  
ATOM    702  HA  HIS A  42       8.525   9.398   9.647  1.00  0.00           H  
ATOM    703  HB2 HIS A  42       7.098   6.729   9.513  1.00  0.00           H  
ATOM    704  HB3 HIS A  42       8.842   6.905   9.718  1.00  0.00           H  
ATOM    705  HD1 HIS A  42       5.571   7.620  11.467  1.00  0.00           H  
ATOM    706  HD2 HIS A  42       9.656   7.681  12.308  1.00  0.00           H  
ATOM    707  HE1 HIS A  42       5.783   7.970  13.969  1.00  0.00           H  
ATOM    708  HE2 HIS A  42       8.265   7.991  14.493  1.00  0.00           H  
ATOM    709  N   PHE A  43       7.265   8.487   6.821  1.00  0.00           N  
ATOM    710  CA  PHE A  43       7.599   8.296   5.383  1.00  0.00           C  
ATOM    711  C   PHE A  43       8.467   9.455   4.882  1.00  0.00           C  
ATOM    712  O   PHE A  43       9.395   9.254   4.123  1.00  0.00           O  
ATOM    713  CB  PHE A  43       6.308   8.206   4.562  1.00  0.00           C  
ATOM    714  CG  PHE A  43       6.640   8.031   3.093  1.00  0.00           C  
ATOM    715  CD1 PHE A  43       7.373   6.914   2.662  1.00  0.00           C  
ATOM    716  CD2 PHE A  43       6.216   8.987   2.159  1.00  0.00           C  
ATOM    717  CE1 PHE A  43       7.679   6.758   1.304  1.00  0.00           C  
ATOM    718  CE2 PHE A  43       6.522   8.828   0.804  1.00  0.00           C  
ATOM    719  CZ  PHE A  43       7.254   7.714   0.376  1.00  0.00           C  
ATOM    720  H   PHE A  43       6.330   8.574   7.099  1.00  0.00           H  
ATOM    721  HA  PHE A  43       8.152   7.377   5.277  1.00  0.00           H  
ATOM    722  HB2 PHE A  43       5.731   7.358   4.901  1.00  0.00           H  
ATOM    723  HB3 PHE A  43       5.733   9.109   4.699  1.00  0.00           H  
ATOM    724  HD1 PHE A  43       7.700   6.172   3.373  1.00  0.00           H  
ATOM    725  HD2 PHE A  43       5.650   9.847   2.486  1.00  0.00           H  
ATOM    726  HE1 PHE A  43       8.244   5.899   0.974  1.00  0.00           H  
ATOM    727  HE2 PHE A  43       6.193   9.566   0.089  1.00  0.00           H  
ATOM    728  HZ  PHE A  43       7.489   7.590  -0.672  1.00  0.00           H  
ATOM    729  N   LEU A  44       8.174  10.665   5.297  1.00  0.00           N  
ATOM    730  CA  LEU A  44       8.979  11.843   4.846  1.00  0.00           C  
ATOM    731  C   LEU A  44       9.390  12.643   6.082  1.00  0.00           C  
ATOM    732  O   LEU A  44       8.786  12.528   7.130  1.00  0.00           O  
ATOM    733  CB  LEU A  44       8.118  12.714   3.917  1.00  0.00           C  
ATOM    734  CG  LEU A  44       9.014  13.627   3.051  1.00  0.00           C  
ATOM    735  CD1 LEU A  44       9.502  12.870   1.806  1.00  0.00           C  
ATOM    736  CD2 LEU A  44       8.210  14.851   2.601  1.00  0.00           C  
ATOM    737  H   LEU A  44       7.423  10.802   5.913  1.00  0.00           H  
ATOM    738  HA  LEU A  44       9.866  11.516   4.323  1.00  0.00           H  
ATOM    739  HB2 LEU A  44       7.526  12.074   3.279  1.00  0.00           H  
ATOM    740  HB3 LEU A  44       7.456  13.324   4.518  1.00  0.00           H  
ATOM    741  HG  LEU A  44       9.868  13.951   3.631  1.00  0.00           H  
ATOM    742 HD11 LEU A  44      10.026  13.554   1.154  1.00  0.00           H  
ATOM    743 HD12 LEU A  44       8.655  12.453   1.280  1.00  0.00           H  
ATOM    744 HD13 LEU A  44      10.169  12.075   2.100  1.00  0.00           H  
ATOM    745 HD21 LEU A  44       7.288  14.526   2.141  1.00  0.00           H  
ATOM    746 HD22 LEU A  44       8.788  15.419   1.887  1.00  0.00           H  
ATOM    747 HD23 LEU A  44       7.987  15.469   3.458  1.00  0.00           H  
ATOM    748  N   GLU A  45      10.414  13.441   5.983  1.00  0.00           N  
ATOM    749  CA  GLU A  45      10.845  14.219   7.175  1.00  0.00           C  
ATOM    750  C   GLU A  45       9.710  15.140   7.622  1.00  0.00           C  
ATOM    751  O   GLU A  45       9.359  16.088   6.950  1.00  0.00           O  
ATOM    752  CB  GLU A  45      12.074  15.060   6.820  1.00  0.00           C  
ATOM    753  CG  GLU A  45      12.526  15.857   8.048  1.00  0.00           C  
ATOM    754  CD  GLU A  45      13.858  16.545   7.745  1.00  0.00           C  
ATOM    755  OE1 GLU A  45      14.350  16.378   6.641  1.00  0.00           O  
ATOM    756  OE2 GLU A  45      14.364  17.226   8.621  1.00  0.00           O  
ATOM    757  H   GLU A  45      10.901  13.519   5.137  1.00  0.00           H  
ATOM    758  HA  GLU A  45      11.094  13.540   7.977  1.00  0.00           H  
ATOM    759  HB2 GLU A  45      12.875  14.410   6.497  1.00  0.00           H  
ATOM    760  HB3 GLU A  45      11.821  15.744   6.024  1.00  0.00           H  
ATOM    761  HG2 GLU A  45      11.780  16.602   8.288  1.00  0.00           H  
ATOM    762  HG3 GLU A  45      12.651  15.188   8.886  1.00  0.00           H  
ATOM    763  N   GLU A  46       9.143  14.866   8.762  1.00  0.00           N  
ATOM    764  CA  GLU A  46       8.034  15.720   9.277  1.00  0.00           C  
ATOM    765  C   GLU A  46       8.476  17.183   9.307  1.00  0.00           C  
ATOM    766  O   GLU A  46       9.646  17.496   9.376  1.00  0.00           O  
ATOM    767  CB  GLU A  46       7.664  15.279  10.709  1.00  0.00           C  
ATOM    768  CG  GLU A  46       6.576  14.209  10.677  1.00  0.00           C  
ATOM    769  CD  GLU A  46       6.256  13.786  12.113  1.00  0.00           C  
ATOM    770  OE1 GLU A  46       7.083  14.031  12.977  1.00  0.00           O  
ATOM    771  OE2 GLU A  46       5.190  13.236  12.330  1.00  0.00           O  
ATOM    772  H   GLU A  46       9.445  14.092   9.281  1.00  0.00           H  
ATOM    773  HA  GLU A  46       7.176  15.621   8.630  1.00  0.00           H  
ATOM    774  HB2 GLU A  46       8.540  14.874  11.192  1.00  0.00           H  
ATOM    775  HB3 GLU A  46       7.304  16.127  11.277  1.00  0.00           H  
ATOM    776  HG2 GLU A  46       5.689  14.620  10.210  1.00  0.00           H  
ATOM    777  HG3 GLU A  46       6.921  13.357  10.115  1.00  0.00           H  
ATOM    778  N   ILE A  47       7.527  18.077   9.277  1.00  0.00           N  
ATOM    779  CA  ILE A  47       7.844  19.528   9.330  1.00  0.00           C  
ATOM    780  C   ILE A  47       7.730  19.972  10.789  1.00  0.00           C  
ATOM    781  O   ILE A  47       6.744  19.704  11.447  1.00  0.00           O  
ATOM    782  CB  ILE A  47       6.832  20.308   8.479  1.00  0.00           C  
ATOM    783  CG1 ILE A  47       6.796  19.753   7.037  1.00  0.00           C  
ATOM    784  CG2 ILE A  47       7.213  21.791   8.467  1.00  0.00           C  
ATOM    785  CD1 ILE A  47       7.942  20.322   6.186  1.00  0.00           C  
ATOM    786  H   ILE A  47       6.595  17.791   9.237  1.00  0.00           H  
ATOM    787  HA  ILE A  47       8.849  19.703   8.971  1.00  0.00           H  
ATOM    788  HB  ILE A  47       5.850  20.204   8.923  1.00  0.00           H  
ATOM    789 HG12 ILE A  47       6.882  18.679   7.066  1.00  0.00           H  
ATOM    790 HG13 ILE A  47       5.854  20.019   6.582  1.00  0.00           H  
ATOM    791 HG21 ILE A  47       8.285  21.886   8.385  1.00  0.00           H  
ATOM    792 HG22 ILE A  47       6.881  22.253   9.383  1.00  0.00           H  
ATOM    793 HG23 ILE A  47       6.742  22.279   7.624  1.00  0.00           H  
ATOM    794 HD11 ILE A  47       8.805  20.510   6.805  1.00  0.00           H  
ATOM    795 HD12 ILE A  47       7.622  21.246   5.727  1.00  0.00           H  
ATOM    796 HD13 ILE A  47       8.202  19.612   5.414  1.00  0.00           H  
ATOM    797  N   LYS A  48       8.736  20.623  11.312  1.00  0.00           N  
ATOM    798  CA  LYS A  48       8.693  21.055  12.743  1.00  0.00           C  
ATOM    799  C   LYS A  48       8.336  22.541  12.811  1.00  0.00           C  
ATOM    800  O   LYS A  48       7.835  23.022  13.808  1.00  0.00           O  
ATOM    801  CB  LYS A  48      10.077  20.821  13.371  1.00  0.00           C  
ATOM    802  CG  LYS A  48      10.704  19.541  12.800  1.00  0.00           C  
ATOM    803  CD  LYS A  48       9.807  18.332  13.080  1.00  0.00           C  
ATOM    804  CE  LYS A  48      10.464  17.084  12.498  1.00  0.00           C  
ATOM    805  NZ  LYS A  48      11.733  16.807  13.227  1.00  0.00           N  
ATOM    806  H   LYS A  48       9.531  20.813  10.770  1.00  0.00           H  
ATOM    807  HA  LYS A  48       7.950  20.486  13.287  1.00  0.00           H  
ATOM    808  HB2 LYS A  48      10.723  21.660  13.155  1.00  0.00           H  
ATOM    809  HB3 LYS A  48       9.972  20.717  14.441  1.00  0.00           H  
ATOM    810  HG2 LYS A  48      10.835  19.646  11.732  1.00  0.00           H  
ATOM    811  HG3 LYS A  48      11.666  19.381  13.262  1.00  0.00           H  
ATOM    812  HD2 LYS A  48       9.681  18.212  14.146  1.00  0.00           H  
ATOM    813  HD3 LYS A  48       8.845  18.472  12.614  1.00  0.00           H  
ATOM    814  HE2 LYS A  48       9.795  16.244  12.601  1.00  0.00           H  
ATOM    815  HE3 LYS A  48      10.678  17.249  11.453  1.00  0.00           H  
ATOM    816  HZ1 LYS A  48      11.526  16.650  14.233  1.00  0.00           H  
ATOM    817  HZ2 LYS A  48      12.374  17.621  13.126  1.00  0.00           H  
ATOM    818  HZ3 LYS A  48      12.183  15.959  12.831  1.00  0.00           H  
ATOM    819  N   GLU A  49       8.586  23.268  11.750  1.00  0.00           N  
ATOM    820  CA  GLU A  49       8.263  24.729  11.723  1.00  0.00           C  
ATOM    821  C   GLU A  49       7.359  25.037  10.534  1.00  0.00           C  
ATOM    822  O   GLU A  49       7.544  24.522   9.449  1.00  0.00           O  
ATOM    823  CB  GLU A  49       9.553  25.535  11.591  1.00  0.00           C  
ATOM    824  CG  GLU A  49      10.340  25.444  12.894  1.00  0.00           C  
ATOM    825  CD  GLU A  49      11.738  26.033  12.694  1.00  0.00           C  
ATOM    826  OE1 GLU A  49      12.023  26.470  11.592  1.00  0.00           O  
ATOM    827  OE2 GLU A  49      12.498  26.039  13.648  1.00  0.00           O  
ATOM    828  H   GLU A  49       8.986  22.846  10.961  1.00  0.00           H  
ATOM    829  HA  GLU A  49       7.757  25.018  12.633  1.00  0.00           H  
ATOM    830  HB2 GLU A  49      10.146  25.135  10.781  1.00  0.00           H  
ATOM    831  HB3 GLU A  49       9.312  26.568  11.392  1.00  0.00           H  
ATOM    832  HG2 GLU A  49       9.819  26.000  13.657  1.00  0.00           H  
ATOM    833  HG3 GLU A  49      10.423  24.410  13.191  1.00  0.00           H  
ATOM    834  N   GLN A  50       6.392  25.884  10.727  1.00  0.00           N  
ATOM    835  CA  GLN A  50       5.485  26.239   9.607  1.00  0.00           C  
ATOM    836  C   GLN A  50       6.261  27.064   8.580  1.00  0.00           C  
ATOM    837  O   GLN A  50       5.862  27.182   7.443  1.00  0.00           O  
ATOM    838  CB  GLN A  50       4.309  27.072  10.127  1.00  0.00           C  
ATOM    839  CG  GLN A  50       3.194  27.108   9.062  1.00  0.00           C  
ATOM    840  CD  GLN A  50       2.414  28.418   9.160  1.00  0.00           C  
ATOM    841  OE1 GLN A  50       1.606  28.600  10.048  1.00  0.00           O  
ATOM    842  NE2 GLN A  50       2.638  29.344   8.270  1.00  0.00           N  
ATOM    843  H   GLN A  50       6.268  26.295  11.608  1.00  0.00           H  
ATOM    844  HA  GLN A  50       5.110  25.339   9.139  1.00  0.00           H  
ATOM    845  HB2 GLN A  50       3.929  26.625  11.037  1.00  0.00           H  
ATOM    846  HB3 GLN A  50       4.648  28.078  10.337  1.00  0.00           H  
ATOM    847  HG2 GLN A  50       3.625  27.030   8.074  1.00  0.00           H  
ATOM    848  HG3 GLN A  50       2.518  26.282   9.222  1.00  0.00           H  
ATOM    849 HE21 GLN A  50       3.298  29.186   7.558  1.00  0.00           H  
ATOM    850 HE22 GLN A  50       2.154  30.193   8.311  1.00  0.00           H  
ATOM    851  N   GLU A  51       7.362  27.650   8.969  1.00  0.00           N  
ATOM    852  CA  GLU A  51       8.138  28.477   7.996  1.00  0.00           C  
ATOM    853  C   GLU A  51       8.564  27.601   6.821  1.00  0.00           C  
ATOM    854  O   GLU A  51       8.592  28.042   5.695  1.00  0.00           O  
ATOM    855  CB  GLU A  51       9.371  29.079   8.682  1.00  0.00           C  
ATOM    856  CG  GLU A  51      10.436  27.999   8.901  1.00  0.00           C  
ATOM    857  CD  GLU A  51      11.447  28.481   9.946  1.00  0.00           C  
ATOM    858  OE1 GLU A  51      11.068  28.594  11.101  1.00  0.00           O  
ATOM    859  OE2 GLU A  51      12.580  28.735   9.573  1.00  0.00           O  
ATOM    860  H   GLU A  51       7.673  27.553   9.899  1.00  0.00           H  
ATOM    861  HA  GLU A  51       7.509  29.274   7.623  1.00  0.00           H  
ATOM    862  HB2 GLU A  51       9.778  29.863   8.060  1.00  0.00           H  
ATOM    863  HB3 GLU A  51       9.080  29.494   9.635  1.00  0.00           H  
ATOM    864  HG2 GLU A  51       9.962  27.089   9.240  1.00  0.00           H  
ATOM    865  HG3 GLU A  51      10.948  27.809   7.971  1.00  0.00           H  
ATOM    866  N   VAL A  52       8.875  26.362   7.067  1.00  0.00           N  
ATOM    867  CA  VAL A  52       9.267  25.466   5.948  1.00  0.00           C  
ATOM    868  C   VAL A  52       8.105  25.394   4.978  1.00  0.00           C  
ATOM    869  O   VAL A  52       8.282  25.343   3.782  1.00  0.00           O  
ATOM    870  CB  VAL A  52       9.567  24.071   6.488  1.00  0.00           C  
ATOM    871  CG1 VAL A  52       9.914  23.130   5.332  1.00  0.00           C  
ATOM    872  CG2 VAL A  52      10.740  24.149   7.462  1.00  0.00           C  
ATOM    873  H   VAL A  52       8.830  26.013   7.983  1.00  0.00           H  
ATOM    874  HA  VAL A  52      10.129  25.862   5.439  1.00  0.00           H  
ATOM    875  HB  VAL A  52       8.696  23.697   7.002  1.00  0.00           H  
ATOM    876 HG11 VAL A  52      10.661  23.591   4.704  1.00  0.00           H  
ATOM    877 HG12 VAL A  52       9.026  22.932   4.751  1.00  0.00           H  
ATOM    878 HG13 VAL A  52      10.299  22.201   5.727  1.00  0.00           H  
ATOM    879 HG21 VAL A  52      11.578  24.630   6.977  1.00  0.00           H  
ATOM    880 HG22 VAL A  52      11.022  23.153   7.767  1.00  0.00           H  
ATOM    881 HG23 VAL A  52      10.447  24.723   8.330  1.00  0.00           H  
ATOM    882  N   VAL A  53       6.917  25.376   5.496  1.00  0.00           N  
ATOM    883  CA  VAL A  53       5.722  25.303   4.629  1.00  0.00           C  
ATOM    884  C   VAL A  53       5.576  26.608   3.852  1.00  0.00           C  
ATOM    885  O   VAL A  53       5.113  26.617   2.740  1.00  0.00           O  
ATOM    886  CB  VAL A  53       4.507  25.072   5.509  1.00  0.00           C  
ATOM    887  CG1 VAL A  53       3.277  24.848   4.643  1.00  0.00           C  
ATOM    888  CG2 VAL A  53       4.755  23.845   6.379  1.00  0.00           C  
ATOM    889  H   VAL A  53       6.807  25.415   6.471  1.00  0.00           H  
ATOM    890  HA  VAL A  53       5.829  24.483   3.937  1.00  0.00           H  
ATOM    891  HB  VAL A  53       4.356  25.932   6.138  1.00  0.00           H  
ATOM    892 HG11 VAL A  53       3.121  25.709   4.012  1.00  0.00           H  
ATOM    893 HG12 VAL A  53       2.418  24.701   5.279  1.00  0.00           H  
ATOM    894 HG13 VAL A  53       3.429  23.972   4.031  1.00  0.00           H  
ATOM    895 HG21 VAL A  53       5.190  23.057   5.779  1.00  0.00           H  
ATOM    896 HG22 VAL A  53       3.823  23.504   6.797  1.00  0.00           H  
ATOM    897 HG23 VAL A  53       5.435  24.110   7.174  1.00  0.00           H  
ATOM    898  N   ASP A  54       5.959  27.708   4.442  1.00  0.00           N  
ATOM    899  CA  ASP A  54       5.854  29.021   3.745  1.00  0.00           C  
ATOM    900  C   ASP A  54       6.796  29.036   2.539  1.00  0.00           C  
ATOM    901  O   ASP A  54       6.498  29.576   1.493  1.00  0.00           O  
ATOM    902  CB  ASP A  54       6.251  30.145   4.706  1.00  0.00           C  
ATOM    903  CG  ASP A  54       6.130  31.495   3.996  1.00  0.00           C  
ATOM    904  OD1 ASP A  54       5.952  31.496   2.789  1.00  0.00           O  
ATOM    905  OD2 ASP A  54       6.215  32.507   4.673  1.00  0.00           O  
ATOM    906  H   ASP A  54       6.322  27.671   5.346  1.00  0.00           H  
ATOM    907  HA  ASP A  54       4.846  29.167   3.414  1.00  0.00           H  
ATOM    908  HB2 ASP A  54       5.600  30.129   5.568  1.00  0.00           H  
ATOM    909  HB3 ASP A  54       7.273  29.999   5.024  1.00  0.00           H  
ATOM    910  N   LYS A  55       7.941  28.456   2.700  1.00  0.00           N  
ATOM    911  CA  LYS A  55       8.941  28.417   1.597  1.00  0.00           C  
ATOM    912  C   LYS A  55       8.423  27.488   0.507  1.00  0.00           C  
ATOM    913  O   LYS A  55       8.529  27.753  -0.679  1.00  0.00           O  
ATOM    914  CB  LYS A  55      10.273  27.899   2.149  1.00  0.00           C  
ATOM    915  CG  LYS A  55      11.364  28.069   1.096  1.00  0.00           C  
ATOM    916  CD  LYS A  55      12.707  27.615   1.669  1.00  0.00           C  
ATOM    917  CE  LYS A  55      13.813  27.913   0.655  1.00  0.00           C  
ATOM    918  NZ  LYS A  55      13.598  27.086  -0.562  1.00  0.00           N  
ATOM    919  H   LYS A  55       8.141  28.030   3.553  1.00  0.00           H  
ATOM    920  HA  LYS A  55       9.076  29.411   1.193  1.00  0.00           H  
ATOM    921  HB2 LYS A  55      10.536  28.460   3.034  1.00  0.00           H  
ATOM    922  HB3 LYS A  55      10.176  26.853   2.401  1.00  0.00           H  
ATOM    923  HG2 LYS A  55      11.121  27.469   0.232  1.00  0.00           H  
ATOM    924  HG3 LYS A  55      11.429  29.106   0.809  1.00  0.00           H  
ATOM    925  HD2 LYS A  55      12.906  28.147   2.588  1.00  0.00           H  
ATOM    926  HD3 LYS A  55      12.676  26.553   1.864  1.00  0.00           H  
ATOM    927  HE2 LYS A  55      13.784  28.959   0.388  1.00  0.00           H  
ATOM    928  HE3 LYS A  55      14.774  27.677   1.088  1.00  0.00           H  
ATOM    929  HZ1 LYS A  55      13.791  26.090  -0.340  1.00  0.00           H  
ATOM    930  HZ2 LYS A  55      14.240  27.405  -1.317  1.00  0.00           H  
ATOM    931  HZ3 LYS A  55      12.613  27.183  -0.880  1.00  0.00           H  
ATOM    932  N   VAL A  56       7.839  26.408   0.918  1.00  0.00           N  
ATOM    933  CA  VAL A  56       7.275  25.441  -0.052  1.00  0.00           C  
ATOM    934  C   VAL A  56       6.087  26.106  -0.741  1.00  0.00           C  
ATOM    935  O   VAL A  56       5.787  25.850  -1.891  1.00  0.00           O  
ATOM    936  CB  VAL A  56       6.839  24.181   0.699  1.00  0.00           C  
ATOM    937  CG1 VAL A  56       6.009  23.285  -0.220  1.00  0.00           C  
ATOM    938  CG2 VAL A  56       8.085  23.421   1.161  1.00  0.00           C  
ATOM    939  H   VAL A  56       7.745  26.246   1.883  1.00  0.00           H  
ATOM    940  HA  VAL A  56       8.025  25.186  -0.787  1.00  0.00           H  
ATOM    941  HB  VAL A  56       6.248  24.461   1.559  1.00  0.00           H  
ATOM    942 HG11 VAL A  56       5.015  23.696  -0.314  1.00  0.00           H  
ATOM    943 HG12 VAL A  56       5.949  22.292   0.204  1.00  0.00           H  
ATOM    944 HG13 VAL A  56       6.474  23.235  -1.195  1.00  0.00           H  
ATOM    945 HG21 VAL A  56       8.606  23.030   0.298  1.00  0.00           H  
ATOM    946 HG22 VAL A  56       7.791  22.606   1.805  1.00  0.00           H  
ATOM    947 HG23 VAL A  56       8.736  24.092   1.702  1.00  0.00           H  
ATOM    948  N   MET A  57       5.427  26.980  -0.035  1.00  0.00           N  
ATOM    949  CA  MET A  57       4.264  27.707  -0.619  1.00  0.00           C  
ATOM    950  C   MET A  57       4.765  28.541  -1.794  1.00  0.00           C  
ATOM    951  O   MET A  57       4.123  28.653  -2.805  1.00  0.00           O  
ATOM    952  CB  MET A  57       3.631  28.619   0.458  1.00  0.00           C  
ATOM    953  CG  MET A  57       2.361  27.987   1.086  1.00  0.00           C  
ATOM    954  SD  MET A  57       0.890  28.801   0.373  1.00  0.00           S  
ATOM    955  CE  MET A  57      -0.212  27.377   0.137  1.00  0.00           C  
ATOM    956  H   MET A  57       5.722  27.183   0.877  1.00  0.00           H  
ATOM    957  HA  MET A  57       3.538  26.994  -0.982  1.00  0.00           H  
ATOM    958  HB2 MET A  57       4.358  28.780   1.229  1.00  0.00           H  
ATOM    959  HB3 MET A  57       3.373  29.577   0.022  1.00  0.00           H  
ATOM    960  HG2 MET A  57       2.336  26.924   0.904  1.00  0.00           H  
ATOM    961  HG3 MET A  57       2.375  28.153   2.154  1.00  0.00           H  
ATOM    962  HE1 MET A  57      -0.852  27.573  -0.716  1.00  0.00           H  
ATOM    963  HE2 MET A  57      -0.825  27.238   1.019  1.00  0.00           H  
ATOM    964  HE3 MET A  57       0.364  26.484  -0.043  1.00  0.00           H  
ATOM    965  N   GLU A  58       5.915  29.121  -1.682  1.00  0.00           N  
ATOM    966  CA  GLU A  58       6.419  29.928  -2.817  1.00  0.00           C  
ATOM    967  C   GLU A  58       6.437  29.029  -4.048  1.00  0.00           C  
ATOM    968  O   GLU A  58       6.105  29.437  -5.142  1.00  0.00           O  
ATOM    969  CB  GLU A  58       7.835  30.417  -2.514  1.00  0.00           C  
ATOM    970  CG  GLU A  58       8.299  31.350  -3.633  1.00  0.00           C  
ATOM    971  CD  GLU A  58       9.715  31.842  -3.334  1.00  0.00           C  
ATOM    972  OE1 GLU A  58      10.205  31.554  -2.255  1.00  0.00           O  
ATOM    973  OE2 GLU A  58      10.283  32.504  -4.187  1.00  0.00           O  
ATOM    974  H   GLU A  58       6.444  29.022  -0.865  1.00  0.00           H  
ATOM    975  HA  GLU A  58       5.765  30.771  -2.988  1.00  0.00           H  
ATOM    976  HB2 GLU A  58       7.842  30.947  -1.573  1.00  0.00           H  
ATOM    977  HB3 GLU A  58       8.502  29.569  -2.456  1.00  0.00           H  
ATOM    978  HG2 GLU A  58       8.294  30.813  -4.571  1.00  0.00           H  
ATOM    979  HG3 GLU A  58       7.631  32.196  -3.698  1.00  0.00           H  
ATOM    980  N   THR A  59       6.827  27.800  -3.866  1.00  0.00           N  
ATOM    981  CA  THR A  59       6.875  26.852  -5.011  1.00  0.00           C  
ATOM    982  C   THR A  59       5.475  26.315  -5.357  1.00  0.00           C  
ATOM    983  O   THR A  59       5.112  26.221  -6.513  1.00  0.00           O  
ATOM    984  CB  THR A  59       7.781  25.677  -4.636  1.00  0.00           C  
ATOM    985  OG1 THR A  59       8.989  26.173  -4.076  1.00  0.00           O  
ATOM    986  CG2 THR A  59       8.098  24.849  -5.880  1.00  0.00           C  
ATOM    987  H   THR A  59       7.089  27.498  -2.971  1.00  0.00           H  
ATOM    988  HA  THR A  59       7.280  27.355  -5.870  1.00  0.00           H  
ATOM    989  HB  THR A  59       7.278  25.053  -3.913  1.00  0.00           H  
ATOM    990  HG1 THR A  59       9.507  26.562  -4.784  1.00  0.00           H  
ATOM    991 HG21 THR A  59       8.656  23.969  -5.592  1.00  0.00           H  
ATOM    992 HG22 THR A  59       8.686  25.440  -6.567  1.00  0.00           H  
ATOM    993 HG23 THR A  59       7.177  24.551  -6.358  1.00  0.00           H  
ATOM    994  N   LEU A  60       4.698  25.928  -4.375  1.00  0.00           N  
ATOM    995  CA  LEU A  60       3.342  25.361  -4.667  1.00  0.00           C  
ATOM    996  C   LEU A  60       2.283  26.454  -4.711  1.00  0.00           C  
ATOM    997  O   LEU A  60       1.194  26.241  -5.201  1.00  0.00           O  
ATOM    998  CB  LEU A  60       2.967  24.346  -3.584  1.00  0.00           C  
ATOM    999  CG  LEU A  60       4.081  23.304  -3.423  1.00  0.00           C  
ATOM   1000  CD1 LEU A  60       3.588  22.185  -2.500  1.00  0.00           C  
ATOM   1001  CD2 LEU A  60       4.456  22.716  -4.793  1.00  0.00           C  
ATOM   1002  H   LEU A  60       5.009  25.991  -3.453  1.00  0.00           H  
ATOM   1003  HA  LEU A  60       3.355  24.868  -5.626  1.00  0.00           H  
ATOM   1004  HB2 LEU A  60       2.822  24.862  -2.646  1.00  0.00           H  
ATOM   1005  HB3 LEU A  60       2.051  23.849  -3.864  1.00  0.00           H  
ATOM   1006  HG  LEU A  60       4.948  23.774  -2.980  1.00  0.00           H  
ATOM   1007 HD11 LEU A  60       3.357  22.594  -1.528  1.00  0.00           H  
ATOM   1008 HD12 LEU A  60       4.357  21.433  -2.402  1.00  0.00           H  
ATOM   1009 HD13 LEU A  60       2.699  21.739  -2.921  1.00  0.00           H  
ATOM   1010 HD21 LEU A  60       5.099  23.408  -5.317  1.00  0.00           H  
ATOM   1011 HD22 LEU A  60       3.561  22.544  -5.375  1.00  0.00           H  
ATOM   1012 HD23 LEU A  60       4.978  21.786  -4.657  1.00  0.00           H  
ATOM   1013  N   ASP A  61       2.575  27.623  -4.228  1.00  0.00           N  
ATOM   1014  CA  ASP A  61       1.546  28.700  -4.288  1.00  0.00           C  
ATOM   1015  C   ASP A  61       1.602  29.284  -5.686  1.00  0.00           C  
ATOM   1016  O   ASP A  61       1.898  30.446  -5.889  1.00  0.00           O  
ATOM   1017  CB  ASP A  61       1.823  29.792  -3.253  1.00  0.00           C  
ATOM   1018  CG  ASP A  61       0.611  30.720  -3.174  1.00  0.00           C  
ATOM   1019  OD1 ASP A  61      -0.271  30.583  -4.007  1.00  0.00           O  
ATOM   1020  OD2 ASP A  61       0.581  31.548  -2.278  1.00  0.00           O  
ATOM   1021  H   ASP A  61       3.467  27.797  -3.849  1.00  0.00           H  
ATOM   1022  HA  ASP A  61       0.564  28.276  -4.115  1.00  0.00           H  
ATOM   1023  HB2 ASP A  61       1.990  29.341  -2.286  1.00  0.00           H  
ATOM   1024  HB3 ASP A  61       2.692  30.361  -3.548  1.00  0.00           H  
ATOM   1025  N   GLU A  62       1.338  28.461  -6.654  1.00  0.00           N  
ATOM   1026  CA  GLU A  62       1.389  28.914  -8.065  1.00  0.00           C  
ATOM   1027  C   GLU A  62       0.389  30.049  -8.264  1.00  0.00           C  
ATOM   1028  O   GLU A  62       0.660  31.019  -8.943  1.00  0.00           O  
ATOM   1029  CB  GLU A  62       1.008  27.744  -8.967  1.00  0.00           C  
ATOM   1030  CG  GLU A  62       1.853  26.519  -8.600  1.00  0.00           C  
ATOM   1031  CD  GLU A  62       1.554  25.383  -9.581  1.00  0.00           C  
ATOM   1032  OE1 GLU A  62       0.612  25.519 -10.344  1.00  0.00           O  
ATOM   1033  OE2 GLU A  62       2.274  24.398  -9.554  1.00  0.00           O  
ATOM   1034  H   GLU A  62       1.129  27.525  -6.447  1.00  0.00           H  
ATOM   1035  HA  GLU A  62       2.383  29.253  -8.307  1.00  0.00           H  
ATOM   1036  HB2 GLU A  62      -0.038  27.516  -8.829  1.00  0.00           H  
ATOM   1037  HB3 GLU A  62       1.187  28.009  -9.997  1.00  0.00           H  
ATOM   1038  HG2 GLU A  62       2.902  26.774  -8.647  1.00  0.00           H  
ATOM   1039  HG3 GLU A  62       1.602  26.197  -7.595  1.00  0.00           H  
ATOM   1040  N   ASP A  63      -0.762  29.939  -7.667  1.00  0.00           N  
ATOM   1041  CA  ASP A  63      -1.777  31.015  -7.811  1.00  0.00           C  
ATOM   1042  C   ASP A  63      -1.344  32.213  -6.966  1.00  0.00           C  
ATOM   1043  O   ASP A  63      -1.845  33.309  -7.116  1.00  0.00           O  
ATOM   1044  CB  ASP A  63      -3.128  30.501  -7.313  1.00  0.00           C  
ATOM   1045  CG  ASP A  63      -3.560  29.300  -8.155  1.00  0.00           C  
ATOM   1046  OD1 ASP A  63      -3.521  29.407  -9.370  1.00  0.00           O  
ATOM   1047  OD2 ASP A  63      -3.921  28.293  -7.569  1.00  0.00           O  
ATOM   1048  H   ASP A  63      -0.954  29.151  -7.119  1.00  0.00           H  
ATOM   1049  HA  ASP A  63      -1.856  31.307  -8.848  1.00  0.00           H  
ATOM   1050  HB2 ASP A  63      -3.038  30.200  -6.279  1.00  0.00           H  
ATOM   1051  HB3 ASP A  63      -3.866  31.283  -7.397  1.00  0.00           H  
ATOM   1052  N   GLY A  64      -0.402  32.010  -6.084  1.00  0.00           N  
ATOM   1053  CA  GLY A  64       0.077  33.138  -5.232  1.00  0.00           C  
ATOM   1054  C   GLY A  64      -1.043  33.593  -4.291  1.00  0.00           C  
ATOM   1055  O   GLY A  64      -1.115  34.750  -3.926  1.00  0.00           O  
ATOM   1056  H   GLY A  64      -0.005  31.115  -5.989  1.00  0.00           H  
ATOM   1057  HA2 GLY A  64       0.929  32.818  -4.653  1.00  0.00           H  
ATOM   1058  HA3 GLY A  64       0.365  33.965  -5.864  1.00  0.00           H  
ATOM   1059  N   ASP A  65      -1.921  32.698  -3.897  1.00  0.00           N  
ATOM   1060  CA  ASP A  65      -3.043  33.085  -2.981  1.00  0.00           C  
ATOM   1061  C   ASP A  65      -2.782  32.526  -1.582  1.00  0.00           C  
ATOM   1062  O   ASP A  65      -3.623  32.603  -0.708  1.00  0.00           O  
ATOM   1063  CB  ASP A  65      -4.358  32.520  -3.527  1.00  0.00           C  
ATOM   1064  CG  ASP A  65      -4.277  30.995  -3.595  1.00  0.00           C  
ATOM   1065  OD1 ASP A  65      -3.179  30.473  -3.494  1.00  0.00           O  
ATOM   1066  OD2 ASP A  65      -5.315  30.374  -3.754  1.00  0.00           O  
ATOM   1067  H   ASP A  65      -1.841  31.765  -4.199  1.00  0.00           H  
ATOM   1068  HA  ASP A  65      -3.121  34.162  -2.922  1.00  0.00           H  
ATOM   1069  HB2 ASP A  65      -5.171  32.809  -2.876  1.00  0.00           H  
ATOM   1070  HB3 ASP A  65      -4.533  32.913  -4.517  1.00  0.00           H  
ATOM   1071  N   GLY A  66      -1.629  31.956  -1.363  1.00  0.00           N  
ATOM   1072  CA  GLY A  66      -1.327  31.386  -0.020  1.00  0.00           C  
ATOM   1073  C   GLY A  66      -2.029  30.037   0.104  1.00  0.00           C  
ATOM   1074  O   GLY A  66      -2.016  29.404   1.141  1.00  0.00           O  
ATOM   1075  H   GLY A  66      -0.966  31.897  -2.083  1.00  0.00           H  
ATOM   1076  HA2 GLY A  66      -0.260  31.255   0.086  1.00  0.00           H  
ATOM   1077  HA3 GLY A  66      -1.691  32.052   0.747  1.00  0.00           H  
ATOM   1078  N   GLU A  67      -2.646  29.602  -0.961  1.00  0.00           N  
ATOM   1079  CA  GLU A  67      -3.367  28.299  -0.953  1.00  0.00           C  
ATOM   1080  C   GLU A  67      -3.041  27.540  -2.240  1.00  0.00           C  
ATOM   1081  O   GLU A  67      -3.157  28.068  -3.329  1.00  0.00           O  
ATOM   1082  CB  GLU A  67      -4.873  28.564  -0.902  1.00  0.00           C  
ATOM   1083  CG  GLU A  67      -5.181  29.549   0.226  1.00  0.00           C  
ATOM   1084  CD  GLU A  67      -6.690  29.794   0.294  1.00  0.00           C  
ATOM   1085  OE1 GLU A  67      -7.152  30.708  -0.370  1.00  0.00           O  
ATOM   1086  OE2 GLU A  67      -7.356  29.067   1.011  1.00  0.00           O  
ATOM   1087  H   GLU A  67      -2.635  30.139  -1.771  1.00  0.00           H  
ATOM   1088  HA  GLU A  67      -3.074  27.708  -0.097  1.00  0.00           H  
ATOM   1089  HB2 GLU A  67      -5.196  28.983  -1.845  1.00  0.00           H  
ATOM   1090  HB3 GLU A  67      -5.396  27.638  -0.721  1.00  0.00           H  
ATOM   1091  HG2 GLU A  67      -4.839  29.141   1.163  1.00  0.00           H  
ATOM   1092  HG3 GLU A  67      -4.676  30.484   0.036  1.00  0.00           H  
ATOM   1093  N   CYS A  68      -2.656  26.298  -2.126  1.00  0.00           N  
ATOM   1094  CA  CYS A  68      -2.343  25.484  -3.344  1.00  0.00           C  
ATOM   1095  C   CYS A  68      -3.579  24.643  -3.676  1.00  0.00           C  
ATOM   1096  O   CYS A  68      -4.112  23.951  -2.842  1.00  0.00           O  
ATOM   1097  CB  CYS A  68      -1.119  24.584  -3.073  1.00  0.00           C  
ATOM   1098  SG  CYS A  68      -0.933  24.333  -1.289  1.00  0.00           S  
ATOM   1099  H   CYS A  68      -2.586  25.892  -1.236  1.00  0.00           H  
ATOM   1100  HA  CYS A  68      -2.132  26.138  -4.183  1.00  0.00           H  
ATOM   1101  HB2 CYS A  68      -1.248  23.627  -3.559  1.00  0.00           H  
ATOM   1102  HB3 CYS A  68      -0.226  25.060  -3.463  1.00  0.00           H  
ATOM   1103  HG  CYS A  68      -1.470  23.579  -1.037  1.00  0.00           H  
ATOM   1104  N   ASP A  69      -4.044  24.723  -4.886  1.00  0.00           N  
ATOM   1105  CA  ASP A  69      -5.259  23.958  -5.284  1.00  0.00           C  
ATOM   1106  C   ASP A  69      -4.927  22.469  -5.405  1.00  0.00           C  
ATOM   1107  O   ASP A  69      -3.775  22.087  -5.484  1.00  0.00           O  
ATOM   1108  CB  ASP A  69      -5.773  24.509  -6.612  1.00  0.00           C  
ATOM   1109  CG  ASP A  69      -6.376  25.898  -6.386  1.00  0.00           C  
ATOM   1110  OD1 ASP A  69      -6.728  26.195  -5.255  1.00  0.00           O  
ATOM   1111  OD2 ASP A  69      -6.477  26.642  -7.347  1.00  0.00           O  
ATOM   1112  H   ASP A  69      -3.598  25.299  -5.537  1.00  0.00           H  
ATOM   1113  HA  ASP A  69      -6.020  24.086  -4.528  1.00  0.00           H  
ATOM   1114  HB2 ASP A  69      -4.950  24.591  -7.304  1.00  0.00           H  
ATOM   1115  HB3 ASP A  69      -6.526  23.850  -7.015  1.00  0.00           H  
ATOM   1116  N   PHE A  70      -5.923  21.617  -5.387  1.00  0.00           N  
ATOM   1117  CA  PHE A  70      -5.641  20.158  -5.465  1.00  0.00           C  
ATOM   1118  C   PHE A  70      -4.739  19.884  -6.667  1.00  0.00           C  
ATOM   1119  O   PHE A  70      -3.923  18.994  -6.633  1.00  0.00           O  
ATOM   1120  CB  PHE A  70      -6.966  19.352  -5.532  1.00  0.00           C  
ATOM   1121  CG  PHE A  70      -7.338  18.937  -6.942  1.00  0.00           C  
ATOM   1122  CD1 PHE A  70      -8.052  19.802  -7.778  1.00  0.00           C  
ATOM   1123  CD2 PHE A  70      -6.988  17.658  -7.394  1.00  0.00           C  
ATOM   1124  CE1 PHE A  70      -8.411  19.387  -9.069  1.00  0.00           C  
ATOM   1125  CE2 PHE A  70      -7.351  17.244  -8.675  1.00  0.00           C  
ATOM   1126  CZ  PHE A  70      -8.061  18.105  -9.514  1.00  0.00           C  
ATOM   1127  H   PHE A  70      -6.844  21.936  -5.297  1.00  0.00           H  
ATOM   1128  HA  PHE A  70      -5.103  19.874  -4.569  1.00  0.00           H  
ATOM   1129  HB2 PHE A  70      -6.863  18.459  -4.940  1.00  0.00           H  
ATOM   1130  HB3 PHE A  70      -7.764  19.955  -5.120  1.00  0.00           H  
ATOM   1131  HD1 PHE A  70      -8.321  20.789  -7.433  1.00  0.00           H  
ATOM   1132  HD2 PHE A  70      -6.438  16.989  -6.748  1.00  0.00           H  
ATOM   1133  HE1 PHE A  70      -8.959  20.053  -9.718  1.00  0.00           H  
ATOM   1134  HE2 PHE A  70      -7.076  16.260  -9.021  1.00  0.00           H  
ATOM   1135  HZ  PHE A  70      -8.344  17.776 -10.503  1.00  0.00           H  
ATOM   1136  N   GLN A  71      -4.856  20.645  -7.719  1.00  0.00           N  
ATOM   1137  CA  GLN A  71      -3.959  20.406  -8.881  1.00  0.00           C  
ATOM   1138  C   GLN A  71      -2.533  20.789  -8.478  1.00  0.00           C  
ATOM   1139  O   GLN A  71      -1.577  20.136  -8.849  1.00  0.00           O  
ATOM   1140  CB  GLN A  71      -4.404  21.239 -10.090  1.00  0.00           C  
ATOM   1141  CG  GLN A  71      -4.295  22.723  -9.775  1.00  0.00           C  
ATOM   1142  CD  GLN A  71      -4.934  23.529 -10.908  1.00  0.00           C  
ATOM   1143  OE1 GLN A  71      -6.028  23.227 -11.340  1.00  0.00           O  
ATOM   1144  NE2 GLN A  71      -4.290  24.545 -11.416  1.00  0.00           N  
ATOM   1145  H   GLN A  71      -5.508  21.376  -7.734  1.00  0.00           H  
ATOM   1146  HA  GLN A  71      -3.985  19.356  -9.138  1.00  0.00           H  
ATOM   1147  HB2 GLN A  71      -3.768  21.013 -10.933  1.00  0.00           H  
ATOM   1148  HB3 GLN A  71      -5.428  21.000 -10.336  1.00  0.00           H  
ATOM   1149  HG2 GLN A  71      -4.808  22.927  -8.851  1.00  0.00           H  
ATOM   1150  HG3 GLN A  71      -3.255  22.995  -9.683  1.00  0.00           H  
ATOM   1151 HE21 GLN A  71      -3.405  24.787 -11.071  1.00  0.00           H  
ATOM   1152 HE22 GLN A  71      -4.690  25.064 -12.145  1.00  0.00           H  
ATOM   1153  N   GLU A  72      -2.378  21.842  -7.713  1.00  0.00           N  
ATOM   1154  CA  GLU A  72      -1.010  22.251  -7.289  1.00  0.00           C  
ATOM   1155  C   GLU A  72      -0.444  21.205  -6.323  1.00  0.00           C  
ATOM   1156  O   GLU A  72       0.716  20.841  -6.383  1.00  0.00           O  
ATOM   1157  CB  GLU A  72      -1.094  23.608  -6.585  1.00  0.00           C  
ATOM   1158  CG  GLU A  72      -1.435  24.692  -7.611  1.00  0.00           C  
ATOM   1159  CD  GLU A  72      -1.605  26.040  -6.906  1.00  0.00           C  
ATOM   1160  OE1 GLU A  72      -0.602  26.688  -6.660  1.00  0.00           O  
ATOM   1161  OE2 GLU A  72      -2.736  26.403  -6.630  1.00  0.00           O  
ATOM   1162  H   GLU A  72      -3.158  22.358  -7.415  1.00  0.00           H  
ATOM   1163  HA  GLU A  72      -0.374  22.331  -8.151  1.00  0.00           H  
ATOM   1164  HB2 GLU A  72      -1.863  23.574  -5.826  1.00  0.00           H  
ATOM   1165  HB3 GLU A  72      -0.143  23.836  -6.127  1.00  0.00           H  
ATOM   1166  HG2 GLU A  72      -0.641  24.763  -8.337  1.00  0.00           H  
ATOM   1167  HG3 GLU A  72      -2.356  24.436  -8.110  1.00  0.00           H  
ATOM   1168  N   PHE A  73      -1.269  20.706  -5.444  1.00  0.00           N  
ATOM   1169  CA  PHE A  73      -0.816  19.674  -4.475  1.00  0.00           C  
ATOM   1170  C   PHE A  73      -0.339  18.432  -5.225  1.00  0.00           C  
ATOM   1171  O   PHE A  73       0.602  17.775  -4.830  1.00  0.00           O  
ATOM   1172  CB  PHE A  73      -1.978  19.296  -3.555  1.00  0.00           C  
ATOM   1173  CG  PHE A  73      -1.540  18.173  -2.653  1.00  0.00           C  
ATOM   1174  CD1 PHE A  73      -0.841  18.454  -1.477  1.00  0.00           C  
ATOM   1175  CD2 PHE A  73      -1.827  16.850  -3.002  1.00  0.00           C  
ATOM   1176  CE1 PHE A  73      -0.426  17.410  -0.648  1.00  0.00           C  
ATOM   1177  CE2 PHE A  73      -1.416  15.804  -2.174  1.00  0.00           C  
ATOM   1178  CZ  PHE A  73      -0.716  16.081  -0.996  1.00  0.00           C  
ATOM   1179  H   PHE A  73      -2.201  21.007  -5.426  1.00  0.00           H  
ATOM   1180  HA  PHE A  73      -0.004  20.069  -3.882  1.00  0.00           H  
ATOM   1181  HB2 PHE A  73      -2.261  20.152  -2.960  1.00  0.00           H  
ATOM   1182  HB3 PHE A  73      -2.820  18.975  -4.149  1.00  0.00           H  
ATOM   1183  HD1 PHE A  73      -0.621  19.477  -1.209  1.00  0.00           H  
ATOM   1184  HD2 PHE A  73      -2.368  16.638  -3.912  1.00  0.00           H  
ATOM   1185  HE1 PHE A  73       0.118  17.629   0.258  1.00  0.00           H  
ATOM   1186  HE2 PHE A  73      -1.640  14.782  -2.442  1.00  0.00           H  
ATOM   1187  HZ  PHE A  73      -0.399  15.271  -0.359  1.00  0.00           H  
ATOM   1188  N   MET A  74      -1.008  18.105  -6.288  1.00  0.00           N  
ATOM   1189  CA  MET A  74      -0.651  16.898  -7.077  1.00  0.00           C  
ATOM   1190  C   MET A  74       0.781  17.002  -7.601  1.00  0.00           C  
ATOM   1191  O   MET A  74       1.502  16.023  -7.666  1.00  0.00           O  
ATOM   1192  CB  MET A  74      -1.619  16.766  -8.264  1.00  0.00           C  
ATOM   1193  CG  MET A  74      -2.953  16.148  -7.810  1.00  0.00           C  
ATOM   1194  SD  MET A  74      -2.695  14.472  -7.159  1.00  0.00           S  
ATOM   1195  CE  MET A  74      -1.987  13.735  -8.650  1.00  0.00           C  
ATOM   1196  H   MET A  74      -1.764  18.655  -6.564  1.00  0.00           H  
ATOM   1197  HA  MET A  74      -0.737  16.034  -6.451  1.00  0.00           H  
ATOM   1198  HB2 MET A  74      -1.809  17.748  -8.672  1.00  0.00           H  
ATOM   1199  HB3 MET A  74      -1.177  16.148  -9.030  1.00  0.00           H  
ATOM   1200  HG2 MET A  74      -3.385  16.762  -7.037  1.00  0.00           H  
ATOM   1201  HG3 MET A  74      -3.630  16.105  -8.650  1.00  0.00           H  
ATOM   1202  HE1 MET A  74      -2.405  14.223  -9.515  1.00  0.00           H  
ATOM   1203  HE2 MET A  74      -2.220  12.685  -8.681  1.00  0.00           H  
ATOM   1204  HE3 MET A  74      -0.913  13.862  -8.642  1.00  0.00           H  
ATOM   1205  N   ALA A  75       1.189  18.159  -8.019  1.00  0.00           N  
ATOM   1206  CA  ALA A  75       2.562  18.279  -8.578  1.00  0.00           C  
ATOM   1207  C   ALA A  75       3.624  18.083  -7.490  1.00  0.00           C  
ATOM   1208  O   ALA A  75       4.719  17.631  -7.762  1.00  0.00           O  
ATOM   1209  CB  ALA A  75       2.730  19.648  -9.246  1.00  0.00           C  
ATOM   1210  H   ALA A  75       0.588  18.940  -7.992  1.00  0.00           H  
ATOM   1211  HA  ALA A  75       2.688  17.504  -9.312  1.00  0.00           H  
ATOM   1212  HB1 ALA A  75       2.439  20.427  -8.553  1.00  0.00           H  
ATOM   1213  HB2 ALA A  75       2.105  19.699 -10.130  1.00  0.00           H  
ATOM   1214  HB3 ALA A  75       3.762  19.788  -9.530  1.00  0.00           H  
ATOM   1215  N   PHE A  76       3.323  18.417  -6.271  1.00  0.00           N  
ATOM   1216  CA  PHE A  76       4.335  18.247  -5.180  1.00  0.00           C  
ATOM   1217  C   PHE A  76       4.557  16.764  -4.891  1.00  0.00           C  
ATOM   1218  O   PHE A  76       5.564  16.367  -4.350  1.00  0.00           O  
ATOM   1219  CB  PHE A  76       3.828  18.935  -3.911  1.00  0.00           C  
ATOM   1220  CG  PHE A  76       4.846  18.787  -2.801  1.00  0.00           C  
ATOM   1221  CD1 PHE A  76       6.052  19.495  -2.860  1.00  0.00           C  
ATOM   1222  CD2 PHE A  76       4.582  17.948  -1.711  1.00  0.00           C  
ATOM   1223  CE1 PHE A  76       6.992  19.365  -1.833  1.00  0.00           C  
ATOM   1224  CE2 PHE A  76       5.523  17.820  -0.682  1.00  0.00           C  
ATOM   1225  CZ  PHE A  76       6.728  18.529  -0.743  1.00  0.00           C  
ATOM   1226  H   PHE A  76       2.436  18.782  -6.067  1.00  0.00           H  
ATOM   1227  HA  PHE A  76       5.270  18.688  -5.489  1.00  0.00           H  
ATOM   1228  HB2 PHE A  76       3.664  19.980  -4.113  1.00  0.00           H  
ATOM   1229  HB3 PHE A  76       2.897  18.481  -3.607  1.00  0.00           H  
ATOM   1230  HD1 PHE A  76       6.261  20.137  -3.700  1.00  0.00           H  
ATOM   1231  HD2 PHE A  76       3.651  17.401  -1.663  1.00  0.00           H  
ATOM   1232  HE1 PHE A  76       7.921  19.914  -1.881  1.00  0.00           H  
ATOM   1233  HE2 PHE A  76       5.320  17.172   0.158  1.00  0.00           H  
ATOM   1234  HZ  PHE A  76       7.453  18.430   0.050  1.00  0.00           H  
ATOM   1235  N   VAL A  77       3.611  15.953  -5.218  1.00  0.00           N  
ATOM   1236  CA  VAL A  77       3.738  14.491  -4.943  1.00  0.00           C  
ATOM   1237  C   VAL A  77       4.630  13.840  -5.999  1.00  0.00           C  
ATOM   1238  O   VAL A  77       5.340  12.893  -5.726  1.00  0.00           O  
ATOM   1239  CB  VAL A  77       2.329  13.867  -4.965  1.00  0.00           C  
ATOM   1240  CG1 VAL A  77       2.243  12.686  -3.989  1.00  0.00           C  
ATOM   1241  CG2 VAL A  77       1.319  14.943  -4.566  1.00  0.00           C  
ATOM   1242  H   VAL A  77       2.800  16.303  -5.635  1.00  0.00           H  
ATOM   1243  HA  VAL A  77       4.186  14.349  -3.972  1.00  0.00           H  
ATOM   1244  HB  VAL A  77       2.099  13.519  -5.963  1.00  0.00           H  
ATOM   1245 HG11 VAL A  77       2.907  11.900  -4.318  1.00  0.00           H  
ATOM   1246 HG12 VAL A  77       1.230  12.314  -3.965  1.00  0.00           H  
ATOM   1247 HG13 VAL A  77       2.531  13.012  -3.001  1.00  0.00           H  
ATOM   1248 HG21 VAL A  77       0.374  14.490  -4.323  1.00  0.00           H  
ATOM   1249 HG22 VAL A  77       1.194  15.621  -5.396  1.00  0.00           H  
ATOM   1250 HG23 VAL A  77       1.690  15.489  -3.709  1.00  0.00           H  
ATOM   1251  N   SER A  78       4.593  14.333  -7.202  1.00  0.00           N  
ATOM   1252  CA  SER A  78       5.436  13.728  -8.271  1.00  0.00           C  
ATOM   1253  C   SER A  78       6.907  14.071  -8.046  1.00  0.00           C  
ATOM   1254  O   SER A  78       7.780  13.252  -8.260  1.00  0.00           O  
ATOM   1255  CB  SER A  78       4.998  14.265  -9.638  1.00  0.00           C  
ATOM   1256  OG  SER A  78       6.114  14.280 -10.520  1.00  0.00           O  
ATOM   1257  H   SER A  78       4.014  15.098  -7.402  1.00  0.00           H  
ATOM   1258  HA  SER A  78       5.316  12.655  -8.253  1.00  0.00           H  
ATOM   1259  HB2 SER A  78       4.235  13.628 -10.051  1.00  0.00           H  
ATOM   1260  HB3 SER A  78       4.605  15.266  -9.521  1.00  0.00           H  
ATOM   1261  HG  SER A  78       5.808  14.014 -11.390  1.00  0.00           H  
ATOM   1262  N   MET A  79       7.200  15.276  -7.646  1.00  0.00           N  
ATOM   1263  CA  MET A  79       8.626  15.646  -7.451  1.00  0.00           C  
ATOM   1264  C   MET A  79       9.216  14.930  -6.229  1.00  0.00           C  
ATOM   1265  O   MET A  79      10.323  14.433  -6.273  1.00  0.00           O  
ATOM   1266  CB  MET A  79       8.736  17.165  -7.290  1.00  0.00           C  
ATOM   1267  CG  MET A  79       8.143  17.588  -5.950  1.00  0.00           C  
ATOM   1268  SD  MET A  79       7.956  19.387  -5.911  1.00  0.00           S  
ATOM   1269  CE  MET A  79       9.716  19.797  -5.960  1.00  0.00           C  
ATOM   1270  H   MET A  79       6.489  15.940  -7.494  1.00  0.00           H  
ATOM   1271  HA  MET A  79       9.181  15.346  -8.324  1.00  0.00           H  
ATOM   1272  HB2 MET A  79       9.772  17.456  -7.332  1.00  0.00           H  
ATOM   1273  HB3 MET A  79       8.195  17.651  -8.088  1.00  0.00           H  
ATOM   1274  HG2 MET A  79       7.179  17.124  -5.826  1.00  0.00           H  
ATOM   1275  HG3 MET A  79       8.799  17.276  -5.153  1.00  0.00           H  
ATOM   1276  HE1 MET A  79       9.863  20.794  -5.569  1.00  0.00           H  
ATOM   1277  HE2 MET A  79      10.069  19.752  -6.979  1.00  0.00           H  
ATOM   1278  HE3 MET A  79      10.266  19.085  -5.358  1.00  0.00           H  
ATOM   1279  N   VAL A  80       8.501  14.856  -5.142  1.00  0.00           N  
ATOM   1280  CA  VAL A  80       9.072  14.160  -3.950  1.00  0.00           C  
ATOM   1281  C   VAL A  80       9.264  12.680  -4.273  1.00  0.00           C  
ATOM   1282  O   VAL A  80      10.213  12.056  -3.840  1.00  0.00           O  
ATOM   1283  CB  VAL A  80       8.153  14.284  -2.734  1.00  0.00           C  
ATOM   1284  CG1 VAL A  80       8.876  13.703  -1.514  1.00  0.00           C  
ATOM   1285  CG2 VAL A  80       7.803  15.754  -2.467  1.00  0.00           C  
ATOM   1286  H   VAL A  80       7.602  15.249  -5.109  1.00  0.00           H  
ATOM   1287  HA  VAL A  80      10.033  14.595  -3.718  1.00  0.00           H  
ATOM   1288  HB  VAL A  80       7.248  13.722  -2.913  1.00  0.00           H  
ATOM   1289 HG11 VAL A  80       9.862  14.144  -1.437  1.00  0.00           H  
ATOM   1290 HG12 VAL A  80       8.970  12.634  -1.625  1.00  0.00           H  
ATOM   1291 HG13 VAL A  80       8.313  13.926  -0.621  1.00  0.00           H  
ATOM   1292 HG21 VAL A  80       6.890  15.800  -1.890  1.00  0.00           H  
ATOM   1293 HG22 VAL A  80       7.663  16.269  -3.400  1.00  0.00           H  
ATOM   1294 HG23 VAL A  80       8.602  16.226  -1.913  1.00  0.00           H  
ATOM   1295  N   THR A  81       8.368  12.111  -5.029  1.00  0.00           N  
ATOM   1296  CA  THR A  81       8.500  10.669  -5.376  1.00  0.00           C  
ATOM   1297  C   THR A  81       9.810  10.462  -6.111  1.00  0.00           C  
ATOM   1298  O   THR A  81      10.502   9.486  -5.909  1.00  0.00           O  
ATOM   1299  CB  THR A  81       7.346  10.235  -6.278  1.00  0.00           C  
ATOM   1300  OG1 THR A  81       6.130  10.298  -5.554  1.00  0.00           O  
ATOM   1301  CG2 THR A  81       7.589   8.803  -6.785  1.00  0.00           C  
ATOM   1302  H   THR A  81       7.612  12.634  -5.373  1.00  0.00           H  
ATOM   1303  HA  THR A  81       8.494  10.078  -4.473  1.00  0.00           H  
ATOM   1304  HB  THR A  81       7.288  10.904  -7.117  1.00  0.00           H  
ATOM   1305  HG1 THR A  81       5.450   9.872  -6.081  1.00  0.00           H  
ATOM   1306 HG21 THR A  81       8.234   8.834  -7.655  1.00  0.00           H  
ATOM   1307 HG22 THR A  81       6.647   8.348  -7.051  1.00  0.00           H  
ATOM   1308 HG23 THR A  81       8.063   8.215  -6.011  1.00  0.00           H  
ATOM   1309  N   THR A  82      10.155  11.374  -6.969  1.00  0.00           N  
ATOM   1310  CA  THR A  82      11.421  11.235  -7.724  1.00  0.00           C  
ATOM   1311  C   THR A  82      12.542  10.983  -6.711  1.00  0.00           C  
ATOM   1312  O   THR A  82      13.382  10.122  -6.897  1.00  0.00           O  
ATOM   1313  CB  THR A  82      11.665  12.540  -8.496  1.00  0.00           C  
ATOM   1314  OG1 THR A  82      10.416  13.061  -8.932  1.00  0.00           O  
ATOM   1315  CG2 THR A  82      12.545  12.282  -9.715  1.00  0.00           C  
ATOM   1316  H   THR A  82       9.579  12.150  -7.116  1.00  0.00           H  
ATOM   1317  HA  THR A  82      11.348  10.401  -8.407  1.00  0.00           H  
ATOM   1318  HB  THR A  82      12.148  13.257  -7.855  1.00  0.00           H  
ATOM   1319  HG1 THR A  82      10.352  13.970  -8.628  1.00  0.00           H  
ATOM   1320 HG21 THR A  82      12.603  13.180 -10.305  1.00  0.00           H  
ATOM   1321 HG22 THR A  82      12.115  11.491 -10.310  1.00  0.00           H  
ATOM   1322 HG23 THR A  82      13.532  12.002  -9.392  1.00  0.00           H  
ATOM   1323  N   ALA A  83      12.521  11.693  -5.613  1.00  0.00           N  
ATOM   1324  CA  ALA A  83      13.547  11.466  -4.556  1.00  0.00           C  
ATOM   1325  C   ALA A  83      13.429  10.015  -4.087  1.00  0.00           C  
ATOM   1326  O   ALA A  83      14.409   9.351  -3.812  1.00  0.00           O  
ATOM   1327  CB  ALA A  83      13.290  12.404  -3.371  1.00  0.00           C  
ATOM   1328  H   ALA A  83      11.807  12.350  -5.469  1.00  0.00           H  
ATOM   1329  HA  ALA A  83      14.533  11.643  -4.958  1.00  0.00           H  
ATOM   1330  HB1 ALA A  83      14.137  12.379  -2.701  1.00  0.00           H  
ATOM   1331  HB2 ALA A  83      12.405  12.084  -2.843  1.00  0.00           H  
ATOM   1332  HB3 ALA A  83      13.147  13.411  -3.731  1.00  0.00           H  
ATOM   1333  N   CYS A  84      12.221   9.527  -3.994  1.00  0.00           N  
ATOM   1334  CA  CYS A  84      12.000   8.126  -3.541  1.00  0.00           C  
ATOM   1335  C   CYS A  84      12.714   7.154  -4.488  1.00  0.00           C  
ATOM   1336  O   CYS A  84      13.190   6.120  -4.069  1.00  0.00           O  
ATOM   1337  CB  CYS A  84      10.497   7.823  -3.530  1.00  0.00           C  
ATOM   1338  SG  CYS A  84      10.174   6.428  -2.421  1.00  0.00           S  
ATOM   1339  H   CYS A  84      11.451  10.091  -4.220  1.00  0.00           H  
ATOM   1340  HA  CYS A  84      12.396   8.007  -2.543  1.00  0.00           H  
ATOM   1341  HB2 CYS A  84       9.958   8.691  -3.181  1.00  0.00           H  
ATOM   1342  HB3 CYS A  84      10.167   7.573  -4.529  1.00  0.00           H  
ATOM   1343  HG  CYS A  84      10.143   5.628  -2.949  1.00  0.00           H  
ATOM   1344  N   HIS A  85      12.797   7.465  -5.757  1.00  0.00           N  
ATOM   1345  CA  HIS A  85      13.487   6.531  -6.691  1.00  0.00           C  
ATOM   1346  C   HIS A  85      14.932   6.357  -6.237  1.00  0.00           C  
ATOM   1347  O   HIS A  85      15.459   5.262  -6.229  1.00  0.00           O  
ATOM   1348  CB  HIS A  85      13.461   7.109  -8.106  1.00  0.00           C  
ATOM   1349  CG  HIS A  85      14.239   6.214  -9.033  1.00  0.00           C  
ATOM   1350  ND1 HIS A  85      15.607   6.358  -9.214  1.00  0.00           N  
ATOM   1351  CD2 HIS A  85      13.860   5.171  -9.845  1.00  0.00           C  
ATOM   1352  CE1 HIS A  85      16.000   5.428 -10.103  1.00  0.00           C  
ATOM   1353  NE2 HIS A  85      14.976   4.680 -10.517  1.00  0.00           N  
ATOM   1354  H   HIS A  85      12.412   8.301  -6.091  1.00  0.00           H  
ATOM   1355  HA  HIS A  85      12.987   5.574  -6.682  1.00  0.00           H  
ATOM   1356  HB2 HIS A  85      12.438   7.175  -8.444  1.00  0.00           H  
ATOM   1357  HB3 HIS A  85      13.905   8.093  -8.101  1.00  0.00           H  
ATOM   1358  HD1 HIS A  85      16.182   7.020  -8.778  1.00  0.00           H  
ATOM   1359  HD2 HIS A  85      12.855   4.791  -9.946  1.00  0.00           H  
ATOM   1360  HE1 HIS A  85      17.019   5.302 -10.440  1.00  0.00           H  
ATOM   1361  HE2 HIS A  85      15.003   3.942 -11.161  1.00  0.00           H  
ATOM   1362  N   GLU A  86      15.575   7.414  -5.824  1.00  0.00           N  
ATOM   1363  CA  GLU A  86      16.976   7.265  -5.339  1.00  0.00           C  
ATOM   1364  C   GLU A  86      16.984   6.344  -4.120  1.00  0.00           C  
ATOM   1365  O   GLU A  86      17.874   5.537  -3.945  1.00  0.00           O  
ATOM   1366  CB  GLU A  86      17.568   8.624  -4.947  1.00  0.00           C  
ATOM   1367  CG  GLU A  86      17.822   9.468  -6.198  1.00  0.00           C  
ATOM   1368  CD  GLU A  86      16.493   9.969  -6.750  1.00  0.00           C  
ATOM   1369  OE1 GLU A  86      15.502   9.816  -6.063  1.00  0.00           O  
ATOM   1370  OE2 GLU A  86      16.489  10.501  -7.848  1.00  0.00           O  
ATOM   1371  H   GLU A  86      15.134   8.290  -5.810  1.00  0.00           H  
ATOM   1372  HA  GLU A  86      17.575   6.823  -6.119  1.00  0.00           H  
ATOM   1373  HB2 GLU A  86      16.878   9.142  -4.297  1.00  0.00           H  
ATOM   1374  HB3 GLU A  86      18.501   8.470  -4.425  1.00  0.00           H  
ATOM   1375  HG2 GLU A  86      18.445  10.313  -5.940  1.00  0.00           H  
ATOM   1376  HG3 GLU A  86      18.320   8.870  -6.946  1.00  0.00           H  
ATOM   1377  N   PHE A  87      16.003   6.469  -3.267  1.00  0.00           N  
ATOM   1378  CA  PHE A  87      15.961   5.610  -2.049  1.00  0.00           C  
ATOM   1379  C   PHE A  87      15.379   4.243  -2.394  1.00  0.00           C  
ATOM   1380  O   PHE A  87      15.850   3.222  -1.935  1.00  0.00           O  
ATOM   1381  CB  PHE A  87      15.088   6.276  -0.985  1.00  0.00           C  
ATOM   1382  CG  PHE A  87      15.792   7.503  -0.453  1.00  0.00           C  
ATOM   1383  CD1 PHE A  87      16.896   7.360   0.394  1.00  0.00           C  
ATOM   1384  CD2 PHE A  87      15.341   8.782  -0.805  1.00  0.00           C  
ATOM   1385  CE1 PHE A  87      17.550   8.493   0.890  1.00  0.00           C  
ATOM   1386  CE2 PHE A  87      15.996   9.915  -0.309  1.00  0.00           C  
ATOM   1387  CZ  PHE A  87      17.100   9.771   0.538  1.00  0.00           C  
ATOM   1388  H   PHE A  87      15.292   7.126  -3.431  1.00  0.00           H  
ATOM   1389  HA  PHE A  87      16.960   5.484  -1.663  1.00  0.00           H  
ATOM   1390  HB2 PHE A  87      14.142   6.560  -1.422  1.00  0.00           H  
ATOM   1391  HB3 PHE A  87      14.917   5.583  -0.175  1.00  0.00           H  
ATOM   1392  HD1 PHE A  87      17.243   6.374   0.666  1.00  0.00           H  
ATOM   1393  HD2 PHE A  87      14.488   8.893  -1.460  1.00  0.00           H  
ATOM   1394  HE1 PHE A  87      18.402   8.381   1.545  1.00  0.00           H  
ATOM   1395  HE2 PHE A  87      15.648  10.902  -0.580  1.00  0.00           H  
ATOM   1396  HZ  PHE A  87      17.605  10.646   0.921  1.00  0.00           H  
ATOM   1397  N   PHE A  88      14.359   4.217  -3.204  1.00  0.00           N  
ATOM   1398  CA  PHE A  88      13.739   2.922  -3.592  1.00  0.00           C  
ATOM   1399  C   PHE A  88      14.347   2.472  -4.917  1.00  0.00           C  
ATOM   1400  O   PHE A  88      13.690   2.443  -5.938  1.00  0.00           O  
ATOM   1401  CB  PHE A  88      12.224   3.115  -3.743  1.00  0.00           C  
ATOM   1402  CG  PHE A  88      11.600   1.873  -4.347  1.00  0.00           C  
ATOM   1403  CD1 PHE A  88      11.741   0.635  -3.706  1.00  0.00           C  
ATOM   1404  CD2 PHE A  88      10.880   1.959  -5.547  1.00  0.00           C  
ATOM   1405  CE1 PHE A  88      11.167  -0.512  -4.263  1.00  0.00           C  
ATOM   1406  CE2 PHE A  88      10.305   0.811  -6.103  1.00  0.00           C  
ATOM   1407  CZ  PHE A  88      10.449  -0.425  -5.461  1.00  0.00           C  
ATOM   1408  H   PHE A  88      14.003   5.053  -3.565  1.00  0.00           H  
ATOM   1409  HA  PHE A  88      13.935   2.178  -2.833  1.00  0.00           H  
ATOM   1410  HB2 PHE A  88      11.789   3.299  -2.772  1.00  0.00           H  
ATOM   1411  HB3 PHE A  88      12.036   3.964  -4.385  1.00  0.00           H  
ATOM   1412  HD1 PHE A  88      12.293   0.563  -2.781  1.00  0.00           H  
ATOM   1413  HD2 PHE A  88      10.766   2.912  -6.043  1.00  0.00           H  
ATOM   1414  HE1 PHE A  88      11.277  -1.466  -3.768  1.00  0.00           H  
ATOM   1415  HE2 PHE A  88       9.751   0.878  -7.027  1.00  0.00           H  
ATOM   1416  HZ  PHE A  88      10.006  -1.311  -5.891  1.00  0.00           H  
ATOM   1417  N   GLU A  89      15.605   2.126  -4.905  1.00  0.00           N  
ATOM   1418  CA  GLU A  89      16.266   1.683  -6.161  1.00  0.00           C  
ATOM   1419  C   GLU A  89      15.928   0.217  -6.412  1.00  0.00           C  
ATOM   1420  O   GLU A  89      16.469  -0.678  -5.792  1.00  0.00           O  
ATOM   1421  CB  GLU A  89      17.783   1.853  -6.025  1.00  0.00           C  
ATOM   1422  CG  GLU A  89      18.477   1.402  -7.315  1.00  0.00           C  
ATOM   1423  CD  GLU A  89      19.984   1.637  -7.191  1.00  0.00           C  
ATOM   1424  OE1 GLU A  89      20.391   2.244  -6.214  1.00  0.00           O  
ATOM   1425  OE2 GLU A  89      20.706   1.209  -8.077  1.00  0.00           O  
ATOM   1426  H   GLU A  89      16.112   2.165  -4.072  1.00  0.00           H  
ATOM   1427  HA  GLU A  89      15.909   2.281  -6.988  1.00  0.00           H  
ATOM   1428  HB2 GLU A  89      18.013   2.893  -5.839  1.00  0.00           H  
ATOM   1429  HB3 GLU A  89      18.138   1.253  -5.200  1.00  0.00           H  
ATOM   1430  HG2 GLU A  89      18.291   0.350  -7.476  1.00  0.00           H  
ATOM   1431  HG3 GLU A  89      18.094   1.968  -8.150  1.00  0.00           H  
ATOM   1432  N   HIS A  90      15.033  -0.026  -7.321  1.00  0.00           N  
ATOM   1433  CA  HIS A  90      14.634  -1.427  -7.639  1.00  0.00           C  
ATOM   1434  C   HIS A  90      15.798  -2.145  -8.333  1.00  0.00           C  
ATOM   1435  O   HIS A  90      15.757  -2.405  -9.519  1.00  0.00           O  
ATOM   1436  CB  HIS A  90      13.421  -1.395  -8.575  1.00  0.00           C  
ATOM   1437  CG  HIS A  90      13.590  -0.273  -9.568  1.00  0.00           C  
ATOM   1438  ND1 HIS A  90      12.523   0.507  -9.994  1.00  0.00           N  
ATOM   1439  CD2 HIS A  90      14.697   0.219 -10.221  1.00  0.00           C  
ATOM   1440  CE1 HIS A  90      13.006   1.416 -10.863  1.00  0.00           C  
ATOM   1441  NE2 HIS A  90      14.322   1.282 -11.033  1.00  0.00           N  
ATOM   1442  H   HIS A  90      14.614   0.722  -7.796  1.00  0.00           H  
ATOM   1443  HA  HIS A  90      14.375  -1.947  -6.729  1.00  0.00           H  
ATOM   1444  HB2 HIS A  90      13.339  -2.336  -9.102  1.00  0.00           H  
ATOM   1445  HB3 HIS A  90      12.525  -1.229  -7.996  1.00  0.00           H  
ATOM   1446  HD1 HIS A  90      11.589   0.415  -9.711  1.00  0.00           H  
ATOM   1447  HD2 HIS A  90      15.702  -0.158 -10.117  1.00  0.00           H  
ATOM   1448  HE1 HIS A  90      12.403   2.160 -11.361  1.00  0.00           H  
ATOM   1449  HE2 HIS A  90      14.904   1.823 -11.607  1.00  0.00           H  
ATOM   1450  N   GLU A  91      16.834  -2.469  -7.605  1.00  0.00           N  
ATOM   1451  CA  GLU A  91      18.002  -3.167  -8.224  1.00  0.00           C  
ATOM   1452  CB  GLU A  91      18.884  -3.760  -7.122  1.00  0.00           C  
ATOM   1453  CG  GLU A  91      19.576  -2.630  -6.358  1.00  0.00           C  
ATOM   1454  CD  GLU A  91      20.457  -3.224  -5.257  1.00  0.00           C  
ATOM   1455  OE1 GLU A  91      20.385  -4.425  -5.052  1.00  0.00           O  
ATOM   1456  OE2 GLU A  91      21.186  -2.469  -4.637  1.00  0.00           O  
ATOM   1457  H   GLU A  91      16.847  -2.251  -6.649  1.00  0.00           H  
ATOM   1458  HA  GLU A  91      18.578  -2.460  -8.801  1.00  0.00           H  
ATOM   1459  HB2 GLU A  91      18.272  -4.333  -6.440  1.00  0.00           H  
ATOM   1460  HB3 GLU A  91      19.630  -4.403  -7.564  1.00  0.00           H  
ATOM   1461  HG2 GLU A  91      20.187  -2.057  -7.040  1.00  0.00           H  
ATOM   1462  HG3 GLU A  91      18.831  -1.987  -5.913  1.00  0.00           H  
TER    1463      GLU A  91                                                      
ATOM   1464  N   MET B   0      -5.721   6.162   3.140  1.00  0.00           N  
ATOM   1465  CA  MET B   0      -5.296   6.141   4.568  1.00  0.00           C  
ATOM   1466  C   MET B   0      -3.784   6.358   4.658  1.00  0.00           C  
ATOM   1467  O   MET B   0      -3.032   5.436   4.904  1.00  0.00           O  
ATOM   1468  CB  MET B   0      -5.652   4.785   5.178  1.00  0.00           C  
ATOM   1469  CG  MET B   0      -5.395   4.821   6.684  1.00  0.00           C  
ATOM   1470  SD  MET B   0      -5.750   3.193   7.394  1.00  0.00           S  
ATOM   1471  CE  MET B   0      -7.549   3.222   7.191  1.00  0.00           C  
ATOM   1472  H1  MET B   0      -4.916   5.907   2.534  1.00  0.00           H  
ATOM   1473  H2  MET B   0      -6.056   7.116   2.891  1.00  0.00           H  
ATOM   1474  H3  MET B   0      -6.490   5.475   2.998  1.00  0.00           H  
ATOM   1475  HA  MET B   0      -5.806   6.925   5.107  1.00  0.00           H  
ATOM   1476  HB2 MET B   0      -6.696   4.575   4.996  1.00  0.00           H  
ATOM   1477  HB3 MET B   0      -5.044   4.015   4.728  1.00  0.00           H  
ATOM   1478  HG2 MET B   0      -4.360   5.074   6.864  1.00  0.00           H  
ATOM   1479  HG3 MET B   0      -6.030   5.564   7.142  1.00  0.00           H  
ATOM   1480  HE1 MET B   0      -8.001   2.556   7.913  1.00  0.00           H  
ATOM   1481  HE2 MET B   0      -7.806   2.896   6.196  1.00  0.00           H  
ATOM   1482  HE3 MET B   0      -7.915   4.228   7.344  1.00  0.00           H  
ATOM   1483  N   SER B   1      -3.329   7.565   4.458  1.00  0.00           N  
ATOM   1484  CA  SER B   1      -1.859   7.823   4.533  1.00  0.00           C  
ATOM   1485  C   SER B   1      -1.123   6.792   3.678  1.00  0.00           C  
ATOM   1486  O   SER B   1       0.059   6.559   3.836  1.00  0.00           O  
ATOM   1487  CB  SER B   1      -1.392   7.717   5.986  1.00  0.00           C  
ATOM   1488  OG  SER B   1       0.006   7.963   6.051  1.00  0.00           O  
ATOM   1489  H   SER B   1      -3.951   8.301   4.255  1.00  0.00           H  
ATOM   1490  HA  SER B   1      -1.651   8.808   4.156  1.00  0.00           H  
ATOM   1491  HB2 SER B   1      -1.908   8.447   6.586  1.00  0.00           H  
ATOM   1492  HB3 SER B   1      -1.611   6.726   6.362  1.00  0.00           H  
ATOM   1493  HG  SER B   1       0.269   7.943   6.973  1.00  0.00           H  
ATOM   1494  N   GLU B   2      -1.824   6.186   2.769  1.00  0.00           N  
ATOM   1495  CA  GLU B   2      -1.209   5.172   1.874  1.00  0.00           C  
ATOM   1496  C   GLU B   2      -0.374   5.887   0.814  1.00  0.00           C  
ATOM   1497  O   GLU B   2      -0.169   5.391  -0.268  1.00  0.00           O  
ATOM   1498  CB  GLU B   2      -2.322   4.359   1.207  1.00  0.00           C  
ATOM   1499  CG  GLU B   2      -3.219   5.288   0.384  1.00  0.00           C  
ATOM   1500  CD  GLU B   2      -4.399   4.491  -0.176  1.00  0.00           C  
ATOM   1501  OE1 GLU B   2      -4.368   3.276  -0.079  1.00  0.00           O  
ATOM   1502  OE2 GLU B   2      -5.316   5.111  -0.690  1.00  0.00           O  
ATOM   1503  H   GLU B   2      -2.765   6.407   2.664  1.00  0.00           H  
ATOM   1504  HA  GLU B   2      -0.574   4.512   2.448  1.00  0.00           H  
ATOM   1505  HB2 GLU B   2      -1.883   3.613   0.560  1.00  0.00           H  
ATOM   1506  HB3 GLU B   2      -2.915   3.872   1.966  1.00  0.00           H  
ATOM   1507  HG2 GLU B   2      -3.586   6.085   1.014  1.00  0.00           H  
ATOM   1508  HG3 GLU B   2      -2.651   5.706  -0.432  1.00  0.00           H  
ATOM   1509  N   LEU B   3       0.093   7.061   1.106  1.00  0.00           N  
ATOM   1510  CA  LEU B   3       0.897   7.796   0.094  1.00  0.00           C  
ATOM   1511  C   LEU B   3       2.176   7.000  -0.209  1.00  0.00           C  
ATOM   1512  O   LEU B   3       2.708   7.051  -1.296  1.00  0.00           O  
ATOM   1513  CB  LEU B   3       1.245   9.201   0.642  1.00  0.00           C  
ATOM   1514  CG  LEU B   3       1.208  10.248  -0.480  1.00  0.00           C  
ATOM   1515  CD1 LEU B   3       1.582  11.617   0.091  1.00  0.00           C  
ATOM   1516  CD2 LEU B   3       2.205   9.873  -1.574  1.00  0.00           C  
ATOM   1517  H   LEU B   3      -0.092   7.464   1.981  1.00  0.00           H  
ATOM   1518  HA  LEU B   3       0.317   7.882  -0.809  1.00  0.00           H  
ATOM   1519  HB2 LEU B   3       0.524   9.472   1.398  1.00  0.00           H  
ATOM   1520  HB3 LEU B   3       2.232   9.190   1.085  1.00  0.00           H  
ATOM   1521  HG  LEU B   3       0.214  10.293  -0.898  1.00  0.00           H  
ATOM   1522 HD11 LEU B   3       2.592  11.583   0.473  1.00  0.00           H  
ATOM   1523 HD12 LEU B   3       0.903  11.871   0.890  1.00  0.00           H  
ATOM   1524 HD13 LEU B   3       1.518  12.361  -0.689  1.00  0.00           H  
ATOM   1525 HD21 LEU B   3       2.347  10.715  -2.235  1.00  0.00           H  
ATOM   1526 HD22 LEU B   3       1.823   9.035  -2.141  1.00  0.00           H  
ATOM   1527 HD23 LEU B   3       3.145   9.608  -1.120  1.00  0.00           H  
ATOM   1528  N   GLU B   4       2.675   6.281   0.754  1.00  0.00           N  
ATOM   1529  CA  GLU B   4       3.929   5.489   0.538  1.00  0.00           C  
ATOM   1530  C   GLU B   4       3.747   4.419  -0.539  1.00  0.00           C  
ATOM   1531  O   GLU B   4       4.635   4.183  -1.333  1.00  0.00           O  
ATOM   1532  CB  GLU B   4       4.329   4.819   1.857  1.00  0.00           C  
ATOM   1533  CG  GLU B   4       5.581   3.959   1.650  1.00  0.00           C  
ATOM   1534  CD  GLU B   4       6.106   3.484   3.008  1.00  0.00           C  
ATOM   1535  OE1 GLU B   4       5.717   4.065   4.007  1.00  0.00           O  
ATOM   1536  OE2 GLU B   4       6.880   2.541   3.026  1.00  0.00           O  
ATOM   1537  H   GLU B   4       2.228   6.264   1.629  1.00  0.00           H  
ATOM   1538  HA  GLU B   4       4.720   6.153   0.224  1.00  0.00           H  
ATOM   1539  HB2 GLU B   4       4.533   5.578   2.598  1.00  0.00           H  
ATOM   1540  HB3 GLU B   4       3.519   4.192   2.200  1.00  0.00           H  
ATOM   1541  HG2 GLU B   4       5.333   3.100   1.043  1.00  0.00           H  
ATOM   1542  HG3 GLU B   4       6.341   4.540   1.156  1.00  0.00           H  
ATOM   1543  N   LYS B   5       2.629   3.753  -0.580  1.00  0.00           N  
ATOM   1544  CA  LYS B   5       2.465   2.696  -1.620  1.00  0.00           C  
ATOM   1545  C   LYS B   5       2.252   3.366  -2.972  1.00  0.00           C  
ATOM   1546  O   LYS B   5       2.557   2.816  -4.007  1.00  0.00           O  
ATOM   1547  CB  LYS B   5       1.282   1.764  -1.276  1.00  0.00           C  
ATOM   1548  CG  LYS B   5      -0.062   2.392  -1.665  1.00  0.00           C  
ATOM   1549  CD  LYS B   5      -1.198   1.469  -1.236  1.00  0.00           C  
ATOM   1550  CE  LYS B   5      -2.505   1.995  -1.825  1.00  0.00           C  
ATOM   1551  NZ  LYS B   5      -3.654   1.248  -1.239  1.00  0.00           N  
ATOM   1552  H   LYS B   5       1.913   3.944   0.061  1.00  0.00           H  
ATOM   1553  HA  LYS B   5       3.373   2.108  -1.667  1.00  0.00           H  
ATOM   1554  HB2 LYS B   5       1.401   0.830  -1.805  1.00  0.00           H  
ATOM   1555  HB3 LYS B   5       1.285   1.572  -0.211  1.00  0.00           H  
ATOM   1556  HG2 LYS B   5      -0.170   3.339  -1.177  1.00  0.00           H  
ATOM   1557  HG3 LYS B   5      -0.112   2.529  -2.734  1.00  0.00           H  
ATOM   1558  HD2 LYS B   5      -1.008   0.470  -1.603  1.00  0.00           H  
ATOM   1559  HD3 LYS B   5      -1.267   1.454  -0.160  1.00  0.00           H  
ATOM   1560  HE2 LYS B   5      -2.601   3.048  -1.598  1.00  0.00           H  
ATOM   1561  HE3 LYS B   5      -2.496   1.861  -2.897  1.00  0.00           H  
ATOM   1562  HZ1 LYS B   5      -4.282   0.923  -2.001  1.00  0.00           H  
ATOM   1563  HZ2 LYS B   5      -4.181   1.873  -0.596  1.00  0.00           H  
ATOM   1564  HZ3 LYS B   5      -3.299   0.425  -0.711  1.00  0.00           H  
ATOM   1565  N   ALA B   6       1.699   4.544  -2.962  1.00  0.00           N  
ATOM   1566  CA  ALA B   6       1.433   5.255  -4.237  1.00  0.00           C  
ATOM   1567  C   ALA B   6       2.738   5.697  -4.893  1.00  0.00           C  
ATOM   1568  O   ALA B   6       2.879   5.635  -6.094  1.00  0.00           O  
ATOM   1569  CB  ALA B   6       0.545   6.469  -3.968  1.00  0.00           C  
ATOM   1570  H   ALA B   6       1.443   4.957  -2.110  1.00  0.00           H  
ATOM   1571  HA  ALA B   6       0.928   4.584  -4.905  1.00  0.00           H  
ATOM   1572  HB1 ALA B   6       0.223   6.891  -4.906  1.00  0.00           H  
ATOM   1573  HB2 ALA B   6       1.102   7.207  -3.411  1.00  0.00           H  
ATOM   1574  HB3 ALA B   6      -0.319   6.162  -3.397  1.00  0.00           H  
ATOM   1575  N   MET B   7       3.690   6.148  -4.131  1.00  0.00           N  
ATOM   1576  CA  MET B   7       4.972   6.584  -4.750  1.00  0.00           C  
ATOM   1577  C   MET B   7       5.701   5.367  -5.296  1.00  0.00           C  
ATOM   1578  O   MET B   7       6.310   5.407  -6.347  1.00  0.00           O  
ATOM   1579  CB  MET B   7       5.868   7.266  -3.712  1.00  0.00           C  
ATOM   1580  CG  MET B   7       5.253   8.594  -3.266  1.00  0.00           C  
ATOM   1581  SD  MET B   7       6.556   9.641  -2.564  1.00  0.00           S  
ATOM   1582  CE  MET B   7       5.670  11.219  -2.636  1.00  0.00           C  
ATOM   1583  H   MET B   7       3.566   6.195  -3.161  1.00  0.00           H  
ATOM   1584  HA  MET B   7       4.765   7.264  -5.559  1.00  0.00           H  
ATOM   1585  HB2 MET B   7       5.978   6.618  -2.854  1.00  0.00           H  
ATOM   1586  HB3 MET B   7       6.840   7.451  -4.145  1.00  0.00           H  
ATOM   1587  HG2 MET B   7       4.798   9.092  -4.108  1.00  0.00           H  
ATOM   1588  HG3 MET B   7       4.505   8.402  -2.516  1.00  0.00           H  
ATOM   1589  HE1 MET B   7       6.124  11.918  -1.947  1.00  0.00           H  
ATOM   1590  HE2 MET B   7       4.641  11.068  -2.362  1.00  0.00           H  
ATOM   1591  HE3 MET B   7       5.720  11.613  -3.641  1.00  0.00           H  
ATOM   1592  N   VAL B   8       5.663   4.292  -4.574  1.00  0.00           N  
ATOM   1593  CA  VAL B   8       6.377   3.068  -5.031  1.00  0.00           C  
ATOM   1594  C   VAL B   8       5.740   2.520  -6.308  1.00  0.00           C  
ATOM   1595  O   VAL B   8       6.415   1.990  -7.163  1.00  0.00           O  
ATOM   1596  CB  VAL B   8       6.333   2.001  -3.940  1.00  0.00           C  
ATOM   1597  CG1 VAL B   8       7.022   0.734  -4.453  1.00  0.00           C  
ATOM   1598  CG2 VAL B   8       7.063   2.517  -2.697  1.00  0.00           C  
ATOM   1599  H   VAL B   8       5.167   4.293  -3.717  1.00  0.00           H  
ATOM   1600  HA  VAL B   8       7.407   3.319  -5.234  1.00  0.00           H  
ATOM   1601  HB  VAL B   8       5.305   1.777  -3.693  1.00  0.00           H  
ATOM   1602 HG11 VAL B   8       7.194   0.057  -3.630  1.00  0.00           H  
ATOM   1603 HG12 VAL B   8       7.968   0.998  -4.907  1.00  0.00           H  
ATOM   1604 HG13 VAL B   8       6.394   0.255  -5.189  1.00  0.00           H  
ATOM   1605 HG21 VAL B   8       6.680   3.492  -2.434  1.00  0.00           H  
ATOM   1606 HG22 VAL B   8       8.120   2.591  -2.906  1.00  0.00           H  
ATOM   1607 HG23 VAL B   8       6.905   1.833  -1.875  1.00  0.00           H  
ATOM   1608  N   ALA B   9       4.446   2.620  -6.434  1.00  0.00           N  
ATOM   1609  CA  ALA B   9       3.767   2.080  -7.652  1.00  0.00           C  
ATOM   1610  C   ALA B   9       4.051   2.973  -8.854  1.00  0.00           C  
ATOM   1611  O   ALA B   9       4.227   2.511  -9.963  1.00  0.00           O  
ATOM   1612  CB  ALA B   9       2.262   2.027  -7.412  1.00  0.00           C  
ATOM   1613  H   ALA B   9       3.917   3.052  -5.728  1.00  0.00           H  
ATOM   1614  HA  ALA B   9       4.131   1.084  -7.856  1.00  0.00           H  
ATOM   1615  HB1 ALA B   9       1.755   1.862  -8.351  1.00  0.00           H  
ATOM   1616  HB2 ALA B   9       1.936   2.963  -6.983  1.00  0.00           H  
ATOM   1617  HB3 ALA B   9       2.036   1.220  -6.732  1.00  0.00           H  
ATOM   1618  N   LEU B  10       4.076   4.250  -8.637  1.00  0.00           N  
ATOM   1619  CA  LEU B  10       4.322   5.195  -9.751  1.00  0.00           C  
ATOM   1620  C   LEU B  10       5.692   4.871 -10.360  1.00  0.00           C  
ATOM   1621  O   LEU B  10       5.865   4.816 -11.566  1.00  0.00           O  
ATOM   1622  CB  LEU B  10       4.304   6.617  -9.153  1.00  0.00           C  
ATOM   1623  CG  LEU B  10       3.777   7.638 -10.168  1.00  0.00           C  
ATOM   1624  CD1 LEU B  10       4.603   7.553 -11.457  1.00  0.00           C  
ATOM   1625  CD2 LEU B  10       2.278   7.383 -10.469  1.00  0.00           C  
ATOM   1626  H   LEU B  10       3.919   4.591  -7.736  1.00  0.00           H  
ATOM   1627  HA  LEU B  10       3.551   5.089 -10.497  1.00  0.00           H  
ATOM   1628  HB2 LEU B  10       3.667   6.623  -8.281  1.00  0.00           H  
ATOM   1629  HB3 LEU B  10       5.305   6.899  -8.855  1.00  0.00           H  
ATOM   1630  HG  LEU B  10       3.889   8.630  -9.751  1.00  0.00           H  
ATOM   1631 HD11 LEU B  10       4.215   6.766 -12.087  1.00  0.00           H  
ATOM   1632 HD12 LEU B  10       5.638   7.344 -11.216  1.00  0.00           H  
ATOM   1633 HD13 LEU B  10       4.543   8.493 -11.975  1.00  0.00           H  
ATOM   1634 HD21 LEU B  10       2.176   6.735 -11.328  1.00  0.00           H  
ATOM   1635 HD22 LEU B  10       1.792   8.324 -10.678  1.00  0.00           H  
ATOM   1636 HD23 LEU B  10       1.797   6.923  -9.613  1.00  0.00           H  
ATOM   1637  N   ILE B  11       6.651   4.626  -9.521  1.00  0.00           N  
ATOM   1638  CA  ILE B  11       8.013   4.273  -9.997  1.00  0.00           C  
ATOM   1639  C   ILE B  11       8.011   2.871 -10.634  1.00  0.00           C  
ATOM   1640  O   ILE B  11       8.750   2.605 -11.561  1.00  0.00           O  
ATOM   1641  CB  ILE B  11       8.986   4.319  -8.809  1.00  0.00           C  
ATOM   1642  CG1 ILE B  11       9.210   5.782  -8.390  1.00  0.00           C  
ATOM   1643  CG2 ILE B  11      10.319   3.680  -9.198  1.00  0.00           C  
ATOM   1644  CD1 ILE B  11       9.978   5.849  -7.058  1.00  0.00           C  
ATOM   1645  H   ILE B  11       6.470   4.658  -8.558  1.00  0.00           H  
ATOM   1646  HA  ILE B  11       8.327   4.995 -10.737  1.00  0.00           H  
ATOM   1647  HB  ILE B  11       8.560   3.772  -7.981  1.00  0.00           H  
ATOM   1648 HG12 ILE B  11       9.778   6.290  -9.156  1.00  0.00           H  
ATOM   1649 HG13 ILE B  11       8.253   6.269  -8.274  1.00  0.00           H  
ATOM   1650 HG21 ILE B  11      10.605   4.015 -10.183  1.00  0.00           H  
ATOM   1651 HG22 ILE B  11      10.210   2.604  -9.199  1.00  0.00           H  
ATOM   1652 HG23 ILE B  11      11.078   3.963  -8.484  1.00  0.00           H  
ATOM   1653 HD11 ILE B  11      10.475   6.808  -6.974  1.00  0.00           H  
ATOM   1654 HD12 ILE B  11      10.718   5.062  -7.021  1.00  0.00           H  
ATOM   1655 HD13 ILE B  11       9.287   5.733  -6.235  1.00  0.00           H  
ATOM   1656  N   ASP B  12       7.221   1.962 -10.121  1.00  0.00           N  
ATOM   1657  CA  ASP B  12       7.218   0.573 -10.678  1.00  0.00           C  
ATOM   1658  C   ASP B  12       6.826   0.558 -12.162  1.00  0.00           C  
ATOM   1659  O   ASP B  12       7.462  -0.092 -12.964  1.00  0.00           O  
ATOM   1660  CB  ASP B  12       6.229  -0.285  -9.887  1.00  0.00           C  
ATOM   1661  CG  ASP B  12       6.794  -0.569  -8.493  1.00  0.00           C  
ATOM   1662  OD1 ASP B  12       7.977  -0.345  -8.296  1.00  0.00           O  
ATOM   1663  OD2 ASP B  12       6.033  -1.007  -7.646  1.00  0.00           O  
ATOM   1664  H   ASP B  12       6.646   2.185  -9.358  1.00  0.00           H  
ATOM   1665  HA  ASP B  12       8.208   0.152 -10.575  1.00  0.00           H  
ATOM   1666  HB2 ASP B  12       5.292   0.246  -9.794  1.00  0.00           H  
ATOM   1667  HB3 ASP B  12       6.064  -1.217 -10.405  1.00  0.00           H  
ATOM   1668  N   VAL B  13       5.793   1.257 -12.540  1.00  0.00           N  
ATOM   1669  CA  VAL B  13       5.390   1.251 -13.984  1.00  0.00           C  
ATOM   1670  C   VAL B  13       6.525   1.861 -14.821  1.00  0.00           C  
ATOM   1671  O   VAL B  13       6.834   1.404 -15.913  1.00  0.00           O  
ATOM   1672  CB  VAL B  13       4.048   2.034 -14.157  1.00  0.00           C  
ATOM   1673  CG1 VAL B  13       4.190   3.215 -15.130  1.00  0.00           C  
ATOM   1674  CG2 VAL B  13       2.957   1.103 -14.705  1.00  0.00           C  
ATOM   1675  H   VAL B  13       5.283   1.779 -11.883  1.00  0.00           H  
ATOM   1676  HA  VAL B  13       5.255   0.223 -14.293  1.00  0.00           H  
ATOM   1677  HB  VAL B  13       3.736   2.411 -13.194  1.00  0.00           H  
ATOM   1678 HG11 VAL B  13       4.924   3.910 -14.751  1.00  0.00           H  
ATOM   1679 HG12 VAL B  13       3.238   3.715 -15.227  1.00  0.00           H  
ATOM   1680 HG13 VAL B  13       4.502   2.849 -16.098  1.00  0.00           H  
ATOM   1681 HG21 VAL B  13       2.836   0.259 -14.043  1.00  0.00           H  
ATOM   1682 HG22 VAL B  13       3.244   0.753 -15.689  1.00  0.00           H  
ATOM   1683 HG23 VAL B  13       2.025   1.644 -14.777  1.00  0.00           H  
ATOM   1684  N   PHE B  14       7.137   2.895 -14.324  1.00  0.00           N  
ATOM   1685  CA  PHE B  14       8.230   3.540 -15.094  1.00  0.00           C  
ATOM   1686  C   PHE B  14       9.330   2.521 -15.396  1.00  0.00           C  
ATOM   1687  O   PHE B  14       9.924   2.553 -16.443  1.00  0.00           O  
ATOM   1688  CB  PHE B  14       8.820   4.706 -14.287  1.00  0.00           C  
ATOM   1689  CG  PHE B  14      10.068   5.214 -14.976  1.00  0.00           C  
ATOM   1690  CD1 PHE B  14      11.297   4.588 -14.734  1.00  0.00           C  
ATOM   1691  CD2 PHE B  14       9.995   6.289 -15.866  1.00  0.00           C  
ATOM   1692  CE1 PHE B  14      12.453   5.039 -15.381  1.00  0.00           C  
ATOM   1693  CE2 PHE B  14      11.148   6.739 -16.515  1.00  0.00           C  
ATOM   1694  CZ  PHE B  14      12.379   6.112 -16.274  1.00  0.00           C  
ATOM   1695  H   PHE B  14       6.869   3.254 -13.452  1.00  0.00           H  
ATOM   1696  HA  PHE B  14       7.827   3.913 -16.029  1.00  0.00           H  
ATOM   1697  HB2 PHE B  14       8.094   5.504 -14.223  1.00  0.00           H  
ATOM   1698  HB3 PHE B  14       9.071   4.367 -13.293  1.00  0.00           H  
ATOM   1699  HD1 PHE B  14      11.354   3.760 -14.044  1.00  0.00           H  
ATOM   1700  HD2 PHE B  14       9.050   6.771 -16.055  1.00  0.00           H  
ATOM   1701  HE1 PHE B  14      13.400   4.555 -15.195  1.00  0.00           H  
ATOM   1702  HE2 PHE B  14      11.091   7.569 -17.203  1.00  0.00           H  
ATOM   1703  HZ  PHE B  14      13.270   6.460 -16.777  1.00  0.00           H  
ATOM   1704  N   HIS B  15       9.632   1.642 -14.488  1.00  0.00           N  
ATOM   1705  CA  HIS B  15      10.720   0.658 -14.755  1.00  0.00           C  
ATOM   1706  C   HIS B  15      10.317  -0.308 -15.873  1.00  0.00           C  
ATOM   1707  O   HIS B  15      11.157  -0.824 -16.585  1.00  0.00           O  
ATOM   1708  CB  HIS B  15      11.027  -0.128 -13.476  1.00  0.00           C  
ATOM   1709  CG  HIS B  15      12.227  -1.012 -13.695  1.00  0.00           C  
ATOM   1710  ND1 HIS B  15      12.113  -2.317 -14.154  1.00  0.00           N  
ATOM   1711  CD2 HIS B  15      13.573  -0.797 -13.510  1.00  0.00           C  
ATOM   1712  CE1 HIS B  15      13.355  -2.833 -14.227  1.00  0.00           C  
ATOM   1713  NE2 HIS B  15      14.278  -1.947 -13.847  1.00  0.00           N  
ATOM   1714  H   HIS B  15       9.159   1.635 -13.629  1.00  0.00           H  
ATOM   1715  HA  HIS B  15      11.603   1.193 -15.064  1.00  0.00           H  
ATOM   1716  HB2 HIS B  15      11.235   0.565 -12.673  1.00  0.00           H  
ATOM   1717  HB3 HIS B  15      10.175  -0.737 -13.214  1.00  0.00           H  
ATOM   1718  HD1 HIS B  15      11.280  -2.780 -14.383  1.00  0.00           H  
ATOM   1719  HD2 HIS B  15      14.015   0.124 -13.160  1.00  0.00           H  
ATOM   1720  HE1 HIS B  15      13.577  -3.838 -14.554  1.00  0.00           H  
ATOM   1721  HE2 HIS B  15      15.248  -2.081 -13.808  1.00  0.00           H  
ATOM   1722  N   GLN B  16       9.053  -0.577 -16.031  1.00  0.00           N  
ATOM   1723  CA  GLN B  16       8.632  -1.525 -17.098  1.00  0.00           C  
ATOM   1724  C   GLN B  16       9.065  -1.009 -18.476  1.00  0.00           C  
ATOM   1725  O   GLN B  16       9.509  -1.769 -19.315  1.00  0.00           O  
ATOM   1726  CB  GLN B  16       7.103  -1.692 -17.058  1.00  0.00           C  
ATOM   1727  CG  GLN B  16       6.701  -2.692 -15.963  1.00  0.00           C  
ATOM   1728  CD  GLN B  16       7.053  -2.151 -14.575  1.00  0.00           C  
ATOM   1729  OE1 GLN B  16       8.204  -1.912 -14.272  1.00  0.00           O  
ATOM   1730  NE2 GLN B  16       6.100  -1.970 -13.703  1.00  0.00           N  
ATOM   1731  H   GLN B  16       8.382  -0.162 -15.450  1.00  0.00           H  
ATOM   1732  HA  GLN B  16       9.098  -2.482 -16.922  1.00  0.00           H  
ATOM   1733  HB2 GLN B  16       6.645  -0.737 -16.855  1.00  0.00           H  
ATOM   1734  HB3 GLN B  16       6.755  -2.057 -18.014  1.00  0.00           H  
ATOM   1735  HG2 GLN B  16       5.634  -2.860 -16.015  1.00  0.00           H  
ATOM   1736  HG3 GLN B  16       7.216  -3.625 -16.124  1.00  0.00           H  
ATOM   1737 HE21 GLN B  16       5.172  -2.180 -13.939  1.00  0.00           H  
ATOM   1738 HE22 GLN B  16       6.312  -1.625 -12.810  1.00  0.00           H  
ATOM   1739  N   TYR B  17       8.918   0.264 -18.735  1.00  0.00           N  
ATOM   1740  CA  TYR B  17       9.303   0.797 -20.088  1.00  0.00           C  
ATOM   1741  C   TYR B  17      10.762   1.262 -20.138  1.00  0.00           C  
ATOM   1742  O   TYR B  17      11.441   1.078 -21.126  1.00  0.00           O  
ATOM   1743  CB  TYR B  17       8.385   1.973 -20.431  1.00  0.00           C  
ATOM   1744  CG  TYR B  17       7.049   1.423 -20.844  1.00  0.00           C  
ATOM   1745  CD1 TYR B  17       6.171   0.944 -19.872  1.00  0.00           C  
ATOM   1746  CD2 TYR B  17       6.702   1.370 -22.196  1.00  0.00           C  
ATOM   1747  CE1 TYR B  17       4.943   0.406 -20.249  1.00  0.00           C  
ATOM   1748  CE2 TYR B  17       5.471   0.837 -22.578  1.00  0.00           C  
ATOM   1749  CZ  TYR B  17       4.590   0.352 -21.605  1.00  0.00           C  
ATOM   1750  OH  TYR B  17       3.375  -0.182 -21.980  1.00  0.00           O  
ATOM   1751  H   TYR B  17       8.534   0.865 -18.058  1.00  0.00           H  
ATOM   1752  HA  TYR B  17       9.168   0.019 -20.828  1.00  0.00           H  
ATOM   1753  HB2 TYR B  17       8.266   2.604 -19.562  1.00  0.00           H  
ATOM   1754  HB3 TYR B  17       8.808   2.547 -21.243  1.00  0.00           H  
ATOM   1755  HD1 TYR B  17       6.445   0.987 -18.827  1.00  0.00           H  
ATOM   1756  HD2 TYR B  17       7.384   1.746 -22.945  1.00  0.00           H  
ATOM   1757  HE1 TYR B  17       4.267   0.039 -19.494  1.00  0.00           H  
ATOM   1758  HE2 TYR B  17       5.199   0.802 -23.622  1.00  0.00           H  
ATOM   1759  HH  TYR B  17       2.751   0.541 -22.074  1.00  0.00           H  
ATOM   1760  N   SER B  18      11.241   1.896 -19.116  1.00  0.00           N  
ATOM   1761  CA  SER B  18      12.644   2.398 -19.159  1.00  0.00           C  
ATOM   1762  C   SER B  18      13.619   1.239 -19.350  1.00  0.00           C  
ATOM   1763  O   SER B  18      14.569   1.337 -20.100  1.00  0.00           O  
ATOM   1764  CB  SER B  18      12.964   3.126 -17.858  1.00  0.00           C  
ATOM   1765  OG  SER B  18      13.251   2.174 -16.843  1.00  0.00           O  
ATOM   1766  H   SER B  18      10.679   2.061 -18.337  1.00  0.00           H  
ATOM   1767  HA  SER B  18      12.747   3.087 -19.984  1.00  0.00           H  
ATOM   1768  HB2 SER B  18      13.821   3.762 -18.002  1.00  0.00           H  
ATOM   1769  HB3 SER B  18      12.113   3.728 -17.573  1.00  0.00           H  
ATOM   1770  HG  SER B  18      14.206   2.094 -16.775  1.00  0.00           H  
ATOM   1771  N   GLY B  19      13.394   0.142 -18.687  1.00  0.00           N  
ATOM   1772  CA  GLY B  19      14.317  -1.016 -18.838  1.00  0.00           C  
ATOM   1773  C   GLY B  19      14.069  -1.695 -20.183  1.00  0.00           C  
ATOM   1774  O   GLY B  19      14.828  -2.544 -20.609  1.00  0.00           O  
ATOM   1775  H   GLY B  19      12.623   0.081 -18.089  1.00  0.00           H  
ATOM   1776  HA2 GLY B  19      15.340  -0.670 -18.789  1.00  0.00           H  
ATOM   1777  HA3 GLY B  19      14.138  -1.725 -18.043  1.00  0.00           H  
ATOM   1778  N   ARG B  20      13.016  -1.329 -20.861  1.00  0.00           N  
ATOM   1779  CA  ARG B  20      12.730  -1.957 -22.179  1.00  0.00           C  
ATOM   1780  C   ARG B  20      13.888  -1.679 -23.139  1.00  0.00           C  
ATOM   1781  O   ARG B  20      14.365  -2.562 -23.824  1.00  0.00           O  
ATOM   1782  CB  ARG B  20      11.452  -1.359 -22.755  1.00  0.00           C  
ATOM   1783  CG  ARG B  20      11.068  -2.104 -24.030  1.00  0.00           C  
ATOM   1784  CD  ARG B  20       9.799  -1.480 -24.596  1.00  0.00           C  
ATOM   1785  NE  ARG B  20       9.404  -2.194 -25.842  1.00  0.00           N  
ATOM   1786  CZ  ARG B  20       8.212  -2.020 -26.342  1.00  0.00           C  
ATOM   1787  NH1 ARG B  20       7.362  -1.230 -25.744  1.00  0.00           N  
ATOM   1788  NH2 ARG B  20       7.868  -2.640 -27.438  1.00  0.00           N  
ATOM   1789  H   ARG B  20      12.416  -0.636 -20.506  1.00  0.00           H  
ATOM   1790  HA  ARG B  20      12.609  -3.023 -22.055  1.00  0.00           H  
ATOM   1791  HB2 ARG B  20      10.655  -1.449 -22.031  1.00  0.00           H  
ATOM   1792  HB3 ARG B  20      11.614  -0.319 -22.987  1.00  0.00           H  
ATOM   1793  HG2 ARG B  20      11.867  -2.024 -24.753  1.00  0.00           H  
ATOM   1794  HG3 ARG B  20      10.886  -3.144 -23.802  1.00  0.00           H  
ATOM   1795  HD2 ARG B  20       9.005  -1.552 -23.870  1.00  0.00           H  
ATOM   1796  HD3 ARG B  20       9.990  -0.440 -24.819  1.00  0.00           H  
ATOM   1797  HE  ARG B  20      10.040  -2.793 -26.287  1.00  0.00           H  
ATOM   1798 HH11 ARG B  20       7.625  -0.757 -24.902  1.00  0.00           H  
ATOM   1799 HH12 ARG B  20       6.448  -1.097 -26.127  1.00  0.00           H  
ATOM   1800 HH21 ARG B  20       8.519  -3.247 -27.894  1.00  0.00           H  
ATOM   1801 HH22 ARG B  20       6.955  -2.507 -27.822  1.00  0.00           H  
ATOM   1802  N   GLU B  21      14.332  -0.445 -23.196  1.00  0.00           N  
ATOM   1803  CA  GLU B  21      15.456  -0.067 -24.115  1.00  0.00           C  
ATOM   1804  C   GLU B  21      16.676   0.372 -23.302  1.00  0.00           C  
ATOM   1805  O   GLU B  21      16.630   0.486 -22.093  1.00  0.00           O  
ATOM   1806  CB  GLU B  21      15.013   1.077 -25.031  1.00  0.00           C  
ATOM   1807  CG  GLU B  21      13.980   0.555 -26.032  1.00  0.00           C  
ATOM   1808  CD  GLU B  21      13.533   1.695 -26.950  1.00  0.00           C  
ATOM   1809  OE1 GLU B  21      14.113   2.764 -26.859  1.00  0.00           O  
ATOM   1810  OE2 GLU B  21      12.617   1.479 -27.727  1.00  0.00           O  
ATOM   1811  H   GLU B  21      13.912   0.242 -22.638  1.00  0.00           H  
ATOM   1812  HA  GLU B  21      15.733  -0.916 -24.726  1.00  0.00           H  
ATOM   1813  HB2 GLU B  21      14.575   1.866 -24.437  1.00  0.00           H  
ATOM   1814  HB3 GLU B  21      15.868   1.461 -25.567  1.00  0.00           H  
ATOM   1815  HG2 GLU B  21      14.421  -0.233 -26.626  1.00  0.00           H  
ATOM   1816  HG3 GLU B  21      13.125   0.168 -25.499  1.00  0.00           H  
ATOM   1817  N   GLY B  22      17.777   0.585 -23.968  1.00  0.00           N  
ATOM   1818  CA  GLY B  22      19.034   0.980 -23.269  1.00  0.00           C  
ATOM   1819  C   GLY B  22      18.840   2.230 -22.400  1.00  0.00           C  
ATOM   1820  O   GLY B  22      19.482   2.372 -21.379  1.00  0.00           O  
ATOM   1821  H   GLY B  22      17.784   0.461 -24.940  1.00  0.00           H  
ATOM   1822  HA2 GLY B  22      19.358   0.163 -22.642  1.00  0.00           H  
ATOM   1823  HA3 GLY B  22      19.797   1.181 -24.006  1.00  0.00           H  
ATOM   1824  N   ASP B  23      17.992   3.152 -22.781  1.00  0.00           N  
ATOM   1825  CA  ASP B  23      17.832   4.372 -21.942  1.00  0.00           C  
ATOM   1826  C   ASP B  23      17.127   4.012 -20.629  1.00  0.00           C  
ATOM   1827  O   ASP B  23      16.045   4.479 -20.344  1.00  0.00           O  
ATOM   1828  CB  ASP B  23      17.013   5.411 -22.708  1.00  0.00           C  
ATOM   1829  CG  ASP B  23      17.542   5.527 -24.139  1.00  0.00           C  
ATOM   1830  OD1 ASP B  23      18.690   5.175 -24.355  1.00  0.00           O  
ATOM   1831  OD2 ASP B  23      16.791   5.968 -24.992  1.00  0.00           O  
ATOM   1832  H   ASP B  23      17.476   3.055 -23.614  1.00  0.00           H  
ATOM   1833  HA  ASP B  23      18.808   4.780 -21.721  1.00  0.00           H  
ATOM   1834  HB2 ASP B  23      15.976   5.111 -22.727  1.00  0.00           H  
ATOM   1835  HB3 ASP B  23      17.104   6.366 -22.220  1.00  0.00           H  
ATOM   1836  N   LYS B  24      17.737   3.182 -19.827  1.00  0.00           N  
ATOM   1837  CA  LYS B  24      17.109   2.789 -18.531  1.00  0.00           C  
ATOM   1838  C   LYS B  24      16.920   4.018 -17.636  1.00  0.00           C  
ATOM   1839  O   LYS B  24      15.926   4.148 -16.950  1.00  0.00           O  
ATOM   1840  CB  LYS B  24      18.021   1.793 -17.812  1.00  0.00           C  
ATOM   1841  CG  LYS B  24      17.385   1.384 -16.480  1.00  0.00           C  
ATOM   1842  CD  LYS B  24      18.177   0.229 -15.857  1.00  0.00           C  
ATOM   1843  CE  LYS B  24      19.582   0.708 -15.474  1.00  0.00           C  
ATOM   1844  NZ  LYS B  24      20.194  -0.259 -14.521  1.00  0.00           N  
ATOM   1845  H   LYS B  24      18.612   2.816 -20.076  1.00  0.00           H  
ATOM   1846  HA  LYS B  24      16.152   2.327 -18.716  1.00  0.00           H  
ATOM   1847  HB2 LYS B  24      18.161   0.919 -18.431  1.00  0.00           H  
ATOM   1848  HB3 LYS B  24      18.975   2.260 -17.625  1.00  0.00           H  
ATOM   1849  HG2 LYS B  24      17.386   2.228 -15.806  1.00  0.00           H  
ATOM   1850  HG3 LYS B  24      16.368   1.065 -16.653  1.00  0.00           H  
ATOM   1851  HD2 LYS B  24      17.663  -0.121 -14.973  1.00  0.00           H  
ATOM   1852  HD3 LYS B  24      18.257  -0.578 -16.569  1.00  0.00           H  
ATOM   1853  HE2 LYS B  24      20.196   0.771 -16.359  1.00  0.00           H  
ATOM   1854  HE3 LYS B  24      19.519   1.681 -15.008  1.00  0.00           H  
ATOM   1855  HZ1 LYS B  24      21.048   0.160 -14.103  1.00  0.00           H  
ATOM   1856  HZ2 LYS B  24      20.448  -1.130 -15.029  1.00  0.00           H  
ATOM   1857  HZ3 LYS B  24      19.515  -0.481 -13.766  1.00  0.00           H  
ATOM   1858  N   HIS B  25      17.878   4.909 -17.616  1.00  0.00           N  
ATOM   1859  CA  HIS B  25      17.769   6.117 -16.738  1.00  0.00           C  
ATOM   1860  C   HIS B  25      17.195   7.307 -17.517  1.00  0.00           C  
ATOM   1861  O   HIS B  25      17.033   8.382 -16.975  1.00  0.00           O  
ATOM   1862  CB  HIS B  25      19.155   6.471 -16.187  1.00  0.00           C  
ATOM   1863  CG  HIS B  25      20.158   6.541 -17.307  1.00  0.00           C  
ATOM   1864  ND1 HIS B  25      20.755   7.735 -17.687  1.00  0.00           N  
ATOM   1865  CD2 HIS B  25      20.688   5.578 -18.132  1.00  0.00           C  
ATOM   1866  CE1 HIS B  25      21.600   7.463 -18.699  1.00  0.00           C  
ATOM   1867  NE2 HIS B  25      21.595   6.165 -19.007  1.00  0.00           N  
ATOM   1868  H   HIS B  25      18.679   4.775 -18.162  1.00  0.00           H  
ATOM   1869  HA  HIS B  25      17.112   5.897 -15.906  1.00  0.00           H  
ATOM   1870  HB2 HIS B  25      19.109   7.429 -15.689  1.00  0.00           H  
ATOM   1871  HB3 HIS B  25      19.462   5.715 -15.479  1.00  0.00           H  
ATOM   1872  HD1 HIS B  25      20.593   8.616 -17.289  1.00  0.00           H  
ATOM   1873  HD2 HIS B  25      20.446   4.525 -18.100  1.00  0.00           H  
ATOM   1874  HE1 HIS B  25      22.208   8.203 -19.197  1.00  0.00           H  
ATOM   1875  HE2 HIS B  25      22.118   5.720 -19.706  1.00  0.00           H  
ATOM   1876  N   LYS B  26      16.882   7.133 -18.778  1.00  0.00           N  
ATOM   1877  CA  LYS B  26      16.312   8.270 -19.576  1.00  0.00           C  
ATOM   1878  C   LYS B  26      15.223   7.748 -20.520  1.00  0.00           C  
ATOM   1879  O   LYS B  26      15.220   6.598 -20.902  1.00  0.00           O  
ATOM   1880  CB  LYS B  26      17.419   8.929 -20.402  1.00  0.00           C  
ATOM   1881  CG  LYS B  26      18.462   9.545 -19.469  1.00  0.00           C  
ATOM   1882  CD  LYS B  26      19.419  10.425 -20.279  1.00  0.00           C  
ATOM   1883  CE  LYS B  26      20.208   9.568 -21.274  1.00  0.00           C  
ATOM   1884  NZ  LYS B  26      21.408  10.322 -21.735  1.00  0.00           N  
ATOM   1885  H   LYS B  26      17.015   6.258 -19.199  1.00  0.00           H  
ATOM   1886  HA  LYS B  26      15.876   9.006 -18.912  1.00  0.00           H  
ATOM   1887  HB2 LYS B  26      17.889   8.186 -21.025  1.00  0.00           H  
ATOM   1888  HB3 LYS B  26      16.993   9.703 -21.022  1.00  0.00           H  
ATOM   1889  HG2 LYS B  26      17.967  10.144 -18.719  1.00  0.00           H  
ATOM   1890  HG3 LYS B  26      19.022   8.758 -18.988  1.00  0.00           H  
ATOM   1891  HD2 LYS B  26      18.851  11.169 -20.818  1.00  0.00           H  
ATOM   1892  HD3 LYS B  26      20.108  10.917 -19.609  1.00  0.00           H  
ATOM   1893  HE2 LYS B  26      20.520   8.651 -20.796  1.00  0.00           H  
ATOM   1894  HE3 LYS B  26      19.583   9.336 -22.124  1.00  0.00           H  
ATOM   1895  HZ1 LYS B  26      21.110  11.230 -22.144  1.00  0.00           H  
ATOM   1896  HZ2 LYS B  26      21.912   9.765 -22.456  1.00  0.00           H  
ATOM   1897  HZ3 LYS B  26      22.038  10.499 -20.929  1.00  0.00           H  
ATOM   1898  N   LEU B  27      14.302   8.598 -20.899  1.00  0.00           N  
ATOM   1899  CA  LEU B  27      13.195   8.186 -21.826  1.00  0.00           C  
ATOM   1900  C   LEU B  27      13.279   9.019 -23.108  1.00  0.00           C  
ATOM   1901  O   LEU B  27      13.385  10.225 -23.066  1.00  0.00           O  
ATOM   1902  CB  LEU B  27      11.831   8.443 -21.138  1.00  0.00           C  
ATOM   1903  CG  LEU B  27      11.296   7.177 -20.443  1.00  0.00           C  
ATOM   1904  CD1 LEU B  27      10.936   6.094 -21.476  1.00  0.00           C  
ATOM   1905  CD2 LEU B  27      12.340   6.640 -19.462  1.00  0.00           C  
ATOM   1906  H   LEU B  27      14.338   9.521 -20.574  1.00  0.00           H  
ATOM   1907  HA  LEU B  27      13.290   7.145 -22.084  1.00  0.00           H  
ATOM   1908  HB2 LEU B  27      11.956   9.217 -20.395  1.00  0.00           H  
ATOM   1909  HB3 LEU B  27      11.105   8.776 -21.868  1.00  0.00           H  
ATOM   1910  HG  LEU B  27      10.403   7.439 -19.894  1.00  0.00           H  
ATOM   1911 HD11 LEU B  27      10.588   6.559 -22.387  1.00  0.00           H  
ATOM   1912 HD12 LEU B  27      10.152   5.470 -21.075  1.00  0.00           H  
ATOM   1913 HD13 LEU B  27      11.800   5.481 -21.690  1.00  0.00           H  
ATOM   1914 HD21 LEU B  27      12.729   7.455 -18.867  1.00  0.00           H  
ATOM   1915 HD22 LEU B  27      13.140   6.172 -20.006  1.00  0.00           H  
ATOM   1916 HD23 LEU B  27      11.878   5.912 -18.819  1.00  0.00           H  
ATOM   1917  N   LYS B  28      13.212   8.385 -24.250  1.00  0.00           N  
ATOM   1918  CA  LYS B  28      13.261   9.138 -25.533  1.00  0.00           C  
ATOM   1919  C   LYS B  28      11.827   9.327 -26.030  1.00  0.00           C  
ATOM   1920  O   LYS B  28      10.979   8.486 -25.803  1.00  0.00           O  
ATOM   1921  CB  LYS B  28      14.064   8.324 -26.552  1.00  0.00           C  
ATOM   1922  CG  LYS B  28      14.165   9.087 -27.874  1.00  0.00           C  
ATOM   1923  CD  LYS B  28      15.000   8.271 -28.862  1.00  0.00           C  
ATOM   1924  CE  LYS B  28      15.115   9.030 -30.184  1.00  0.00           C  
ATOM   1925  NZ  LYS B  28      15.926  10.264 -29.979  1.00  0.00           N  
ATOM   1926  H   LYS B  28      13.117   7.407 -24.270  1.00  0.00           H  
ATOM   1927  HA  LYS B  28      13.724  10.103 -25.384  1.00  0.00           H  
ATOM   1928  HB2 LYS B  28      15.055   8.142 -26.164  1.00  0.00           H  
ATOM   1929  HB3 LYS B  28      13.567   7.380 -26.722  1.00  0.00           H  
ATOM   1930  HG2 LYS B  28      13.176   9.239 -28.278  1.00  0.00           H  
ATOM   1931  HG3 LYS B  28      14.637  10.040 -27.707  1.00  0.00           H  
ATOM   1932  HD2 LYS B  28      15.987   8.112 -28.451  1.00  0.00           H  
ATOM   1933  HD3 LYS B  28      14.524   7.317 -29.036  1.00  0.00           H  
ATOM   1934  HE2 LYS B  28      15.595   8.402 -30.920  1.00  0.00           H  
ATOM   1935  HE3 LYS B  28      14.129   9.301 -30.531  1.00  0.00           H  
ATOM   1936  HZ1 LYS B  28      16.122  10.385 -28.965  1.00  0.00           H  
ATOM   1937  HZ2 LYS B  28      15.397  11.088 -30.331  1.00  0.00           H  
ATOM   1938  HZ3 LYS B  28      16.823  10.180 -30.495  1.00  0.00           H  
ATOM   1939  N   LYS B  29      11.539  10.420 -26.695  1.00  0.00           N  
ATOM   1940  CA  LYS B  29      10.146  10.648 -27.195  1.00  0.00           C  
ATOM   1941  C   LYS B  29       9.620   9.357 -27.812  1.00  0.00           C  
ATOM   1942  O   LYS B  29       8.430   9.124 -27.898  1.00  0.00           O  
ATOM   1943  CB  LYS B  29      10.153  11.753 -28.264  1.00  0.00           C  
ATOM   1944  CG  LYS B  29      10.834  11.267 -29.552  1.00  0.00           C  
ATOM   1945  CD  LYS B  29      10.954  12.434 -30.534  1.00  0.00           C  
ATOM   1946  CE  LYS B  29      11.479  11.917 -31.876  1.00  0.00           C  
ATOM   1947  NZ  LYS B  29      11.414  13.006 -32.891  1.00  0.00           N  
ATOM   1948  H   LYS B  29      12.232  11.092 -26.858  1.00  0.00           H  
ATOM   1949  HA  LYS B  29       9.511  10.943 -26.374  1.00  0.00           H  
ATOM   1950  HB2 LYS B  29       9.137  12.036 -28.488  1.00  0.00           H  
ATOM   1951  HB3 LYS B  29      10.690  12.606 -27.886  1.00  0.00           H  
ATOM   1952  HG2 LYS B  29      11.819  10.887 -29.320  1.00  0.00           H  
ATOM   1953  HG3 LYS B  29      10.245  10.486 -30.007  1.00  0.00           H  
ATOM   1954  HD2 LYS B  29       9.980  12.886 -30.677  1.00  0.00           H  
ATOM   1955  HD3 LYS B  29      11.639  13.171 -30.141  1.00  0.00           H  
ATOM   1956  HE2 LYS B  29      12.503  11.593 -31.761  1.00  0.00           H  
ATOM   1957  HE3 LYS B  29      10.873  11.084 -32.202  1.00  0.00           H  
ATOM   1958  HZ1 LYS B  29      10.927  12.659 -33.741  1.00  0.00           H  
ATOM   1959  HZ2 LYS B  29      12.379  13.306 -33.140  1.00  0.00           H  
ATOM   1960  HZ3 LYS B  29      10.889  13.814 -32.500  1.00  0.00           H  
ATOM   1961  N   SER B  30      10.516   8.521 -28.240  1.00  0.00           N  
ATOM   1962  CA  SER B  30      10.099   7.230 -28.857  1.00  0.00           C  
ATOM   1963  C   SER B  30       9.685   6.266 -27.749  1.00  0.00           C  
ATOM   1964  O   SER B  30       8.618   5.686 -27.774  1.00  0.00           O  
ATOM   1965  CB  SER B  30      11.268   6.642 -29.645  1.00  0.00           C  
ATOM   1966  OG  SER B  30      10.824   5.497 -30.359  1.00  0.00           O  
ATOM   1967  H   SER B  30      11.468   8.743 -28.136  1.00  0.00           H  
ATOM   1968  HA  SER B  30       9.263   7.400 -29.520  1.00  0.00           H  
ATOM   1969  HB2 SER B  30      11.637   7.375 -30.343  1.00  0.00           H  
ATOM   1970  HB3 SER B  30      12.060   6.369 -28.960  1.00  0.00           H  
ATOM   1971  HG  SER B  30      11.417   5.364 -31.102  1.00  0.00           H  
ATOM   1972  N   GLU B  31      10.521   6.114 -26.761  1.00  0.00           N  
ATOM   1973  CA  GLU B  31      10.187   5.215 -25.626  1.00  0.00           C  
ATOM   1974  C   GLU B  31       8.968   5.789 -24.911  1.00  0.00           C  
ATOM   1975  O   GLU B  31       8.108   5.072 -24.441  1.00  0.00           O  
ATOM   1976  CB  GLU B  31      11.364   5.157 -24.651  1.00  0.00           C  
ATOM   1977  CG  GLU B  31      12.526   4.398 -25.289  1.00  0.00           C  
ATOM   1978  CD  GLU B  31      13.770   4.559 -24.415  1.00  0.00           C  
ATOM   1979  OE1 GLU B  31      13.636   5.081 -23.319  1.00  0.00           O  
ATOM   1980  OE2 GLU B  31      14.837   4.166 -24.857  1.00  0.00           O  
ATOM   1981  H   GLU B  31      11.367   6.608 -26.759  1.00  0.00           H  
ATOM   1982  HA  GLU B  31       9.964   4.225 -25.993  1.00  0.00           H  
ATOM   1983  HB2 GLU B  31      11.680   6.162 -24.411  1.00  0.00           H  
ATOM   1984  HB3 GLU B  31      11.059   4.648 -23.748  1.00  0.00           H  
ATOM   1985  HG2 GLU B  31      12.272   3.351 -25.366  1.00  0.00           H  
ATOM   1986  HG3 GLU B  31      12.724   4.795 -26.273  1.00  0.00           H  
ATOM   1987  N   LEU B  32       8.899   7.091 -24.824  1.00  0.00           N  
ATOM   1988  CA  LEU B  32       7.749   7.739 -24.137  1.00  0.00           C  
ATOM   1989  C   LEU B  32       6.455   7.354 -24.842  1.00  0.00           C  
ATOM   1990  O   LEU B  32       5.458   7.099 -24.213  1.00  0.00           O  
ATOM   1991  CB  LEU B  32       7.924   9.264 -24.188  1.00  0.00           C  
ATOM   1992  CG  LEU B  32       6.740   9.966 -23.501  1.00  0.00           C  
ATOM   1993  CD1 LEU B  32       6.647   9.532 -22.030  1.00  0.00           C  
ATOM   1994  CD2 LEU B  32       6.947  11.483 -23.581  1.00  0.00           C  
ATOM   1995  H   LEU B  32       9.609   7.643 -25.209  1.00  0.00           H  
ATOM   1996  HA  LEU B  32       7.716   7.411 -23.110  1.00  0.00           H  
ATOM   1997  HB2 LEU B  32       8.841   9.535 -23.685  1.00  0.00           H  
ATOM   1998  HB3 LEU B  32       7.975   9.582 -25.218  1.00  0.00           H  
ATOM   1999  HG  LEU B  32       5.822   9.704 -24.008  1.00  0.00           H  
ATOM   2000 HD11 LEU B  32       7.641   9.395 -21.627  1.00  0.00           H  
ATOM   2001 HD12 LEU B  32       6.101   8.603 -21.965  1.00  0.00           H  
ATOM   2002 HD13 LEU B  32       6.128  10.289 -21.459  1.00  0.00           H  
ATOM   2003 HD21 LEU B  32       7.739  11.774 -22.908  1.00  0.00           H  
ATOM   2004 HD22 LEU B  32       6.034  11.986 -23.300  1.00  0.00           H  
ATOM   2005 HD23 LEU B  32       7.213  11.757 -24.591  1.00  0.00           H  
ATOM   2006  N   LYS B  33       6.463   7.306 -26.140  1.00  0.00           N  
ATOM   2007  CA  LYS B  33       5.221   6.929 -26.876  1.00  0.00           C  
ATOM   2008  C   LYS B  33       4.781   5.523 -26.462  1.00  0.00           C  
ATOM   2009  O   LYS B  33       3.608   5.247 -26.316  1.00  0.00           O  
ATOM   2010  CB  LYS B  33       5.492   6.943 -28.383  1.00  0.00           C  
ATOM   2011  CG  LYS B  33       4.195   6.636 -29.139  1.00  0.00           C  
ATOM   2012  CD  LYS B  33       4.462   6.649 -30.644  1.00  0.00           C  
ATOM   2013  CE  LYS B  33       3.156   6.375 -31.392  1.00  0.00           C  
ATOM   2014  NZ  LYS B  33       2.658   5.016 -31.037  1.00  0.00           N  
ATOM   2015  H   LYS B  33       7.286   7.517 -26.634  1.00  0.00           H  
ATOM   2016  HA  LYS B  33       4.431   7.630 -26.644  1.00  0.00           H  
ATOM   2017  HB2 LYS B  33       5.860   7.915 -28.673  1.00  0.00           H  
ATOM   2018  HB3 LYS B  33       6.231   6.193 -28.622  1.00  0.00           H  
ATOM   2019  HG2 LYS B  33       3.828   5.662 -28.851  1.00  0.00           H  
ATOM   2020  HG3 LYS B  33       3.454   7.384 -28.902  1.00  0.00           H  
ATOM   2021  HD2 LYS B  33       4.849   7.613 -30.933  1.00  0.00           H  
ATOM   2022  HD3 LYS B  33       5.181   5.882 -30.888  1.00  0.00           H  
ATOM   2023  HE2 LYS B  33       2.418   7.113 -31.111  1.00  0.00           H  
ATOM   2024  HE3 LYS B  33       3.331   6.427 -32.457  1.00  0.00           H  
ATOM   2025  HZ1 LYS B  33       3.259   4.612 -30.291  1.00  0.00           H  
ATOM   2026  HZ2 LYS B  33       2.691   4.405 -31.878  1.00  0.00           H  
ATOM   2027  HZ3 LYS B  33       1.680   5.082 -30.693  1.00  0.00           H  
ATOM   2028  N   GLU B  34       5.710   4.626 -26.296  1.00  0.00           N  
ATOM   2029  CA  GLU B  34       5.342   3.237 -25.919  1.00  0.00           C  
ATOM   2030  C   GLU B  34       4.681   3.247 -24.542  1.00  0.00           C  
ATOM   2031  O   GLU B  34       3.714   2.565 -24.296  1.00  0.00           O  
ATOM   2032  CB  GLU B  34       6.612   2.381 -25.896  1.00  0.00           C  
ATOM   2033  CG  GLU B  34       7.157   2.246 -27.320  1.00  0.00           C  
ATOM   2034  CD  GLU B  34       8.425   1.392 -27.305  1.00  0.00           C  
ATOM   2035  OE1 GLU B  34       8.898   1.090 -26.223  1.00  0.00           O  
ATOM   2036  OE2 GLU B  34       8.904   1.057 -28.376  1.00  0.00           O  
ATOM   2037  H   GLU B  34       6.649   4.862 -26.424  1.00  0.00           H  
ATOM   2038  HA  GLU B  34       4.647   2.842 -26.648  1.00  0.00           H  
ATOM   2039  HB2 GLU B  34       7.353   2.857 -25.271  1.00  0.00           H  
ATOM   2040  HB3 GLU B  34       6.385   1.402 -25.507  1.00  0.00           H  
ATOM   2041  HG2 GLU B  34       6.412   1.776 -27.945  1.00  0.00           H  
ATOM   2042  HG3 GLU B  34       7.390   3.225 -27.711  1.00  0.00           H  
ATOM   2043  N   LEU B  35       5.183   4.032 -23.647  1.00  0.00           N  
ATOM   2044  CA  LEU B  35       4.566   4.110 -22.297  1.00  0.00           C  
ATOM   2045  C   LEU B  35       3.124   4.580 -22.452  1.00  0.00           C  
ATOM   2046  O   LEU B  35       2.207   4.028 -21.892  1.00  0.00           O  
ATOM   2047  CB  LEU B  35       5.361   5.121 -21.449  1.00  0.00           C  
ATOM   2048  CG  LEU B  35       4.688   5.376 -20.077  1.00  0.00           C  
ATOM   2049  CD1 LEU B  35       3.425   6.269 -20.215  1.00  0.00           C  
ATOM   2050  CD2 LEU B  35       4.318   4.039 -19.425  1.00  0.00           C  
ATOM   2051  H   LEU B  35       5.952   4.593 -23.869  1.00  0.00           H  
ATOM   2052  HA  LEU B  35       4.584   3.138 -21.825  1.00  0.00           H  
ATOM   2053  HB2 LEU B  35       6.354   4.730 -21.282  1.00  0.00           H  
ATOM   2054  HB3 LEU B  35       5.439   6.052 -21.989  1.00  0.00           H  
ATOM   2055  HG  LEU B  35       5.399   5.882 -19.441  1.00  0.00           H  
ATOM   2056 HD11 LEU B  35       3.454   6.815 -21.145  1.00  0.00           H  
ATOM   2057 HD12 LEU B  35       3.391   6.973 -19.402  1.00  0.00           H  
ATOM   2058 HD13 LEU B  35       2.532   5.661 -20.188  1.00  0.00           H  
ATOM   2059 HD21 LEU B  35       3.417   3.662 -19.876  1.00  0.00           H  
ATOM   2060 HD22 LEU B  35       4.156   4.188 -18.368  1.00  0.00           H  
ATOM   2061 HD23 LEU B  35       5.120   3.331 -19.569  1.00  0.00           H  
ATOM   2062  N   ILE B  36       2.937   5.634 -23.182  1.00  0.00           N  
ATOM   2063  CA  ILE B  36       1.580   6.207 -23.355  1.00  0.00           C  
ATOM   2064  C   ILE B  36       0.678   5.325 -24.222  1.00  0.00           C  
ATOM   2065  O   ILE B  36      -0.464   5.090 -23.891  1.00  0.00           O  
ATOM   2066  CB  ILE B  36       1.715   7.576 -24.029  1.00  0.00           C  
ATOM   2067  CG1 ILE B  36       2.632   8.473 -23.189  1.00  0.00           C  
ATOM   2068  CG2 ILE B  36       0.334   8.227 -24.150  1.00  0.00           C  
ATOM   2069  CD1 ILE B  36       2.797   9.834 -23.869  1.00  0.00           C  
ATOM   2070  H   ILE B  36       3.700   6.071 -23.596  1.00  0.00           H  
ATOM   2071  HA  ILE B  36       1.124   6.336 -22.388  1.00  0.00           H  
ATOM   2072  HB  ILE B  36       2.138   7.447 -25.015  1.00  0.00           H  
ATOM   2073 HG12 ILE B  36       2.204   8.610 -22.207  1.00  0.00           H  
ATOM   2074 HG13 ILE B  36       3.600   8.006 -23.098  1.00  0.00           H  
ATOM   2075 HG21 ILE B  36      -0.073   8.391 -23.165  1.00  0.00           H  
ATOM   2076 HG22 ILE B  36      -0.325   7.580 -24.707  1.00  0.00           H  
ATOM   2077 HG23 ILE B  36       0.424   9.171 -24.664  1.00  0.00           H  
ATOM   2078 HD11 ILE B  36       3.559  10.402 -23.356  1.00  0.00           H  
ATOM   2079 HD12 ILE B  36       1.861  10.371 -23.834  1.00  0.00           H  
ATOM   2080 HD13 ILE B  36       3.090   9.688 -24.899  1.00  0.00           H  
ATOM   2081  N   ASN B  37       1.141   4.894 -25.358  1.00  0.00           N  
ATOM   2082  CA  ASN B  37       0.239   4.104 -26.252  1.00  0.00           C  
ATOM   2083  C   ASN B  37       0.041   2.671 -25.767  1.00  0.00           C  
ATOM   2084  O   ASN B  37      -1.060   2.156 -25.740  1.00  0.00           O  
ATOM   2085  CB  ASN B  37       0.834   4.073 -27.659  1.00  0.00           C  
ATOM   2086  CG  ASN B  37      -0.150   3.392 -28.612  1.00  0.00           C  
ATOM   2087  OD1 ASN B  37      -0.005   2.227 -28.923  1.00  0.00           O  
ATOM   2088  ND2 ASN B  37      -1.155   4.074 -29.089  1.00  0.00           N  
ATOM   2089  H   ASN B  37       2.059   5.129 -25.648  1.00  0.00           H  
ATOM   2090  HA  ASN B  37      -0.721   4.589 -26.294  1.00  0.00           H  
ATOM   2091  HB2 ASN B  37       1.021   5.083 -27.994  1.00  0.00           H  
ATOM   2092  HB3 ASN B  37       1.761   3.519 -27.647  1.00  0.00           H  
ATOM   2093 HD21 ASN B  37      -1.274   5.012 -28.836  1.00  0.00           H  
ATOM   2094 HD22 ASN B  37      -1.791   3.645 -29.699  1.00  0.00           H  
ATOM   2095  N   ASN B  38       1.098   2.013 -25.442  1.00  0.00           N  
ATOM   2096  CA  ASN B  38       0.995   0.581 -25.021  1.00  0.00           C  
ATOM   2097  C   ASN B  38       0.522   0.419 -23.570  1.00  0.00           C  
ATOM   2098  O   ASN B  38      -0.330  -0.400 -23.286  1.00  0.00           O  
ATOM   2099  CB  ASN B  38       2.359  -0.090 -25.181  1.00  0.00           C  
ATOM   2100  CG  ASN B  38       2.221  -1.585 -24.898  1.00  0.00           C  
ATOM   2101  OD1 ASN B  38       2.127  -2.383 -25.809  1.00  0.00           O  
ATOM   2102  ND2 ASN B  38       2.197  -1.999 -23.662  1.00  0.00           N  
ATOM   2103  H   ASN B  38       1.968   2.449 -25.514  1.00  0.00           H  
ATOM   2104  HA  ASN B  38       0.291   0.080 -25.669  1.00  0.00           H  
ATOM   2105  HB2 ASN B  38       2.715   0.056 -26.191  1.00  0.00           H  
ATOM   2106  HB3 ASN B  38       3.059   0.341 -24.484  1.00  0.00           H  
ATOM   2107 HD21 ASN B  38       2.266  -1.352 -22.929  1.00  0.00           H  
ATOM   2108 HD22 ASN B  38       2.110  -2.954 -23.466  1.00  0.00           H  
ATOM   2109  N   GLU B  39       1.078   1.146 -22.641  1.00  0.00           N  
ATOM   2110  CA  GLU B  39       0.650   0.957 -21.220  1.00  0.00           C  
ATOM   2111  C   GLU B  39      -0.775   1.475 -21.034  1.00  0.00           C  
ATOM   2112  O   GLU B  39      -1.575   0.882 -20.338  1.00  0.00           O  
ATOM   2113  CB  GLU B  39       1.594   1.716 -20.276  1.00  0.00           C  
ATOM   2114  CG  GLU B  39       1.487   1.141 -18.866  1.00  0.00           C  
ATOM   2115  CD  GLU B  39       2.405   1.927 -17.929  1.00  0.00           C  
ATOM   2116  OE1 GLU B  39       3.606   1.721 -17.995  1.00  0.00           O  
ATOM   2117  OE2 GLU B  39       1.892   2.719 -17.161  1.00  0.00           O  
ATOM   2118  H   GLU B  39       1.778   1.790 -22.869  1.00  0.00           H  
ATOM   2119  HA  GLU B  39       0.677  -0.097 -20.983  1.00  0.00           H  
ATOM   2120  HB2 GLU B  39       2.611   1.622 -20.622  1.00  0.00           H  
ATOM   2121  HB3 GLU B  39       1.317   2.756 -20.247  1.00  0.00           H  
ATOM   2122  HG2 GLU B  39       0.467   1.216 -18.521  1.00  0.00           H  
ATOM   2123  HG3 GLU B  39       1.790   0.105 -18.877  1.00  0.00           H  
ATOM   2124  N   LEU B  40      -1.098   2.581 -21.647  1.00  0.00           N  
ATOM   2125  CA  LEU B  40      -2.472   3.146 -21.502  1.00  0.00           C  
ATOM   2126  C   LEU B  40      -3.325   2.658 -22.669  1.00  0.00           C  
ATOM   2127  O   LEU B  40      -3.793   3.431 -23.481  1.00  0.00           O  
ATOM   2128  CB  LEU B  40      -2.395   4.678 -21.507  1.00  0.00           C  
ATOM   2129  CG  LEU B  40      -1.146   5.126 -20.740  1.00  0.00           C  
ATOM   2130  CD1 LEU B  40      -1.139   6.653 -20.622  1.00  0.00           C  
ATOM   2131  CD2 LEU B  40      -1.144   4.496 -19.337  1.00  0.00           C  
ATOM   2132  H   LEU B  40      -0.434   3.043 -22.200  1.00  0.00           H  
ATOM   2133  HA  LEU B  40      -2.910   2.811 -20.573  1.00  0.00           H  
ATOM   2134  HB2 LEU B  40      -2.345   5.039 -22.523  1.00  0.00           H  
ATOM   2135  HB3 LEU B  40      -3.273   5.082 -21.025  1.00  0.00           H  
ATOM   2136  HG  LEU B  40      -0.265   4.808 -21.278  1.00  0.00           H  
ATOM   2137 HD11 LEU B  40      -1.328   7.090 -21.592  1.00  0.00           H  
ATOM   2138 HD12 LEU B  40      -0.176   6.981 -20.261  1.00  0.00           H  
ATOM   2139 HD13 LEU B  40      -1.908   6.964 -19.931  1.00  0.00           H  
ATOM   2140 HD21 LEU B  40      -0.522   5.081 -18.674  1.00  0.00           H  
ATOM   2141 HD22 LEU B  40      -0.751   3.492 -19.398  1.00  0.00           H  
ATOM   2142 HD23 LEU B  40      -2.152   4.463 -18.949  1.00  0.00           H  
ATOM   2143  N   SER B  41      -3.516   1.374 -22.761  1.00  0.00           N  
ATOM   2144  CA  SER B  41      -4.323   0.816 -23.876  1.00  0.00           C  
ATOM   2145  C   SER B  41      -5.746   1.383 -23.834  1.00  0.00           C  
ATOM   2146  O   SER B  41      -6.327   1.688 -24.856  1.00  0.00           O  
ATOM   2147  CB  SER B  41      -4.378  -0.705 -23.740  1.00  0.00           C  
ATOM   2148  OG  SER B  41      -5.107  -1.043 -22.568  1.00  0.00           O  
ATOM   2149  H   SER B  41      -3.114   0.774 -22.098  1.00  0.00           H  
ATOM   2150  HA  SER B  41      -3.861   1.074 -24.816  1.00  0.00           H  
ATOM   2151  HB2 SER B  41      -4.870  -1.128 -24.598  1.00  0.00           H  
ATOM   2152  HB3 SER B  41      -3.371  -1.097 -23.675  1.00  0.00           H  
ATOM   2153  HG  SER B  41      -5.958  -0.600 -22.611  1.00  0.00           H  
ATOM   2154  N   HIS B  42      -6.317   1.518 -22.661  1.00  0.00           N  
ATOM   2155  CA  HIS B  42      -7.713   2.057 -22.554  1.00  0.00           C  
ATOM   2156  C   HIS B  42      -7.814   3.061 -21.400  1.00  0.00           C  
ATOM   2157  O   HIS B  42      -8.733   3.853 -21.336  1.00  0.00           O  
ATOM   2158  CB  HIS B  42      -8.674   0.895 -22.297  1.00  0.00           C  
ATOM   2159  CG  HIS B  42      -8.720   0.008 -23.511  1.00  0.00           C  
ATOM   2160  ND1 HIS B  42      -7.784  -0.993 -23.737  1.00  0.00           N  
ATOM   2161  CD2 HIS B  42      -9.585  -0.041 -24.576  1.00  0.00           C  
ATOM   2162  CE1 HIS B  42      -8.106  -1.596 -24.897  1.00  0.00           C  
ATOM   2163  NE2 HIS B  42      -9.193  -1.052 -25.446  1.00  0.00           N  
ATOM   2164  H   HIS B  42      -5.831   1.257 -21.852  1.00  0.00           H  
ATOM   2165  HA  HIS B  42      -7.992   2.551 -23.475  1.00  0.00           H  
ATOM   2166  HB2 HIS B  42      -8.330   0.326 -21.447  1.00  0.00           H  
ATOM   2167  HB3 HIS B  42      -9.661   1.283 -22.097  1.00  0.00           H  
ATOM   2168  HD1 HIS B  42      -7.024  -1.218 -23.159  1.00  0.00           H  
ATOM   2169  HD2 HIS B  42     -10.440   0.604 -24.714  1.00  0.00           H  
ATOM   2170  HE1 HIS B  42      -7.559  -2.423 -25.325  1.00  0.00           H  
ATOM   2171  HE2 HIS B  42      -9.621  -1.307 -26.290  1.00  0.00           H  
ATOM   2172  N   PHE B  43      -6.887   3.033 -20.483  1.00  0.00           N  
ATOM   2173  CA  PHE B  43      -6.945   3.983 -19.336  1.00  0.00           C  
ATOM   2174  C   PHE B  43      -6.879   5.429 -19.840  1.00  0.00           C  
ATOM   2175  O   PHE B  43      -7.567   6.296 -19.336  1.00  0.00           O  
ATOM   2176  CB  PHE B  43      -5.781   3.703 -18.378  1.00  0.00           C  
ATOM   2177  CG  PHE B  43      -5.826   4.674 -17.213  1.00  0.00           C  
ATOM   2178  CD1 PHE B  43      -6.941   4.708 -16.362  1.00  0.00           C  
ATOM   2179  CD2 PHE B  43      -4.751   5.545 -16.988  1.00  0.00           C  
ATOM   2180  CE1 PHE B  43      -6.978   5.611 -15.292  1.00  0.00           C  
ATOM   2181  CE2 PHE B  43      -4.791   6.446 -15.920  1.00  0.00           C  
ATOM   2182  CZ  PHE B  43      -5.904   6.480 -15.071  1.00  0.00           C  
ATOM   2183  H   PHE B  43      -6.156   2.385 -20.543  1.00  0.00           H  
ATOM   2184  HA  PHE B  43      -7.877   3.837 -18.814  1.00  0.00           H  
ATOM   2185  HB2 PHE B  43      -5.863   2.692 -18.003  1.00  0.00           H  
ATOM   2186  HB3 PHE B  43      -4.847   3.813 -18.908  1.00  0.00           H  
ATOM   2187  HD1 PHE B  43      -7.769   4.037 -16.525  1.00  0.00           H  
ATOM   2188  HD2 PHE B  43      -3.889   5.519 -17.638  1.00  0.00           H  
ATOM   2189  HE1 PHE B  43      -7.837   5.637 -14.637  1.00  0.00           H  
ATOM   2190  HE2 PHE B  43      -3.962   7.114 -15.752  1.00  0.00           H  
ATOM   2191  HZ  PHE B  43      -5.934   7.175 -14.244  1.00  0.00           H  
ATOM   2192  N   LEU B  44      -6.060   5.700 -20.830  1.00  0.00           N  
ATOM   2193  CA  LEU B  44      -5.945   7.093 -21.371  1.00  0.00           C  
ATOM   2194  C   LEU B  44      -6.095   7.029 -22.892  1.00  0.00           C  
ATOM   2195  O   LEU B  44      -5.907   5.991 -23.495  1.00  0.00           O  
ATOM   2196  CB  LEU B  44      -4.567   7.669 -21.000  1.00  0.00           C  
ATOM   2197  CG  LEU B  44      -4.587   9.211 -21.075  1.00  0.00           C  
ATOM   2198  CD1 LEU B  44      -5.125   9.801 -19.761  1.00  0.00           C  
ATOM   2199  CD2 LEU B  44      -3.163   9.734 -21.299  1.00  0.00           C  
ATOM   2200  H   LEU B  44      -5.518   4.983 -21.225  1.00  0.00           H  
ATOM   2201  HA  LEU B  44      -6.726   7.719 -20.965  1.00  0.00           H  
ATOM   2202  HB2 LEU B  44      -4.310   7.359 -19.997  1.00  0.00           H  
ATOM   2203  HB3 LEU B  44      -3.825   7.285 -21.689  1.00  0.00           H  
ATOM   2204  HG  LEU B  44      -5.218   9.526 -21.894  1.00  0.00           H  
ATOM   2205 HD11 LEU B  44      -5.068  10.880 -19.800  1.00  0.00           H  
ATOM   2206 HD12 LEU B  44      -4.529   9.442 -18.935  1.00  0.00           H  
ATOM   2207 HD13 LEU B  44      -6.151   9.502 -19.618  1.00  0.00           H  
ATOM   2208 HD21 LEU B  44      -2.813   9.420 -22.271  1.00  0.00           H  
ATOM   2209 HD22 LEU B  44      -2.510   9.337 -20.535  1.00  0.00           H  
ATOM   2210 HD23 LEU B  44      -3.163  10.813 -21.247  1.00  0.00           H  
ATOM   2211  N   GLU B  45      -6.443   8.115 -23.520  1.00  0.00           N  
ATOM   2212  CA  GLU B  45      -6.613   8.075 -24.997  1.00  0.00           C  
ATOM   2213  C   GLU B  45      -5.289   7.688 -25.653  1.00  0.00           C  
ATOM   2214  O   GLU B  45      -4.329   8.434 -25.637  1.00  0.00           O  
ATOM   2215  CB  GLU B  45      -7.045   9.453 -25.500  1.00  0.00           C  
ATOM   2216  CG  GLU B  45      -7.232   9.412 -27.019  1.00  0.00           C  
ATOM   2217  CD  GLU B  45      -7.840  10.735 -27.491  1.00  0.00           C  
ATOM   2218  OE1 GLU B  45      -8.087  11.583 -26.649  1.00  0.00           O  
ATOM   2219  OE2 GLU B  45      -8.049  10.877 -28.684  1.00  0.00           O  
ATOM   2220  H   GLU B  45      -6.603   8.945 -23.025  1.00  0.00           H  
ATOM   2221  HA  GLU B  45      -7.368   7.346 -25.253  1.00  0.00           H  
ATOM   2222  HB2 GLU B  45      -7.976   9.733 -25.028  1.00  0.00           H  
ATOM   2223  HB3 GLU B  45      -6.284  10.178 -25.255  1.00  0.00           H  
ATOM   2224  HG2 GLU B  45      -6.273   9.264 -27.497  1.00  0.00           H  
ATOM   2225  HG3 GLU B  45      -7.895   8.601 -27.280  1.00  0.00           H  
ATOM   2226  N   GLU B  46      -5.238   6.526 -26.237  1.00  0.00           N  
ATOM   2227  CA  GLU B  46      -3.986   6.075 -26.910  1.00  0.00           C  
ATOM   2228  C   GLU B  46      -3.523   7.130 -27.914  1.00  0.00           C  
ATOM   2229  O   GLU B  46      -4.298   7.919 -28.411  1.00  0.00           O  
ATOM   2230  CB  GLU B  46      -4.252   4.754 -27.662  1.00  0.00           C  
ATOM   2231  CG  GLU B  46      -3.956   3.557 -26.762  1.00  0.00           C  
ATOM   2232  CD  GLU B  46      -4.263   2.271 -27.533  1.00  0.00           C  
ATOM   2233  OE1 GLU B  46      -4.979   2.353 -28.518  1.00  0.00           O  
ATOM   2234  OE2 GLU B  46      -3.771   1.229 -27.135  1.00  0.00           O  
ATOM   2235  H   GLU B  46      -6.027   5.945 -26.230  1.00  0.00           H  
ATOM   2236  HA  GLU B  46      -3.214   5.927 -26.169  1.00  0.00           H  
ATOM   2237  HB2 GLU B  46      -5.288   4.719 -27.965  1.00  0.00           H  
ATOM   2238  HB3 GLU B  46      -3.623   4.694 -28.541  1.00  0.00           H  
ATOM   2239  HG2 GLU B  46      -2.910   3.575 -26.484  1.00  0.00           H  
ATOM   2240  HG3 GLU B  46      -4.569   3.606 -25.877  1.00  0.00           H  
ATOM   2241  N   ILE B  47      -2.257   7.124 -28.225  1.00  0.00           N  
ATOM   2242  CA  ILE B  47      -1.711   8.090 -29.213  1.00  0.00           C  
ATOM   2243  C   ILE B  47      -1.689   7.396 -30.576  1.00  0.00           C  
ATOM   2244  O   ILE B  47      -1.201   6.290 -30.706  1.00  0.00           O  
ATOM   2245  CB  ILE B  47      -0.280   8.480 -28.815  1.00  0.00           C  
ATOM   2246  CG1 ILE B  47      -0.252   9.016 -27.364  1.00  0.00           C  
ATOM   2247  CG2 ILE B  47       0.250   9.543 -29.786  1.00  0.00           C  
ATOM   2248  CD1 ILE B  47      -0.654  10.496 -27.308  1.00  0.00           C  
ATOM   2249  H   ILE B  47      -1.664   6.465 -27.818  1.00  0.00           H  
ATOM   2250  HA  ILE B  47      -2.339   8.969 -29.261  1.00  0.00           H  
ATOM   2251  HB  ILE B  47       0.350   7.603 -28.879  1.00  0.00           H  
ATOM   2252 HG12 ILE B  47      -0.934   8.443 -26.758  1.00  0.00           H  
ATOM   2253 HG13 ILE B  47       0.747   8.908 -26.969  1.00  0.00           H  
ATOM   2254 HG21 ILE B  47       1.058  10.089 -29.318  1.00  0.00           H  
ATOM   2255 HG22 ILE B  47      -0.545  10.228 -30.042  1.00  0.00           H  
ATOM   2256 HG23 ILE B  47       0.611   9.063 -30.681  1.00  0.00           H  
ATOM   2257 HD11 ILE B  47       0.213  11.108 -27.505  1.00  0.00           H  
ATOM   2258 HD12 ILE B  47      -1.041  10.727 -26.327  1.00  0.00           H  
ATOM   2259 HD13 ILE B  47      -1.412  10.699 -28.049  1.00  0.00           H  
ATOM   2260  N   LYS B  48      -2.236   8.018 -31.587  1.00  0.00           N  
ATOM   2261  CA  LYS B  48      -2.274   7.376 -32.937  1.00  0.00           C  
ATOM   2262  C   LYS B  48      -1.173   7.973 -33.814  1.00  0.00           C  
ATOM   2263  O   LYS B  48      -0.725   7.362 -34.763  1.00  0.00           O  
ATOM   2264  CB  LYS B  48      -3.649   7.648 -33.570  1.00  0.00           C  
ATOM   2265  CG  LYS B  48      -4.743   7.605 -32.491  1.00  0.00           C  
ATOM   2266  CD  LYS B  48      -4.771   6.237 -31.804  1.00  0.00           C  
ATOM   2267  CE  LYS B  48      -5.863   6.241 -30.736  1.00  0.00           C  
ATOM   2268  NZ  LYS B  48      -7.195   6.414 -31.382  1.00  0.00           N  
ATOM   2269  H   LYS B  48      -2.640   8.901 -31.456  1.00  0.00           H  
ATOM   2270  HA  LYS B  48      -2.122   6.309 -32.854  1.00  0.00           H  
ATOM   2271  HB2 LYS B  48      -3.649   8.625 -34.035  1.00  0.00           H  
ATOM   2272  HB3 LYS B  48      -3.855   6.897 -34.318  1.00  0.00           H  
ATOM   2273  HG2 LYS B  48      -4.555   8.371 -31.753  1.00  0.00           H  
ATOM   2274  HG3 LYS B  48      -5.701   7.787 -32.953  1.00  0.00           H  
ATOM   2275  HD2 LYS B  48      -4.977   5.468 -32.533  1.00  0.00           H  
ATOM   2276  HD3 LYS B  48      -3.820   6.044 -31.333  1.00  0.00           H  
ATOM   2277  HE2 LYS B  48      -5.841   5.307 -30.196  1.00  0.00           H  
ATOM   2278  HE3 LYS B  48      -5.687   7.056 -30.052  1.00  0.00           H  
ATOM   2279  HZ1 LYS B  48      -7.944   6.274 -30.674  1.00  0.00           H  
ATOM   2280  HZ2 LYS B  48      -7.304   5.716 -32.146  1.00  0.00           H  
ATOM   2281  HZ3 LYS B  48      -7.268   7.374 -31.774  1.00  0.00           H  
ATOM   2282  N   GLU B  49      -0.733   9.162 -33.493  1.00  0.00           N  
ATOM   2283  CA  GLU B  49       0.348   9.823 -34.287  1.00  0.00           C  
ATOM   2284  C   GLU B  49       1.501  10.206 -33.365  1.00  0.00           C  
ATOM   2285  O   GLU B  49       1.301  10.669 -32.260  1.00  0.00           O  
ATOM   2286  CB  GLU B  49      -0.204  11.082 -34.951  1.00  0.00           C  
ATOM   2287  CG  GLU B  49      -1.171  10.685 -36.061  1.00  0.00           C  
ATOM   2288  CD  GLU B  49      -1.913  11.924 -36.565  1.00  0.00           C  
ATOM   2289  OE1 GLU B  49      -1.652  12.998 -36.048  1.00  0.00           O  
ATOM   2290  OE2 GLU B  49      -2.723  11.779 -37.466  1.00  0.00           O  
ATOM   2291  H   GLU B  49      -1.113   9.625 -32.716  1.00  0.00           H  
ATOM   2292  HA  GLU B  49       0.717   9.151 -35.051  1.00  0.00           H  
ATOM   2293  HB2 GLU B  49      -0.722  11.680 -34.216  1.00  0.00           H  
ATOM   2294  HB3 GLU B  49       0.609  11.649 -35.376  1.00  0.00           H  
ATOM   2295  HG2 GLU B  49      -0.612  10.244 -36.872  1.00  0.00           H  
ATOM   2296  HG3 GLU B  49      -1.882   9.969 -35.679  1.00  0.00           H  
ATOM   2297  N   GLN B  50       2.708  10.030 -33.817  1.00  0.00           N  
ATOM   2298  CA  GLN B  50       3.873  10.397 -32.974  1.00  0.00           C  
ATOM   2299  C   GLN B  50       3.938  11.920 -32.858  1.00  0.00           C  
ATOM   2300  O   GLN B  50       4.571  12.452 -31.974  1.00  0.00           O  
ATOM   2301  CB  GLN B  50       5.168   9.889 -33.619  1.00  0.00           C  
ATOM   2302  CG  GLN B  50       6.314   9.943 -32.588  1.00  0.00           C  
ATOM   2303  CD  GLN B  50       7.647  10.178 -33.294  1.00  0.00           C  
ATOM   2304  OE1 GLN B  50       8.197   9.285 -33.907  1.00  0.00           O  
ATOM   2305  NE2 GLN B  50       8.185  11.363 -33.234  1.00  0.00           N  
ATOM   2306  H   GLN B  50       2.847   9.665 -34.716  1.00  0.00           H  
ATOM   2307  HA  GLN B  50       3.765   9.963 -31.988  1.00  0.00           H  
ATOM   2308  HB2 GLN B  50       5.025   8.869 -33.951  1.00  0.00           H  
ATOM   2309  HB3 GLN B  50       5.411  10.511 -34.469  1.00  0.00           H  
ATOM   2310  HG2 GLN B  50       6.142  10.748 -31.889  1.00  0.00           H  
ATOM   2311  HG3 GLN B  50       6.357   9.008 -32.050  1.00  0.00           H  
ATOM   2312 HE21 GLN B  50       7.729  12.081 -32.740  1.00  0.00           H  
ATOM   2313 HE22 GLN B  50       9.039  11.538 -33.679  1.00  0.00           H  
ATOM   2314  N   GLU B  51       3.301  12.631 -33.750  1.00  0.00           N  
ATOM   2315  CA  GLU B  51       3.359  14.123 -33.673  1.00  0.00           C  
ATOM   2316  C   GLU B  51       2.786  14.578 -32.334  1.00  0.00           C  
ATOM   2317  O   GLU B  51       3.258  15.522 -31.745  1.00  0.00           O  
ATOM   2318  CB  GLU B  51       2.561  14.746 -34.828  1.00  0.00           C  
ATOM   2319  CG  GLU B  51       1.057  14.594 -34.576  1.00  0.00           C  
ATOM   2320  CD  GLU B  51       0.293  14.809 -35.886  1.00  0.00           C  
ATOM   2321  OE1 GLU B  51       0.399  13.961 -36.756  1.00  0.00           O  
ATOM   2322  OE2 GLU B  51      -0.381  15.820 -35.998  1.00  0.00           O  
ATOM   2323  H   GLU B  51       2.796  12.187 -34.469  1.00  0.00           H  
ATOM   2324  HA  GLU B  51       4.389  14.444 -33.735  1.00  0.00           H  
ATOM   2325  HB2 GLU B  51       2.805  15.795 -34.903  1.00  0.00           H  
ATOM   2326  HB3 GLU B  51       2.822  14.250 -35.752  1.00  0.00           H  
ATOM   2327  HG2 GLU B  51       0.853  13.608 -34.190  1.00  0.00           H  
ATOM   2328  HG3 GLU B  51       0.740  15.333 -33.854  1.00  0.00           H  
ATOM   2329  N   VAL B  52       1.789  13.904 -31.838  1.00  0.00           N  
ATOM   2330  CA  VAL B  52       1.219  14.293 -30.522  1.00  0.00           C  
ATOM   2331  C   VAL B  52       2.317  14.187 -29.484  1.00  0.00           C  
ATOM   2332  O   VAL B  52       2.410  14.982 -28.577  1.00  0.00           O  
ATOM   2333  CB  VAL B  52       0.079  13.346 -30.157  1.00  0.00           C  
ATOM   2334  CG1 VAL B  52      -0.468  13.705 -28.773  1.00  0.00           C  
ATOM   2335  CG2 VAL B  52      -1.030  13.463 -31.201  1.00  0.00           C  
ATOM   2336  H   VAL B  52       1.429  13.128 -32.319  1.00  0.00           H  
ATOM   2337  HA  VAL B  52       0.863  15.310 -30.558  1.00  0.00           H  
ATOM   2338  HB  VAL B  52       0.453  12.334 -30.139  1.00  0.00           H  
ATOM   2339 HG11 VAL B  52      -1.416  13.208 -28.621  1.00  0.00           H  
ATOM   2340 HG12 VAL B  52      -0.604  14.774 -28.705  1.00  0.00           H  
ATOM   2341 HG13 VAL B  52       0.231  13.384 -28.015  1.00  0.00           H  
ATOM   2342 HG21 VAL B  52      -0.730  12.944 -32.100  1.00  0.00           H  
ATOM   2343 HG22 VAL B  52      -1.204  14.506 -31.429  1.00  0.00           H  
ATOM   2344 HG23 VAL B  52      -1.937  13.022 -30.815  1.00  0.00           H  
ATOM   2345  N   VAL B  53       3.144  13.196 -29.614  1.00  0.00           N  
ATOM   2346  CA  VAL B  53       4.248  13.007 -28.649  1.00  0.00           C  
ATOM   2347  C   VAL B  53       5.262  14.134 -28.811  1.00  0.00           C  
ATOM   2348  O   VAL B  53       5.879  14.552 -27.864  1.00  0.00           O  
ATOM   2349  CB  VAL B  53       4.903  11.667 -28.928  1.00  0.00           C  
ATOM   2350  CG1 VAL B  53       5.946  11.368 -27.865  1.00  0.00           C  
ATOM   2351  CG2 VAL B  53       3.833  10.589 -28.909  1.00  0.00           C  
ATOM   2352  H   VAL B  53       3.040  12.567 -30.361  1.00  0.00           H  
ATOM   2353  HA  VAL B  53       3.856  13.018 -27.645  1.00  0.00           H  
ATOM   2354  HB  VAL B  53       5.367  11.693 -29.897  1.00  0.00           H  
ATOM   2355 HG11 VAL B  53       6.356  10.385 -28.039  1.00  0.00           H  
ATOM   2356 HG12 VAL B  53       5.480  11.399 -26.892  1.00  0.00           H  
ATOM   2357 HG13 VAL B  53       6.733  12.104 -27.917  1.00  0.00           H  
ATOM   2358 HG21 VAL B  53       3.201  10.708 -29.775  1.00  0.00           H  
ATOM   2359 HG22 VAL B  53       3.244  10.685 -28.008  1.00  0.00           H  
ATOM   2360 HG23 VAL B  53       4.300   9.619 -28.933  1.00  0.00           H  
ATOM   2361  N   ASP B  54       5.444  14.615 -30.010  1.00  0.00           N  
ATOM   2362  CA  ASP B  54       6.414  15.720 -30.248  1.00  0.00           C  
ATOM   2363  C   ASP B  54       5.931  16.986 -29.537  1.00  0.00           C  
ATOM   2364  O   ASP B  54       6.700  17.757 -28.999  1.00  0.00           O  
ATOM   2365  CB  ASP B  54       6.519  15.994 -31.750  1.00  0.00           C  
ATOM   2366  CG  ASP B  54       7.523  17.123 -31.998  1.00  0.00           C  
ATOM   2367  OD1 ASP B  54       7.928  17.753 -31.035  1.00  0.00           O  
ATOM   2368  OD2 ASP B  54       7.871  17.337 -33.147  1.00  0.00           O  
ATOM   2369  H   ASP B  54       4.937  14.251 -30.760  1.00  0.00           H  
ATOM   2370  HA  ASP B  54       7.372  15.436 -29.863  1.00  0.00           H  
ATOM   2371  HB2 ASP B  54       6.850  15.099 -32.256  1.00  0.00           H  
ATOM   2372  HB3 ASP B  54       5.551  16.287 -32.130  1.00  0.00           H  
ATOM   2373  N   LYS B  55       4.656  17.202 -29.555  1.00  0.00           N  
ATOM   2374  CA  LYS B  55       4.076  18.409 -28.905  1.00  0.00           C  
ATOM   2375  C   LYS B  55       4.208  18.252 -27.395  1.00  0.00           C  
ATOM   2376  O   LYS B  55       4.530  19.178 -26.669  1.00  0.00           O  
ATOM   2377  CB  LYS B  55       2.601  18.528 -29.300  1.00  0.00           C  
ATOM   2378  CG  LYS B  55       2.059  19.881 -28.850  1.00  0.00           C  
ATOM   2379  CD  LYS B  55       0.598  20.016 -29.277  1.00  0.00           C  
ATOM   2380  CE  LYS B  55       0.091  21.413 -28.916  1.00  0.00           C  
ATOM   2381  NZ  LYS B  55       0.103  21.579 -27.436  1.00  0.00           N  
ATOM   2382  H   LYS B  55       4.072  16.558 -29.994  1.00  0.00           H  
ATOM   2383  HA  LYS B  55       4.612  19.290 -29.228  1.00  0.00           H  
ATOM   2384  HB2 LYS B  55       2.508  18.441 -30.373  1.00  0.00           H  
ATOM   2385  HB3 LYS B  55       2.036  17.740 -28.825  1.00  0.00           H  
ATOM   2386  HG2 LYS B  55       2.129  19.955 -27.776  1.00  0.00           H  
ATOM   2387  HG3 LYS B  55       2.638  20.668 -29.306  1.00  0.00           H  
ATOM   2388  HD2 LYS B  55       0.520  19.869 -30.345  1.00  0.00           H  
ATOM   2389  HD3 LYS B  55       0.002  19.275 -28.766  1.00  0.00           H  
ATOM   2390  HE2 LYS B  55       0.732  22.157 -29.366  1.00  0.00           H  
ATOM   2391  HE3 LYS B  55      -0.917  21.537 -29.284  1.00  0.00           H  
ATOM   2392  HZ1 LYS B  55       0.357  20.677 -26.987  1.00  0.00           H  
ATOM   2393  HZ2 LYS B  55      -0.841  21.874 -27.113  1.00  0.00           H  
ATOM   2394  HZ3 LYS B  55       0.801  22.303 -27.173  1.00  0.00           H  
ATOM   2395  N   VAL B  56       3.980  17.065 -26.930  1.00  0.00           N  
ATOM   2396  CA  VAL B  56       4.100  16.788 -25.479  1.00  0.00           C  
ATOM   2397  C   VAL B  56       5.572  16.914 -25.096  1.00  0.00           C  
ATOM   2398  O   VAL B  56       5.918  17.297 -23.997  1.00  0.00           O  
ATOM   2399  CB  VAL B  56       3.578  15.377 -25.199  1.00  0.00           C  
ATOM   2400  CG1 VAL B  56       3.934  14.961 -23.773  1.00  0.00           C  
ATOM   2401  CG2 VAL B  56       2.057  15.369 -25.362  1.00  0.00           C  
ATOM   2402  H   VAL B  56       3.753  16.337 -27.551  1.00  0.00           H  
ATOM   2403  HA  VAL B  56       3.518  17.509 -24.923  1.00  0.00           H  
ATOM   2404  HB  VAL B  56       4.021  14.684 -25.899  1.00  0.00           H  
ATOM   2405 HG11 VAL B  56       3.406  14.051 -23.526  1.00  0.00           H  
ATOM   2406 HG12 VAL B  56       3.648  15.745 -23.085  1.00  0.00           H  
ATOM   2407 HG13 VAL B  56       4.997  14.789 -23.705  1.00  0.00           H  
ATOM   2408 HG21 VAL B  56       1.616  16.058 -24.655  1.00  0.00           H  
ATOM   2409 HG22 VAL B  56       1.680  14.375 -25.180  1.00  0.00           H  
ATOM   2410 HG23 VAL B  56       1.802  15.673 -26.367  1.00  0.00           H  
ATOM   2411  N   MET B  57       6.435  16.610 -26.023  1.00  0.00           N  
ATOM   2412  CA  MET B  57       7.898  16.720 -25.766  1.00  0.00           C  
ATOM   2413  C   MET B  57       8.222  18.183 -25.479  1.00  0.00           C  
ATOM   2414  O   MET B  57       9.020  18.497 -24.635  1.00  0.00           O  
ATOM   2415  CB  MET B  57       8.676  16.229 -27.009  1.00  0.00           C  
ATOM   2416  CG  MET B  57       9.206  14.781 -26.831  1.00  0.00           C  
ATOM   2417  SD  MET B  57      10.994  14.852 -26.471  1.00  0.00           S  
ATOM   2418  CE  MET B  57      11.120  13.593 -25.171  1.00  0.00           C  
ATOM   2419  H   MET B  57       6.114  16.337 -26.907  1.00  0.00           H  
ATOM   2420  HA  MET B  57       8.158  16.130 -24.900  1.00  0.00           H  
ATOM   2421  HB2 MET B  57       8.010  16.255 -27.849  1.00  0.00           H  
ATOM   2422  HB3 MET B  57       9.508  16.892 -27.208  1.00  0.00           H  
ATOM   2423  HG2 MET B  57       8.679  14.279 -26.035  1.00  0.00           H  
ATOM   2424  HG3 MET B  57       9.051  14.232 -27.748  1.00  0.00           H  
ATOM   2425  HE1 MET B  57      11.265  12.616 -25.623  1.00  0.00           H  
ATOM   2426  HE2 MET B  57      10.228  13.584 -24.570  1.00  0.00           H  
ATOM   2427  HE3 MET B  57      11.967  13.832 -24.541  1.00  0.00           H  
ATOM   2428  N   GLU B  58       7.601  19.088 -26.161  1.00  0.00           N  
ATOM   2429  CA  GLU B  58       7.897  20.515 -25.889  1.00  0.00           C  
ATOM   2430  C   GLU B  58       7.654  20.759 -24.405  1.00  0.00           C  
ATOM   2431  O   GLU B  58       8.388  21.466 -23.744  1.00  0.00           O  
ATOM   2432  CB  GLU B  58       6.962  21.406 -26.706  1.00  0.00           C  
ATOM   2433  CG  GLU B  58       7.392  22.865 -26.555  1.00  0.00           C  
ATOM   2434  CD  GLU B  58       6.460  23.759 -27.374  1.00  0.00           C  
ATOM   2435  OE1 GLU B  58       5.674  23.220 -28.135  1.00  0.00           O  
ATOM   2436  OE2 GLU B  58       6.554  24.967 -27.232  1.00  0.00           O  
ATOM   2437  H   GLU B  58       6.942  18.836 -26.839  1.00  0.00           H  
ATOM   2438  HA  GLU B  58       8.926  20.733 -26.136  1.00  0.00           H  
ATOM   2439  HB2 GLU B  58       7.005  21.119 -27.747  1.00  0.00           H  
ATOM   2440  HB3 GLU B  58       5.951  21.293 -26.344  1.00  0.00           H  
ATOM   2441  HG2 GLU B  58       7.342  23.150 -25.514  1.00  0.00           H  
ATOM   2442  HG3 GLU B  58       8.404  22.981 -26.912  1.00  0.00           H  
ATOM   2443  N   THR B  59       6.616  20.171 -23.883  1.00  0.00           N  
ATOM   2444  CA  THR B  59       6.297  20.353 -22.442  1.00  0.00           C  
ATOM   2445  C   THR B  59       7.188  19.472 -21.551  1.00  0.00           C  
ATOM   2446  O   THR B  59       7.679  19.914 -20.532  1.00  0.00           O  
ATOM   2447  CB  THR B  59       4.831  19.976 -22.214  1.00  0.00           C  
ATOM   2448  OG1 THR B  59       4.026  20.594 -23.208  1.00  0.00           O  
ATOM   2449  CG2 THR B  59       4.385  20.448 -20.832  1.00  0.00           C  
ATOM   2450  H   THR B  59       6.041  19.609 -24.443  1.00  0.00           H  
ATOM   2451  HA  THR B  59       6.445  21.383 -22.175  1.00  0.00           H  
ATOM   2452  HB  THR B  59       4.723  18.905 -22.275  1.00  0.00           H  
ATOM   2453  HG1 THR B  59       4.382  20.356 -24.067  1.00  0.00           H  
ATOM   2454 HG21 THR B  59       5.125  20.165 -20.098  1.00  0.00           H  
ATOM   2455 HG22 THR B  59       3.438  19.989 -20.585  1.00  0.00           H  
ATOM   2456 HG23 THR B  59       4.274  21.522 -20.838  1.00  0.00           H  
ATOM   2457  N   LEU B  60       7.376  18.225 -21.902  1.00  0.00           N  
ATOM   2458  CA  LEU B  60       8.204  17.318 -21.046  1.00  0.00           C  
ATOM   2459  C   LEU B  60       9.674  17.370 -21.447  1.00  0.00           C  
ATOM   2460  O   LEU B  60      10.532  16.935 -20.708  1.00  0.00           O  
ATOM   2461  CB  LEU B  60       7.696  15.883 -21.189  1.00  0.00           C  
ATOM   2462  CG  LEU B  60       6.189  15.823 -20.918  1.00  0.00           C  
ATOM   2463  CD1 LEU B  60       5.757  14.356 -20.873  1.00  0.00           C  
ATOM   2464  CD2 LEU B  60       5.860  16.500 -19.579  1.00  0.00           C  
ATOM   2465  H   LEU B  60       6.960  17.878 -22.715  1.00  0.00           H  
ATOM   2466  HA  LEU B  60       8.126  17.621 -20.014  1.00  0.00           H  
ATOM   2467  HB2 LEU B  60       7.892  15.533 -22.192  1.00  0.00           H  
ATOM   2468  HB3 LEU B  60       8.209  15.247 -20.484  1.00  0.00           H  
ATOM   2469  HG  LEU B  60       5.662  16.325 -21.717  1.00  0.00           H  
ATOM   2470 HD11 LEU B  60       4.691  14.296 -20.712  1.00  0.00           H  
ATOM   2471 HD12 LEU B  60       6.274  13.855 -20.069  1.00  0.00           H  
ATOM   2472 HD13 LEU B  60       6.008  13.880 -21.809  1.00  0.00           H  
ATOM   2473 HD21 LEU B  60       4.887  16.189 -19.247  1.00  0.00           H  
ATOM   2474 HD22 LEU B  60       5.861  17.572 -19.704  1.00  0.00           H  
ATOM   2475 HD23 LEU B  60       6.599  16.221 -18.840  1.00  0.00           H  
ATOM   2476  N   ASP B  61       9.990  17.904 -22.590  1.00  0.00           N  
ATOM   2477  CA  ASP B  61      11.429  17.974 -22.975  1.00  0.00           C  
ATOM   2478  C   ASP B  61      12.016  19.182 -22.269  1.00  0.00           C  
ATOM   2479  O   ASP B  61      12.471  20.128 -22.880  1.00  0.00           O  
ATOM   2480  CB  ASP B  61      11.596  18.122 -24.490  1.00  0.00           C  
ATOM   2481  CG  ASP B  61      13.068  17.920 -24.851  1.00  0.00           C  
ATOM   2482  OD1 ASP B  61      13.877  17.850 -23.938  1.00  0.00           O  
ATOM   2483  OD2 ASP B  61      13.361  17.830 -26.031  1.00  0.00           O  
ATOM   2484  H   ASP B  61       9.292  18.273 -23.178  1.00  0.00           H  
ATOM   2485  HA  ASP B  61      11.940  17.080 -22.640  1.00  0.00           H  
ATOM   2486  HB2 ASP B  61      11.001  17.375 -24.994  1.00  0.00           H  
ATOM   2487  HB3 ASP B  61      11.283  19.108 -24.797  1.00  0.00           H  
ATOM   2488  N   GLU B  62      11.979  19.150 -20.972  1.00  0.00           N  
ATOM   2489  CA  GLU B  62      12.499  20.288 -20.175  1.00  0.00           C  
ATOM   2490  C   GLU B  62      13.977  20.489 -20.493  1.00  0.00           C  
ATOM   2491  O   GLU B  62      14.451  21.601 -20.614  1.00  0.00           O  
ATOM   2492  CB  GLU B  62      12.342  19.961 -18.691  1.00  0.00           C  
ATOM   2493  CG  GLU B  62      10.903  19.514 -18.413  1.00  0.00           C  
ATOM   2494  CD  GLU B  62      10.722  19.296 -16.909  1.00  0.00           C  
ATOM   2495  OE1 GLU B  62      11.718  19.311 -16.204  1.00  0.00           O  
ATOM   2496  OE2 GLU B  62       9.591  19.123 -16.487  1.00  0.00           O  
ATOM   2497  H   GLU B  62      11.580  18.376 -20.520  1.00  0.00           H  
ATOM   2498  HA  GLU B  62      11.948  21.183 -20.411  1.00  0.00           H  
ATOM   2499  HB2 GLU B  62      13.025  19.166 -18.429  1.00  0.00           H  
ATOM   2500  HB3 GLU B  62      12.566  20.838 -18.104  1.00  0.00           H  
ATOM   2501  HG2 GLU B  62      10.215  20.272 -18.756  1.00  0.00           H  
ATOM   2502  HG3 GLU B  62      10.708  18.584 -18.935  1.00  0.00           H  
ATOM   2503  N   ASP B  63      14.705  19.422 -20.638  1.00  0.00           N  
ATOM   2504  CA  ASP B  63      16.151  19.551 -20.959  1.00  0.00           C  
ATOM   2505  C   ASP B  63      16.290  19.958 -22.425  1.00  0.00           C  
ATOM   2506  O   ASP B  63      17.338  20.385 -22.867  1.00  0.00           O  
ATOM   2507  CB  ASP B  63      16.845  18.205 -20.734  1.00  0.00           C  
ATOM   2508  CG  ASP B  63      16.689  17.786 -19.271  1.00  0.00           C  
ATOM   2509  OD1 ASP B  63      16.972  18.601 -18.409  1.00  0.00           O  
ATOM   2510  OD2 ASP B  63      16.289  16.657 -19.038  1.00  0.00           O  
ATOM   2511  H   ASP B  63      14.299  18.537 -20.542  1.00  0.00           H  
ATOM   2512  HA  ASP B  63      16.599  20.303 -20.328  1.00  0.00           H  
ATOM   2513  HB2 ASP B  63      16.395  17.457 -21.372  1.00  0.00           H  
ATOM   2514  HB3 ASP B  63      17.894  18.295 -20.971  1.00  0.00           H  
ATOM   2515  N   GLY B  64      15.231  19.841 -23.180  1.00  0.00           N  
ATOM   2516  CA  GLY B  64      15.295  20.233 -24.618  1.00  0.00           C  
ATOM   2517  C   GLY B  64      16.239  19.293 -25.374  1.00  0.00           C  
ATOM   2518  O   GLY B  64      16.863  19.685 -26.340  1.00  0.00           O  
ATOM   2519  H   GLY B  64      14.392  19.504 -22.796  1.00  0.00           H  
ATOM   2520  HA2 GLY B  64      14.307  20.183 -25.051  1.00  0.00           H  
ATOM   2521  HA3 GLY B  64      15.667  21.243 -24.695  1.00  0.00           H  
ATOM   2522  N   ASP B  65      16.355  18.055 -24.945  1.00  0.00           N  
ATOM   2523  CA  ASP B  65      17.269  17.090 -25.641  1.00  0.00           C  
ATOM   2524  C   ASP B  65      16.441  16.075 -26.430  1.00  0.00           C  
ATOM   2525  O   ASP B  65      16.963  15.117 -26.964  1.00  0.00           O  
ATOM   2526  CB  ASP B  65      18.121  16.359 -24.600  1.00  0.00           C  
ATOM   2527  CG  ASP B  65      17.214  15.588 -23.640  1.00  0.00           C  
ATOM   2528  OD1 ASP B  65      16.024  15.856 -23.634  1.00  0.00           O  
ATOM   2529  OD2 ASP B  65      17.726  14.745 -22.922  1.00  0.00           O  
ATOM   2530  H   ASP B  65      15.836  17.756 -24.165  1.00  0.00           H  
ATOM   2531  HA  ASP B  65      17.922  17.621 -26.322  1.00  0.00           H  
ATOM   2532  HB2 ASP B  65      18.784  15.668 -25.101  1.00  0.00           H  
ATOM   2533  HB3 ASP B  65      18.703  17.077 -24.043  1.00  0.00           H  
ATOM   2534  N   GLY B  66      15.154  16.271 -26.498  1.00  0.00           N  
ATOM   2535  CA  GLY B  66      14.295  15.309 -27.244  1.00  0.00           C  
ATOM   2536  C   GLY B  66      14.078  14.075 -26.373  1.00  0.00           C  
ATOM   2537  O   GLY B  66      13.487  13.098 -26.787  1.00  0.00           O  
ATOM   2538  H   GLY B  66      14.751  17.046 -26.053  1.00  0.00           H  
ATOM   2539  HA2 GLY B  66      13.344  15.771 -27.465  1.00  0.00           H  
ATOM   2540  HA3 GLY B  66      14.783  15.019 -28.161  1.00  0.00           H  
ATOM   2541  N   GLU B  67      14.562  14.123 -25.161  1.00  0.00           N  
ATOM   2542  CA  GLU B  67      14.410  12.974 -24.226  1.00  0.00           C  
ATOM   2543  C   GLU B  67      14.002  13.504 -22.849  1.00  0.00           C  
ATOM   2544  O   GLU B  67      14.628  14.394 -22.308  1.00  0.00           O  
ATOM   2545  CB  GLU B  67      15.754  12.253 -24.102  1.00  0.00           C  
ATOM   2546  CG  GLU B  67      16.301  11.948 -25.498  1.00  0.00           C  
ATOM   2547  CD  GLU B  67      17.628  11.200 -25.374  1.00  0.00           C  
ATOM   2548  OE1 GLU B  67      18.654  11.858 -25.316  1.00  0.00           O  
ATOM   2549  OE2 GLU B  67      17.597   9.981 -25.341  1.00  0.00           O  
ATOM   2550  H   GLU B  67      15.032  14.922 -24.865  1.00  0.00           H  
ATOM   2551  HA  GLU B  67      13.663  12.285 -24.588  1.00  0.00           H  
ATOM   2552  HB2 GLU B  67      16.452  12.882 -23.571  1.00  0.00           H  
ATOM   2553  HB3 GLU B  67      15.618  11.329 -23.561  1.00  0.00           H  
ATOM   2554  HG2 GLU B  67      15.593  11.340 -26.036  1.00  0.00           H  
ATOM   2555  HG3 GLU B  67      16.461  12.873 -26.032  1.00  0.00           H  
ATOM   2556  N   CYS B  68      12.970  12.951 -22.270  1.00  0.00           N  
ATOM   2557  CA  CYS B  68      12.529  13.402 -20.911  1.00  0.00           C  
ATOM   2558  C   CYS B  68      13.118  12.433 -19.883  1.00  0.00           C  
ATOM   2559  O   CYS B  68      12.976  11.237 -19.990  1.00  0.00           O  
ATOM   2560  CB  CYS B  68      10.987  13.418 -20.840  1.00  0.00           C  
ATOM   2561  SG  CYS B  68      10.310  12.300 -22.094  1.00  0.00           S  
ATOM   2562  H   CYS B  68      12.492  12.224 -22.723  1.00  0.00           H  
ATOM   2563  HA  CYS B  68      12.910  14.397 -20.709  1.00  0.00           H  
ATOM   2564  HB2 CYS B  68      10.657  13.101 -19.860  1.00  0.00           H  
ATOM   2565  HB3 CYS B  68      10.627  14.424 -21.026  1.00  0.00           H  
ATOM   2566  HG  CYS B  68      10.612  12.601 -22.955  1.00  0.00           H  
ATOM   2567  N   ASP B  69      13.798  12.948 -18.902  1.00  0.00           N  
ATOM   2568  CA  ASP B  69      14.430  12.072 -17.873  1.00  0.00           C  
ATOM   2569  C   ASP B  69      13.358  11.491 -16.950  1.00  0.00           C  
ATOM   2570  O   ASP B  69      12.242  11.970 -16.906  1.00  0.00           O  
ATOM   2571  CB  ASP B  69      15.440  12.897 -17.077  1.00  0.00           C  
ATOM   2572  CG  ASP B  69      16.649  13.211 -17.961  1.00  0.00           C  
ATOM   2573  OD1 ASP B  69      16.848  12.502 -18.934  1.00  0.00           O  
ATOM   2574  OD2 ASP B  69      17.357  14.155 -17.650  1.00  0.00           O  
ATOM   2575  H   ASP B  69      13.905  13.917 -18.846  1.00  0.00           H  
ATOM   2576  HA  ASP B  69      14.944  11.261 -18.366  1.00  0.00           H  
ATOM   2577  HB2 ASP B  69      14.978  13.822 -16.769  1.00  0.00           H  
ATOM   2578  HB3 ASP B  69      15.761  12.343 -16.209  1.00  0.00           H  
ATOM   2579  N   PHE B  70      13.671  10.439 -16.235  1.00  0.00           N  
ATOM   2580  CA  PHE B  70      12.644   9.821 -15.354  1.00  0.00           C  
ATOM   2581  C   PHE B  70      12.032  10.900 -14.460  1.00  0.00           C  
ATOM   2582  O   PHE B  70      10.874  10.834 -14.124  1.00  0.00           O  
ATOM   2583  CB  PHE B  70      13.256   8.658 -14.528  1.00  0.00           C  
ATOM   2584  CG  PHE B  70      13.634   9.065 -13.117  1.00  0.00           C  
ATOM   2585  CD1 PHE B  70      14.874   9.657 -12.850  1.00  0.00           C  
ATOM   2586  CD2 PHE B  70      12.741   8.808 -12.066  1.00  0.00           C  
ATOM   2587  CE1 PHE B  70      15.215   9.996 -11.533  1.00  0.00           C  
ATOM   2588  CE2 PHE B  70      13.086   9.138 -10.756  1.00  0.00           C  
ATOM   2589  CZ  PHE B  70      14.319   9.732 -10.486  1.00  0.00           C  
ATOM   2590  H   PHE B  70      14.565  10.045 -16.300  1.00  0.00           H  
ATOM   2591  HA  PHE B  70      11.858   9.426 -15.986  1.00  0.00           H  
ATOM   2592  HB2 PHE B  70      12.535   7.861 -14.462  1.00  0.00           H  
ATOM   2593  HB3 PHE B  70      14.135   8.292 -15.038  1.00  0.00           H  
ATOM   2594  HD1 PHE B  70      15.562   9.859 -13.657  1.00  0.00           H  
ATOM   2595  HD2 PHE B  70      11.785   8.350 -12.269  1.00  0.00           H  
ATOM   2596  HE1 PHE B  70      16.170  10.455 -11.324  1.00  0.00           H  
ATOM   2597  HE2 PHE B  70      12.395   8.942  -9.952  1.00  0.00           H  
ATOM   2598  HZ  PHE B  70      14.583   9.978  -9.469  1.00  0.00           H  
ATOM   2599  N   GLN B  71      12.780  11.901 -14.086  1.00  0.00           N  
ATOM   2600  CA  GLN B  71      12.179  12.970 -13.242  1.00  0.00           C  
ATOM   2601  C   GLN B  71      11.168  13.747 -14.091  1.00  0.00           C  
ATOM   2602  O   GLN B  71      10.121  14.142 -13.617  1.00  0.00           O  
ATOM   2603  CB  GLN B  71      13.266  13.918 -12.720  1.00  0.00           C  
ATOM   2604  CG  GLN B  71      13.934  14.638 -13.885  1.00  0.00           C  
ATOM   2605  CD  GLN B  71      15.152  15.411 -13.373  1.00  0.00           C  
ATOM   2606  OE1 GLN B  71      15.955  14.881 -12.632  1.00  0.00           O  
ATOM   2607  NE2 GLN B  71      15.319  16.655 -13.731  1.00  0.00           N  
ATOM   2608  H   GLN B  71      13.715  11.960 -14.375  1.00  0.00           H  
ATOM   2609  HA  GLN B  71      11.666  12.516 -12.406  1.00  0.00           H  
ATOM   2610  HB2 GLN B  71      12.818  14.650 -12.064  1.00  0.00           H  
ATOM   2611  HB3 GLN B  71      14.007  13.351 -12.177  1.00  0.00           H  
ATOM   2612  HG2 GLN B  71      14.247  13.913 -14.615  1.00  0.00           H  
ATOM   2613  HG3 GLN B  71      13.235  15.327 -14.332  1.00  0.00           H  
ATOM   2614 HE21 GLN B  71      14.668  17.087 -14.323  1.00  0.00           H  
ATOM   2615 HE22 GLN B  71      16.095  17.158 -13.407  1.00  0.00           H  
ATOM   2616  N   GLU B  72      11.466  13.964 -15.350  1.00  0.00           N  
ATOM   2617  CA  GLU B  72      10.512  14.708 -16.219  1.00  0.00           C  
ATOM   2618  C   GLU B  72       9.263  13.847 -16.449  1.00  0.00           C  
ATOM   2619  O   GLU B  72       8.144  14.328 -16.430  1.00  0.00           O  
ATOM   2620  CB  GLU B  72      11.188  15.004 -17.562  1.00  0.00           C  
ATOM   2621  CG  GLU B  72      12.294  16.043 -17.356  1.00  0.00           C  
ATOM   2622  CD  GLU B  72      13.027  16.286 -18.676  1.00  0.00           C  
ATOM   2623  OE1 GLU B  72      12.531  17.063 -19.474  1.00  0.00           O  
ATOM   2624  OE2 GLU B  72      14.077  15.694 -18.864  1.00  0.00           O  
ATOM   2625  H   GLU B  72      12.313  13.635 -15.723  1.00  0.00           H  
ATOM   2626  HA  GLU B  72      10.234  15.630 -15.742  1.00  0.00           H  
ATOM   2627  HB2 GLU B  72      11.614  14.094 -17.959  1.00  0.00           H  
ATOM   2628  HB3 GLU B  72      10.456  15.392 -18.254  1.00  0.00           H  
ATOM   2629  HG2 GLU B  72      11.860  16.967 -17.008  1.00  0.00           H  
ATOM   2630  HG3 GLU B  72      12.996  15.678 -16.623  1.00  0.00           H  
ATOM   2631  N   PHE B  73       9.453  12.571 -16.643  1.00  0.00           N  
ATOM   2632  CA  PHE B  73       8.301  11.653 -16.855  1.00  0.00           C  
ATOM   2633  C   PHE B  73       7.388  11.675 -15.632  1.00  0.00           C  
ATOM   2634  O   PHE B  73       6.181  11.594 -15.739  1.00  0.00           O  
ATOM   2635  CB  PHE B  73       8.818  10.231 -17.073  1.00  0.00           C  
ATOM   2636  CG  PHE B  73       7.642   9.297 -17.185  1.00  0.00           C  
ATOM   2637  CD1 PHE B  73       6.982   9.147 -18.407  1.00  0.00           C  
ATOM   2638  CD2 PHE B  73       7.205   8.591 -16.059  1.00  0.00           C  
ATOM   2639  CE1 PHE B  73       5.885   8.290 -18.506  1.00  0.00           C  
ATOM   2640  CE2 PHE B  73       6.108   7.730 -16.156  1.00  0.00           C  
ATOM   2641  CZ  PHE B  73       5.447   7.579 -17.378  1.00  0.00           C  
ATOM   2642  H   PHE B  73      10.363  12.208 -16.636  1.00  0.00           H  
ATOM   2643  HA  PHE B  73       7.745  11.969 -17.725  1.00  0.00           H  
ATOM   2644  HB2 PHE B  73       9.402  10.191 -17.981  1.00  0.00           H  
ATOM   2645  HB3 PHE B  73       9.432   9.936 -16.234  1.00  0.00           H  
ATOM   2646  HD1 PHE B  73       7.322   9.693 -19.274  1.00  0.00           H  
ATOM   2647  HD2 PHE B  73       7.717   8.708 -15.115  1.00  0.00           H  
ATOM   2648  HE1 PHE B  73       5.375   8.181 -19.450  1.00  0.00           H  
ATOM   2649  HE2 PHE B  73       5.772   7.183 -15.288  1.00  0.00           H  
ATOM   2650  HZ  PHE B  73       4.601   6.914 -17.449  1.00  0.00           H  
ATOM   2651  N   MET B  74       7.971  11.756 -14.474  1.00  0.00           N  
ATOM   2652  CA  MET B  74       7.182  11.752 -13.215  1.00  0.00           C  
ATOM   2653  C   MET B  74       6.211  12.931 -13.184  1.00  0.00           C  
ATOM   2654  O   MET B  74       5.102  12.822 -12.695  1.00  0.00           O  
ATOM   2655  CB  MET B  74       8.140  11.854 -12.019  1.00  0.00           C  
ATOM   2656  CG  MET B  74       8.766  10.484 -11.709  1.00  0.00           C  
ATOM   2657  SD  MET B  74       7.483   9.288 -11.237  1.00  0.00           S  
ATOM   2658  CE  MET B  74       6.848  10.171  -9.792  1.00  0.00           C  
ATOM   2659  H   MET B  74       8.943  11.807 -14.431  1.00  0.00           H  
ATOM   2660  HA  MET B  74       6.631  10.835 -13.150  1.00  0.00           H  
ATOM   2661  HB2 MET B  74       8.928  12.554 -12.261  1.00  0.00           H  
ATOM   2662  HB3 MET B  74       7.607  12.212 -11.153  1.00  0.00           H  
ATOM   2663  HG2 MET B  74       9.281  10.121 -12.584  1.00  0.00           H  
ATOM   2664  HG3 MET B  74       9.472  10.589 -10.899  1.00  0.00           H  
ATOM   2665  HE1 MET B  74       7.647  10.749  -9.353  1.00  0.00           H  
ATOM   2666  HE2 MET B  74       6.477   9.465  -9.071  1.00  0.00           H  
ATOM   2667  HE3 MET B  74       6.044  10.829 -10.093  1.00  0.00           H  
ATOM   2668  N   ALA B  75       6.623  14.067 -13.654  1.00  0.00           N  
ATOM   2669  CA  ALA B  75       5.713  15.241 -13.591  1.00  0.00           C  
ATOM   2670  C   ALA B  75       4.519  15.067 -14.537  1.00  0.00           C  
ATOM   2671  O   ALA B  75       3.450  15.591 -14.292  1.00  0.00           O  
ATOM   2672  CB  ALA B  75       6.484  16.520 -13.938  1.00  0.00           C  
ATOM   2673  H   ALA B  75       7.533  14.155 -14.021  1.00  0.00           H  
ATOM   2674  HA  ALA B  75       5.335  15.311 -12.587  1.00  0.00           H  
ATOM   2675  HB1 ALA B  75       5.794  17.348 -14.007  1.00  0.00           H  
ATOM   2676  HB2 ALA B  75       6.989  16.394 -14.885  1.00  0.00           H  
ATOM   2677  HB3 ALA B  75       7.213  16.725 -13.163  1.00  0.00           H  
ATOM   2678  N   PHE B  76       4.682  14.349 -15.607  1.00  0.00           N  
ATOM   2679  CA  PHE B  76       3.541  14.161 -16.558  1.00  0.00           C  
ATOM   2680  C   PHE B  76       2.469  13.275 -15.929  1.00  0.00           C  
ATOM   2681  O   PHE B  76       1.323  13.291 -16.318  1.00  0.00           O  
ATOM   2682  CB  PHE B  76       4.052  13.494 -17.834  1.00  0.00           C  
ATOM   2683  CG  PHE B  76       2.915  13.317 -18.818  1.00  0.00           C  
ATOM   2684  CD1 PHE B  76       2.355  14.434 -19.448  1.00  0.00           C  
ATOM   2685  CD2 PHE B  76       2.425  12.035 -19.107  1.00  0.00           C  
ATOM   2686  CE1 PHE B  76       1.311  14.274 -20.363  1.00  0.00           C  
ATOM   2687  CE2 PHE B  76       1.381  11.875 -20.026  1.00  0.00           C  
ATOM   2688  CZ  PHE B  76       0.824  12.995 -20.654  1.00  0.00           C  
ATOM   2689  H   PHE B  76       5.551  13.934 -15.792  1.00  0.00           H  
ATOM   2690  HA  PHE B  76       3.109  15.120 -16.794  1.00  0.00           H  
ATOM   2691  HB2 PHE B  76       4.818  14.108 -18.275  1.00  0.00           H  
ATOM   2692  HB3 PHE B  76       4.469  12.527 -17.589  1.00  0.00           H  
ATOM   2693  HD1 PHE B  76       2.723  15.421 -19.223  1.00  0.00           H  
ATOM   2694  HD2 PHE B  76       2.855  11.171 -18.623  1.00  0.00           H  
ATOM   2695  HE1 PHE B  76       0.885  15.140 -20.848  1.00  0.00           H  
ATOM   2696  HE2 PHE B  76       1.003  10.888 -20.249  1.00  0.00           H  
ATOM   2697  HZ  PHE B  76       0.019  12.871 -21.363  1.00  0.00           H  
ATOM   2698  N   VAL B  77       2.844  12.479 -14.987  1.00  0.00           N  
ATOM   2699  CA  VAL B  77       1.863  11.559 -14.342  1.00  0.00           C  
ATOM   2700  C   VAL B  77       1.016  12.331 -13.332  1.00  0.00           C  
ATOM   2701  O   VAL B  77      -0.142  12.030 -13.121  1.00  0.00           O  
ATOM   2702  CB  VAL B  77       2.643  10.426 -13.646  1.00  0.00           C  
ATOM   2703  CG1 VAL B  77       1.840   9.121 -13.674  1.00  0.00           C  
ATOM   2704  CG2 VAL B  77       3.971  10.231 -14.381  1.00  0.00           C  
ATOM   2705  H   VAL B  77       3.780  12.471 -14.707  1.00  0.00           H  
ATOM   2706  HA  VAL B  77       1.214  11.145 -15.097  1.00  0.00           H  
ATOM   2707  HB  VAL B  77       2.845  10.696 -12.618  1.00  0.00           H  
ATOM   2708 HG11 VAL B  77       0.836   9.308 -13.324  1.00  0.00           H  
ATOM   2709 HG12 VAL B  77       2.315   8.393 -13.034  1.00  0.00           H  
ATOM   2710 HG13 VAL B  77       1.804   8.742 -14.686  1.00  0.00           H  
ATOM   2711 HG21 VAL B  77       4.414   9.291 -14.100  1.00  0.00           H  
ATOM   2712 HG22 VAL B  77       4.632  11.039 -14.115  1.00  0.00           H  
ATOM   2713 HG23 VAL B  77       3.801  10.244 -15.449  1.00  0.00           H  
ATOM   2714  N   SER B  78       1.583  13.315 -12.699  1.00  0.00           N  
ATOM   2715  CA  SER B  78       0.803  14.091 -11.696  1.00  0.00           C  
ATOM   2716  C   SER B  78      -0.229  14.976 -12.393  1.00  0.00           C  
ATOM   2717  O   SER B  78      -1.336  15.138 -11.919  1.00  0.00           O  
ATOM   2718  CB  SER B  78       1.750  14.972 -10.874  1.00  0.00           C  
ATOM   2719  OG  SER B  78       1.064  16.147 -10.459  1.00  0.00           O  
ATOM   2720  H   SER B  78       2.520  13.543 -12.882  1.00  0.00           H  
ATOM   2721  HA  SER B  78       0.291  13.404 -11.037  1.00  0.00           H  
ATOM   2722  HB2 SER B  78       2.080  14.435 -10.000  1.00  0.00           H  
ATOM   2723  HB3 SER B  78       2.609  15.237 -11.476  1.00  0.00           H  
ATOM   2724  HG  SER B  78       1.332  16.346  -9.560  1.00  0.00           H  
ATOM   2725  N   MET B  79       0.123  15.581 -13.493  1.00  0.00           N  
ATOM   2726  CA  MET B  79      -0.851  16.477 -14.169  1.00  0.00           C  
ATOM   2727  C   MET B  79      -1.995  15.673 -14.803  1.00  0.00           C  
ATOM   2728  O   MET B  79      -3.148  16.051 -14.715  1.00  0.00           O  
ATOM   2729  CB  MET B  79      -0.120  17.304 -15.228  1.00  0.00           C  
ATOM   2730  CG  MET B  79       0.267  16.413 -16.407  1.00  0.00           C  
ATOM   2731  SD  MET B  79       1.439  17.291 -17.470  1.00  0.00           S  
ATOM   2732  CE  MET B  79       0.297  18.561 -18.064  1.00  0.00           C  
ATOM   2733  H   MET B  79       1.029  15.463 -13.861  1.00  0.00           H  
ATOM   2734  HA  MET B  79      -1.270  17.142 -13.434  1.00  0.00           H  
ATOM   2735  HB2 MET B  79      -0.763  18.099 -15.569  1.00  0.00           H  
ATOM   2736  HB3 MET B  79       0.775  17.728 -14.795  1.00  0.00           H  
ATOM   2737  HG2 MET B  79       0.723  15.510 -16.039  1.00  0.00           H  
ATOM   2738  HG3 MET B  79      -0.618  16.166 -16.975  1.00  0.00           H  
ATOM   2739  HE1 MET B  79      -0.662  18.110 -18.281  1.00  0.00           H  
ATOM   2740  HE2 MET B  79       0.692  19.009 -18.961  1.00  0.00           H  
ATOM   2741  HE3 MET B  79       0.181  19.322 -17.303  1.00  0.00           H  
ATOM   2742  N   VAL B  80      -1.706  14.569 -15.432  1.00  0.00           N  
ATOM   2743  CA  VAL B  80      -2.811  13.778 -16.052  1.00  0.00           C  
ATOM   2744  C   VAL B  80      -3.720  13.239 -14.950  1.00  0.00           C  
ATOM   2745  O   VAL B  80      -4.922  13.158 -15.106  1.00  0.00           O  
ATOM   2746  CB  VAL B  80      -2.264  12.602 -16.862  1.00  0.00           C  
ATOM   2747  CG1 VAL B  80      -3.424  11.938 -17.614  1.00  0.00           C  
ATOM   2748  CG2 VAL B  80      -1.213  13.085 -17.872  1.00  0.00           C  
ATOM   2749  H   VAL B  80      -0.775  14.263 -15.494  1.00  0.00           H  
ATOM   2750  HA  VAL B  80      -3.386  14.423 -16.701  1.00  0.00           H  
ATOM   2751  HB  VAL B  80      -1.818  11.886 -16.189  1.00  0.00           H  
ATOM   2752 HG11 VAL B  80      -3.873  12.659 -18.286  1.00  0.00           H  
ATOM   2753 HG12 VAL B  80      -4.166  11.595 -16.909  1.00  0.00           H  
ATOM   2754 HG13 VAL B  80      -3.052  11.101 -18.183  1.00  0.00           H  
ATOM   2755 HG21 VAL B  80      -0.567  12.259 -18.132  1.00  0.00           H  
ATOM   2756 HG22 VAL B  80      -0.624  13.875 -17.436  1.00  0.00           H  
ATOM   2757 HG23 VAL B  80      -1.701  13.455 -18.762  1.00  0.00           H  
ATOM   2758  N   THR B  81      -3.155  12.866 -13.836  1.00  0.00           N  
ATOM   2759  CA  THR B  81      -3.990  12.328 -12.727  1.00  0.00           C  
ATOM   2760  C   THR B  81      -4.993  13.389 -12.315  1.00  0.00           C  
ATOM   2761  O   THR B  81      -6.136  13.103 -12.028  1.00  0.00           O  
ATOM   2762  CB  THR B  81      -3.112  11.980 -11.526  1.00  0.00           C  
ATOM   2763  OG1 THR B  81      -2.267  10.891 -11.857  1.00  0.00           O  
ATOM   2764  CG2 THR B  81      -3.993  11.620 -10.317  1.00  0.00           C  
ATOM   2765  H   THR B  81      -2.182  12.944 -13.728  1.00  0.00           H  
ATOM   2766  HA  THR B  81      -4.513  11.444 -13.062  1.00  0.00           H  
ATOM   2767  HB  THR B  81      -2.503  12.830 -11.282  1.00  0.00           H  
ATOM   2768  HG1 THR B  81      -1.359  11.201 -11.828  1.00  0.00           H  
ATOM   2769 HG21 THR B  81      -4.886  11.112 -10.653  1.00  0.00           H  
ATOM   2770 HG22 THR B  81      -4.274  12.525  -9.792  1.00  0.00           H  
ATOM   2771 HG23 THR B  81      -3.444  10.973  -9.650  1.00  0.00           H  
ATOM   2772  N   THR B  82      -4.572  14.615 -12.285  1.00  0.00           N  
ATOM   2773  CA  THR B  82      -5.496  15.704 -11.894  1.00  0.00           C  
ATOM   2774  C   THR B  82      -6.756  15.582 -12.757  1.00  0.00           C  
ATOM   2775  O   THR B  82      -7.869  15.678 -12.274  1.00  0.00           O  
ATOM   2776  CB  THR B  82      -4.793  17.041 -12.155  1.00  0.00           C  
ATOM   2777  OG1 THR B  82      -3.413  16.907 -11.847  1.00  0.00           O  
ATOM   2778  CG2 THR B  82      -5.390  18.135 -11.281  1.00  0.00           C  
ATOM   2779  H   THR B  82      -3.646  14.819 -12.521  1.00  0.00           H  
ATOM   2780  HA  THR B  82      -5.753  15.610 -10.850  1.00  0.00           H  
ATOM   2781  HB  THR B  82      -4.904  17.314 -13.192  1.00  0.00           H  
ATOM   2782  HG1 THR B  82      -3.061  17.783 -11.676  1.00  0.00           H  
ATOM   2783 HG21 THR B  82      -4.802  19.026 -11.390  1.00  0.00           H  
ATOM   2784 HG22 THR B  82      -5.381  17.820 -10.248  1.00  0.00           H  
ATOM   2785 HG23 THR B  82      -6.401  18.334 -11.595  1.00  0.00           H  
ATOM   2786  N   ALA B  83      -6.580  15.312 -14.024  1.00  0.00           N  
ATOM   2787  CA  ALA B  83      -7.757  15.128 -14.916  1.00  0.00           C  
ATOM   2788  C   ALA B  83      -8.579  13.956 -14.378  1.00  0.00           C  
ATOM   2789  O   ALA B  83      -9.794  13.965 -14.399  1.00  0.00           O  
ATOM   2790  CB  ALA B  83      -7.286  14.812 -16.339  1.00  0.00           C  
ATOM   2791  H   ALA B  83      -5.673  15.199 -14.379  1.00  0.00           H  
ATOM   2792  HA  ALA B  83      -8.356  16.026 -14.921  1.00  0.00           H  
ATOM   2793  HB1 ALA B  83      -8.126  14.862 -17.016  1.00  0.00           H  
ATOM   2794  HB2 ALA B  83      -6.861  13.819 -16.367  1.00  0.00           H  
ATOM   2795  HB3 ALA B  83      -6.539  15.531 -16.640  1.00  0.00           H  
ATOM   2796  N   CYS B  84      -7.909  12.944 -13.896  1.00  0.00           N  
ATOM   2797  CA  CYS B  84      -8.618  11.754 -13.352  1.00  0.00           C  
ATOM   2798  C   CYS B  84      -9.526  12.173 -12.189  1.00  0.00           C  
ATOM   2799  O   CYS B  84     -10.576  11.605 -11.986  1.00  0.00           O  
ATOM   2800  CB  CYS B  84      -7.588  10.731 -12.859  1.00  0.00           C  
ATOM   2801  SG  CYS B  84      -8.358   9.096 -12.763  1.00  0.00           S  
ATOM   2802  H   CYS B  84      -6.930  12.968 -13.895  1.00  0.00           H  
ATOM   2803  HA  CYS B  84      -9.219  11.308 -14.131  1.00  0.00           H  
ATOM   2804  HB2 CYS B  84      -6.759  10.696 -13.552  1.00  0.00           H  
ATOM   2805  HB3 CYS B  84      -7.226  11.019 -11.882  1.00  0.00           H  
ATOM   2806  HG  CYS B  84      -8.630   8.843 -13.648  1.00  0.00           H  
ATOM   2807  N   HIS B  85      -9.140  13.160 -11.422  1.00  0.00           N  
ATOM   2808  CA  HIS B  85     -10.009  13.585 -10.288  1.00  0.00           C  
ATOM   2809  C   HIS B  85     -11.361  14.026 -10.839  1.00  0.00           C  
ATOM   2810  O   HIS B  85     -12.396  13.700 -10.293  1.00  0.00           O  
ATOM   2811  CB  HIS B  85      -9.352  14.743  -9.539  1.00  0.00           C  
ATOM   2812  CG  HIS B  85     -10.276  15.241  -8.459  1.00  0.00           C  
ATOM   2813  ND1 HIS B  85     -11.258  16.191  -8.710  1.00  0.00           N  
ATOM   2814  CD2 HIS B  85     -10.375  14.942  -7.122  1.00  0.00           C  
ATOM   2815  CE1 HIS B  85     -11.898  16.429  -7.550  1.00  0.00           C  
ATOM   2816  NE2 HIS B  85     -11.399  15.695  -6.554  1.00  0.00           N  
ATOM   2817  H   HIS B  85      -8.291  13.618 -11.592  1.00  0.00           H  
ATOM   2818  HA  HIS B  85     -10.153  12.754  -9.615  1.00  0.00           H  
ATOM   2819  HB2 HIS B  85      -8.434  14.397  -9.091  1.00  0.00           H  
ATOM   2820  HB3 HIS B  85      -9.138  15.546 -10.229  1.00  0.00           H  
ATOM   2821  HD1 HIS B  85     -11.452  16.608  -9.575  1.00  0.00           H  
ATOM   2822  HD2 HIS B  85      -9.756  14.234  -6.593  1.00  0.00           H  
ATOM   2823  HE1 HIS B  85     -12.715  17.127  -7.439  1.00  0.00           H  
ATOM   2824  HE2 HIS B  85     -11.689  15.690  -5.618  1.00  0.00           H  
ATOM   2825  N   GLU B  86     -11.374  14.733 -11.934  1.00  0.00           N  
ATOM   2826  CA  GLU B  86     -12.684  15.143 -12.514  1.00  0.00           C  
ATOM   2827  C   GLU B  86     -13.471  13.890 -12.893  1.00  0.00           C  
ATOM   2828  O   GLU B  86     -14.673  13.828 -12.730  1.00  0.00           O  
ATOM   2829  CB  GLU B  86     -12.482  16.011 -13.763  1.00  0.00           C  
ATOM   2830  CG  GLU B  86     -11.936  17.384 -13.364  1.00  0.00           C  
ATOM   2831  CD  GLU B  86     -10.471  17.254 -12.966  1.00  0.00           C  
ATOM   2832  OE1 GLU B  86      -9.916  16.195 -13.190  1.00  0.00           O  
ATOM   2833  OE2 GLU B  86      -9.929  18.214 -12.444  1.00  0.00           O  
ATOM   2834  H   GLU B  86     -10.534  14.969 -12.383  1.00  0.00           H  
ATOM   2835  HA  GLU B  86     -13.240  15.698 -11.776  1.00  0.00           H  
ATOM   2836  HB2 GLU B  86     -11.784  15.525 -14.429  1.00  0.00           H  
ATOM   2837  HB3 GLU B  86     -13.429  16.135 -14.267  1.00  0.00           H  
ATOM   2838  HG2 GLU B  86     -12.024  18.062 -14.200  1.00  0.00           H  
ATOM   2839  HG3 GLU B  86     -12.501  17.769 -12.529  1.00  0.00           H  
ATOM   2840  N   PHE B  87     -12.802  12.896 -13.412  1.00  0.00           N  
ATOM   2841  CA  PHE B  87     -13.517  11.651 -13.818  1.00  0.00           C  
ATOM   2842  C   PHE B  87     -13.740  10.758 -12.602  1.00  0.00           C  
ATOM   2843  O   PHE B  87     -14.787  10.164 -12.438  1.00  0.00           O  
ATOM   2844  CB  PHE B  87     -12.679  10.894 -14.848  1.00  0.00           C  
ATOM   2845  CG  PHE B  87     -12.668  11.661 -16.149  1.00  0.00           C  
ATOM   2846  CD1 PHE B  87     -13.815  11.689 -16.951  1.00  0.00           C  
ATOM   2847  CD2 PHE B  87     -11.514  12.344 -16.553  1.00  0.00           C  
ATOM   2848  CE1 PHE B  87     -13.808  12.399 -18.157  1.00  0.00           C  
ATOM   2849  CE2 PHE B  87     -11.507  13.053 -17.760  1.00  0.00           C  
ATOM   2850  CZ  PHE B  87     -12.654  13.081 -18.562  1.00  0.00           C  
ATOM   2851  H   PHE B  87     -11.831  12.968 -13.532  1.00  0.00           H  
ATOM   2852  HA  PHE B  87     -14.470  11.908 -14.252  1.00  0.00           H  
ATOM   2853  HB2 PHE B  87     -11.669  10.785 -14.481  1.00  0.00           H  
ATOM   2854  HB3 PHE B  87     -13.109   9.917 -15.013  1.00  0.00           H  
ATOM   2855  HD1 PHE B  87     -14.705  11.164 -16.639  1.00  0.00           H  
ATOM   2856  HD2 PHE B  87     -10.629  12.322 -15.934  1.00  0.00           H  
ATOM   2857  HE1 PHE B  87     -14.692  12.421 -18.777  1.00  0.00           H  
ATOM   2858  HE2 PHE B  87     -10.617  13.579 -18.072  1.00  0.00           H  
ATOM   2859  HZ  PHE B  87     -12.649  13.629 -19.492  1.00  0.00           H  
ATOM   2860  N   PHE B  88     -12.763  10.662 -11.744  1.00  0.00           N  
ATOM   2861  CA  PHE B  88     -12.907   9.814 -10.529  1.00  0.00           C  
ATOM   2862  C   PHE B  88     -13.358  10.699  -9.372  1.00  0.00           C  
ATOM   2863  O   PHE B  88     -12.626  10.930  -8.429  1.00  0.00           O  
ATOM   2864  CB  PHE B  88     -11.554   9.167 -10.203  1.00  0.00           C  
ATOM   2865  CG  PHE B  88     -11.620   8.476  -8.855  1.00  0.00           C  
ATOM   2866  CD1 PHE B  88     -12.569   7.470  -8.625  1.00  0.00           C  
ATOM   2867  CD2 PHE B  88     -10.730   8.841  -7.833  1.00  0.00           C  
ATOM   2868  CE1 PHE B  88     -12.630   6.834  -7.380  1.00  0.00           C  
ATOM   2869  CE2 PHE B  88     -10.792   8.203  -6.589  1.00  0.00           C  
ATOM   2870  CZ  PHE B  88     -11.742   7.201  -6.362  1.00  0.00           C  
ATOM   2871  H   PHE B  88     -11.933  11.156 -11.895  1.00  0.00           H  
ATOM   2872  HA  PHE B  88     -13.645   9.044 -10.705  1.00  0.00           H  
ATOM   2873  HB2 PHE B  88     -11.311   8.442 -10.966  1.00  0.00           H  
ATOM   2874  HB3 PHE B  88     -10.791   9.931 -10.180  1.00  0.00           H  
ATOM   2875  HD1 PHE B  88     -13.254   7.183  -9.407  1.00  0.00           H  
ATOM   2876  HD2 PHE B  88      -9.994   9.612  -8.007  1.00  0.00           H  
ATOM   2877  HE1 PHE B  88     -13.362   6.060  -7.205  1.00  0.00           H  
ATOM   2878  HE2 PHE B  88     -10.107   8.485  -5.804  1.00  0.00           H  
ATOM   2879  HZ  PHE B  88     -11.790   6.710  -5.401  1.00  0.00           H  
ATOM   2880  N   GLU B  89     -14.557  11.205  -9.442  1.00  0.00           N  
ATOM   2881  CA  GLU B  89     -15.059  12.084  -8.354  1.00  0.00           C  
ATOM   2882  C   GLU B  89     -15.556  11.216  -7.201  1.00  0.00           C  
ATOM   2883  O   GLU B  89     -16.624  10.639  -7.252  1.00  0.00           O  
ATOM   2884  CB  GLU B  89     -16.206  12.949  -8.887  1.00  0.00           C  
ATOM   2885  CG  GLU B  89     -16.722  13.875  -7.780  1.00  0.00           C  
ATOM   2886  CD  GLU B  89     -17.831  14.769  -8.340  1.00  0.00           C  
ATOM   2887  OE1 GLU B  89     -18.031  14.748  -9.544  1.00  0.00           O  
ATOM   2888  OE2 GLU B  89     -18.456  15.466  -7.557  1.00  0.00           O  
ATOM   2889  H   GLU B  89     -15.123  11.012 -10.215  1.00  0.00           H  
ATOM   2890  HA  GLU B  89     -14.259  12.722  -8.006  1.00  0.00           H  
ATOM   2891  HB2 GLU B  89     -15.851  13.544  -9.716  1.00  0.00           H  
ATOM   2892  HB3 GLU B  89     -17.010  12.311  -9.221  1.00  0.00           H  
ATOM   2893  HG2 GLU B  89     -17.116  13.282  -6.967  1.00  0.00           H  
ATOM   2894  HG3 GLU B  89     -15.913  14.490  -7.419  1.00  0.00           H  
ATOM   2895  N   HIS B  90     -14.780  11.127  -6.164  1.00  0.00           N  
ATOM   2896  CA  HIS B  90     -15.179  10.303  -4.987  1.00  0.00           C  
ATOM   2897  C   HIS B  90     -16.360  10.969  -4.271  1.00  0.00           C  
ATOM   2898  O   HIS B  90     -16.214  11.517  -3.197  1.00  0.00           O  
ATOM   2899  CB  HIS B  90     -13.989  10.206  -4.026  1.00  0.00           C  
ATOM   2900  CG  HIS B  90     -13.278  11.533  -3.985  1.00  0.00           C  
ATOM   2901  ND1 HIS B  90     -11.896  11.630  -3.894  1.00  0.00           N  
ATOM   2902  CD2 HIS B  90     -13.742  12.827  -4.026  1.00  0.00           C  
ATOM   2903  CE1 HIS B  90     -11.581  12.939  -3.882  1.00  0.00           C  
ATOM   2904  NE2 HIS B  90     -12.669  13.706  -3.960  1.00  0.00           N  
ATOM   2905  H   HIS B  90     -13.924  11.603  -6.162  1.00  0.00           H  
ATOM   2906  HA  HIS B  90     -15.462   9.314  -5.313  1.00  0.00           H  
ATOM   2907  HB2 HIS B  90     -14.338   9.950  -3.035  1.00  0.00           H  
ATOM   2908  HB3 HIS B  90     -13.308   9.444  -4.375  1.00  0.00           H  
ATOM   2909  HD1 HIS B  90     -11.265  10.882  -3.852  1.00  0.00           H  
ATOM   2910  HD2 HIS B  90     -14.779  13.117  -4.103  1.00  0.00           H  
ATOM   2911  HE1 HIS B  90     -10.573  13.320  -3.812  1.00  0.00           H  
ATOM   2912  HE2 HIS B  90     -12.703  14.686  -3.970  1.00  0.00           H  
ATOM   2913  N   GLU B  91     -17.527  10.927  -4.858  1.00  0.00           N  
ATOM   2914  CA  GLU B  91     -18.715  11.562  -4.212  1.00  0.00           C  
ATOM   2915  CB  GLU B  91     -19.997  11.065  -4.883  1.00  0.00           C  
ATOM   2916  CG  GLU B  91     -20.074  11.610  -6.310  1.00  0.00           C  
ATOM   2917  CD  GLU B  91     -21.357  11.111  -6.977  1.00  0.00           C  
ATOM   2918  OE1 GLU B  91     -22.020  10.273  -6.389  1.00  0.00           O  
ATOM   2919  OE2 GLU B  91     -21.657  11.577  -8.064  1.00  0.00           O  
ATOM   2920  H   GLU B  91     -17.623  10.480  -5.725  1.00  0.00           H  
ATOM   2921  HA  GLU B  91     -18.647  12.634  -4.320  1.00  0.00           H  
ATOM   2922  HB2 GLU B  91     -19.989   9.985  -4.911  1.00  0.00           H  
ATOM   2923  HB3 GLU B  91     -20.854  11.405  -4.322  1.00  0.00           H  
ATOM   2924  HG2 GLU B  91     -20.073  12.691  -6.288  1.00  0.00           H  
ATOM   2925  HG3 GLU B  91     -19.222  11.261  -6.873  1.00  0.00           H  
TER    2926      GLU B  91                                                      
ATOM   2927  N   SER X  92      27.452  39.719  -0.730  1.00  0.00           N  
ATOM   2928  CA  SER X  92      27.790  40.770   0.271  1.00  0.00           C  
ATOM   2929  C   SER X  92      26.639  40.919   1.271  1.00  0.00           C  
ATOM   2930  O   SER X  92      26.806  40.703   2.454  1.00  0.00           O  
ATOM   2931  CB  SER X  92      28.026  42.101  -0.445  1.00  0.00           C  
ATOM   2932  OG  SER X  92      27.906  43.165   0.489  1.00  0.00           O  
ATOM   2933  H1  SER X  92      26.464  39.829  -1.030  1.00  0.00           H  
ATOM   2934  H2  SER X  92      27.583  38.779  -0.302  1.00  0.00           H  
ATOM   2935  H3  SER X  92      28.076  39.813  -1.556  1.00  0.00           H  
ATOM   2936  HA  SER X  92      28.687  40.484   0.799  1.00  0.00           H  
ATOM   2937  HB2 SER X  92      29.016  42.112  -0.869  1.00  0.00           H  
ATOM   2938  HB3 SER X  92      27.297  42.217  -1.237  1.00  0.00           H  
ATOM   2939  HG  SER X  92      28.200  42.844   1.344  1.00  0.00           H  
ATOM   2940  N   HIS X  93      25.470  41.287   0.810  1.00  0.00           N  
ATOM   2941  CA  HIS X  93      24.312  41.451   1.743  1.00  0.00           C  
ATOM   2942  C   HIS X  93      23.559  40.125   1.875  1.00  0.00           C  
ATOM   2943  O   HIS X  93      22.569  40.031   2.573  1.00  0.00           O  
ATOM   2944  CB  HIS X  93      23.362  42.526   1.206  1.00  0.00           C  
ATOM   2945  CG  HIS X  93      22.977  42.206  -0.213  1.00  0.00           C  
ATOM   2946  ND1 HIS X  93      23.687  42.699  -1.298  1.00  0.00           N  
ATOM   2947  CD2 HIS X  93      21.957  41.452  -0.742  1.00  0.00           C  
ATOM   2948  CE1 HIS X  93      23.091  42.242  -2.415  1.00  0.00           C  
ATOM   2949  NE2 HIS X  93      22.035  41.478  -2.130  1.00  0.00           N  
ATOM   2950  H   HIS X  93      25.354  41.459  -0.148  1.00  0.00           H  
ATOM   2951  HA  HIS X  93      24.674  41.752   2.717  1.00  0.00           H  
ATOM   2952  HB2 HIS X  93      22.474  42.558   1.820  1.00  0.00           H  
ATOM   2953  HB3 HIS X  93      23.854  43.488   1.236  1.00  0.00           H  
ATOM   2954  HD1 HIS X  93      24.478  43.276  -1.259  1.00  0.00           H  
ATOM   2955  HD2 HIS X  93      21.210  40.922  -0.169  1.00  0.00           H  
ATOM   2956  HE1 HIS X  93      23.428  42.463  -3.417  1.00  0.00           H  
ATOM   2957  HE2 HIS X  93      21.438  41.030  -2.766  1.00  0.00           H  
ATOM   2958  N   LEU X  94      24.016  39.098   1.212  1.00  0.00           N  
ATOM   2959  CA  LEU X  94      23.317  37.783   1.306  1.00  0.00           C  
ATOM   2960  C   LEU X  94      23.516  37.197   2.705  1.00  0.00           C  
ATOM   2961  O   LEU X  94      24.554  37.362   3.316  1.00  0.00           O  
ATOM   2962  CB  LEU X  94      23.894  36.818   0.266  1.00  0.00           C  
ATOM   2963  CG  LEU X  94      23.407  37.208  -1.135  1.00  0.00           C  
ATOM   2964  CD1 LEU X  94      24.030  38.547  -1.558  1.00  0.00           C  
ATOM   2965  CD2 LEU X  94      23.813  36.113  -2.126  1.00  0.00           C  
ATOM   2966  H   LEU X  94      24.816  39.191   0.653  1.00  0.00           H  
ATOM   2967  HA  LEU X  94      22.261  37.924   1.125  1.00  0.00           H  
ATOM   2968  HB2 LEU X  94      24.973  36.854   0.299  1.00  0.00           H  
ATOM   2969  HB3 LEU X  94      23.564  35.814   0.489  1.00  0.00           H  
ATOM   2970  HG  LEU X  94      22.332  37.303  -1.126  1.00  0.00           H  
ATOM   2971 HD11 LEU X  94      25.059  38.594  -1.229  1.00  0.00           H  
ATOM   2972 HD12 LEU X  94      23.474  39.358  -1.112  1.00  0.00           H  
ATOM   2973 HD13 LEU X  94      23.994  38.641  -2.634  1.00  0.00           H  
ATOM   2974 HD21 LEU X  94      23.413  36.345  -3.103  1.00  0.00           H  
ATOM   2975 HD22 LEU X  94      23.420  35.164  -1.792  1.00  0.00           H  
ATOM   2976 HD23 LEU X  94      24.890  36.058  -2.181  1.00  0.00           H  
ATOM   2977  N   LYS X  95      22.519  36.521   3.223  1.00  0.00           N  
ATOM   2978  CA  LYS X  95      22.629  35.927   4.593  1.00  0.00           C  
ATOM   2979  C   LYS X  95      22.862  34.417   4.483  1.00  0.00           C  
ATOM   2980  O   LYS X  95      22.006  33.679   4.034  1.00  0.00           O  
ATOM   2981  CB  LYS X  95      21.320  36.183   5.338  1.00  0.00           C  
ATOM   2982  CG  LYS X  95      21.090  37.690   5.434  1.00  0.00           C  
ATOM   2983  CD  LYS X  95      19.785  37.968   6.178  1.00  0.00           C  
ATOM   2984  CE  LYS X  95      19.571  39.478   6.265  1.00  0.00           C  
ATOM   2985  NZ  LYS X  95      18.202  39.754   6.785  1.00  0.00           N  
ATOM   2986  H   LYS X  95      21.690  36.412   2.711  1.00  0.00           H  
ATOM   2987  HA  LYS X  95      23.446  36.381   5.135  1.00  0.00           H  
ATOM   2988  HB2 LYS X  95      20.503  35.726   4.798  1.00  0.00           H  
ATOM   2989  HB3 LYS X  95      21.378  35.764   6.331  1.00  0.00           H  
ATOM   2990  HG2 LYS X  95      21.913  38.146   5.965  1.00  0.00           H  
ATOM   2991  HG3 LYS X  95      21.029  38.106   4.439  1.00  0.00           H  
ATOM   2992  HD2 LYS X  95      18.962  37.514   5.647  1.00  0.00           H  
ATOM   2993  HD3 LYS X  95      19.843  37.558   7.175  1.00  0.00           H  
ATOM   2994  HE2 LYS X  95      20.305  39.910   6.929  1.00  0.00           H  
ATOM   2995  HE3 LYS X  95      19.677  39.911   5.279  1.00  0.00           H  
ATOM   2996  HZ1 LYS X  95      17.953  40.746   6.599  1.00  0.00           H  
ATOM   2997  HZ2 LYS X  95      18.180  39.577   7.811  1.00  0.00           H  
ATOM   2998  HZ3 LYS X  95      17.518  39.132   6.310  1.00  0.00           H  
ATOM   2999  N   SER X  96      24.011  33.950   4.890  1.00  0.00           N  
ATOM   3000  CA  SER X  96      24.295  32.487   4.811  1.00  0.00           C  
ATOM   3001  C   SER X  96      23.312  31.712   5.697  1.00  0.00           C  
ATOM   3002  O   SER X  96      22.839  30.655   5.333  1.00  0.00           O  
ATOM   3003  CB  SER X  96      25.725  32.222   5.279  1.00  0.00           C  
ATOM   3004  OG  SER X  96      26.629  32.928   4.440  1.00  0.00           O  
ATOM   3005  H   SER X  96      24.687  34.561   5.251  1.00  0.00           H  
ATOM   3006  HA  SER X  96      24.189  32.159   3.787  1.00  0.00           H  
ATOM   3007  HB2 SER X  96      25.844  32.561   6.295  1.00  0.00           H  
ATOM   3008  HB3 SER X  96      25.925  31.161   5.228  1.00  0.00           H  
ATOM   3009  HG  SER X  96      27.406  33.146   4.958  1.00  0.00           H  
ATOM   3010  N   LYS X  97      23.010  32.233   6.859  1.00  0.00           N  
ATOM   3011  CA  LYS X  97      22.061  31.539   7.786  1.00  0.00           C  
ATOM   3012  C   LYS X  97      22.553  30.115   8.070  1.00  0.00           C  
ATOM   3013  O   LYS X  97      21.808  29.160   7.968  1.00  0.00           O  
ATOM   3014  CB  LYS X  97      20.660  31.485   7.166  1.00  0.00           C  
ATOM   3015  CG  LYS X  97      20.082  32.903   7.087  1.00  0.00           C  
ATOM   3016  CD  LYS X  97      18.673  32.872   6.466  1.00  0.00           C  
ATOM   3017  CE  LYS X  97      17.624  32.568   7.542  1.00  0.00           C  
ATOM   3018  NZ  LYS X  97      17.637  33.651   8.566  1.00  0.00           N  
ATOM   3019  H   LYS X  97      23.412  33.085   7.127  1.00  0.00           H  
ATOM   3020  HA  LYS X  97      22.015  32.086   8.715  1.00  0.00           H  
ATOM   3021  HB2 LYS X  97      20.715  31.061   6.175  1.00  0.00           H  
ATOM   3022  HB3 LYS X  97      20.023  30.872   7.783  1.00  0.00           H  
ATOM   3023  HG2 LYS X  97      20.032  33.324   8.081  1.00  0.00           H  
ATOM   3024  HG3 LYS X  97      20.728  33.514   6.474  1.00  0.00           H  
ATOM   3025  HD2 LYS X  97      18.458  33.835   6.025  1.00  0.00           H  
ATOM   3026  HD3 LYS X  97      18.629  32.113   5.699  1.00  0.00           H  
ATOM   3027  HE2 LYS X  97      16.647  32.516   7.087  1.00  0.00           H  
ATOM   3028  HE3 LYS X  97      17.850  31.624   8.014  1.00  0.00           H  
ATOM   3029  HZ1 LYS X  97      17.678  34.576   8.093  1.00  0.00           H  
ATOM   3030  HZ2 LYS X  97      18.468  33.537   9.182  1.00  0.00           H  
ATOM   3031  HZ3 LYS X  97      16.770  33.596   9.139  1.00  0.00           H  
ATOM   3032  N   LYS X  98      23.800  29.965   8.427  1.00  0.00           N  
ATOM   3033  CA  LYS X  98      24.340  28.604   8.719  1.00  0.00           C  
ATOM   3034  C   LYS X  98      23.747  28.087  10.032  1.00  0.00           C  
ATOM   3035  O   LYS X  98      23.391  28.852  10.907  1.00  0.00           O  
ATOM   3036  CB  LYS X  98      25.860  28.677   8.861  1.00  0.00           C  
ATOM   3037  CG  LYS X  98      26.486  28.984   7.498  1.00  0.00           C  
ATOM   3038  CD  LYS X  98      28.014  28.877   7.581  1.00  0.00           C  
ATOM   3039  CE  LYS X  98      28.590  30.116   8.274  1.00  0.00           C  
ATOM   3040  NZ  LYS X  98      30.077  30.073   8.208  1.00  0.00           N  
ATOM   3041  H   LYS X  98      24.383  30.748   8.503  1.00  0.00           H  
ATOM   3042  HA  LYS X  98      24.084  27.931   7.915  1.00  0.00           H  
ATOM   3043  HB2 LYS X  98      26.111  29.457   9.562  1.00  0.00           H  
ATOM   3044  HB3 LYS X  98      26.234  27.732   9.224  1.00  0.00           H  
ATOM   3045  HG2 LYS X  98      26.115  28.282   6.767  1.00  0.00           H  
ATOM   3046  HG3 LYS X  98      26.214  29.984   7.203  1.00  0.00           H  
ATOM   3047  HD2 LYS X  98      28.284  27.995   8.140  1.00  0.00           H  
ATOM   3048  HD3 LYS X  98      28.421  28.807   6.583  1.00  0.00           H  
ATOM   3049  HE2 LYS X  98      28.234  31.007   7.778  1.00  0.00           H  
ATOM   3050  HE3 LYS X  98      28.281  30.132   9.307  1.00  0.00           H  
ATOM   3051  HZ1 LYS X  98      30.407  29.116   8.446  1.00  0.00           H  
ATOM   3052  HZ2 LYS X  98      30.473  30.756   8.886  1.00  0.00           H  
ATOM   3053  HZ3 LYS X  98      30.389  30.316   7.247  1.00  0.00           H  
ATOM   3054  N   GLY X  99      23.644  26.791  10.179  1.00  0.00           N  
ATOM   3055  CA  GLY X  99      23.081  26.220  11.439  1.00  0.00           C  
ATOM   3056  C   GLY X  99      21.564  26.087  11.312  1.00  0.00           C  
ATOM   3057  O   GLY X  99      21.033  25.981  10.226  1.00  0.00           O  
ATOM   3058  H   GLY X  99      23.941  26.194   9.462  1.00  0.00           H  
ATOM   3059  HA2 GLY X  99      23.513  25.246  11.614  1.00  0.00           H  
ATOM   3060  HA3 GLY X  99      23.312  26.870  12.271  1.00  0.00           H  
ATOM   3061  N   GLN X 100      20.870  26.090  12.422  1.00  0.00           N  
ATOM   3062  CA  GLN X 100      19.382  25.965  12.395  1.00  0.00           C  
ATOM   3063  C   GLN X 100      18.975  24.677  11.673  1.00  0.00           C  
ATOM   3064  O   GLN X 100      19.226  24.501  10.497  1.00  0.00           O  
ATOM   3065  CB  GLN X 100      18.772  27.177  11.684  1.00  0.00           C  
ATOM   3066  CG  GLN X 100      19.095  28.442  12.481  1.00  0.00           C  
ATOM   3067  CD  GLN X 100      18.494  29.659  11.777  1.00  0.00           C  
ATOM   3068  OE1 GLN X 100      18.877  30.780  12.044  1.00  0.00           O  
ATOM   3069  NE2 GLN X 100      17.566  29.484  10.875  1.00  0.00           N  
ATOM   3070  H   GLN X 100      21.333  26.175  13.281  1.00  0.00           H  
ATOM   3071  HA  GLN X 100      19.015  25.929  13.410  1.00  0.00           H  
ATOM   3072  HB2 GLN X 100      19.178  27.263  10.688  1.00  0.00           H  
ATOM   3073  HB3 GLN X 100      17.701  27.056  11.627  1.00  0.00           H  
ATOM   3074  HG2 GLN X 100      18.678  28.356  13.474  1.00  0.00           H  
ATOM   3075  HG3 GLN X 100      20.166  28.560  12.548  1.00  0.00           H  
ATOM   3076 HE21 GLN X 100      17.261  28.579  10.654  1.00  0.00           H  
ATOM   3077 HE22 GLN X 100      17.176  30.258  10.417  1.00  0.00           H  
ATOM   3078  N   SER X 101      18.346  23.775  12.376  1.00  0.00           N  
ATOM   3079  CA  SER X 101      17.917  22.494  11.745  1.00  0.00           C  
ATOM   3080  C   SER X 101      17.033  22.795  10.535  1.00  0.00           C  
ATOM   3081  O   SER X 101      16.998  22.044   9.582  1.00  0.00           O  
ATOM   3082  CB  SER X 101      17.124  21.664  12.752  1.00  0.00           C  
ATOM   3083  OG  SER X 101      17.942  21.391  13.883  1.00  0.00           O  
ATOM   3084  H   SER X 101      18.155  23.940  13.323  1.00  0.00           H  
ATOM   3085  HA  SER X 101      18.788  21.940  11.426  1.00  0.00           H  
ATOM   3086  HB2 SER X 101      16.253  22.213  13.067  1.00  0.00           H  
ATOM   3087  HB3 SER X 101      16.814  20.738  12.285  1.00  0.00           H  
ATOM   3088  HG  SER X 101      18.462  22.176  14.069  1.00  0.00           H  
ATOM   3089  N   THR X 102      16.316  23.889  10.575  1.00  0.00           N  
ATOM   3090  CA  THR X 102      15.418  24.261   9.439  1.00  0.00           C  
ATOM   3091  C   THR X 102      16.119  23.985   8.107  1.00  0.00           C  
ATOM   3092  O   THR X 102      15.487  23.777   7.093  1.00  0.00           O  
ATOM   3093  CB  THR X 102      15.076  25.751   9.534  1.00  0.00           C  
ATOM   3094  OG1 THR X 102      14.727  26.066  10.874  1.00  0.00           O  
ATOM   3095  CG2 THR X 102      13.898  26.077   8.612  1.00  0.00           C  
ATOM   3096  H   THR X 102      16.366  24.470  11.363  1.00  0.00           H  
ATOM   3097  HA  THR X 102      14.509  23.680   9.494  1.00  0.00           H  
ATOM   3098  HB  THR X 102      15.933  26.336   9.237  1.00  0.00           H  
ATOM   3099  HG1 THR X 102      14.187  26.859  10.862  1.00  0.00           H  
ATOM   3100 HG21 THR X 102      14.003  25.539   7.681  1.00  0.00           H  
ATOM   3101 HG22 THR X 102      13.882  27.139   8.412  1.00  0.00           H  
ATOM   3102 HG23 THR X 102      12.975  25.789   9.092  1.00  0.00           H  
ATOM   3103  N   SER X 103      17.422  23.975   8.107  1.00  0.00           N  
ATOM   3104  CA  SER X 103      18.173  23.708   6.846  1.00  0.00           C  
ATOM   3105  C   SER X 103      17.583  22.480   6.148  1.00  0.00           C  
ATOM   3106  O   SER X 103      17.671  22.336   4.944  1.00  0.00           O  
ATOM   3107  CB  SER X 103      19.634  23.434   7.186  1.00  0.00           C  
ATOM   3108  OG  SER X 103      20.409  23.471   5.994  1.00  0.00           O  
ATOM   3109  H   SER X 103      17.911  24.141   8.939  1.00  0.00           H  
ATOM   3110  HA  SER X 103      18.106  24.566   6.194  1.00  0.00           H  
ATOM   3111  HB2 SER X 103      19.994  24.184   7.869  1.00  0.00           H  
ATOM   3112  HB3 SER X 103      19.713  22.459   7.651  1.00  0.00           H  
ATOM   3113  HG  SER X 103      20.998  22.712   5.998  1.00  0.00           H  
ATOM   3114  N   ARG X 104      16.987  21.593   6.895  1.00  0.00           N  
ATOM   3115  CA  ARG X 104      16.394  20.371   6.282  1.00  0.00           C  
ATOM   3116  C   ARG X 104      15.581  20.761   5.039  1.00  0.00           C  
ATOM   3117  O   ARG X 104      15.496  20.016   4.077  1.00  0.00           O  
ATOM   3118  CB  ARG X 104      15.464  19.696   7.297  1.00  0.00           C  
ATOM   3119  CG  ARG X 104      14.579  20.761   7.994  1.00  0.00           C  
ATOM   3120  CD  ARG X 104      13.158  20.228   8.176  1.00  0.00           C  
ATOM   3121  NE  ARG X 104      12.527  20.078   6.833  1.00  0.00           N  
ATOM   3122  CZ  ARG X 104      11.414  19.413   6.697  1.00  0.00           C  
ATOM   3123  NH1 ARG X 104      10.825  18.902   7.743  1.00  0.00           N  
ATOM   3124  NH2 ARG X 104      10.885  19.266   5.513  1.00  0.00           N  
ATOM   3125  H   ARG X 104      16.931  21.729   7.865  1.00  0.00           H  
ATOM   3126  HA  ARG X 104      17.181  19.687   6.005  1.00  0.00           H  
ATOM   3127  HB2 ARG X 104      14.844  18.973   6.782  1.00  0.00           H  
ATOM   3128  HB3 ARG X 104      16.062  19.184   8.039  1.00  0.00           H  
ATOM   3129  HG2 ARG X 104      14.993  20.998   8.963  1.00  0.00           H  
ATOM   3130  HG3 ARG X 104      14.539  21.660   7.397  1.00  0.00           H  
ATOM   3131  HD2 ARG X 104      13.192  19.271   8.669  1.00  0.00           H  
ATOM   3132  HD3 ARG X 104      12.588  20.924   8.775  1.00  0.00           H  
ATOM   3133  HE  ARG X 104      12.957  20.472   6.046  1.00  0.00           H  
ATOM   3134 HH11 ARG X 104      11.226  19.022   8.651  1.00  0.00           H  
ATOM   3135 HH12 ARG X 104       9.973  18.390   7.636  1.00  0.00           H  
ATOM   3136 HH21 ARG X 104      11.335  19.662   4.713  1.00  0.00           H  
ATOM   3137 HH22 ARG X 104      10.030  18.760   5.407  1.00  0.00           H  
ATOM   3138  N   HIS X 105      14.980  21.923   5.050  1.00  0.00           N  
ATOM   3139  CA  HIS X 105      14.174  22.348   3.872  1.00  0.00           C  
ATOM   3140  C   HIS X 105      15.083  22.402   2.643  1.00  0.00           C  
ATOM   3141  O   HIS X 105      14.702  22.011   1.559  1.00  0.00           O  
ATOM   3142  CB  HIS X 105      13.571  23.738   4.131  1.00  0.00           C  
ATOM   3143  CG  HIS X 105      14.654  24.786   4.100  1.00  0.00           C  
ATOM   3144  ND1 HIS X 105      15.234  25.292   5.255  1.00  0.00           N  
ATOM   3145  CD2 HIS X 105      15.275  25.426   3.057  1.00  0.00           C  
ATOM   3146  CE1 HIS X 105      16.161  26.194   4.881  1.00  0.00           C  
ATOM   3147  NE2 HIS X 105      16.223  26.311   3.554  1.00  0.00           N  
ATOM   3148  H   HIS X 105      15.056  22.509   5.831  1.00  0.00           H  
ATOM   3149  HA  HIS X 105      13.381  21.637   3.701  1.00  0.00           H  
ATOM   3150  HB2 HIS X 105      12.838  23.959   3.370  1.00  0.00           H  
ATOM   3151  HB3 HIS X 105      13.093  23.745   5.101  1.00  0.00           H  
ATOM   3152  HD1 HIS X 105      15.012  25.037   6.174  1.00  0.00           H  
ATOM   3153  HD2 HIS X 105      15.060  25.267   2.010  1.00  0.00           H  
ATOM   3154  HE1 HIS X 105      16.779  26.751   5.570  1.00  0.00           H  
ATOM   3155  HE2 HIS X 105      16.815  26.898   3.038  1.00  0.00           H  
ATOM   3156  N   LYS X 106      16.286  22.878   2.811  1.00  0.00           N  
ATOM   3157  CA  LYS X 106      17.225  22.959   1.661  1.00  0.00           C  
ATOM   3158  C   LYS X 106      17.458  21.558   1.095  1.00  0.00           C  
ATOM   3159  O   LYS X 106      17.687  21.391  -0.086  1.00  0.00           O  
ATOM   3160  CB  LYS X 106      18.555  23.569   2.110  1.00  0.00           C  
ATOM   3161  CG  LYS X 106      19.467  23.723   0.891  1.00  0.00           C  
ATOM   3162  CD  LYS X 106      20.788  24.368   1.302  1.00  0.00           C  
ATOM   3163  CE  LYS X 106      21.676  24.508   0.065  1.00  0.00           C  
ATOM   3164  NZ  LYS X 106      23.077  24.789   0.488  1.00  0.00           N  
ATOM   3165  H   LYS X 106      16.572  23.184   3.698  1.00  0.00           H  
ATOM   3166  HA  LYS X 106      16.790  23.583   0.892  1.00  0.00           H  
ATOM   3167  HB2 LYS X 106      18.375  24.539   2.554  1.00  0.00           H  
ATOM   3168  HB3 LYS X 106      19.026  22.921   2.832  1.00  0.00           H  
ATOM   3169  HG2 LYS X 106      19.666  22.751   0.466  1.00  0.00           H  
ATOM   3170  HG3 LYS X 106      18.981  24.344   0.154  1.00  0.00           H  
ATOM   3171  HD2 LYS X 106      20.598  25.344   1.726  1.00  0.00           H  
ATOM   3172  HD3 LYS X 106      21.285  23.746   2.032  1.00  0.00           H  
ATOM   3173  HE2 LYS X 106      21.648  23.590  -0.505  1.00  0.00           H  
ATOM   3174  HE3 LYS X 106      21.314  25.321  -0.546  1.00  0.00           H  
ATOM   3175  HZ1 LYS X 106      23.545  23.899   0.747  1.00  0.00           H  
ATOM   3176  HZ2 LYS X 106      23.069  25.430   1.308  1.00  0.00           H  
ATOM   3177  HZ3 LYS X 106      23.594  25.234  -0.296  1.00  0.00           H  
ATOM   3178  N   LYS X 107      17.416  20.545   1.918  1.00  0.00           N  
ATOM   3179  CA  LYS X 107      17.643  19.171   1.389  1.00  0.00           C  
ATOM   3180  C   LYS X 107      16.581  18.866   0.335  1.00  0.00           C  
ATOM   3181  O   LYS X 107      16.865  18.284  -0.692  1.00  0.00           O  
ATOM   3182  CB  LYS X 107      17.546  18.154   2.530  1.00  0.00           C  
ATOM   3183  CG  LYS X 107      17.782  16.745   1.980  1.00  0.00           C  
ATOM   3184  CD  LYS X 107      17.975  15.762   3.140  1.00  0.00           C  
ATOM   3185  CE  LYS X 107      16.697  15.683   3.986  1.00  0.00           C  
ATOM   3186  NZ  LYS X 107      16.650  16.828   4.942  1.00  0.00           N  
ATOM   3187  H   LYS X 107      17.235  20.686   2.871  1.00  0.00           H  
ATOM   3188  HA  LYS X 107      18.624  19.116   0.939  1.00  0.00           H  
ATOM   3189  HB2 LYS X 107      18.290  18.381   3.280  1.00  0.00           H  
ATOM   3190  HB3 LYS X 107      16.562  18.205   2.971  1.00  0.00           H  
ATOM   3191  HG2 LYS X 107      16.929  16.442   1.390  1.00  0.00           H  
ATOM   3192  HG3 LYS X 107      18.666  16.745   1.361  1.00  0.00           H  
ATOM   3193  HD2 LYS X 107      18.203  14.784   2.743  1.00  0.00           H  
ATOM   3194  HD3 LYS X 107      18.794  16.097   3.760  1.00  0.00           H  
ATOM   3195  HE2 LYS X 107      15.832  15.717   3.341  1.00  0.00           H  
ATOM   3196  HE3 LYS X 107      16.693  14.756   4.540  1.00  0.00           H  
ATOM   3197  HZ1 LYS X 107      17.597  17.247   5.032  1.00  0.00           H  
ATOM   3198  HZ2 LYS X 107      16.331  16.488   5.873  1.00  0.00           H  
ATOM   3199  HZ3 LYS X 107      15.987  17.547   4.590  1.00  0.00           H  
ATOM   3200  N   LEU X 108      15.360  19.269   0.569  1.00  0.00           N  
ATOM   3201  CA  LEU X 108      14.285  19.018  -0.437  1.00  0.00           C  
ATOM   3202  C   LEU X 108      14.452  19.991  -1.615  1.00  0.00           C  
ATOM   3203  O   LEU X 108      14.016  19.726  -2.721  1.00  0.00           O  
ATOM   3204  CB  LEU X 108      12.906  19.198   0.210  1.00  0.00           C  
ATOM   3205  CG  LEU X 108      11.793  18.941  -0.820  1.00  0.00           C  
ATOM   3206  CD1 LEU X 108      11.878  17.499  -1.351  1.00  0.00           C  
ATOM   3207  CD2 LEU X 108      10.433  19.164  -0.150  1.00  0.00           C  
ATOM   3208  H   LEU X 108      15.152  19.749   1.398  1.00  0.00           H  
ATOM   3209  HA  LEU X 108      14.380  18.005  -0.801  1.00  0.00           H  
ATOM   3210  HB2 LEU X 108      12.803  18.495   1.026  1.00  0.00           H  
ATOM   3211  HB3 LEU X 108      12.816  20.204   0.590  1.00  0.00           H  
ATOM   3212  HG  LEU X 108      11.900  19.631  -1.645  1.00  0.00           H  
ATOM   3213 HD11 LEU X 108      10.907  17.183  -1.710  1.00  0.00           H  
ATOM   3214 HD12 LEU X 108      12.199  16.836  -0.561  1.00  0.00           H  
ATOM   3215 HD13 LEU X 108      12.586  17.457  -2.165  1.00  0.00           H  
ATOM   3216 HD21 LEU X 108      10.283  20.220   0.018  1.00  0.00           H  
ATOM   3217 HD22 LEU X 108      10.406  18.641   0.794  1.00  0.00           H  
ATOM   3218 HD23 LEU X 108       9.651  18.786  -0.792  1.00  0.00           H  
ATOM   3219  N   MET X 109      15.072  21.119  -1.393  1.00  0.00           N  
ATOM   3220  CA  MET X 109      15.249  22.096  -2.504  1.00  0.00           C  
ATOM   3221  C   MET X 109      16.058  21.467  -3.640  1.00  0.00           C  
ATOM   3222  O   MET X 109      15.946  21.873  -4.779  1.00  0.00           O  
ATOM   3223  CB  MET X 109      15.953  23.360  -1.999  1.00  0.00           C  
ATOM   3224  CG  MET X 109      15.023  24.123  -1.051  1.00  0.00           C  
ATOM   3225  SD  MET X 109      13.571  24.723  -1.963  1.00  0.00           S  
ATOM   3226  CE  MET X 109      12.291  24.029  -0.882  1.00  0.00           C  
ATOM   3227  H   MET X 109      15.420  21.325  -0.498  1.00  0.00           H  
ATOM   3228  HA  MET X 109      14.277  22.360  -2.887  1.00  0.00           H  
ATOM   3229  HB2 MET X 109      16.856  23.084  -1.475  1.00  0.00           H  
ATOM   3230  HB3 MET X 109      16.203  23.991  -2.838  1.00  0.00           H  
ATOM   3231  HG2 MET X 109      14.710  23.468  -0.255  1.00  0.00           H  
ATOM   3232  HG3 MET X 109      15.554  24.965  -0.631  1.00  0.00           H  
ATOM   3233  HE1 MET X 109      11.319  24.368  -1.211  1.00  0.00           H  
ATOM   3234  HE2 MET X 109      12.459  24.351   0.132  1.00  0.00           H  
ATOM   3235  HE3 MET X 109      12.334  22.949  -0.926  1.00  0.00           H  
ATOM   3236  N   PHE X 110      16.869  20.479  -3.360  1.00  0.00           N  
ATOM   3237  CA  PHE X 110      17.655  19.857  -4.461  1.00  0.00           C  
ATOM   3238  C   PHE X 110      16.670  19.439  -5.549  1.00  0.00           C  
ATOM   3239  O   PHE X 110      16.993  19.374  -6.718  1.00  0.00           O  
ATOM   3240  CB  PHE X 110      18.457  18.649  -3.925  1.00  0.00           C  
ATOM   3241  CG  PHE X 110      17.602  17.389  -3.825  1.00  0.00           C  
ATOM   3242  CD1 PHE X 110      16.340  17.428  -3.220  1.00  0.00           C  
ATOM   3243  CD2 PHE X 110      18.093  16.173  -4.323  1.00  0.00           C  
ATOM   3244  CE1 PHE X 110      15.572  16.264  -3.113  1.00  0.00           C  
ATOM   3245  CE2 PHE X 110      17.322  15.008  -4.218  1.00  0.00           C  
ATOM   3246  CZ  PHE X 110      16.061  15.055  -3.612  1.00  0.00           C  
ATOM   3247  H   PHE X 110      16.950  20.144  -2.445  1.00  0.00           H  
ATOM   3248  HA  PHE X 110      18.339  20.591  -4.866  1.00  0.00           H  
ATOM   3249  HB2 PHE X 110      19.288  18.460  -4.587  1.00  0.00           H  
ATOM   3250  HB3 PHE X 110      18.840  18.892  -2.944  1.00  0.00           H  
ATOM   3251  HD1 PHE X 110      15.955  18.351  -2.840  1.00  0.00           H  
ATOM   3252  HD2 PHE X 110      19.066  16.134  -4.791  1.00  0.00           H  
ATOM   3253  HE1 PHE X 110      14.599  16.301  -2.645  1.00  0.00           H  
ATOM   3254  HE2 PHE X 110      17.701  14.072  -4.604  1.00  0.00           H  
ATOM   3255  HZ  PHE X 110      15.461  14.162  -3.533  1.00  0.00           H  
ATOM   3256  N   LYS X 111      15.454  19.188  -5.156  1.00  0.00           N  
ATOM   3257  CA  LYS X 111      14.403  18.805  -6.131  1.00  0.00           C  
ATOM   3258  C   LYS X 111      14.001  20.035  -6.952  1.00  0.00           C  
ATOM   3259  O   LYS X 111      13.812  19.963  -8.150  1.00  0.00           O  
ATOM   3260  CB  LYS X 111      13.192  18.279  -5.349  1.00  0.00           C  
ATOM   3261  CG  LYS X 111      12.304  17.397  -6.248  1.00  0.00           C  
ATOM   3262  CD  LYS X 111      13.021  16.113  -6.733  1.00  0.00           C  
ATOM   3263  CE  LYS X 111      13.952  15.531  -5.663  1.00  0.00           C  
ATOM   3264  NZ  LYS X 111      14.353  14.152  -6.058  1.00  0.00           N  
ATOM   3265  H   LYS X 111      15.225  19.273  -4.207  1.00  0.00           H  
ATOM   3266  HA  LYS X 111      14.782  18.049  -6.790  1.00  0.00           H  
ATOM   3267  HB2 LYS X 111      13.527  17.729  -4.489  1.00  0.00           H  
ATOM   3268  HB3 LYS X 111      12.605  19.119  -5.005  1.00  0.00           H  
ATOM   3269  HG2 LYS X 111      11.423  17.113  -5.695  1.00  0.00           H  
ATOM   3270  HG3 LYS X 111      12.007  17.977  -7.108  1.00  0.00           H  
ATOM   3271  HD2 LYS X 111      12.279  15.377  -6.977  1.00  0.00           H  
ATOM   3272  HD3 LYS X 111      13.591  16.332  -7.623  1.00  0.00           H  
ATOM   3273  HE2 LYS X 111      14.833  16.148  -5.577  1.00  0.00           H  
ATOM   3274  HE3 LYS X 111      13.439  15.495  -4.714  1.00  0.00           H  
ATOM   3275  HZ1 LYS X 111      14.953  14.194  -6.906  1.00  0.00           H  
ATOM   3276  HZ2 LYS X 111      13.502  13.589  -6.262  1.00  0.00           H  
ATOM   3277  HZ3 LYS X 111      14.884  13.709  -5.282  1.00  0.00           H  
ATOM   3278  N   THR X 112      13.866  21.163  -6.307  1.00  0.00           N  
ATOM   3279  CA  THR X 112      13.471  22.403  -7.039  1.00  0.00           C  
ATOM   3280  C   THR X 112      14.515  22.722  -8.110  1.00  0.00           C  
ATOM   3281  O   THR X 112      14.197  23.213  -9.174  1.00  0.00           O  
ATOM   3282  CB  THR X 112      13.371  23.574  -6.059  1.00  0.00           C  
ATOM   3283  OG1 THR X 112      14.635  23.790  -5.448  1.00  0.00           O  
ATOM   3284  CG2 THR X 112      12.332  23.257  -4.985  1.00  0.00           C  
ATOM   3285  H   THR X 112      14.020  21.193  -5.336  1.00  0.00           H  
ATOM   3286  HA  THR X 112      12.512  22.249  -7.512  1.00  0.00           H  
ATOM   3287  HB  THR X 112      13.071  24.464  -6.591  1.00  0.00           H  
ATOM   3288  HG1 THR X 112      14.487  23.949  -4.512  1.00  0.00           H  
ATOM   3289 HG21 THR X 112      11.355  23.178  -5.440  1.00  0.00           H  
ATOM   3290 HG22 THR X 112      12.323  24.047  -4.249  1.00  0.00           H  
ATOM   3291 HG23 THR X 112      12.582  22.321  -4.507  1.00  0.00           H  
ATOM   3292  N   GLU X 113      15.761  22.454  -7.833  1.00  0.00           N  
ATOM   3293  CA  GLU X 113      16.827  22.747  -8.832  1.00  0.00           C  
ATOM   3294  CB  GLU X 113      16.714  21.769 -10.006  1.00  0.00           C  
ATOM   3295  CG  GLU X 113      16.894  20.337  -9.496  1.00  0.00           C  
ATOM   3296  CD  GLU X 113      16.797  19.360 -10.670  1.00  0.00           C  
ATOM   3297  OE1 GLU X 113      15.686  19.043 -11.064  1.00  0.00           O  
ATOM   3298  OE2 GLU X 113      17.837  18.944 -11.155  1.00  0.00           O  
ATOM   3299  H   GLU X 113      15.997  22.062  -6.966  1.00  0.00           H  
ATOM   3300  HA  GLU X 113      17.795  22.640  -8.366  1.00  0.00           H  
ATOM   3301  HB2 GLU X 113      15.741  21.868 -10.466  1.00  0.00           H  
ATOM   3302  HB3 GLU X 113      17.480  21.989 -10.734  1.00  0.00           H  
ATOM   3303  HG2 GLU X 113      17.861  20.242  -9.024  1.00  0.00           H  
ATOM   3304  HG3 GLU X 113      16.119  20.112  -8.779  1.00  0.00           H  
TER    3305      GLU X 113                                                      
ATOM   3306  N   SER Y  92      -3.908  36.210 -38.332  1.00  0.00           N  
ATOM   3307  CA  SER Y  92      -3.811  36.351 -39.812  1.00  0.00           C  
ATOM   3308  C   SER Y  92      -3.013  35.179 -40.393  1.00  0.00           C  
ATOM   3309  O   SER Y  92      -3.516  34.413 -41.191  1.00  0.00           O  
ATOM   3310  CB  SER Y  92      -3.113  37.668 -40.154  1.00  0.00           C  
ATOM   3311  OG  SER Y  92      -2.624  37.609 -41.488  1.00  0.00           O  
ATOM   3312  H1  SER Y  92      -3.891  35.202 -38.077  1.00  0.00           H  
ATOM   3313  H2  SER Y  92      -4.798  36.637 -38.001  1.00  0.00           H  
ATOM   3314  H3  SER Y  92      -3.104  36.692 -37.883  1.00  0.00           H  
ATOM   3315  HA  SER Y  92      -4.804  36.352 -40.237  1.00  0.00           H  
ATOM   3316  HB2 SER Y  92      -3.815  38.482 -40.071  1.00  0.00           H  
ATOM   3317  HB3 SER Y  92      -2.294  37.830 -39.465  1.00  0.00           H  
ATOM   3318  HG  SER Y  92      -3.375  37.683 -42.083  1.00  0.00           H  
ATOM   3319  N   HIS Y  93      -1.773  35.028 -40.004  1.00  0.00           N  
ATOM   3320  CA  HIS Y  93      -0.947  33.902 -40.541  1.00  0.00           C  
ATOM   3321  C   HIS Y  93      -1.108  32.668 -39.647  1.00  0.00           C  
ATOM   3322  O   HIS Y  93      -0.509  31.639 -39.883  1.00  0.00           O  
ATOM   3323  CB  HIS Y  93       0.529  34.314 -40.578  1.00  0.00           C  
ATOM   3324  CG  HIS Y  93       0.957  34.811 -39.224  1.00  0.00           C  
ATOM   3325  ND1 HIS Y  93       0.901  36.154 -38.883  1.00  0.00           N  
ATOM   3326  CD2 HIS Y  93       1.456  34.163 -38.119  1.00  0.00           C  
ATOM   3327  CE1 HIS Y  93       1.355  36.272 -37.622  1.00  0.00           C  
ATOM   3328  NE2 HIS Y  93       1.706  35.090 -37.114  1.00  0.00           N  
ATOM   3329  H   HIS Y  93      -1.382  35.657 -39.360  1.00  0.00           H  
ATOM   3330  HA  HIS Y  93      -1.272  33.660 -41.544  1.00  0.00           H  
ATOM   3331  HB2 HIS Y  93       1.133  33.461 -40.853  1.00  0.00           H  
ATOM   3332  HB3 HIS Y  93       0.666  35.099 -41.307  1.00  0.00           H  
ATOM   3333  HD1 HIS Y  93       0.595  36.885 -39.458  1.00  0.00           H  
ATOM   3334  HD2 HIS Y  93       1.624  33.099 -38.043  1.00  0.00           H  
ATOM   3335  HE1 HIS Y  93       1.424  37.208 -37.087  1.00  0.00           H  
ATOM   3336  HE2 HIS Y  93       2.070  34.913 -36.221  1.00  0.00           H  
ATOM   3337  N   LEU Y  94      -1.909  32.764 -38.623  1.00  0.00           N  
ATOM   3338  CA  LEU Y  94      -2.102  31.597 -37.714  1.00  0.00           C  
ATOM   3339  C   LEU Y  94      -2.882  30.503 -38.448  1.00  0.00           C  
ATOM   3340  O   LEU Y  94      -3.752  30.783 -39.248  1.00  0.00           O  
ATOM   3341  CB  LEU Y  94      -2.888  32.042 -36.476  1.00  0.00           C  
ATOM   3342  CG  LEU Y  94      -1.979  32.847 -35.538  1.00  0.00           C  
ATOM   3343  CD1 LEU Y  94      -1.635  34.202 -36.169  1.00  0.00           C  
ATOM   3344  CD2 LEU Y  94      -2.704  33.076 -34.209  1.00  0.00           C  
ATOM   3345  H   LEU Y  94      -2.381  33.605 -38.448  1.00  0.00           H  
ATOM   3346  HA  LEU Y  94      -1.139  31.209 -37.415  1.00  0.00           H  
ATOM   3347  HB2 LEU Y  94      -3.724  32.654 -36.783  1.00  0.00           H  
ATOM   3348  HB3 LEU Y  94      -3.257  31.171 -35.953  1.00  0.00           H  
ATOM   3349  HG  LEU Y  94      -1.068  32.295 -35.358  1.00  0.00           H  
ATOM   3350 HD11 LEU Y  94      -0.879  34.065 -36.926  1.00  0.00           H  
ATOM   3351 HD12 LEU Y  94      -1.260  34.869 -35.408  1.00  0.00           H  
ATOM   3352 HD13 LEU Y  94      -2.520  34.629 -36.616  1.00  0.00           H  
ATOM   3353 HD21 LEU Y  94      -3.646  33.570 -34.393  1.00  0.00           H  
ATOM   3354 HD22 LEU Y  94      -2.092  33.692 -33.568  1.00  0.00           H  
ATOM   3355 HD23 LEU Y  94      -2.883  32.124 -33.729  1.00  0.00           H  
ATOM   3356  N   LYS Y  95      -2.567  29.256 -38.190  1.00  0.00           N  
ATOM   3357  CA  LYS Y  95      -3.278  28.133 -38.882  1.00  0.00           C  
ATOM   3358  C   LYS Y  95      -4.281  27.488 -37.920  1.00  0.00           C  
ATOM   3359  O   LYS Y  95      -3.908  26.887 -36.931  1.00  0.00           O  
ATOM   3360  CB  LYS Y  95      -2.245  27.089 -39.301  1.00  0.00           C  
ATOM   3361  CG  LYS Y  95      -1.238  27.738 -40.250  1.00  0.00           C  
ATOM   3362  CD  LYS Y  95      -0.195  26.707 -40.680  1.00  0.00           C  
ATOM   3363  CE  LYS Y  95       0.816  27.376 -41.611  1.00  0.00           C  
ATOM   3364  NZ  LYS Y  95       1.961  26.451 -41.846  1.00  0.00           N  
ATOM   3365  H   LYS Y  95      -1.855  29.058 -37.547  1.00  0.00           H  
ATOM   3366  HA  LYS Y  95      -3.797  28.499 -39.758  1.00  0.00           H  
ATOM   3367  HB2 LYS Y  95      -1.733  26.714 -38.426  1.00  0.00           H  
ATOM   3368  HB3 LYS Y  95      -2.743  26.275 -39.808  1.00  0.00           H  
ATOM   3369  HG2 LYS Y  95      -1.757  28.108 -41.123  1.00  0.00           H  
ATOM   3370  HG3 LYS Y  95      -0.746  28.558 -39.750  1.00  0.00           H  
ATOM   3371  HD2 LYS Y  95       0.313  26.322 -39.808  1.00  0.00           H  
ATOM   3372  HD3 LYS Y  95      -0.682  25.897 -41.203  1.00  0.00           H  
ATOM   3373  HE2 LYS Y  95       0.342  27.610 -42.552  1.00  0.00           H  
ATOM   3374  HE3 LYS Y  95       1.177  28.287 -41.152  1.00  0.00           H  
ATOM   3375  HZ1 LYS Y  95       2.089  26.308 -42.867  1.00  0.00           H  
ATOM   3376  HZ2 LYS Y  95       1.765  25.537 -41.388  1.00  0.00           H  
ATOM   3377  HZ3 LYS Y  95       2.827  26.862 -41.444  1.00  0.00           H  
ATOM   3378  N   SER Y  96      -5.550  27.606 -38.202  1.00  0.00           N  
ATOM   3379  CA  SER Y  96      -6.576  26.998 -37.305  1.00  0.00           C  
ATOM   3380  C   SER Y  96      -6.401  25.474 -37.267  1.00  0.00           C  
ATOM   3381  O   SER Y  96      -6.540  24.852 -36.233  1.00  0.00           O  
ATOM   3382  CB  SER Y  96      -7.971  27.340 -37.823  1.00  0.00           C  
ATOM   3383  OG  SER Y  96      -8.129  28.753 -37.842  1.00  0.00           O  
ATOM   3384  H   SER Y  96      -5.830  28.095 -39.004  1.00  0.00           H  
ATOM   3385  HA  SER Y  96      -6.458  27.393 -36.307  1.00  0.00           H  
ATOM   3386  HB2 SER Y  96      -8.099  26.951 -38.819  1.00  0.00           H  
ATOM   3387  HB3 SER Y  96      -8.710  26.899 -37.168  1.00  0.00           H  
ATOM   3388  HG  SER Y  96      -9.055  28.951 -37.684  1.00  0.00           H  
ATOM   3389  N   LYS Y  97      -6.110  24.869 -38.392  1.00  0.00           N  
ATOM   3390  CA  LYS Y  97      -5.932  23.384 -38.436  1.00  0.00           C  
ATOM   3391  C   LYS Y  97      -7.182  22.689 -37.886  1.00  0.00           C  
ATOM   3392  O   LYS Y  97      -7.097  21.813 -37.047  1.00  0.00           O  
ATOM   3393  CB  LYS Y  97      -4.709  22.969 -37.610  1.00  0.00           C  
ATOM   3394  CG  LYS Y  97      -3.437  23.504 -38.278  1.00  0.00           C  
ATOM   3395  CD  LYS Y  97      -2.195  23.097 -37.462  1.00  0.00           C  
ATOM   3396  CE  LYS Y  97      -1.742  21.684 -37.855  1.00  0.00           C  
ATOM   3397  NZ  LYS Y  97      -1.390  21.659 -39.303  1.00  0.00           N  
ATOM   3398  H   LYS Y  97      -6.013  25.394 -39.214  1.00  0.00           H  
ATOM   3399  HA  LYS Y  97      -5.785  23.080 -39.463  1.00  0.00           H  
ATOM   3400  HB2 LYS Y  97      -4.789  23.374 -36.613  1.00  0.00           H  
ATOM   3401  HB3 LYS Y  97      -4.662  21.893 -37.558  1.00  0.00           H  
ATOM   3402  HG2 LYS Y  97      -3.362  23.104 -39.280  1.00  0.00           H  
ATOM   3403  HG3 LYS Y  97      -3.491  24.581 -38.328  1.00  0.00           H  
ATOM   3404  HD2 LYS Y  97      -1.394  23.795 -37.658  1.00  0.00           H  
ATOM   3405  HD3 LYS Y  97      -2.432  23.115 -36.407  1.00  0.00           H  
ATOM   3406  HE2 LYS Y  97      -0.875  21.409 -37.272  1.00  0.00           H  
ATOM   3407  HE3 LYS Y  97      -2.537  20.980 -37.666  1.00  0.00           H  
ATOM   3408  HZ1 LYS Y  97      -0.360  21.569 -39.409  1.00  0.00           H  
ATOM   3409  HZ2 LYS Y  97      -1.709  22.543 -39.751  1.00  0.00           H  
ATOM   3410  HZ3 LYS Y  97      -1.856  20.850 -39.760  1.00  0.00           H  
ATOM   3411  N   LYS Y  98      -8.340  23.068 -38.353  1.00  0.00           N  
ATOM   3412  CA  LYS Y  98      -9.595  22.428 -37.859  1.00  0.00           C  
ATOM   3413  C   LYS Y  98      -9.684  20.994 -38.387  1.00  0.00           C  
ATOM   3414  O   LYS Y  98      -9.156  20.675 -39.433  1.00  0.00           O  
ATOM   3415  CB  LYS Y  98     -10.804  23.214 -38.365  1.00  0.00           C  
ATOM   3416  CG  LYS Y  98     -10.858  24.577 -37.669  1.00  0.00           C  
ATOM   3417  CD  LYS Y  98     -12.164  25.300 -38.021  1.00  0.00           C  
ATOM   3418  CE  LYS Y  98     -12.077  25.892 -39.433  1.00  0.00           C  
ATOM   3419  NZ  LYS Y  98     -13.292  26.712 -39.701  1.00  0.00           N  
ATOM   3420  H   LYS Y  98      -8.386  23.775 -39.030  1.00  0.00           H  
ATOM   3421  HA  LYS Y  98      -9.597  22.418 -36.779  1.00  0.00           H  
ATOM   3422  HB2 LYS Y  98     -10.712  23.353 -39.431  1.00  0.00           H  
ATOM   3423  HB3 LYS Y  98     -11.706  22.663 -38.149  1.00  0.00           H  
ATOM   3424  HG2 LYS Y  98     -10.803  24.434 -36.599  1.00  0.00           H  
ATOM   3425  HG3 LYS Y  98     -10.021  25.174 -37.994  1.00  0.00           H  
ATOM   3426  HD2 LYS Y  98     -12.987  24.601 -37.975  1.00  0.00           H  
ATOM   3427  HD3 LYS Y  98     -12.333  26.096 -37.313  1.00  0.00           H  
ATOM   3428  HE2 LYS Y  98     -11.199  26.516 -39.510  1.00  0.00           H  
ATOM   3429  HE3 LYS Y  98     -12.018  25.096 -40.158  1.00  0.00           H  
ATOM   3430  HZ1 LYS Y  98     -13.043  27.508 -40.322  1.00  0.00           H  
ATOM   3431  HZ2 LYS Y  98     -13.668  27.077 -38.802  1.00  0.00           H  
ATOM   3432  HZ3 LYS Y  98     -14.012  26.124 -40.166  1.00  0.00           H  
ATOM   3433  N   GLY Y  99     -10.356  20.127 -37.674  1.00  0.00           N  
ATOM   3434  CA  GLY Y  99     -10.489  18.713 -38.137  1.00  0.00           C  
ATOM   3435  C   GLY Y  99      -9.318  17.886 -37.608  1.00  0.00           C  
ATOM   3436  O   GLY Y  99      -8.723  18.215 -36.602  1.00  0.00           O  
ATOM   3437  H   GLY Y  99     -10.779  20.408 -36.836  1.00  0.00           H  
ATOM   3438  HA2 GLY Y  99     -11.416  18.301 -37.766  1.00  0.00           H  
ATOM   3439  HA3 GLY Y  99     -10.488  18.681 -39.218  1.00  0.00           H  
ATOM   3440  N   GLN Y 100      -8.992  16.813 -38.283  1.00  0.00           N  
ATOM   3441  CA  GLN Y 100      -7.859  15.947 -37.839  1.00  0.00           C  
ATOM   3442  C   GLN Y 100      -8.098  15.457 -36.408  1.00  0.00           C  
ATOM   3443  O   GLN Y 100      -8.149  16.231 -35.472  1.00  0.00           O  
ATOM   3444  CB  GLN Y 100      -6.546  16.734 -37.911  1.00  0.00           C  
ATOM   3445  CG  GLN Y 100      -6.261  17.103 -39.368  1.00  0.00           C  
ATOM   3446  CD  GLN Y 100      -4.953  17.890 -39.450  1.00  0.00           C  
ATOM   3447  OE1 GLN Y 100      -4.696  18.560 -40.431  1.00  0.00           O  
ATOM   3448  NE2 GLN Y 100      -4.114  17.844 -38.453  1.00  0.00           N  
ATOM   3449  H   GLN Y 100      -9.495  16.577 -39.089  1.00  0.00           H  
ATOM   3450  HA  GLN Y 100      -7.793  15.091 -38.497  1.00  0.00           H  
ATOM   3451  HB2 GLN Y 100      -6.622  17.632 -37.319  1.00  0.00           H  
ATOM   3452  HB3 GLN Y 100      -5.740  16.122 -37.535  1.00  0.00           H  
ATOM   3453  HG2 GLN Y 100      -6.178  16.201 -39.956  1.00  0.00           H  
ATOM   3454  HG3 GLN Y 100      -7.069  17.709 -39.750  1.00  0.00           H  
ATOM   3455 HE21 GLN Y 100      -4.325  17.309 -37.660  1.00  0.00           H  
ATOM   3456 HE22 GLN Y 100      -3.273  18.346 -38.497  1.00  0.00           H  
ATOM   3457  N   SER Y 101      -8.244  14.171 -36.234  1.00  0.00           N  
ATOM   3458  CA  SER Y 101      -8.479  13.617 -34.870  1.00  0.00           C  
ATOM   3459  C   SER Y 101      -7.347  14.057 -33.941  1.00  0.00           C  
ATOM   3460  O   SER Y 101      -7.539  14.220 -32.753  1.00  0.00           O  
ATOM   3461  CB  SER Y 101      -8.513  12.090 -34.936  1.00  0.00           C  
ATOM   3462  OG  SER Y 101      -9.566  11.680 -35.800  1.00  0.00           O  
ATOM   3463  H   SER Y 101      -8.197  13.567 -37.005  1.00  0.00           H  
ATOM   3464  HA  SER Y 101      -9.421  13.983 -34.490  1.00  0.00           H  
ATOM   3465  HB2 SER Y 101      -7.576  11.724 -35.319  1.00  0.00           H  
ATOM   3466  HB3 SER Y 101      -8.673  11.694 -33.940  1.00  0.00           H  
ATOM   3467  HG  SER Y 101      -9.175  11.388 -36.627  1.00  0.00           H  
ATOM   3468  N   THR Y 102      -6.168  14.244 -34.479  1.00  0.00           N  
ATOM   3469  CA  THR Y 102      -5.003  14.671 -33.644  1.00  0.00           C  
ATOM   3470  C   THR Y 102      -5.441  15.736 -32.635  1.00  0.00           C  
ATOM   3471  O   THR Y 102      -4.835  15.909 -31.599  1.00  0.00           O  
ATOM   3472  CB  THR Y 102      -3.916  15.253 -34.553  1.00  0.00           C  
ATOM   3473  OG1 THR Y 102      -3.740  14.401 -35.676  1.00  0.00           O  
ATOM   3474  CG2 THR Y 102      -2.593  15.365 -33.785  1.00  0.00           C  
ATOM   3475  H   THR Y 102      -6.046  14.100 -35.441  1.00  0.00           H  
ATOM   3476  HA  THR Y 102      -4.608  13.817 -33.115  1.00  0.00           H  
ATOM   3477  HB  THR Y 102      -4.217  16.234 -34.890  1.00  0.00           H  
ATOM   3478  HG1 THR Y 102      -3.794  13.493 -35.370  1.00  0.00           H  
ATOM   3479 HG21 THR Y 102      -2.082  14.413 -33.810  1.00  0.00           H  
ATOM   3480 HG22 THR Y 102      -2.788  15.641 -32.758  1.00  0.00           H  
ATOM   3481 HG23 THR Y 102      -1.971  16.118 -34.246  1.00  0.00           H  
ATOM   3482  N   SER Y 103      -6.491  16.446 -32.931  1.00  0.00           N  
ATOM   3483  CA  SER Y 103      -6.976  17.498 -31.994  1.00  0.00           C  
ATOM   3484  C   SER Y 103      -7.043  16.928 -30.575  1.00  0.00           C  
ATOM   3485  O   SER Y 103      -6.946  17.649 -29.600  1.00  0.00           O  
ATOM   3486  CB  SER Y 103      -8.374  17.933 -32.419  1.00  0.00           C  
ATOM   3487  OG  SER Y 103      -8.733  19.117 -31.719  1.00  0.00           O  
ATOM   3488  H   SER Y 103      -6.966  16.287 -33.774  1.00  0.00           H  
ATOM   3489  HA  SER Y 103      -6.308  18.346 -32.017  1.00  0.00           H  
ATOM   3490  HB2 SER Y 103      -8.387  18.126 -33.477  1.00  0.00           H  
ATOM   3491  HB3 SER Y 103      -9.076  17.139 -32.191  1.00  0.00           H  
ATOM   3492  HG  SER Y 103      -8.135  19.816 -31.994  1.00  0.00           H  
ATOM   3493  N   ARG Y 104      -7.212  15.640 -30.452  1.00  0.00           N  
ATOM   3494  CA  ARG Y 104      -7.291  15.020 -29.098  1.00  0.00           C  
ATOM   3495  C   ARG Y 104      -6.163  15.568 -28.217  1.00  0.00           C  
ATOM   3496  O   ARG Y 104      -6.306  15.705 -27.013  1.00  0.00           O  
ATOM   3497  CB  ARG Y 104      -7.133  13.500 -29.224  1.00  0.00           C  
ATOM   3498  CG  ARG Y 104      -5.983  13.168 -30.207  1.00  0.00           C  
ATOM   3499  CD  ARG Y 104      -5.168  11.984 -29.686  1.00  0.00           C  
ATOM   3500  NE  ARG Y 104      -4.466  12.398 -28.436  1.00  0.00           N  
ATOM   3501  CZ  ARG Y 104      -3.918  11.505 -27.661  1.00  0.00           C  
ATOM   3502  NH1 ARG Y 104      -3.955  10.246 -27.988  1.00  0.00           N  
ATOM   3503  NH2 ARG Y 104      -3.329  11.875 -26.557  1.00  0.00           N  
ATOM   3504  H   ARG Y 104      -7.291  15.079 -31.252  1.00  0.00           H  
ATOM   3505  HA  ARG Y 104      -8.247  15.247 -28.653  1.00  0.00           H  
ATOM   3506  HB2 ARG Y 104      -6.920  13.085 -28.245  1.00  0.00           H  
ATOM   3507  HB3 ARG Y 104      -8.057  13.075 -29.593  1.00  0.00           H  
ATOM   3508  HG2 ARG Y 104      -6.393  12.914 -31.174  1.00  0.00           H  
ATOM   3509  HG3 ARG Y 104      -5.328  14.020 -30.314  1.00  0.00           H  
ATOM   3510  HD2 ARG Y 104      -5.827  11.157 -29.475  1.00  0.00           H  
ATOM   3511  HD3 ARG Y 104      -4.445  11.691 -30.431  1.00  0.00           H  
ATOM   3512  HE  ARG Y 104      -4.425  13.347 -28.192  1.00  0.00           H  
ATOM   3513 HH11 ARG Y 104      -4.404   9.963 -28.836  1.00  0.00           H  
ATOM   3514 HH12 ARG Y 104      -3.534   9.562 -27.393  1.00  0.00           H  
ATOM   3515 HH21 ARG Y 104      -3.299  12.844 -26.307  1.00  0.00           H  
ATOM   3516 HH22 ARG Y 104      -2.909  11.192 -25.960  1.00  0.00           H  
ATOM   3517  N   HIS Y 105      -5.037  15.876 -28.803  1.00  0.00           N  
ATOM   3518  CA  HIS Y 105      -3.907  16.406 -27.994  1.00  0.00           C  
ATOM   3519  C   HIS Y 105      -4.349  17.700 -27.312  1.00  0.00           C  
ATOM   3520  O   HIS Y 105      -4.031  17.952 -26.170  1.00  0.00           O  
ATOM   3521  CB  HIS Y 105      -2.701  16.683 -28.903  1.00  0.00           C  
ATOM   3522  CG  HIS Y 105      -2.978  17.878 -29.780  1.00  0.00           C  
ATOM   3523  ND1 HIS Y 105      -3.391  17.755 -31.099  1.00  0.00           N  
ATOM   3524  CD2 HIS Y 105      -2.909  19.227 -29.533  1.00  0.00           C  
ATOM   3525  CE1 HIS Y 105      -3.554  18.997 -31.591  1.00  0.00           C  
ATOM   3526  NE2 HIS Y 105      -3.272  19.927 -30.678  1.00  0.00           N  
ATOM   3527  H   HIS Y 105      -4.937  15.758 -29.771  1.00  0.00           H  
ATOM   3528  HA  HIS Y 105      -3.633  15.681 -27.244  1.00  0.00           H  
ATOM   3529  HB2 HIS Y 105      -1.830  16.877 -28.295  1.00  0.00           H  
ATOM   3530  HB3 HIS Y 105      -2.519  15.819 -29.526  1.00  0.00           H  
ATOM   3531  HD1 HIS Y 105      -3.535  16.915 -31.584  1.00  0.00           H  
ATOM   3532  HD2 HIS Y 105      -2.622  19.675 -28.594  1.00  0.00           H  
ATOM   3533  HE1 HIS Y 105      -3.879  19.214 -32.598  1.00  0.00           H  
ATOM   3534  HE2 HIS Y 105      -3.308  20.900 -30.791  1.00  0.00           H  
ATOM   3535  N   LYS Y 106      -5.084  18.520 -28.012  1.00  0.00           N  
ATOM   3536  CA  LYS Y 106      -5.550  19.800 -27.416  1.00  0.00           C  
ATOM   3537  C   LYS Y 106      -6.400  19.506 -26.179  1.00  0.00           C  
ATOM   3538  O   LYS Y 106      -6.425  20.275 -25.240  1.00  0.00           O  
ATOM   3539  CB  LYS Y 106      -6.374  20.586 -28.436  1.00  0.00           C  
ATOM   3540  CG  LYS Y 106      -6.755  21.938 -27.831  1.00  0.00           C  
ATOM   3541  CD  LYS Y 106      -7.547  22.762 -28.844  1.00  0.00           C  
ATOM   3542  CE  LYS Y 106      -7.911  24.106 -28.213  1.00  0.00           C  
ATOM   3543  NZ  LYS Y 106      -8.976  24.763 -29.022  1.00  0.00           N  
ATOM   3544  H   LYS Y 106      -5.328  18.294 -28.933  1.00  0.00           H  
ATOM   3545  HA  LYS Y 106      -4.690  20.386 -27.123  1.00  0.00           H  
ATOM   3546  HB2 LYS Y 106      -5.788  20.741 -29.332  1.00  0.00           H  
ATOM   3547  HB3 LYS Y 106      -7.270  20.036 -28.679  1.00  0.00           H  
ATOM   3548  HG2 LYS Y 106      -7.361  21.781 -26.951  1.00  0.00           H  
ATOM   3549  HG3 LYS Y 106      -5.858  22.474 -27.557  1.00  0.00           H  
ATOM   3550  HD2 LYS Y 106      -6.943  22.927 -29.726  1.00  0.00           H  
ATOM   3551  HD3 LYS Y 106      -8.449  22.236 -29.116  1.00  0.00           H  
ATOM   3552  HE2 LYS Y 106      -8.267  23.947 -27.205  1.00  0.00           H  
ATOM   3553  HE3 LYS Y 106      -7.035  24.738 -28.189  1.00  0.00           H  
ATOM   3554  HZ1 LYS Y 106      -8.668  24.831 -30.012  1.00  0.00           H  
ATOM   3555  HZ2 LYS Y 106      -9.156  25.717 -28.647  1.00  0.00           H  
ATOM   3556  HZ3 LYS Y 106      -9.848  24.199 -28.971  1.00  0.00           H  
ATOM   3557  N   LYS Y 107      -7.102  18.408 -26.164  1.00  0.00           N  
ATOM   3558  CA  LYS Y 107      -7.939  18.101 -24.974  1.00  0.00           C  
ATOM   3559  C   LYS Y 107      -7.035  18.006 -23.745  1.00  0.00           C  
ATOM   3560  O   LYS Y 107      -7.373  18.480 -22.679  1.00  0.00           O  
ATOM   3561  CB  LYS Y 107      -8.668  16.770 -25.181  1.00  0.00           C  
ATOM   3562  CG  LYS Y 107      -9.528  16.464 -23.951  1.00  0.00           C  
ATOM   3563  CD  LYS Y 107     -10.474  15.295 -24.252  1.00  0.00           C  
ATOM   3564  CE  LYS Y 107      -9.667  14.024 -24.542  1.00  0.00           C  
ATOM   3565  NZ  LYS Y 107      -9.198  14.044 -25.957  1.00  0.00           N  
ATOM   3566  H   LYS Y 107      -7.079  17.792 -26.927  1.00  0.00           H  
ATOM   3567  HA  LYS Y 107      -8.663  18.892 -24.830  1.00  0.00           H  
ATOM   3568  HB2 LYS Y 107      -9.299  16.836 -26.056  1.00  0.00           H  
ATOM   3569  HB3 LYS Y 107      -7.942  15.984 -25.316  1.00  0.00           H  
ATOM   3570  HG2 LYS Y 107      -8.886  16.202 -23.122  1.00  0.00           H  
ATOM   3571  HG3 LYS Y 107     -10.108  17.336 -23.694  1.00  0.00           H  
ATOM   3572  HD2 LYS Y 107     -11.115  15.125 -23.400  1.00  0.00           H  
ATOM   3573  HD3 LYS Y 107     -11.079  15.536 -25.113  1.00  0.00           H  
ATOM   3574  HE2 LYS Y 107      -8.814  13.974 -23.880  1.00  0.00           H  
ATOM   3575  HE3 LYS Y 107     -10.294  13.157 -24.385  1.00  0.00           H  
ATOM   3576  HZ1 LYS Y 107      -9.622  13.249 -26.475  1.00  0.00           H  
ATOM   3577  HZ2 LYS Y 107      -8.161  13.961 -25.979  1.00  0.00           H  
ATOM   3578  HZ3 LYS Y 107      -9.485  14.938 -26.404  1.00  0.00           H  
ATOM   3579  N   LEU Y 108      -5.880  17.415 -23.886  1.00  0.00           N  
ATOM   3580  CA  LEU Y 108      -4.948  17.312 -22.723  1.00  0.00           C  
ATOM   3581  C   LEU Y 108      -4.291  18.680 -22.475  1.00  0.00           C  
ATOM   3582  O   LEU Y 108      -3.859  18.985 -21.378  1.00  0.00           O  
ATOM   3583  CB  LEU Y 108      -3.874  16.258 -23.008  1.00  0.00           C  
ATOM   3584  CG  LEU Y 108      -2.911  16.137 -21.814  1.00  0.00           C  
ATOM   3585  CD1 LEU Y 108      -3.681  15.710 -20.549  1.00  0.00           C  
ATOM   3586  CD2 LEU Y 108      -1.836  15.090 -22.145  1.00  0.00           C  
ATOM   3587  H   LEU Y 108      -5.620  17.049 -24.757  1.00  0.00           H  
ATOM   3588  HA  LEU Y 108      -5.510  17.025 -21.847  1.00  0.00           H  
ATOM   3589  HB2 LEU Y 108      -4.349  15.304 -23.182  1.00  0.00           H  
ATOM   3590  HB3 LEU Y 108      -3.316  16.546 -23.886  1.00  0.00           H  
ATOM   3591  HG  LEU Y 108      -2.435  17.090 -21.636  1.00  0.00           H  
ATOM   3592 HD11 LEU Y 108      -3.013  15.200 -19.869  1.00  0.00           H  
ATOM   3593 HD12 LEU Y 108      -4.490  15.046 -20.819  1.00  0.00           H  
ATOM   3594 HD13 LEU Y 108      -4.083  16.586 -20.061  1.00  0.00           H  
ATOM   3595 HD21 LEU Y 108      -1.368  14.755 -21.232  1.00  0.00           H  
ATOM   3596 HD22 LEU Y 108      -1.092  15.531 -22.790  1.00  0.00           H  
ATOM   3597 HD23 LEU Y 108      -2.291  14.247 -22.645  1.00  0.00           H  
ATOM   3598  N   MET Y 109      -4.203  19.506 -23.481  1.00  0.00           N  
ATOM   3599  CA  MET Y 109      -3.567  20.840 -23.292  1.00  0.00           C  
ATOM   3600  C   MET Y 109      -4.328  21.645 -22.238  1.00  0.00           C  
ATOM   3601  O   MET Y 109      -3.774  22.524 -21.608  1.00  0.00           O  
ATOM   3602  CB  MET Y 109      -3.534  21.611 -24.616  1.00  0.00           C  
ATOM   3603  CG  MET Y 109      -2.563  20.927 -25.583  1.00  0.00           C  
ATOM   3604  SD  MET Y 109      -0.870  21.045 -24.938  1.00  0.00           S  
ATOM   3605  CE  MET Y 109      -0.426  19.293 -25.071  1.00  0.00           C  
ATOM   3606  H   MET Y 109      -4.555  19.252 -24.362  1.00  0.00           H  
ATOM   3607  HA  MET Y 109      -2.559  20.694 -22.942  1.00  0.00           H  
ATOM   3608  HB2 MET Y 109      -4.522  21.631 -25.048  1.00  0.00           H  
ATOM   3609  HB3 MET Y 109      -3.202  22.622 -24.434  1.00  0.00           H  
ATOM   3610  HG2 MET Y 109      -2.840  19.892 -25.692  1.00  0.00           H  
ATOM   3611  HG3 MET Y 109      -2.615  21.414 -26.546  1.00  0.00           H  
ATOM   3612  HE1 MET Y 109      -1.050  18.712 -24.406  1.00  0.00           H  
ATOM   3613  HE2 MET Y 109       0.608  19.160 -24.797  1.00  0.00           H  
ATOM   3614  HE3 MET Y 109      -0.570  18.962 -26.090  1.00  0.00           H  
ATOM   3615  N   PHE Y 110      -5.588  21.365 -22.026  1.00  0.00           N  
ATOM   3616  CA  PHE Y 110      -6.335  22.141 -20.998  1.00  0.00           C  
ATOM   3617  C   PHE Y 110      -5.549  22.051 -19.692  1.00  0.00           C  
ATOM   3618  O   PHE Y 110      -5.601  22.926 -18.850  1.00  0.00           O  
ATOM   3619  CB  PHE Y 110      -7.764  21.575 -20.841  1.00  0.00           C  
ATOM   3620  CG  PHE Y 110      -7.801  20.346 -19.939  1.00  0.00           C  
ATOM   3621  CD1 PHE Y 110      -6.893  19.294 -20.123  1.00  0.00           C  
ATOM   3622  CD2 PHE Y 110      -8.769  20.253 -18.928  1.00  0.00           C  
ATOM   3623  CE1 PHE Y 110      -6.950  18.162 -19.304  1.00  0.00           C  
ATOM   3624  CE2 PHE Y 110      -8.823  19.120 -18.107  1.00  0.00           C  
ATOM   3625  CZ  PHE Y 110      -7.913  18.074 -18.296  1.00  0.00           C  
ATOM   3626  H   PHE Y 110      -6.031  20.650 -22.524  1.00  0.00           H  
ATOM   3627  HA  PHE Y 110      -6.389  23.175 -21.309  1.00  0.00           H  
ATOM   3628  HB2 PHE Y 110      -8.398  22.340 -20.419  1.00  0.00           H  
ATOM   3629  HB3 PHE Y 110      -8.142  21.307 -21.817  1.00  0.00           H  
ATOM   3630  HD1 PHE Y 110      -6.149  19.356 -20.888  1.00  0.00           H  
ATOM   3631  HD2 PHE Y 110      -9.472  21.059 -18.780  1.00  0.00           H  
ATOM   3632  HE1 PHE Y 110      -6.247  17.355 -19.450  1.00  0.00           H  
ATOM   3633  HE2 PHE Y 110      -9.568  19.053 -17.328  1.00  0.00           H  
ATOM   3634  HZ  PHE Y 110      -7.949  17.200 -17.663  1.00  0.00           H  
ATOM   3635  N   LYS Y 111      -4.797  20.999 -19.547  1.00  0.00           N  
ATOM   3636  CA  LYS Y 111      -3.960  20.818 -18.333  1.00  0.00           C  
ATOM   3637  C   LYS Y 111      -2.781  21.797 -18.384  1.00  0.00           C  
ATOM   3638  O   LYS Y 111      -2.421  22.407 -17.397  1.00  0.00           O  
ATOM   3639  CB  LYS Y 111      -3.444  19.374 -18.328  1.00  0.00           C  
ATOM   3640  CG  LYS Y 111      -3.026  18.935 -16.912  1.00  0.00           C  
ATOM   3641  CD  LYS Y 111      -4.210  18.894 -15.911  1.00  0.00           C  
ATOM   3642  CE  LYS Y 111      -5.516  18.436 -16.572  1.00  0.00           C  
ATOM   3643  NZ  LYS Y 111      -6.524  18.138 -15.514  1.00  0.00           N  
ATOM   3644  H   LYS Y 111      -4.765  20.327 -20.259  1.00  0.00           H  
ATOM   3645  HA  LYS Y 111      -4.546  21.011 -17.455  1.00  0.00           H  
ATOM   3646  HB2 LYS Y 111      -4.202  18.719 -18.718  1.00  0.00           H  
ATOM   3647  HB3 LYS Y 111      -2.580  19.312 -18.976  1.00  0.00           H  
ATOM   3648  HG2 LYS Y 111      -2.594  17.948 -16.976  1.00  0.00           H  
ATOM   3649  HG3 LYS Y 111      -2.277  19.621 -16.542  1.00  0.00           H  
ATOM   3650  HD2 LYS Y 111      -3.968  18.200 -15.123  1.00  0.00           H  
ATOM   3651  HD3 LYS Y 111      -4.351  19.873 -15.481  1.00  0.00           H  
ATOM   3652  HE2 LYS Y 111      -5.891  19.219 -17.211  1.00  0.00           H  
ATOM   3653  HE3 LYS Y 111      -5.338  17.543 -17.154  1.00  0.00           H  
ATOM   3654  HZ1 LYS Y 111      -7.459  18.472 -15.821  1.00  0.00           H  
ATOM   3655  HZ2 LYS Y 111      -6.254  18.620 -14.631  1.00  0.00           H  
ATOM   3656  HZ3 LYS Y 111      -6.562  17.112 -15.351  1.00  0.00           H  
ATOM   3657  N   THR Y 112      -2.176  21.941 -19.534  1.00  0.00           N  
ATOM   3658  CA  THR Y 112      -1.014  22.871 -19.657  1.00  0.00           C  
ATOM   3659  C   THR Y 112      -1.450  24.292 -19.297  1.00  0.00           C  
ATOM   3660  O   THR Y 112      -0.696  25.059 -18.732  1.00  0.00           O  
ATOM   3661  CB  THR Y 112      -0.487  22.851 -21.095  1.00  0.00           C  
ATOM   3662  OG1 THR Y 112      -1.509  23.284 -21.984  1.00  0.00           O  
ATOM   3663  CG2 THR Y 112      -0.054  21.432 -21.464  1.00  0.00           C  
ATOM   3664  H   THR Y 112      -2.485  21.430 -20.317  1.00  0.00           H  
ATOM   3665  HA  THR Y 112      -0.230  22.556 -18.984  1.00  0.00           H  
ATOM   3666  HB  THR Y 112       0.363  23.513 -21.175  1.00  0.00           H  
ATOM   3667  HG1 THR Y 112      -2.303  23.446 -21.468  1.00  0.00           H  
ATOM   3668 HG21 THR Y 112       0.209  21.397 -22.510  1.00  0.00           H  
ATOM   3669 HG22 THR Y 112      -0.867  20.746 -21.273  1.00  0.00           H  
ATOM   3670 HG23 THR Y 112       0.801  21.151 -20.869  1.00  0.00           H  
ATOM   3671  N   GLU Y 113      -2.661  24.650 -19.622  1.00  0.00           N  
ATOM   3672  CA  GLU Y 113      -3.146  26.022 -19.301  1.00  0.00           C  
ATOM   3673  CB  GLU Y 113      -3.354  26.153 -17.790  1.00  0.00           C  
ATOM   3674  CG  GLU Y 113      -4.393  25.128 -17.324  1.00  0.00           C  
ATOM   3675  CD  GLU Y 113      -4.612  25.271 -15.817  1.00  0.00           C  
ATOM   3676  OE1 GLU Y 113      -3.809  24.740 -15.069  1.00  0.00           O  
ATOM   3677  OE2 GLU Y 113      -5.582  25.908 -15.438  1.00  0.00           O  
ATOM   3678  H   GLU Y 113      -3.252  24.016 -20.078  1.00  0.00           H  
ATOM   3679  HA  GLU Y 113      -4.081  26.200 -19.809  1.00  0.00           H  
ATOM   3680  HB2 GLU Y 113      -2.417  25.976 -17.282  1.00  0.00           H  
ATOM   3681  HB3 GLU Y 113      -3.705  27.147 -17.560  1.00  0.00           H  
ATOM   3682  HG2 GLU Y 113      -5.325  25.297 -17.842  1.00  0.00           H  
ATOM   3683  HG3 GLU Y 113      -4.036  24.131 -17.538  1.00  0.00           H  
TER    3684      GLU Y 113                                                      
HETATM 3685 CA    CA A 114      -8.979  21.179   2.078  1.00  0.00          CA  
HETATM 3686 CA    CA A 115      -1.967  28.873  -5.535  1.00  0.00          CA  
HETATM 3687 CA    CA B 116      14.301   3.952 -21.125  1.00  0.00          CA  
HETATM 3688 CA    CA B 117      14.597  16.833 -21.365  1.00  0.00          CA  
ENDMDL                                                                          
MODEL        2                                                                  
ATOM      1  N   MET A   0       4.331  -2.212 -14.414  1.00  0.00           N  
ATOM      2  CA  MET A   0       3.439  -3.059 -15.255  1.00  0.00           C  
ATOM      3  C   MET A   0       2.138  -2.305 -15.542  1.00  0.00           C  
ATOM      4  O   MET A   0       1.056  -2.821 -15.351  1.00  0.00           O  
ATOM      5  CB  MET A   0       3.124  -4.362 -14.517  1.00  0.00           C  
ATOM      6  CG  MET A   0       2.681  -4.048 -13.085  1.00  0.00           C  
ATOM      7  SD  MET A   0       2.203  -5.582 -12.248  1.00  0.00           S  
ATOM      8  CE  MET A   0       3.846  -6.043 -11.643  1.00  0.00           C  
ATOM      9  H1  MET A   0       4.699  -2.776 -13.622  1.00  0.00           H  
ATOM     10  H2  MET A   0       3.793  -1.403 -14.044  1.00  0.00           H  
ATOM     11  H3  MET A   0       5.126  -1.868 -14.989  1.00  0.00           H  
ATOM     12  HA  MET A   0       3.935  -3.286 -16.188  1.00  0.00           H  
ATOM     13  HB2 MET A   0       2.332  -4.884 -15.034  1.00  0.00           H  
ATOM     14  HB3 MET A   0       4.007  -4.982 -14.491  1.00  0.00           H  
ATOM     15  HG2 MET A   0       3.496  -3.585 -12.549  1.00  0.00           H  
ATOM     16  HG3 MET A   0       1.837  -3.374 -13.109  1.00  0.00           H  
ATOM     17  HE1 MET A   0       4.587  -5.819 -12.397  1.00  0.00           H  
ATOM     18  HE2 MET A   0       3.867  -7.099 -11.424  1.00  0.00           H  
ATOM     19  HE3 MET A   0       4.064  -5.487 -10.741  1.00  0.00           H  
ATOM     20  N   SER A   1       2.242  -1.085 -15.998  1.00  0.00           N  
ATOM     21  CA  SER A   1       1.021  -0.281 -16.305  1.00  0.00           C  
ATOM     22  C   SER A   1       0.167  -0.117 -15.044  1.00  0.00           C  
ATOM     23  O   SER A   1      -1.016   0.151 -15.114  1.00  0.00           O  
ATOM     24  CB  SER A   1       0.203  -0.977 -17.395  1.00  0.00           C  
ATOM     25  OG  SER A   1       1.070  -1.379 -18.446  1.00  0.00           O  
ATOM     26  H   SER A   1       3.131  -0.694 -16.141  1.00  0.00           H  
ATOM     27  HA  SER A   1       1.321   0.695 -16.657  1.00  0.00           H  
ATOM     28  HB2 SER A   1      -0.288  -1.844 -16.987  1.00  0.00           H  
ATOM     29  HB3 SER A   1      -0.543  -0.290 -17.773  1.00  0.00           H  
ATOM     30  HG  SER A   1       1.213  -0.621 -19.018  1.00  0.00           H  
ATOM     31  N   GLU A   2       0.763  -0.257 -13.893  1.00  0.00           N  
ATOM     32  CA  GLU A   2       0.000  -0.088 -12.624  1.00  0.00           C  
ATOM     33  C   GLU A   2      -0.224   1.404 -12.379  1.00  0.00           C  
ATOM     34  O   GLU A   2      -0.555   1.828 -11.289  1.00  0.00           O  
ATOM     35  CB  GLU A   2       0.788  -0.700 -11.464  1.00  0.00           C  
ATOM     36  CG  GLU A   2       2.177  -0.063 -11.389  1.00  0.00           C  
ATOM     37  CD  GLU A   2       2.957  -0.681 -10.228  1.00  0.00           C  
ATOM     38  OE1 GLU A   2       2.346  -1.378  -9.435  1.00  0.00           O  
ATOM     39  OE2 GLU A   2       4.152  -0.446 -10.151  1.00  0.00           O  
ATOM     40  H   GLU A   2       1.720  -0.458 -13.861  1.00  0.00           H  
ATOM     41  HA  GLU A   2      -0.956  -0.580 -12.711  1.00  0.00           H  
ATOM     42  HB2 GLU A   2       0.259  -0.526 -10.538  1.00  0.00           H  
ATOM     43  HB3 GLU A   2       0.891  -1.763 -11.624  1.00  0.00           H  
ATOM     44  HG2 GLU A   2       2.705  -0.241 -12.315  1.00  0.00           H  
ATOM     45  HG3 GLU A   2       2.079   1.000 -11.228  1.00  0.00           H  
ATOM     46  N   LEU A   3      -0.027   2.201 -13.391  1.00  0.00           N  
ATOM     47  CA  LEU A   3      -0.202   3.671 -13.245  1.00  0.00           C  
ATOM     48  C   LEU A   3      -1.634   3.995 -12.823  1.00  0.00           C  
ATOM     49  O   LEU A   3      -1.873   4.962 -12.145  1.00  0.00           O  
ATOM     50  CB  LEU A   3       0.117   4.354 -14.579  1.00  0.00           C  
ATOM     51  CG  LEU A   3      -0.060   5.876 -14.466  1.00  0.00           C  
ATOM     52  CD1 LEU A   3       0.882   6.441 -13.392  1.00  0.00           C  
ATOM     53  CD2 LEU A   3       0.266   6.511 -15.822  1.00  0.00           C  
ATOM     54  H   LEU A   3       0.250   1.831 -14.255  1.00  0.00           H  
ATOM     55  HA  LEU A   3       0.480   4.027 -12.489  1.00  0.00           H  
ATOM     56  HB2 LEU A   3       1.137   4.137 -14.852  1.00  0.00           H  
ATOM     57  HB3 LEU A   3      -0.545   3.974 -15.342  1.00  0.00           H  
ATOM     58  HG  LEU A   3      -1.082   6.103 -14.203  1.00  0.00           H  
ATOM     59 HD11 LEU A   3       1.054   7.490 -13.575  1.00  0.00           H  
ATOM     60 HD12 LEU A   3       1.825   5.914 -13.417  1.00  0.00           H  
ATOM     61 HD13 LEU A   3       0.430   6.322 -12.419  1.00  0.00           H  
ATOM     62 HD21 LEU A   3      -0.530   6.297 -16.516  1.00  0.00           H  
ATOM     63 HD22 LEU A   3       1.192   6.103 -16.199  1.00  0.00           H  
ATOM     64 HD23 LEU A   3       0.365   7.580 -15.707  1.00  0.00           H  
ATOM     65  N   GLU A   4      -2.589   3.214 -13.229  1.00  0.00           N  
ATOM     66  CA  GLU A   4      -4.002   3.511 -12.841  1.00  0.00           C  
ATOM     67  C   GLU A   4      -4.149   3.500 -11.321  1.00  0.00           C  
ATOM     68  O   GLU A   4      -4.858   4.305 -10.750  1.00  0.00           O  
ATOM     69  CB  GLU A   4      -4.921   2.428 -13.417  1.00  0.00           C  
ATOM     70  CG  GLU A   4      -5.052   2.584 -14.930  1.00  0.00           C  
ATOM     71  CD  GLU A   4      -5.973   1.482 -15.459  1.00  0.00           C  
ATOM     72  OE1 GLU A   4      -6.251   0.561 -14.709  1.00  0.00           O  
ATOM     73  OE2 GLU A   4      -6.378   1.572 -16.603  1.00  0.00           O  
ATOM     74  H   GLU A   4      -2.384   2.438 -13.788  1.00  0.00           H  
ATOM     75  HA  GLU A   4      -4.294   4.478 -13.221  1.00  0.00           H  
ATOM     76  HB2 GLU A   4      -4.504   1.456 -13.195  1.00  0.00           H  
ATOM     77  HB3 GLU A   4      -5.899   2.508 -12.965  1.00  0.00           H  
ATOM     78  HG2 GLU A   4      -5.476   3.552 -15.157  1.00  0.00           H  
ATOM     79  HG3 GLU A   4      -4.081   2.494 -15.391  1.00  0.00           H  
ATOM     80  N   LYS A   5      -3.507   2.583 -10.664  1.00  0.00           N  
ATOM     81  CA  LYS A   5      -3.634   2.506  -9.180  1.00  0.00           C  
ATOM     82  C   LYS A   5      -2.899   3.672  -8.525  1.00  0.00           C  
ATOM     83  O   LYS A   5      -3.353   4.220  -7.544  1.00  0.00           O  
ATOM     84  CB  LYS A   5      -3.070   1.166  -8.672  1.00  0.00           C  
ATOM     85  CG  LYS A   5      -4.138   0.059  -8.779  1.00  0.00           C  
ATOM     86  CD  LYS A   5      -4.493  -0.226 -10.248  1.00  0.00           C  
ATOM     87  CE  LYS A   5      -3.250  -0.677 -11.027  1.00  0.00           C  
ATOM     88  NZ  LYS A   5      -3.670  -1.531 -12.173  1.00  0.00           N  
ATOM     89  H   LYS A   5      -2.944   1.939 -11.147  1.00  0.00           H  
ATOM     90  HA  LYS A   5      -4.679   2.577  -8.916  1.00  0.00           H  
ATOM     91  HB2 LYS A   5      -2.205   0.895  -9.256  1.00  0.00           H  
ATOM     92  HB3 LYS A   5      -2.778   1.268  -7.635  1.00  0.00           H  
ATOM     93  HG2 LYS A   5      -3.758  -0.844  -8.325  1.00  0.00           H  
ATOM     94  HG3 LYS A   5      -5.029   0.371  -8.253  1.00  0.00           H  
ATOM     95  HD2 LYS A   5      -5.236  -1.009 -10.285  1.00  0.00           H  
ATOM     96  HD3 LYS A   5      -4.898   0.665 -10.701  1.00  0.00           H  
ATOM     97  HE2 LYS A   5      -2.725   0.187 -11.403  1.00  0.00           H  
ATOM     98  HE3 LYS A   5      -2.595  -1.244 -10.379  1.00  0.00           H  
ATOM     99  HZ1 LYS A   5      -4.703  -1.640 -12.165  1.00  0.00           H  
ATOM    100  HZ2 LYS A   5      -3.221  -2.467 -12.090  1.00  0.00           H  
ATOM    101  HZ3 LYS A   5      -3.378  -1.084 -13.065  1.00  0.00           H  
ATOM    102  N   ALA A   6      -1.757   4.035  -9.027  1.00  0.00           N  
ATOM    103  CA  ALA A   6      -1.001   5.149  -8.385  1.00  0.00           C  
ATOM    104  C   ALA A   6      -1.730   6.484  -8.556  1.00  0.00           C  
ATOM    105  O   ALA A   6      -1.786   7.285  -7.648  1.00  0.00           O  
ATOM    106  CB  ALA A   6       0.391   5.247  -9.010  1.00  0.00           C  
ATOM    107  H   ALA A   6      -1.386   3.564  -9.810  1.00  0.00           H  
ATOM    108  HA  ALA A   6      -0.905   4.942  -7.335  1.00  0.00           H  
ATOM    109  HB1 ALA A   6       1.041   5.799  -8.349  1.00  0.00           H  
ATOM    110  HB2 ALA A   6       0.327   5.757  -9.961  1.00  0.00           H  
ATOM    111  HB3 ALA A   6       0.788   4.256  -9.161  1.00  0.00           H  
ATOM    112  N   MET A   7      -2.274   6.735  -9.708  1.00  0.00           N  
ATOM    113  CA  MET A   7      -2.985   8.024  -9.939  1.00  0.00           C  
ATOM    114  C   MET A   7      -4.180   8.134  -9.000  1.00  0.00           C  
ATOM    115  O   MET A   7      -4.472   9.182  -8.449  1.00  0.00           O  
ATOM    116  CB  MET A   7      -3.484   8.064 -11.385  1.00  0.00           C  
ATOM    117  CG  MET A   7      -2.300   8.203 -12.342  1.00  0.00           C  
ATOM    118  SD  MET A   7      -2.924   8.416 -14.030  1.00  0.00           S  
ATOM    119  CE  MET A   7      -1.642   9.551 -14.619  1.00  0.00           C  
ATOM    120  H   MET A   7      -2.211   6.080 -10.423  1.00  0.00           H  
ATOM    121  HA  MET A   7      -2.312   8.846  -9.762  1.00  0.00           H  
ATOM    122  HB2 MET A   7      -4.013   7.147 -11.603  1.00  0.00           H  
ATOM    123  HB3 MET A   7      -4.150   8.899 -11.517  1.00  0.00           H  
ATOM    124  HG2 MET A   7      -1.706   9.057 -12.062  1.00  0.00           H  
ATOM    125  HG3 MET A   7      -1.693   7.312 -12.294  1.00  0.00           H  
ATOM    126  HE1 MET A   7      -1.790  10.524 -14.170  1.00  0.00           H  
ATOM    127  HE2 MET A   7      -1.703   9.642 -15.693  1.00  0.00           H  
ATOM    128  HE3 MET A   7      -0.670   9.167 -14.346  1.00  0.00           H  
ATOM    129  N   VAL A   8      -4.865   7.054  -8.810  1.00  0.00           N  
ATOM    130  CA  VAL A   8      -6.046   7.067  -7.910  1.00  0.00           C  
ATOM    131  C   VAL A   8      -5.572   7.319  -6.480  1.00  0.00           C  
ATOM    132  O   VAL A   8      -6.218   7.991  -5.702  1.00  0.00           O  
ATOM    133  CB  VAL A   8      -6.764   5.717  -8.002  1.00  0.00           C  
ATOM    134  CG1 VAL A   8      -7.843   5.626  -6.920  1.00  0.00           C  
ATOM    135  CG2 VAL A   8      -7.413   5.582  -9.383  1.00  0.00           C  
ATOM    136  H   VAL A   8      -4.596   6.221  -9.261  1.00  0.00           H  
ATOM    137  HA  VAL A   8      -6.720   7.856  -8.211  1.00  0.00           H  
ATOM    138  HB  VAL A   8      -6.048   4.921  -7.861  1.00  0.00           H  
ATOM    139 HG11 VAL A   8      -7.377   5.470  -5.958  1.00  0.00           H  
ATOM    140 HG12 VAL A   8      -8.502   4.798  -7.139  1.00  0.00           H  
ATOM    141 HG13 VAL A   8      -8.412   6.544  -6.900  1.00  0.00           H  
ATOM    142 HG21 VAL A   8      -8.221   6.293  -9.473  1.00  0.00           H  
ATOM    143 HG22 VAL A   8      -7.799   4.581  -9.505  1.00  0.00           H  
ATOM    144 HG23 VAL A   8      -6.675   5.778 -10.148  1.00  0.00           H  
ATOM    145  N   ALA A   9      -4.454   6.753  -6.136  1.00  0.00           N  
ATOM    146  CA  ALA A   9      -3.905   6.904  -4.757  1.00  0.00           C  
ATOM    147  C   ALA A   9      -3.540   8.359  -4.449  1.00  0.00           C  
ATOM    148  O   ALA A   9      -3.748   8.825  -3.351  1.00  0.00           O  
ATOM    149  CB  ALA A   9      -2.661   6.040  -4.614  1.00  0.00           C  
ATOM    150  H   ALA A   9      -3.971   6.212  -6.792  1.00  0.00           H  
ATOM    151  HA  ALA A   9      -4.645   6.570  -4.046  1.00  0.00           H  
ATOM    152  HB1 ALA A   9      -2.914   5.012  -4.823  1.00  0.00           H  
ATOM    153  HB2 ALA A   9      -2.287   6.123  -3.605  1.00  0.00           H  
ATOM    154  HB3 ALA A   9      -1.909   6.378  -5.309  1.00  0.00           H  
ATOM    155  N   LEU A  10      -2.983   9.080  -5.383  1.00  0.00           N  
ATOM    156  CA  LEU A  10      -2.608  10.494  -5.076  1.00  0.00           C  
ATOM    157  C   LEU A  10      -3.874  11.246  -4.685  1.00  0.00           C  
ATOM    158  O   LEU A  10      -3.881  12.059  -3.783  1.00  0.00           O  
ATOM    159  CB  LEU A  10      -1.981  11.165  -6.318  1.00  0.00           C  
ATOM    160  CG  LEU A  10      -0.461  10.964  -6.342  1.00  0.00           C  
ATOM    161  CD1 LEU A  10      -0.139   9.508  -6.672  1.00  0.00           C  
ATOM    162  CD2 LEU A  10       0.147  11.881  -7.407  1.00  0.00           C  
ATOM    163  H   LEU A  10      -2.806   8.698  -6.267  1.00  0.00           H  
ATOM    164  HA  LEU A  10      -1.913  10.511  -4.250  1.00  0.00           H  
ATOM    165  HB2 LEU A  10      -2.407  10.728  -7.209  1.00  0.00           H  
ATOM    166  HB3 LEU A  10      -2.194  12.226  -6.309  1.00  0.00           H  
ATOM    167  HG  LEU A  10      -0.045  11.214  -5.376  1.00  0.00           H  
ATOM    168 HD11 LEU A  10       0.923   9.343  -6.570  1.00  0.00           H  
ATOM    169 HD12 LEU A  10      -0.441   9.294  -7.687  1.00  0.00           H  
ATOM    170 HD13 LEU A  10      -0.671   8.859  -5.993  1.00  0.00           H  
ATOM    171 HD21 LEU A  10      -0.382  11.752  -8.340  1.00  0.00           H  
ATOM    172 HD22 LEU A  10       1.188  11.634  -7.545  1.00  0.00           H  
ATOM    173 HD23 LEU A  10       0.060  12.909  -7.084  1.00  0.00           H  
ATOM    174  N   ILE A  11      -4.942  10.977  -5.365  1.00  0.00           N  
ATOM    175  CA  ILE A  11      -6.218  11.667  -5.055  1.00  0.00           C  
ATOM    176  C   ILE A  11      -6.753  11.244  -3.675  1.00  0.00           C  
ATOM    177  O   ILE A  11      -7.323  12.043  -2.960  1.00  0.00           O  
ATOM    178  CB  ILE A  11      -7.231  11.355  -6.162  1.00  0.00           C  
ATOM    179  CG1 ILE A  11      -6.787  12.076  -7.444  1.00  0.00           C  
ATOM    180  CG2 ILE A  11      -8.625  11.836  -5.750  1.00  0.00           C  
ATOM    181  CD1 ILE A  11      -7.555  11.533  -8.650  1.00  0.00           C  
ATOM    182  H   ILE A  11      -4.906  10.314  -6.090  1.00  0.00           H  
ATOM    183  HA  ILE A  11      -6.038  12.732  -5.040  1.00  0.00           H  
ATOM    184  HB  ILE A  11      -7.255  10.289  -6.338  1.00  0.00           H  
ATOM    185 HG12 ILE A  11      -6.983  13.133  -7.343  1.00  0.00           H  
ATOM    186 HG13 ILE A  11      -5.729  11.921  -7.597  1.00  0.00           H  
ATOM    187 HG21 ILE A  11      -9.059  11.124  -5.062  1.00  0.00           H  
ATOM    188 HG22 ILE A  11      -9.252  11.919  -6.625  1.00  0.00           H  
ATOM    189 HG23 ILE A  11      -8.547  12.799  -5.268  1.00  0.00           H  
ATOM    190 HD11 ILE A  11      -8.596  11.411  -8.391  1.00  0.00           H  
ATOM    191 HD12 ILE A  11      -7.141  10.578  -8.940  1.00  0.00           H  
ATOM    192 HD13 ILE A  11      -7.466  12.229  -9.473  1.00  0.00           H  
ATOM    193  N   ASP A  12      -6.611   9.998  -3.303  1.00  0.00           N  
ATOM    194  CA  ASP A  12      -7.157   9.555  -1.980  1.00  0.00           C  
ATOM    195  C   ASP A  12      -6.404  10.201  -0.806  1.00  0.00           C  
ATOM    196  O   ASP A  12      -6.994  10.574   0.191  1.00  0.00           O  
ATOM    197  CB  ASP A  12      -7.016   8.036  -1.874  1.00  0.00           C  
ATOM    198  CG  ASP A  12      -7.990   7.364  -2.843  1.00  0.00           C  
ATOM    199  OD1 ASP A  12      -9.034   7.942  -3.099  1.00  0.00           O  
ATOM    200  OD2 ASP A  12      -7.678   6.281  -3.313  1.00  0.00           O  
ATOM    201  H   ASP A  12      -6.164   9.350  -3.895  1.00  0.00           H  
ATOM    202  HA  ASP A  12      -8.202   9.816  -1.920  1.00  0.00           H  
ATOM    203  HB2 ASP A  12      -6.002   7.751  -2.121  1.00  0.00           H  
ATOM    204  HB3 ASP A  12      -7.241   7.723  -0.865  1.00  0.00           H  
ATOM    205  N   VAL A  13      -5.110  10.309  -0.898  1.00  0.00           N  
ATOM    206  CA  VAL A  13      -4.323  10.895   0.229  1.00  0.00           C  
ATOM    207  C   VAL A  13      -4.567  12.414   0.313  1.00  0.00           C  
ATOM    208  O   VAL A  13      -4.705  12.981   1.390  1.00  0.00           O  
ATOM    209  CB  VAL A  13      -2.819  10.542  -0.001  1.00  0.00           C  
ATOM    210  CG1 VAL A  13      -1.997  11.762  -0.449  1.00  0.00           C  
ATOM    211  CG2 VAL A  13      -2.198   9.960   1.280  1.00  0.00           C  
ATOM    212  H   VAL A  13      -4.650   9.987  -1.696  1.00  0.00           H  
ATOM    213  HA  VAL A  13      -4.665  10.444   1.150  1.00  0.00           H  
ATOM    214  HB  VAL A  13      -2.762   9.793  -0.779  1.00  0.00           H  
ATOM    215 HG11 VAL A  13      -1.970  12.493   0.346  1.00  0.00           H  
ATOM    216 HG12 VAL A  13      -2.447  12.199  -1.327  1.00  0.00           H  
ATOM    217 HG13 VAL A  13      -0.989  11.448  -0.683  1.00  0.00           H  
ATOM    218 HG21 VAL A  13      -2.128  10.734   2.034  1.00  0.00           H  
ATOM    219 HG22 VAL A  13      -1.212   9.577   1.059  1.00  0.00           H  
ATOM    220 HG23 VAL A  13      -2.816   9.153   1.645  1.00  0.00           H  
ATOM    221  N   PHE A  14      -4.625  13.073  -0.809  1.00  0.00           N  
ATOM    222  CA  PHE A  14      -4.856  14.542  -0.793  1.00  0.00           C  
ATOM    223  C   PHE A  14      -6.190  14.849  -0.121  1.00  0.00           C  
ATOM    224  O   PHE A  14      -6.306  15.799   0.607  1.00  0.00           O  
ATOM    225  CB  PHE A  14      -4.861  15.090  -2.226  1.00  0.00           C  
ATOM    226  CG  PHE A  14      -5.268  16.549  -2.210  1.00  0.00           C  
ATOM    227  CD1 PHE A  14      -4.347  17.534  -1.837  1.00  0.00           C  
ATOM    228  CD2 PHE A  14      -6.576  16.915  -2.559  1.00  0.00           C  
ATOM    229  CE1 PHE A  14      -4.732  18.879  -1.817  1.00  0.00           C  
ATOM    230  CE2 PHE A  14      -6.959  18.260  -2.537  1.00  0.00           C  
ATOM    231  CZ  PHE A  14      -6.037  19.242  -2.166  1.00  0.00           C  
ATOM    232  H   PHE A  14      -4.516  12.602  -1.660  1.00  0.00           H  
ATOM    233  HA  PHE A  14      -4.062  15.016  -0.233  1.00  0.00           H  
ATOM    234  HB2 PHE A  14      -3.871  14.998  -2.648  1.00  0.00           H  
ATOM    235  HB3 PHE A  14      -5.562  14.527  -2.824  1.00  0.00           H  
ATOM    236  HD1 PHE A  14      -3.339  17.259  -1.568  1.00  0.00           H  
ATOM    237  HD2 PHE A  14      -7.288  16.160  -2.850  1.00  0.00           H  
ATOM    238  HE1 PHE A  14      -4.024  19.637  -1.531  1.00  0.00           H  
ATOM    239  HE2 PHE A  14      -7.967  18.540  -2.806  1.00  0.00           H  
ATOM    240  HZ  PHE A  14      -6.332  20.281  -2.147  1.00  0.00           H  
ATOM    241  N   HIS A  15      -7.202  14.071  -0.369  1.00  0.00           N  
ATOM    242  CA  HIS A  15      -8.521  14.360   0.262  1.00  0.00           C  
ATOM    243  C   HIS A  15      -8.431  14.225   1.782  1.00  0.00           C  
ATOM    244  O   HIS A  15      -9.163  14.866   2.508  1.00  0.00           O  
ATOM    245  CB  HIS A  15      -9.579  13.395  -0.273  1.00  0.00           C  
ATOM    246  CG  HIS A  15      -9.893  13.741  -1.700  1.00  0.00           C  
ATOM    247  ND1 HIS A  15     -10.177  15.040  -2.098  1.00  0.00           N  
ATOM    248  CD2 HIS A  15      -9.979  12.973  -2.834  1.00  0.00           C  
ATOM    249  CE1 HIS A  15     -10.419  15.015  -3.421  1.00  0.00           C  
ATOM    250  NE2 HIS A  15     -10.311  13.780  -3.915  1.00  0.00           N  
ATOM    251  H   HIS A  15      -7.102  13.308  -0.975  1.00  0.00           H  
ATOM    252  HA  HIS A  15      -8.808  15.371   0.023  1.00  0.00           H  
ATOM    253  HB2 HIS A  15      -9.203  12.384  -0.220  1.00  0.00           H  
ATOM    254  HB3 HIS A  15     -10.476  13.478   0.323  1.00  0.00           H  
ATOM    255  HD1 HIS A  15     -10.196  15.832  -1.521  1.00  0.00           H  
ATOM    256  HD2 HIS A  15      -9.813  11.907  -2.879  1.00  0.00           H  
ATOM    257  HE1 HIS A  15     -10.664  15.886  -4.009  1.00  0.00           H  
ATOM    258  HE2 HIS A  15     -10.448  13.499  -4.842  1.00  0.00           H  
ATOM    259  N   GLN A  16      -7.558  13.399   2.278  1.00  0.00           N  
ATOM    260  CA  GLN A  16      -7.462  13.249   3.755  1.00  0.00           C  
ATOM    261  C   GLN A  16      -7.111  14.591   4.402  1.00  0.00           C  
ATOM    262  O   GLN A  16      -7.650  14.948   5.431  1.00  0.00           O  
ATOM    263  CB  GLN A  16      -6.381  12.222   4.101  1.00  0.00           C  
ATOM    264  CG  GLN A  16      -6.854  10.821   3.708  1.00  0.00           C  
ATOM    265  CD  GLN A  16      -7.980  10.384   4.648  1.00  0.00           C  
ATOM    266  OE1 GLN A  16      -7.820  10.400   5.853  1.00  0.00           O  
ATOM    267  NE2 GLN A  16      -9.120   9.993   4.149  1.00  0.00           N  
ATOM    268  H   GLN A  16      -6.971  12.882   1.689  1.00  0.00           H  
ATOM    269  HA  GLN A  16      -8.411  12.909   4.139  1.00  0.00           H  
ATOM    270  HB2 GLN A  16      -5.475  12.461   3.563  1.00  0.00           H  
ATOM    271  HB3 GLN A  16      -6.187  12.249   5.162  1.00  0.00           H  
ATOM    272  HG2 GLN A  16      -7.218  10.836   2.690  1.00  0.00           H  
ATOM    273  HG3 GLN A  16      -6.031  10.127   3.787  1.00  0.00           H  
ATOM    274 HE21 GLN A  16      -9.251   9.980   3.178  1.00  0.00           H  
ATOM    275 HE22 GLN A  16      -9.845   9.711   4.746  1.00  0.00           H  
ATOM    276  N   TYR A  17      -6.194  15.332   3.832  1.00  0.00           N  
ATOM    277  CA  TYR A  17      -5.804  16.641   4.459  1.00  0.00           C  
ATOM    278  C   TYR A  17      -6.668  17.812   3.964  1.00  0.00           C  
ATOM    279  O   TYR A  17      -7.025  18.689   4.726  1.00  0.00           O  
ATOM    280  CB  TYR A  17      -4.335  16.916   4.125  1.00  0.00           C  
ATOM    281  CG  TYR A  17      -3.467  16.091   5.035  1.00  0.00           C  
ATOM    282  CD1 TYR A  17      -3.131  14.781   4.687  1.00  0.00           C  
ATOM    283  CD2 TYR A  17      -3.014  16.640   6.235  1.00  0.00           C  
ATOM    284  CE1 TYR A  17      -2.338  14.015   5.544  1.00  0.00           C  
ATOM    285  CE2 TYR A  17      -2.218  15.881   7.095  1.00  0.00           C  
ATOM    286  CZ  TYR A  17      -1.878  14.564   6.749  1.00  0.00           C  
ATOM    287  OH  TYR A  17      -1.099  13.804   7.596  1.00  0.00           O  
ATOM    288  H   TYR A  17      -5.745  15.023   3.013  1.00  0.00           H  
ATOM    289  HA  TYR A  17      -5.913  16.567   5.533  1.00  0.00           H  
ATOM    290  HB2 TYR A  17      -4.143  16.645   3.097  1.00  0.00           H  
ATOM    291  HB3 TYR A  17      -4.114  17.964   4.270  1.00  0.00           H  
ATOM    292  HD1 TYR A  17      -3.485  14.361   3.757  1.00  0.00           H  
ATOM    293  HD2 TYR A  17      -3.280  17.652   6.496  1.00  0.00           H  
ATOM    294  HE1 TYR A  17      -2.078  13.003   5.275  1.00  0.00           H  
ATOM    295  HE2 TYR A  17      -1.859  16.315   8.016  1.00  0.00           H  
ATOM    296  HH  TYR A  17      -0.413  13.385   7.072  1.00  0.00           H  
ATOM    297  N   SER A  18      -6.976  17.859   2.705  1.00  0.00           N  
ATOM    298  CA  SER A  18      -7.778  19.003   2.175  1.00  0.00           C  
ATOM    299  C   SER A  18      -9.136  19.071   2.874  1.00  0.00           C  
ATOM    300  O   SER A  18      -9.631  20.135   3.188  1.00  0.00           O  
ATOM    301  CB  SER A  18      -7.987  18.825   0.670  1.00  0.00           C  
ATOM    302  OG  SER A  18      -8.915  17.773   0.441  1.00  0.00           O  
ATOM    303  H   SER A  18      -6.663  17.160   2.106  1.00  0.00           H  
ATOM    304  HA  SER A  18      -7.242  19.923   2.352  1.00  0.00           H  
ATOM    305  HB2 SER A  18      -8.374  19.737   0.247  1.00  0.00           H  
ATOM    306  HB3 SER A  18      -7.039  18.590   0.202  1.00  0.00           H  
ATOM    307  HG  SER A  18      -8.902  17.194   1.206  1.00  0.00           H  
ATOM    308  N   GLY A  19      -9.744  17.946   3.113  1.00  0.00           N  
ATOM    309  CA  GLY A  19     -11.078  17.943   3.784  1.00  0.00           C  
ATOM    310  C   GLY A  19     -10.910  18.056   5.299  1.00  0.00           C  
ATOM    311  O   GLY A  19     -11.864  18.259   6.023  1.00  0.00           O  
ATOM    312  H   GLY A  19      -9.325  17.104   2.845  1.00  0.00           H  
ATOM    313  HA2 GLY A  19     -11.661  18.780   3.429  1.00  0.00           H  
ATOM    314  HA3 GLY A  19     -11.594  17.023   3.553  1.00  0.00           H  
ATOM    315  N   ARG A  20      -9.711  17.919   5.790  1.00  0.00           N  
ATOM    316  CA  ARG A  20      -9.503  18.013   7.261  1.00  0.00           C  
ATOM    317  C   ARG A  20      -9.951  19.386   7.763  1.00  0.00           C  
ATOM    318  O   ARG A  20     -10.679  19.498   8.730  1.00  0.00           O  
ATOM    319  CB  ARG A  20      -8.023  17.812   7.579  1.00  0.00           C  
ATOM    320  CG  ARG A  20      -7.823  17.833   9.094  1.00  0.00           C  
ATOM    321  CD  ARG A  20      -6.348  17.626   9.415  1.00  0.00           C  
ATOM    322  NE  ARG A  20      -6.170  17.561  10.891  1.00  0.00           N  
ATOM    323  CZ  ARG A  20      -5.085  17.046  11.397  1.00  0.00           C  
ATOM    324  NH1 ARG A  20      -4.158  16.571  10.610  1.00  0.00           N  
ATOM    325  NH2 ARG A  20      -4.931  16.997  12.692  1.00  0.00           N  
ATOM    326  H   ARG A  20      -8.951  17.750   5.195  1.00  0.00           H  
ATOM    327  HA  ARG A  20     -10.082  17.245   7.753  1.00  0.00           H  
ATOM    328  HB2 ARG A  20      -7.695  16.862   7.183  1.00  0.00           H  
ATOM    329  HB3 ARG A  20      -7.447  18.608   7.131  1.00  0.00           H  
ATOM    330  HG2 ARG A  20      -8.144  18.785   9.491  1.00  0.00           H  
ATOM    331  HG3 ARG A  20      -8.402  17.041   9.544  1.00  0.00           H  
ATOM    332  HD2 ARG A  20      -6.010  16.702   8.964  1.00  0.00           H  
ATOM    333  HD3 ARG A  20      -5.776  18.453   9.024  1.00  0.00           H  
ATOM    334  HE  ARG A  20      -6.869  17.908  11.484  1.00  0.00           H  
ATOM    335 HH11 ARG A  20      -4.281  16.602   9.618  1.00  0.00           H  
ATOM    336 HH12 ARG A  20      -3.328  16.173  10.999  1.00  0.00           H  
ATOM    337 HH21 ARG A  20      -5.645  17.355  13.294  1.00  0.00           H  
ATOM    338 HH22 ARG A  20      -4.100  16.602  13.083  1.00  0.00           H  
ATOM    339  N   GLU A  21      -9.516  20.434   7.118  1.00  0.00           N  
ATOM    340  CA  GLU A  21      -9.910  21.802   7.565  1.00  0.00           C  
ATOM    341  C   GLU A  21     -11.253  22.167   6.934  1.00  0.00           C  
ATOM    342  O   GLU A  21     -12.271  22.190   7.596  1.00  0.00           O  
ATOM    343  CB  GLU A  21      -8.843  22.814   7.132  1.00  0.00           C  
ATOM    344  CG  GLU A  21      -9.220  24.212   7.639  1.00  0.00           C  
ATOM    345  CD  GLU A  21      -8.154  25.220   7.206  1.00  0.00           C  
ATOM    346  OE1 GLU A  21      -7.123  24.790   6.719  1.00  0.00           O  
ATOM    347  OE2 GLU A  21      -8.390  26.406   7.366  1.00  0.00           O  
ATOM    348  H   GLU A  21      -8.921  20.320   6.348  1.00  0.00           H  
ATOM    349  HA  GLU A  21     -10.004  21.819   8.642  1.00  0.00           H  
ATOM    350  HB2 GLU A  21      -7.887  22.526   7.546  1.00  0.00           H  
ATOM    351  HB3 GLU A  21      -8.779  22.830   6.055  1.00  0.00           H  
ATOM    352  HG2 GLU A  21     -10.175  24.502   7.224  1.00  0.00           H  
ATOM    353  HG3 GLU A  21      -9.284  24.200   8.717  1.00  0.00           H  
ATOM    354  N   GLY A  22     -11.272  22.453   5.661  1.00  0.00           N  
ATOM    355  CA  GLY A  22     -12.563  22.811   5.014  1.00  0.00           C  
ATOM    356  C   GLY A  22     -12.349  23.131   3.534  1.00  0.00           C  
ATOM    357  O   GLY A  22     -13.259  23.025   2.737  1.00  0.00           O  
ATOM    358  H   GLY A  22     -10.444  22.431   5.137  1.00  0.00           H  
ATOM    359  HA2 GLY A  22     -13.249  21.981   5.106  1.00  0.00           H  
ATOM    360  HA3 GLY A  22     -12.981  23.676   5.506  1.00  0.00           H  
ATOM    361  N   ASP A  23     -11.165  23.529   3.149  1.00  0.00           N  
ATOM    362  CA  ASP A  23     -10.936  23.857   1.715  1.00  0.00           C  
ATOM    363  C   ASP A  23     -10.707  22.566   0.924  1.00  0.00           C  
ATOM    364  O   ASP A  23      -9.588  22.155   0.689  1.00  0.00           O  
ATOM    365  CB  ASP A  23      -9.715  24.766   1.599  1.00  0.00           C  
ATOM    366  CG  ASP A  23     -10.054  26.143   2.173  1.00  0.00           C  
ATOM    367  OD1 ASP A  23     -11.232  26.445   2.279  1.00  0.00           O  
ATOM    368  OD2 ASP A  23      -9.132  26.869   2.505  1.00  0.00           O  
ATOM    369  H   ASP A  23     -10.431  23.619   3.799  1.00  0.00           H  
ATOM    370  HA  ASP A  23     -11.802  24.369   1.320  1.00  0.00           H  
ATOM    371  HB2 ASP A  23      -8.891  24.337   2.151  1.00  0.00           H  
ATOM    372  HB3 ASP A  23      -9.441  24.869   0.563  1.00  0.00           H  
ATOM    373  N   LYS A  24     -11.770  21.927   0.515  1.00  0.00           N  
ATOM    374  CA  LYS A  24     -11.644  20.660  -0.261  1.00  0.00           C  
ATOM    375  C   LYS A  24     -11.092  20.953  -1.660  1.00  0.00           C  
ATOM    376  O   LYS A  24     -10.304  20.199  -2.196  1.00  0.00           O  
ATOM    377  CB  LYS A  24     -13.023  20.006  -0.393  1.00  0.00           C  
ATOM    378  CG  LYS A  24     -13.472  19.472   0.970  1.00  0.00           C  
ATOM    379  CD  LYS A  24     -14.786  18.693   0.822  1.00  0.00           C  
ATOM    380  CE  LYS A  24     -15.912  19.633   0.378  1.00  0.00           C  
ATOM    381  NZ  LYS A  24     -17.228  19.008   0.689  1.00  0.00           N  
ATOM    382  H   LYS A  24     -12.659  22.283   0.722  1.00  0.00           H  
ATOM    383  HA  LYS A  24     -10.977  19.986   0.256  1.00  0.00           H  
ATOM    384  HB2 LYS A  24     -13.731  20.741  -0.745  1.00  0.00           H  
ATOM    385  HB3 LYS A  24     -12.970  19.190  -1.097  1.00  0.00           H  
ATOM    386  HG2 LYS A  24     -12.711  18.816   1.362  1.00  0.00           H  
ATOM    387  HG3 LYS A  24     -13.620  20.298   1.650  1.00  0.00           H  
ATOM    388  HD2 LYS A  24     -14.658  17.914   0.085  1.00  0.00           H  
ATOM    389  HD3 LYS A  24     -15.046  18.248   1.771  1.00  0.00           H  
ATOM    390  HE2 LYS A  24     -15.828  20.574   0.901  1.00  0.00           H  
ATOM    391  HE3 LYS A  24     -15.841  19.804  -0.686  1.00  0.00           H  
ATOM    392  HZ1 LYS A  24     -17.506  19.247   1.662  1.00  0.00           H  
ATOM    393  HZ2 LYS A  24     -17.152  17.974   0.593  1.00  0.00           H  
ATOM    394  HZ3 LYS A  24     -17.946  19.366   0.028  1.00  0.00           H  
ATOM    395  N   HIS A  25     -11.519  22.030  -2.266  1.00  0.00           N  
ATOM    396  CA  HIS A  25     -11.042  22.358  -3.645  1.00  0.00           C  
ATOM    397  C   HIS A  25      -9.757  23.188  -3.590  1.00  0.00           C  
ATOM    398  O   HIS A  25      -9.207  23.552  -4.611  1.00  0.00           O  
ATOM    399  CB  HIS A  25     -12.119  23.167  -4.369  1.00  0.00           C  
ATOM    400  CG  HIS A  25     -13.312  22.295  -4.643  1.00  0.00           C  
ATOM    401  ND1 HIS A  25     -14.292  22.062  -3.688  1.00  0.00           N  
ATOM    402  CD2 HIS A  25     -13.706  21.601  -5.762  1.00  0.00           C  
ATOM    403  CE1 HIS A  25     -15.219  21.260  -4.245  1.00  0.00           C  
ATOM    404  NE2 HIS A  25     -14.907  20.952  -5.505  1.00  0.00           N  
ATOM    405  H   HIS A  25     -12.169  22.614  -1.823  1.00  0.00           H  
ATOM    406  HA  HIS A  25     -10.855  21.444  -4.192  1.00  0.00           H  
ATOM    407  HB2 HIS A  25     -12.418  24.000  -3.750  1.00  0.00           H  
ATOM    408  HB3 HIS A  25     -11.722  23.537  -5.303  1.00  0.00           H  
ATOM    409  HD1 HIS A  25     -14.308  22.419  -2.776  1.00  0.00           H  
ATOM    410  HD2 HIS A  25     -13.165  21.566  -6.697  1.00  0.00           H  
ATOM    411  HE1 HIS A  25     -16.106  20.913  -3.736  1.00  0.00           H  
ATOM    412  HE2 HIS A  25     -15.419  20.386  -6.120  1.00  0.00           H  
ATOM    413  N   LYS A  26      -9.268  23.501  -2.419  1.00  0.00           N  
ATOM    414  CA  LYS A  26      -8.017  24.314  -2.335  1.00  0.00           C  
ATOM    415  C   LYS A  26      -7.222  23.923  -1.091  1.00  0.00           C  
ATOM    416  O   LYS A  26      -7.753  23.409  -0.128  1.00  0.00           O  
ATOM    417  CB  LYS A  26      -8.372  25.800  -2.288  1.00  0.00           C  
ATOM    418  CG  LYS A  26      -7.086  26.629  -2.220  1.00  0.00           C  
ATOM    419  CD  LYS A  26      -7.395  28.083  -2.581  1.00  0.00           C  
ATOM    420  CE  LYS A  26      -8.409  28.662  -1.590  1.00  0.00           C  
ATOM    421  NZ  LYS A  26      -8.052  28.250  -0.202  1.00  0.00           N  
ATOM    422  H   LYS A  26      -9.720  23.205  -1.601  1.00  0.00           H  
ATOM    423  HA  LYS A  26      -7.401  24.128  -3.206  1.00  0.00           H  
ATOM    424  HB2 LYS A  26      -8.927  26.064  -3.177  1.00  0.00           H  
ATOM    425  HB3 LYS A  26      -8.973  26.001  -1.416  1.00  0.00           H  
ATOM    426  HG2 LYS A  26      -6.679  26.581  -1.221  1.00  0.00           H  
ATOM    427  HG3 LYS A  26      -6.364  26.234  -2.920  1.00  0.00           H  
ATOM    428  HD2 LYS A  26      -6.485  28.661  -2.547  1.00  0.00           H  
ATOM    429  HD3 LYS A  26      -7.808  28.124  -3.578  1.00  0.00           H  
ATOM    430  HE2 LYS A  26      -8.402  29.740  -1.657  1.00  0.00           H  
ATOM    431  HE3 LYS A  26      -9.396  28.294  -1.831  1.00  0.00           H  
ATOM    432  HZ1 LYS A  26      -7.102  28.601   0.032  1.00  0.00           H  
ATOM    433  HZ2 LYS A  26      -8.066  27.212  -0.133  1.00  0.00           H  
ATOM    434  HZ3 LYS A  26      -8.741  28.651   0.466  1.00  0.00           H  
ATOM    435  N   LEU A  27      -5.937  24.149  -1.131  1.00  0.00           N  
ATOM    436  CA  LEU A  27      -5.043  23.791   0.014  1.00  0.00           C  
ATOM    437  C   LEU A  27      -4.276  25.047   0.454  1.00  0.00           C  
ATOM    438  O   LEU A  27      -3.808  25.805  -0.368  1.00  0.00           O  
ATOM    439  CB  LEU A  27      -4.064  22.717  -0.477  1.00  0.00           C  
ATOM    440  CG  LEU A  27      -3.358  22.034   0.707  1.00  0.00           C  
ATOM    441  CD1 LEU A  27      -4.286  20.988   1.355  1.00  0.00           C  
ATOM    442  CD2 LEU A  27      -2.080  21.340   0.205  1.00  0.00           C  
ATOM    443  H   LEU A  27      -5.552  24.551  -1.933  1.00  0.00           H  
ATOM    444  HA  LEU A  27      -5.624  23.414   0.840  1.00  0.00           H  
ATOM    445  HB2 LEU A  27      -4.605  21.979  -1.049  1.00  0.00           H  
ATOM    446  HB3 LEU A  27      -3.325  23.182  -1.114  1.00  0.00           H  
ATOM    447  HG  LEU A  27      -3.092  22.780   1.440  1.00  0.00           H  
ATOM    448 HD11 LEU A  27      -3.712  20.371   2.031  1.00  0.00           H  
ATOM    449 HD12 LEU A  27      -4.726  20.364   0.592  1.00  0.00           H  
ATOM    450 HD13 LEU A  27      -5.070  21.483   1.905  1.00  0.00           H  
ATOM    451 HD21 LEU A  27      -2.264  20.886  -0.756  1.00  0.00           H  
ATOM    452 HD22 LEU A  27      -1.775  20.577   0.907  1.00  0.00           H  
ATOM    453 HD23 LEU A  27      -1.294  22.069   0.105  1.00  0.00           H  
ATOM    454  N   LYS A  28      -4.161  25.289   1.741  1.00  0.00           N  
ATOM    455  CA  LYS A  28      -3.441  26.512   2.229  1.00  0.00           C  
ATOM    456  C   LYS A  28      -2.077  26.127   2.819  1.00  0.00           C  
ATOM    457  O   LYS A  28      -1.891  25.026   3.299  1.00  0.00           O  
ATOM    458  CB  LYS A  28      -4.298  27.169   3.312  1.00  0.00           C  
ATOM    459  CG  LYS A  28      -3.680  28.502   3.729  1.00  0.00           C  
ATOM    460  CD  LYS A  28      -4.553  29.149   4.806  1.00  0.00           C  
ATOM    461  CE  LYS A  28      -3.939  30.483   5.227  1.00  0.00           C  
ATOM    462  NZ  LYS A  28      -3.789  31.357   4.029  1.00  0.00           N  
ATOM    463  H   LYS A  28      -4.563  24.675   2.394  1.00  0.00           H  
ATOM    464  HA  LYS A  28      -3.297  27.211   1.417  1.00  0.00           H  
ATOM    465  HB2 LYS A  28      -5.293  27.339   2.928  1.00  0.00           H  
ATOM    466  HB3 LYS A  28      -4.352  26.517   4.171  1.00  0.00           H  
ATOM    467  HG2 LYS A  28      -2.689  28.330   4.122  1.00  0.00           H  
ATOM    468  HG3 LYS A  28      -3.621  29.157   2.873  1.00  0.00           H  
ATOM    469  HD2 LYS A  28      -5.544  29.317   4.410  1.00  0.00           H  
ATOM    470  HD3 LYS A  28      -4.613  28.495   5.663  1.00  0.00           H  
ATOM    471  HE2 LYS A  28      -4.584  30.965   5.946  1.00  0.00           H  
ATOM    472  HE3 LYS A  28      -2.970  30.310   5.671  1.00  0.00           H  
ATOM    473  HZ1 LYS A  28      -4.676  31.359   3.488  1.00  0.00           H  
ATOM    474  HZ2 LYS A  28      -3.018  30.996   3.431  1.00  0.00           H  
ATOM    475  HZ3 LYS A  28      -3.568  32.327   4.332  1.00  0.00           H  
ATOM    476  N   LYS A  29      -1.119  27.029   2.797  1.00  0.00           N  
ATOM    477  CA  LYS A  29       0.223  26.716   3.367  1.00  0.00           C  
ATOM    478  C   LYS A  29       0.034  26.063   4.731  1.00  0.00           C  
ATOM    479  O   LYS A  29       0.887  25.354   5.224  1.00  0.00           O  
ATOM    480  CB  LYS A  29       1.036  28.016   3.526  1.00  0.00           C  
ATOM    481  CG  LYS A  29       0.498  28.879   4.701  1.00  0.00           C  
ATOM    482  CD  LYS A  29       1.372  28.689   5.952  1.00  0.00           C  
ATOM    483  CE  LYS A  29       0.659  29.275   7.173  1.00  0.00           C  
ATOM    484  NZ  LYS A  29       1.639  29.449   8.283  1.00  0.00           N  
ATOM    485  H   LYS A  29      -1.283  27.911   2.410  1.00  0.00           H  
ATOM    486  HA  LYS A  29       0.747  26.043   2.708  1.00  0.00           H  
ATOM    487  HB2 LYS A  29       2.069  27.761   3.707  1.00  0.00           H  
ATOM    488  HB3 LYS A  29       0.969  28.583   2.611  1.00  0.00           H  
ATOM    489  HG2 LYS A  29       0.518  29.923   4.417  1.00  0.00           H  
ATOM    490  HG3 LYS A  29      -0.518  28.599   4.931  1.00  0.00           H  
ATOM    491  HD2 LYS A  29       1.553  27.637   6.112  1.00  0.00           H  
ATOM    492  HD3 LYS A  29       2.314  29.197   5.811  1.00  0.00           H  
ATOM    493  HE2 LYS A  29       0.234  30.234   6.916  1.00  0.00           H  
ATOM    494  HE3 LYS A  29      -0.127  28.606   7.489  1.00  0.00           H  
ATOM    495  HZ1 LYS A  29       2.408  28.758   8.179  1.00  0.00           H  
ATOM    496  HZ2 LYS A  29       1.160  29.301   9.195  1.00  0.00           H  
ATOM    497  HZ3 LYS A  29       2.034  30.410   8.250  1.00  0.00           H  
ATOM    498  N   SER A  30      -1.088  26.310   5.339  1.00  0.00           N  
ATOM    499  CA  SER A  30      -1.359  25.714   6.679  1.00  0.00           C  
ATOM    500  C   SER A  30      -1.738  24.247   6.507  1.00  0.00           C  
ATOM    501  O   SER A  30      -1.212  23.375   7.169  1.00  0.00           O  
ATOM    502  CB  SER A  30      -2.507  26.465   7.355  1.00  0.00           C  
ATOM    503  OG  SER A  30      -3.699  26.276   6.602  1.00  0.00           O  
ATOM    504  H   SER A  30      -1.757  26.885   4.902  1.00  0.00           H  
ATOM    505  HA  SER A  30      -0.470  25.783   7.288  1.00  0.00           H  
ATOM    506  HB2 SER A  30      -2.654  26.082   8.351  1.00  0.00           H  
ATOM    507  HB3 SER A  30      -2.265  27.518   7.409  1.00  0.00           H  
ATOM    508  HG  SER A  30      -4.427  26.175   7.219  1.00  0.00           H  
ATOM    509  N   GLU A  31      -2.635  23.967   5.607  1.00  0.00           N  
ATOM    510  CA  GLU A  31      -3.034  22.557   5.375  1.00  0.00           C  
ATOM    511  C   GLU A  31      -1.847  21.823   4.758  1.00  0.00           C  
ATOM    512  O   GLU A  31      -1.609  20.666   5.024  1.00  0.00           O  
ATOM    513  CB  GLU A  31      -4.223  22.508   4.417  1.00  0.00           C  
ATOM    514  CG  GLU A  31      -5.467  23.051   5.117  1.00  0.00           C  
ATOM    515  CD  GLU A  31      -6.622  23.132   4.116  1.00  0.00           C  
ATOM    516  OE1 GLU A  31      -6.686  24.113   3.394  1.00  0.00           O  
ATOM    517  OE2 GLU A  31      -7.421  22.210   4.088  1.00  0.00           O  
ATOM    518  H   GLU A  31      -3.036  24.684   5.073  1.00  0.00           H  
ATOM    519  HA  GLU A  31      -3.300  22.093   6.314  1.00  0.00           H  
ATOM    520  HB2 GLU A  31      -4.009  23.108   3.546  1.00  0.00           H  
ATOM    521  HB3 GLU A  31      -4.399  21.486   4.119  1.00  0.00           H  
ATOM    522  HG2 GLU A  31      -5.739  22.394   5.931  1.00  0.00           H  
ATOM    523  HG3 GLU A  31      -5.259  24.037   5.504  1.00  0.00           H  
ATOM    524  N   LEU A  32      -1.105  22.503   3.928  1.00  0.00           N  
ATOM    525  CA  LEU A  32       0.076  21.875   3.275  1.00  0.00           C  
ATOM    526  C   LEU A  32       1.070  21.411   4.335  1.00  0.00           C  
ATOM    527  O   LEU A  32       1.623  20.347   4.238  1.00  0.00           O  
ATOM    528  CB  LEU A  32       0.757  22.900   2.361  1.00  0.00           C  
ATOM    529  CG  LEU A  32       2.035  22.311   1.740  1.00  0.00           C  
ATOM    530  CD1 LEU A  32       1.726  20.991   1.021  1.00  0.00           C  
ATOM    531  CD2 LEU A  32       2.605  23.319   0.738  1.00  0.00           C  
ATOM    532  H   LEU A  32      -1.325  23.435   3.737  1.00  0.00           H  
ATOM    533  HA  LEU A  32      -0.252  21.029   2.690  1.00  0.00           H  
ATOM    534  HB2 LEU A  32       0.078  23.191   1.577  1.00  0.00           H  
ATOM    535  HB3 LEU A  32       1.018  23.767   2.945  1.00  0.00           H  
ATOM    536  HG  LEU A  32       2.764  22.133   2.517  1.00  0.00           H  
ATOM    537 HD11 LEU A  32       0.772  21.063   0.521  1.00  0.00           H  
ATOM    538 HD12 LEU A  32       1.693  20.188   1.743  1.00  0.00           H  
ATOM    539 HD13 LEU A  32       2.499  20.783   0.294  1.00  0.00           H  
ATOM    540 HD21 LEU A  32       3.595  23.009   0.439  1.00  0.00           H  
ATOM    541 HD22 LEU A  32       2.657  24.293   1.199  1.00  0.00           H  
ATOM    542 HD23 LEU A  32       1.964  23.365  -0.131  1.00  0.00           H  
ATOM    543  N   LYS A  33       1.321  22.213   5.331  1.00  0.00           N  
ATOM    544  CA  LYS A  33       2.303  21.810   6.382  1.00  0.00           C  
ATOM    545  C   LYS A  33       1.838  20.546   7.106  1.00  0.00           C  
ATOM    546  O   LYS A  33       2.632  19.688   7.439  1.00  0.00           O  
ATOM    547  CB  LYS A  33       2.466  22.939   7.403  1.00  0.00           C  
ATOM    548  CG  LYS A  33       3.523  22.541   8.440  1.00  0.00           C  
ATOM    549  CD  LYS A  33       3.705  23.670   9.449  1.00  0.00           C  
ATOM    550  CE  LYS A  33       4.796  23.279  10.447  1.00  0.00           C  
ATOM    551  NZ  LYS A  33       4.325  22.125  11.265  1.00  0.00           N  
ATOM    552  H   LYS A  33       0.875  23.088   5.385  1.00  0.00           H  
ATOM    553  HA  LYS A  33       3.258  21.614   5.918  1.00  0.00           H  
ATOM    554  HB2 LYS A  33       2.776  23.841   6.898  1.00  0.00           H  
ATOM    555  HB3 LYS A  33       1.524  23.111   7.902  1.00  0.00           H  
ATOM    556  HG2 LYS A  33       3.206  21.651   8.962  1.00  0.00           H  
ATOM    557  HG3 LYS A  33       4.460  22.351   7.946  1.00  0.00           H  
ATOM    558  HD2 LYS A  33       3.992  24.573   8.931  1.00  0.00           H  
ATOM    559  HD3 LYS A  33       2.777  23.831   9.977  1.00  0.00           H  
ATOM    560  HE2 LYS A  33       5.690  22.997   9.910  1.00  0.00           H  
ATOM    561  HE3 LYS A  33       5.012  24.116  11.093  1.00  0.00           H  
ATOM    562  HZ1 LYS A  33       3.347  21.891  11.002  1.00  0.00           H  
ATOM    563  HZ2 LYS A  33       4.364  22.377  12.273  1.00  0.00           H  
ATOM    564  HZ3 LYS A  33       4.936  21.303  11.088  1.00  0.00           H  
ATOM    565  N   GLU A  34       0.573  20.432   7.386  1.00  0.00           N  
ATOM    566  CA  GLU A  34       0.092  19.238   8.121  1.00  0.00           C  
ATOM    567  C   GLU A  34       0.226  18.020   7.218  1.00  0.00           C  
ATOM    568  O   GLU A  34       0.498  16.934   7.661  1.00  0.00           O  
ATOM    569  CB  GLU A  34      -1.369  19.449   8.551  1.00  0.00           C  
ATOM    570  CG  GLU A  34      -1.666  18.632   9.820  1.00  0.00           C  
ATOM    571  CD  GLU A  34      -1.144  19.382  11.050  1.00  0.00           C  
ATOM    572  OE1 GLU A  34      -0.309  20.255  10.877  1.00  0.00           O  
ATOM    573  OE2 GLU A  34      -1.588  19.070  12.142  1.00  0.00           O  
ATOM    574  H   GLU A  34      -0.055  21.131   7.123  1.00  0.00           H  
ATOM    575  HA  GLU A  34       0.715  19.097   8.995  1.00  0.00           H  
ATOM    576  HB2 GLU A  34      -1.532  20.499   8.751  1.00  0.00           H  
ATOM    577  HB3 GLU A  34      -2.030  19.134   7.760  1.00  0.00           H  
ATOM    578  HG2 GLU A  34      -2.732  18.487   9.912  1.00  0.00           H  
ATOM    579  HG3 GLU A  34      -1.177  17.673   9.757  1.00  0.00           H  
ATOM    580  N   LEU A  35       0.047  18.198   5.950  1.00  0.00           N  
ATOM    581  CA  LEU A  35       0.196  17.057   5.018  1.00  0.00           C  
ATOM    582  C   LEU A  35       1.654  16.604   5.016  1.00  0.00           C  
ATOM    583  O   LEU A  35       1.957  15.452   5.187  1.00  0.00           O  
ATOM    584  CB  LEU A  35      -0.211  17.519   3.614  1.00  0.00           C  
ATOM    585  CG  LEU A  35       0.160  16.447   2.553  1.00  0.00           C  
ATOM    586  CD1 LEU A  35      -0.935  16.372   1.482  1.00  0.00           C  
ATOM    587  CD2 LEU A  35       1.496  16.797   1.871  1.00  0.00           C  
ATOM    588  H   LEU A  35      -0.163  19.087   5.606  1.00  0.00           H  
ATOM    589  HA  LEU A  35      -0.434  16.235   5.321  1.00  0.00           H  
ATOM    590  HB2 LEU A  35      -1.281  17.688   3.606  1.00  0.00           H  
ATOM    591  HB3 LEU A  35       0.289  18.450   3.391  1.00  0.00           H  
ATOM    592  HG  LEU A  35       0.246  15.480   3.030  1.00  0.00           H  
ATOM    593 HD11 LEU A  35      -0.686  15.606   0.765  1.00  0.00           H  
ATOM    594 HD12 LEU A  35      -1.012  17.326   0.981  1.00  0.00           H  
ATOM    595 HD13 LEU A  35      -1.879  16.135   1.950  1.00  0.00           H  
ATOM    596 HD21 LEU A  35       1.479  17.826   1.540  1.00  0.00           H  
ATOM    597 HD22 LEU A  35       1.642  16.153   1.019  1.00  0.00           H  
ATOM    598 HD23 LEU A  35       2.310  16.657   2.565  1.00  0.00           H  
ATOM    599  N   ILE A  36       2.557  17.513   4.811  1.00  0.00           N  
ATOM    600  CA  ILE A  36       4.002  17.151   4.763  1.00  0.00           C  
ATOM    601  C   ILE A  36       4.528  16.752   6.143  1.00  0.00           C  
ATOM    602  O   ILE A  36       5.291  15.816   6.279  1.00  0.00           O  
ATOM    603  CB  ILE A  36       4.788  18.364   4.263  1.00  0.00           C  
ATOM    604  CG1 ILE A  36       4.335  18.721   2.843  1.00  0.00           C  
ATOM    605  CG2 ILE A  36       6.281  18.039   4.257  1.00  0.00           C  
ATOM    606  CD1 ILE A  36       4.932  20.071   2.436  1.00  0.00           C  
ATOM    607  H   ILE A  36       2.285  18.437   4.674  1.00  0.00           H  
ATOM    608  HA  ILE A  36       4.142  16.332   4.075  1.00  0.00           H  
ATOM    609  HB  ILE A  36       4.605  19.200   4.922  1.00  0.00           H  
ATOM    610 HG12 ILE A  36       4.671  17.958   2.156  1.00  0.00           H  
ATOM    611 HG13 ILE A  36       3.258  18.784   2.813  1.00  0.00           H  
ATOM    612 HG21 ILE A  36       6.810  18.776   3.670  1.00  0.00           H  
ATOM    613 HG22 ILE A  36       6.435  17.063   3.830  1.00  0.00           H  
ATOM    614 HG23 ILE A  36       6.652  18.051   5.268  1.00  0.00           H  
ATOM    615 HD11 ILE A  36       6.004  19.977   2.341  1.00  0.00           H  
ATOM    616 HD12 ILE A  36       4.702  20.809   3.189  1.00  0.00           H  
ATOM    617 HD13 ILE A  36       4.513  20.380   1.489  1.00  0.00           H  
ATOM    618  N   ASN A  37       4.162  17.473   7.160  1.00  0.00           N  
ATOM    619  CA  ASN A  37       4.677  17.160   8.524  1.00  0.00           C  
ATOM    620  C   ASN A  37       4.095  15.857   9.076  1.00  0.00           C  
ATOM    621  O   ASN A  37       4.770  15.105   9.752  1.00  0.00           O  
ATOM    622  CB  ASN A  37       4.314  18.306   9.469  1.00  0.00           C  
ATOM    623  CG  ASN A  37       5.040  18.119  10.802  1.00  0.00           C  
ATOM    624  OD1 ASN A  37       4.510  17.522  11.717  1.00  0.00           O  
ATOM    625  ND2 ASN A  37       6.240  18.609  10.951  1.00  0.00           N  
ATOM    626  H   ASN A  37       3.565  18.245   7.027  1.00  0.00           H  
ATOM    627  HA  ASN A  37       5.746  17.069   8.478  1.00  0.00           H  
ATOM    628  HB2 ASN A  37       4.611  19.246   9.025  1.00  0.00           H  
ATOM    629  HB3 ASN A  37       3.248  18.309   9.639  1.00  0.00           H  
ATOM    630 HD21 ASN A  37       6.667  19.092  10.213  1.00  0.00           H  
ATOM    631 HD22 ASN A  37       6.714  18.495  11.801  1.00  0.00           H  
ATOM    632  N   ASN A  38       2.838  15.617   8.850  1.00  0.00           N  
ATOM    633  CA  ASN A  38       2.183  14.393   9.424  1.00  0.00           C  
ATOM    634  C   ASN A  38       2.097  13.248   8.415  1.00  0.00           C  
ATOM    635  O   ASN A  38       2.289  12.100   8.767  1.00  0.00           O  
ATOM    636  CB  ASN A  38       0.771  14.759   9.881  1.00  0.00           C  
ATOM    637  CG  ASN A  38       0.859  15.881  10.911  1.00  0.00           C  
ATOM    638  OD1 ASN A  38      -0.135  16.272  11.491  1.00  0.00           O  
ATOM    639  ND2 ASN A  38       2.019  16.424  11.156  1.00  0.00           N  
ATOM    640  H   ASN A  38       2.317  16.258   8.333  1.00  0.00           H  
ATOM    641  HA  ASN A  38       2.742  14.055  10.285  1.00  0.00           H  
ATOM    642  HB2 ASN A  38       0.192  15.089   9.035  1.00  0.00           H  
ATOM    643  HB3 ASN A  38       0.300  13.897  10.328  1.00  0.00           H  
ATOM    644 HD21 ASN A  38       2.816  16.109  10.678  1.00  0.00           H  
ATOM    645 HD22 ASN A  38       2.094  17.143  11.817  1.00  0.00           H  
ATOM    646  N   GLU A  39       1.801  13.520   7.177  1.00  0.00           N  
ATOM    647  CA  GLU A  39       1.703  12.392   6.208  1.00  0.00           C  
ATOM    648  C   GLU A  39       3.101  11.845   5.972  1.00  0.00           C  
ATOM    649  O   GLU A  39       3.288  10.665   5.748  1.00  0.00           O  
ATOM    650  CB  GLU A  39       1.111  12.853   4.868  1.00  0.00           C  
ATOM    651  CG  GLU A  39       0.773  11.628   4.021  1.00  0.00           C  
ATOM    652  CD  GLU A  39       0.208  12.088   2.678  1.00  0.00           C  
ATOM    653  OE1 GLU A  39      -0.209  13.230   2.594  1.00  0.00           O  
ATOM    654  OE2 GLU A  39       0.197  11.292   1.759  1.00  0.00           O  
ATOM    655  H   GLU A  39       1.645  14.445   6.891  1.00  0.00           H  
ATOM    656  HA  GLU A  39       1.082  11.615   6.629  1.00  0.00           H  
ATOM    657  HB2 GLU A  39       0.212  13.437   5.037  1.00  0.00           H  
ATOM    658  HB3 GLU A  39       1.836  13.443   4.337  1.00  0.00           H  
ATOM    659  HG2 GLU A  39       1.666  11.041   3.859  1.00  0.00           H  
ATOM    660  HG3 GLU A  39       0.035  11.029   4.533  1.00  0.00           H  
ATOM    661  N   LEU A  40       4.087  12.711   5.999  1.00  0.00           N  
ATOM    662  CA  LEU A  40       5.498  12.280   5.747  1.00  0.00           C  
ATOM    663  C   LEU A  40       6.369  12.593   6.971  1.00  0.00           C  
ATOM    664  O   LEU A  40       7.491  13.042   6.843  1.00  0.00           O  
ATOM    665  CB  LEU A  40       6.048  13.031   4.512  1.00  0.00           C  
ATOM    666  CG  LEU A  40       4.926  13.348   3.505  1.00  0.00           C  
ATOM    667  CD1 LEU A  40       5.501  14.192   2.364  1.00  0.00           C  
ATOM    668  CD2 LEU A  40       4.352  12.054   2.917  1.00  0.00           C  
ATOM    669  H   LEU A  40       3.893  13.659   6.170  1.00  0.00           H  
ATOM    670  HA  LEU A  40       5.533  11.218   5.564  1.00  0.00           H  
ATOM    671  HB2 LEU A  40       6.509  13.958   4.823  1.00  0.00           H  
ATOM    672  HB3 LEU A  40       6.785  12.415   4.029  1.00  0.00           H  
ATOM    673  HG  LEU A  40       4.142  13.908   3.993  1.00  0.00           H  
ATOM    674 HD11 LEU A  40       6.206  13.600   1.799  1.00  0.00           H  
ATOM    675 HD12 LEU A  40       6.001  15.054   2.770  1.00  0.00           H  
ATOM    676 HD13 LEU A  40       4.700  14.512   1.715  1.00  0.00           H  
ATOM    677 HD21 LEU A  40       3.409  12.267   2.439  1.00  0.00           H  
ATOM    678 HD22 LEU A  40       4.200  11.332   3.697  1.00  0.00           H  
ATOM    679 HD23 LEU A  40       5.041  11.655   2.189  1.00  0.00           H  
ATOM    680  N   SER A  41       5.867  12.368   8.153  1.00  0.00           N  
ATOM    681  CA  SER A  41       6.678  12.664   9.369  1.00  0.00           C  
ATOM    682  C   SER A  41       7.964  11.828   9.369  1.00  0.00           C  
ATOM    683  O   SER A  41       9.048  12.348   9.547  1.00  0.00           O  
ATOM    684  CB  SER A  41       5.864  12.318  10.615  1.00  0.00           C  
ATOM    685  OG  SER A  41       6.569  12.751  11.770  1.00  0.00           O  
ATOM    686  H   SER A  41       4.960  12.010   8.242  1.00  0.00           H  
ATOM    687  HA  SER A  41       6.931  13.713   9.387  1.00  0.00           H  
ATOM    688  HB2 SER A  41       4.909  12.814  10.573  1.00  0.00           H  
ATOM    689  HB3 SER A  41       5.710  11.247  10.655  1.00  0.00           H  
ATOM    690  HG  SER A  41       6.837  11.972  12.264  1.00  0.00           H  
ATOM    691  N   HIS A  42       7.850  10.534   9.183  1.00  0.00           N  
ATOM    692  CA  HIS A  42       9.061   9.647   9.186  1.00  0.00           C  
ATOM    693  C   HIS A  42       9.363   9.152   7.769  1.00  0.00           C  
ATOM    694  O   HIS A  42      10.473   8.767   7.462  1.00  0.00           O  
ATOM    695  CB  HIS A  42       8.787   8.441  10.088  1.00  0.00           C  
ATOM    696  CG  HIS A  42       9.996   7.547  10.119  1.00  0.00           C  
ATOM    697  ND1 HIS A  42      10.052   6.353   9.413  1.00  0.00           N  
ATOM    698  CD2 HIS A  42      11.200   7.656  10.770  1.00  0.00           C  
ATOM    699  CE1 HIS A  42      11.254   5.796   9.653  1.00  0.00           C  
ATOM    700  NE2 HIS A  42      11.989   6.550  10.473  1.00  0.00           N  
ATOM    701  H   HIS A  42       6.962  10.140   9.053  1.00  0.00           H  
ATOM    702  HA  HIS A  42       9.918  10.185   9.566  1.00  0.00           H  
ATOM    703  HB2 HIS A  42       8.566   8.782  11.089  1.00  0.00           H  
ATOM    704  HB3 HIS A  42       7.943   7.889   9.703  1.00  0.00           H  
ATOM    705  HD1 HIS A  42       9.346   5.983   8.843  1.00  0.00           H  
ATOM    706  HD2 HIS A  42      11.490   8.474  11.412  1.00  0.00           H  
ATOM    707  HE1 HIS A  42      11.584   4.858   9.232  1.00  0.00           H  
ATOM    708  HE2 HIS A  42      12.893   6.362  10.801  1.00  0.00           H  
ATOM    709  N   PHE A  43       8.386   9.140   6.906  1.00  0.00           N  
ATOM    710  CA  PHE A  43       8.628   8.648   5.519  1.00  0.00           C  
ATOM    711  C   PHE A  43       9.513   9.634   4.744  1.00  0.00           C  
ATOM    712  O   PHE A  43      10.252   9.244   3.862  1.00  0.00           O  
ATOM    713  CB  PHE A  43       7.283   8.451   4.804  1.00  0.00           C  
ATOM    714  CG  PHE A  43       7.480   8.218   3.313  1.00  0.00           C  
ATOM    715  CD1 PHE A  43       8.465   7.332   2.841  1.00  0.00           C  
ATOM    716  CD2 PHE A  43       6.663   8.896   2.396  1.00  0.00           C  
ATOM    717  CE1 PHE A  43       8.628   7.135   1.465  1.00  0.00           C  
ATOM    718  CE2 PHE A  43       6.828   8.694   1.022  1.00  0.00           C  
ATOM    719  CZ  PHE A  43       7.811   7.815   0.556  1.00  0.00           C  
ATOM    720  H   PHE A  43       7.492   9.442   7.171  1.00  0.00           H  
ATOM    721  HA  PHE A  43       9.135   7.700   5.585  1.00  0.00           H  
ATOM    722  HB2 PHE A  43       6.778   7.601   5.233  1.00  0.00           H  
ATOM    723  HB3 PHE A  43       6.677   9.328   4.951  1.00  0.00           H  
ATOM    724  HD1 PHE A  43       9.098   6.801   3.531  1.00  0.00           H  
ATOM    725  HD2 PHE A  43       5.902   9.571   2.752  1.00  0.00           H  
ATOM    726  HE1 PHE A  43       9.385   6.455   1.105  1.00  0.00           H  
ATOM    727  HE2 PHE A  43       6.198   9.219   0.320  1.00  0.00           H  
ATOM    728  HZ  PHE A  43       7.939   7.660  -0.506  1.00  0.00           H  
ATOM    729  N   LEU A  44       9.445  10.907   5.059  1.00  0.00           N  
ATOM    730  CA  LEU A  44      10.284  11.916   4.332  1.00  0.00           C  
ATOM    731  C   LEU A  44      10.896  12.886   5.345  1.00  0.00           C  
ATOM    732  O   LEU A  44      11.258  12.506   6.440  1.00  0.00           O  
ATOM    733  CB  LEU A  44       9.407  12.688   3.335  1.00  0.00           C  
ATOM    734  CG  LEU A  44      10.279  13.340   2.236  1.00  0.00           C  
ATOM    735  CD1 LEU A  44      10.474  12.365   1.069  1.00  0.00           C  
ATOM    736  CD2 LEU A  44       9.591  14.610   1.715  1.00  0.00           C  
ATOM    737  H   LEU A  44       8.842  11.203   5.773  1.00  0.00           H  
ATOM    738  HA  LEU A  44      11.082  11.419   3.798  1.00  0.00           H  
ATOM    739  HB2 LEU A  44       8.707  12.001   2.878  1.00  0.00           H  
ATOM    740  HB3 LEU A  44       8.859  13.456   3.866  1.00  0.00           H  
ATOM    741  HG  LEU A  44      11.248  13.598   2.642  1.00  0.00           H  
ATOM    742 HD11 LEU A  44      11.000  11.488   1.416  1.00  0.00           H  
ATOM    743 HD12 LEU A  44      11.049  12.845   0.291  1.00  0.00           H  
ATOM    744 HD13 LEU A  44       9.509  12.074   0.677  1.00  0.00           H  
ATOM    745 HD21 LEU A  44      10.135  14.990   0.862  1.00  0.00           H  
ATOM    746 HD22 LEU A  44       9.578  15.358   2.495  1.00  0.00           H  
ATOM    747 HD23 LEU A  44       8.578  14.377   1.422  1.00  0.00           H  
ATOM    748  N   GLU A  45      11.030  14.135   4.983  1.00  0.00           N  
ATOM    749  CA  GLU A  45      11.636  15.127   5.917  1.00  0.00           C  
ATOM    750  C   GLU A  45      10.538  15.865   6.692  1.00  0.00           C  
ATOM    751  O   GLU A  45       9.823  16.683   6.148  1.00  0.00           O  
ATOM    752  CB  GLU A  45      12.452  16.132   5.096  1.00  0.00           C  
ATOM    753  CG  GLU A  45      13.097  17.172   6.017  1.00  0.00           C  
ATOM    754  CD  GLU A  45      13.904  18.162   5.175  1.00  0.00           C  
ATOM    755  OE1 GLU A  45      14.080  17.900   3.996  1.00  0.00           O  
ATOM    756  OE2 GLU A  45      14.323  19.170   5.720  1.00  0.00           O  
ATOM    757  H   GLU A  45      10.740  14.419   4.093  1.00  0.00           H  
ATOM    758  HA  GLU A  45      12.291  14.623   6.615  1.00  0.00           H  
ATOM    759  HB2 GLU A  45      13.225  15.606   4.554  1.00  0.00           H  
ATOM    760  HB3 GLU A  45      11.802  16.633   4.394  1.00  0.00           H  
ATOM    761  HG2 GLU A  45      12.330  17.706   6.558  1.00  0.00           H  
ATOM    762  HG3 GLU A  45      13.754  16.677   6.715  1.00  0.00           H  
ATOM    763  N   GLU A  46      10.421  15.603   7.965  1.00  0.00           N  
ATOM    764  CA  GLU A  46       9.394  16.312   8.782  1.00  0.00           C  
ATOM    765  C   GLU A  46       9.785  17.791   8.868  1.00  0.00           C  
ATOM    766  O   GLU A  46      10.950  18.130   8.872  1.00  0.00           O  
ATOM    767  CB  GLU A  46       9.351  15.716  10.194  1.00  0.00           C  
ATOM    768  CG  GLU A  46       8.263  16.412  11.021  1.00  0.00           C  
ATOM    769  CD  GLU A  46       8.242  15.823  12.433  1.00  0.00           C  
ATOM    770  OE1 GLU A  46       9.028  14.926  12.692  1.00  0.00           O  
ATOM    771  OE2 GLU A  46       7.443  16.281  13.233  1.00  0.00           O  
ATOM    772  H   GLU A  46      11.019  14.952   8.386  1.00  0.00           H  
ATOM    773  HA  GLU A  46       8.425  16.218   8.314  1.00  0.00           H  
ATOM    774  HB2 GLU A  46       9.131  14.660  10.129  1.00  0.00           H  
ATOM    775  HB3 GLU A  46      10.308  15.855  10.672  1.00  0.00           H  
ATOM    776  HG2 GLU A  46       8.468  17.471  11.076  1.00  0.00           H  
ATOM    777  HG3 GLU A  46       7.301  16.255  10.556  1.00  0.00           H  
ATOM    778  N   ILE A  47       8.826  18.676   8.929  1.00  0.00           N  
ATOM    779  CA  ILE A  47       9.147  20.135   9.009  1.00  0.00           C  
ATOM    780  C   ILE A  47       9.147  20.585  10.467  1.00  0.00           C  
ATOM    781  O   ILE A  47       8.352  20.132  11.267  1.00  0.00           O  
ATOM    782  CB  ILE A  47       8.101  20.929   8.235  1.00  0.00           C  
ATOM    783  CG1 ILE A  47       7.836  20.199   6.912  1.00  0.00           C  
ATOM    784  CG2 ILE A  47       8.608  22.377   7.974  1.00  0.00           C  
ATOM    785  CD1 ILE A  47       6.944  21.063   6.032  1.00  0.00           C  
ATOM    786  H   ILE A  47       7.893  18.384   8.920  1.00  0.00           H  
ATOM    787  HA  ILE A  47      10.123  20.319   8.578  1.00  0.00           H  
ATOM    788  HB  ILE A  47       7.184  20.965   8.811  1.00  0.00           H  
ATOM    789 HG12 ILE A  47       8.773  20.010   6.407  1.00  0.00           H  
ATOM    790 HG13 ILE A  47       7.340  19.263   7.115  1.00  0.00           H  
ATOM    791 HG21 ILE A  47       7.820  23.084   8.195  1.00  0.00           H  
ATOM    792 HG22 ILE A  47       8.900  22.488   6.939  1.00  0.00           H  
ATOM    793 HG23 ILE A  47       9.463  22.593   8.606  1.00  0.00           H  
ATOM    794 HD11 ILE A  47       7.515  21.901   5.660  1.00  0.00           H  
ATOM    795 HD12 ILE A  47       6.114  21.420   6.617  1.00  0.00           H  
ATOM    796 HD13 ILE A  47       6.577  20.480   5.206  1.00  0.00           H  
ATOM    797  N   LYS A  48      10.050  21.463  10.817  1.00  0.00           N  
ATOM    798  CA  LYS A  48      10.142  21.951  12.226  1.00  0.00           C  
ATOM    799  C   LYS A  48       9.800  23.445  12.291  1.00  0.00           C  
ATOM    800  O   LYS A  48       9.487  23.967  13.343  1.00  0.00           O  
ATOM    801  CB  LYS A  48      11.578  21.716  12.717  1.00  0.00           C  
ATOM    802  CG  LYS A  48      12.098  20.360  12.172  1.00  0.00           C  
ATOM    803  CD  LYS A  48      12.907  20.570  10.883  1.00  0.00           C  
ATOM    804  CE  LYS A  48      13.505  19.236  10.431  1.00  0.00           C  
ATOM    805  NZ  LYS A  48      14.508  18.774  11.430  1.00  0.00           N  
ATOM    806  H   LYS A  48      10.682  21.799  10.148  1.00  0.00           H  
ATOM    807  HA  LYS A  48       9.458  21.403  12.859  1.00  0.00           H  
ATOM    808  HB2 LYS A  48      12.216  22.522  12.376  1.00  0.00           H  
ATOM    809  HB3 LYS A  48      11.583  21.692  13.798  1.00  0.00           H  
ATOM    810  HG2 LYS A  48      12.731  19.892  12.912  1.00  0.00           H  
ATOM    811  HG3 LYS A  48      11.262  19.706  11.958  1.00  0.00           H  
ATOM    812  HD2 LYS A  48      12.260  20.952  10.107  1.00  0.00           H  
ATOM    813  HD3 LYS A  48      13.704  21.274  11.068  1.00  0.00           H  
ATOM    814  HE2 LYS A  48      12.719  18.501  10.344  1.00  0.00           H  
ATOM    815  HE3 LYS A  48      13.984  19.365   9.471  1.00  0.00           H  
ATOM    816  HZ1 LYS A  48      15.465  18.990  11.088  1.00  0.00           H  
ATOM    817  HZ2 LYS A  48      14.412  17.747  11.567  1.00  0.00           H  
ATOM    818  HZ3 LYS A  48      14.348  19.261  12.334  1.00  0.00           H  
ATOM    819  N   GLU A  49       9.865  24.140  11.177  1.00  0.00           N  
ATOM    820  CA  GLU A  49       9.553  25.607  11.169  1.00  0.00           C  
ATOM    821  C   GLU A  49       8.557  25.941  10.060  1.00  0.00           C  
ATOM    822  O   GLU A  49       8.542  25.335   9.007  1.00  0.00           O  
ATOM    823  CB  GLU A  49      10.842  26.397  10.944  1.00  0.00           C  
ATOM    824  CG  GLU A  49      11.704  26.310  12.198  1.00  0.00           C  
ATOM    825  CD  GLU A  49      13.098  26.876  11.919  1.00  0.00           C  
ATOM    826  OE1 GLU A  49      13.343  27.265  10.791  1.00  0.00           O  
ATOM    827  OE2 GLU A  49      13.900  26.900  12.838  1.00  0.00           O  
ATOM    828  H   GLU A  49      10.126  23.697  10.343  1.00  0.00           H  
ATOM    829  HA  GLU A  49       9.125  25.899  12.118  1.00  0.00           H  
ATOM    830  HB2 GLU A  49      11.380  25.983  10.103  1.00  0.00           H  
ATOM    831  HB3 GLU A  49      10.601  27.430  10.748  1.00  0.00           H  
ATOM    832  HG2 GLU A  49      11.235  26.882  12.984  1.00  0.00           H  
ATOM    833  HG3 GLU A  49      11.790  25.279  12.502  1.00  0.00           H  
ATOM    834  N   GLN A  50       7.736  26.925  10.295  1.00  0.00           N  
ATOM    835  CA  GLN A  50       6.739  27.346   9.274  1.00  0.00           C  
ATOM    836  C   GLN A  50       7.476  28.001   8.112  1.00  0.00           C  
ATOM    837  O   GLN A  50       6.985  28.053   7.007  1.00  0.00           O  
ATOM    838  CB  GLN A  50       5.796  28.385   9.891  1.00  0.00           C  
ATOM    839  CG  GLN A  50       4.889  27.730  10.935  1.00  0.00           C  
ATOM    840  CD  GLN A  50       3.875  26.809  10.253  1.00  0.00           C  
ATOM    841  OE1 GLN A  50       3.341  25.916  10.879  1.00  0.00           O  
ATOM    842  NE2 GLN A  50       3.584  26.982   8.991  1.00  0.00           N  
ATOM    843  H   GLN A  50       7.784  27.402  11.150  1.00  0.00           H  
ATOM    844  HA  GLN A  50       6.174  26.493   8.918  1.00  0.00           H  
ATOM    845  HB2 GLN A  50       6.384  29.158  10.366  1.00  0.00           H  
ATOM    846  HB3 GLN A  50       5.191  28.827   9.116  1.00  0.00           H  
ATOM    847  HG2 GLN A  50       5.492  27.153  11.620  1.00  0.00           H  
ATOM    848  HG3 GLN A  50       4.362  28.498  11.482  1.00  0.00           H  
ATOM    849 HE21 GLN A  50       4.012  27.698   8.481  1.00  0.00           H  
ATOM    850 HE22 GLN A  50       2.935  26.392   8.554  1.00  0.00           H  
ATOM    851  N   GLU A  51       8.641  28.531   8.367  1.00  0.00           N  
ATOM    852  CA  GLU A  51       9.408  29.219   7.285  1.00  0.00           C  
ATOM    853  C   GLU A  51       9.733  28.260   6.143  1.00  0.00           C  
ATOM    854  O   GLU A  51       9.684  28.627   4.991  1.00  0.00           O  
ATOM    855  CB  GLU A  51      10.708  29.782   7.867  1.00  0.00           C  
ATOM    856  CG  GLU A  51      11.706  28.642   8.107  1.00  0.00           C  
ATOM    857  CD  GLU A  51      12.813  29.121   9.049  1.00  0.00           C  
ATOM    858  OE1 GLU A  51      12.483  29.619  10.113  1.00  0.00           O  
ATOM    859  OE2 GLU A  51      13.971  28.979   8.692  1.00  0.00           O  
ATOM    860  H   GLU A  51       9.010  28.490   9.281  1.00  0.00           H  
ATOM    861  HA  GLU A  51       8.815  30.030   6.893  1.00  0.00           H  
ATOM    862  HB2 GLU A  51      11.133  30.492   7.173  1.00  0.00           H  
ATOM    863  HB3 GLU A  51      10.496  30.276   8.803  1.00  0.00           H  
ATOM    864  HG2 GLU A  51      11.192  27.797   8.543  1.00  0.00           H  
ATOM    865  HG3 GLU A  51      12.143  28.345   7.165  1.00  0.00           H  
ATOM    866  N   VAL A  52      10.084  27.047   6.445  1.00  0.00           N  
ATOM    867  CA  VAL A  52      10.424  26.096   5.359  1.00  0.00           C  
ATOM    868  C   VAL A  52       9.220  25.922   4.465  1.00  0.00           C  
ATOM    869  O   VAL A  52       9.328  25.840   3.263  1.00  0.00           O  
ATOM    870  CB  VAL A  52      10.819  24.755   5.974  1.00  0.00           C  
ATOM    871  CG1 VAL A  52      10.966  23.700   4.877  1.00  0.00           C  
ATOM    872  CG2 VAL A  52      12.137  24.908   6.730  1.00  0.00           C  
ATOM    873  H   VAL A  52      10.128  26.758   7.384  1.00  0.00           H  
ATOM    874  HA  VAL A  52      11.229  26.490   4.770  1.00  0.00           H  
ATOM    875  HB  VAL A  52      10.049  24.448   6.662  1.00  0.00           H  
ATOM    876 HG11 VAL A  52       9.987  23.394   4.539  1.00  0.00           H  
ATOM    877 HG12 VAL A  52      11.498  22.844   5.266  1.00  0.00           H  
ATOM    878 HG13 VAL A  52      11.515  24.120   4.051  1.00  0.00           H  
ATOM    879 HG21 VAL A  52      12.834  25.470   6.130  1.00  0.00           H  
ATOM    880 HG22 VAL A  52      12.546  23.931   6.941  1.00  0.00           H  
ATOM    881 HG23 VAL A  52      11.956  25.430   7.659  1.00  0.00           H  
ATOM    882  N   VAL A  53       8.079  25.856   5.051  1.00  0.00           N  
ATOM    883  CA  VAL A  53       6.849  25.681   4.259  1.00  0.00           C  
ATOM    884  C   VAL A  53       6.621  26.909   3.398  1.00  0.00           C
[truncated: 11,587,456 more chars]
