# Supplementary material for: Network pharmacology and experiments verify the effect of triptolide on extraocular muscle fibrosis
Source: PLoS One. 2025 Nov 10;20(11):e0336487. doi: 10.1371/journal.pone.0336487 (PMC12599947; doi:10.1371/journal.pone.0336487)
Supplement: S2 File — (ZIP) [file pone.0336487.s002.zip › S2_raw data/vina new/target/VEFGA.pdb]

HEADER    PROTEIN BINDING                         16-APR-18   6D3O              
TITLE     CRYSTAL STRUCTURE OF VASCULAR ENDOTHELIAL GROWTH FACTOR (VEGF8-109)   
TITLE    2 WITH HH4, AN ALPHA/BETA-PEPTIDE WITH IRREGULAR SECONDARY STRUCTURE   
COMPND    MOL_ID: 1;                                                            
COMPND   2 MOLECULE: VASCULAR ENDOTHELIAL GROWTH FACTOR A;                      
COMPND   3 CHAIN: A;                                                            
COMPND   4 FRAGMENT: RESIDUES 34-135;                                           
COMPND   5 SYNONYM: VEGF-A,VASCULAR PERMEABILITY FACTOR,VPF;                    
COMPND   6 ENGINEERED: YES;                                                     
COMPND   7 MOL_ID: 2;                                                           
COMPND   8 MOLECULE: VASCULAR ENDOTHELIAL GROWTH FACTOR A;                      
COMPND   9 CHAIN: B;                                                            
COMPND  10 FRAGMENT: RESIDUES 34-135;                                           
COMPND  11 SYNONYM: VEGF-A,VASCULAR PERMEABILITY FACTOR,VPF;                    
COMPND  12 ENGINEERED: YES;                                                     
COMPND  13 MOL_ID: 3;                                                           
COMPND  14 MOLECULE: HH4 ALPHA/BETA-PEPTIDE;                                    
COMPND  15 CHAIN: C, D;                                                         
COMPND  16 ENGINEERED: YES                                                      
SOURCE    MOL_ID: 1;                                                            
SOURCE   2 ORGANISM_SCIENTIFIC: HOMO SAPIENS;                                   
SOURCE   3 ORGANISM_COMMON: HUMAN;                                              
SOURCE   4 ORGANISM_TAXID: 9606;                                                
SOURCE   5 GENE: VEGFA, VEGF;                                                   
SOURCE   6 EXPRESSION_SYSTEM: ESCHERICHIA COLI BL21(DE3);                       
SOURCE   7 EXPRESSION_SYSTEM_TAXID: 469008;                                     
SOURCE   8 EXPRESSION_SYSTEM_STRAIN: BL21(DE3);                                 
SOURCE   9 MOL_ID: 2;                                                           
SOURCE  10 ORGANISM_SCIENTIFIC: HOMO SAPIENS;                                   
SOURCE  11 ORGANISM_COMMON: HUMAN;                                              
SOURCE  12 ORGANISM_TAXID: 9606;                                                
SOURCE  13 GENE: VEGFA, VEGF;                                                   
SOURCE  14 EXPRESSION_SYSTEM: ESCHERICHIA COLI BL21(DE3);                       
SOURCE  15 EXPRESSION_SYSTEM_TAXID: 469008;                                     
SOURCE  16 EXPRESSION_SYSTEM_STRAIN: BL21(DE3);                                 
SOURCE  17 MOL_ID: 3;                                                           
SOURCE  18 SYNTHETIC: YES;                                                      
SOURCE  19 ORGANISM_SCIENTIFIC: SYNTHETIC CONSTRUCT;                            
SOURCE  20 ORGANISM_TAXID: 32630                                                
KEYWDS    ALPHA/BETA-PEPTIDE, VEGF, PROTEIN BINDING                             
EXPDTA    X-RAY DIFFRACTION                                                     
AUTHOR    N.C.THOMAS,K.T.FOREST,S.H.GELLMAN                                     
REVDAT   7   25-OCT-23 6D3O    1       REMARK                                   
REVDAT   6   22-FEB-23 6D3O    1       COMPND SOURCE REMARK HELIX               
REVDAT   6 2                   1       LINK   ATOM                              
REVDAT   5   24-FEB-21 6D3O    1       COMPND SOURCE REMARK DBREF               
REVDAT   5 2                   1       SEQADV SEQRES HET    HETNAM              
REVDAT   5 3                   1       HETSYN FORMUL HELIX  SHEET               
REVDAT   5 4                   1       SSBOND LINK   ATOM                       
REVDAT   4   10-JUN-20 6D3O    1       AUTHOR JRNL                              
REVDAT   3   01-JAN-20 6D3O    1       REMARK                                   
REVDAT   2   14-AUG-19 6D3O    1       JRNL   SEQRES                            
REVDAT   1   24-APR-19 6D3O    0                                                
JRNL        AUTH   N.C.THOMAS,H.S.LONDON,K.T.FOREST,S.H.GELLMAN                 
JRNL        TITL   HIGH-RESOLUTION STRUCTURES FOR A COMPLEX BETWEEN A           
JRNL        TITL 2 NON-HELICAL FOLDAMER AND VEGF                                
JRNL        REF    TO BE PUBLISHED                                              
JRNL        REFN                                                                
REMARK   2                                                                      
REMARK   2 RESOLUTION.    3.10 ANGSTROMS.                                       
REMARK   3                                                                      
REMARK   3 REFINEMENT.                                                          
REMARK   3   PROGRAM     : REFMAC 5.8.0267                                      
REMARK   3   AUTHORS     : MURSHUDOV,SKUBAK,LEBEDEV,PANNU,STEINER,              
REMARK   3               : NICHOLLS,WINN,LONG,VAGIN                             
REMARK   3                                                                      
REMARK   3    REFINEMENT TARGET : MAXIMUM LIKELIHOOD                            
REMARK   3                                                                      
REMARK   3  DATA USED IN REFINEMENT.                                            
REMARK   3   RESOLUTION RANGE HIGH (ANGSTROMS) : 3.10                           
REMARK   3   RESOLUTION RANGE LOW  (ANGSTROMS) : 33.29                          
REMARK   3   DATA CUTOFF            (SIGMA(F)) : 0.000                          
REMARK   3   COMPLETENESS FOR RANGE        (%) : 99.9                           
REMARK   3   NUMBER OF REFLECTIONS             : 6255                           
REMARK   3                                                                      
REMARK   3  FIT TO DATA USED IN REFINEMENT.                                     
REMARK   3   CROSS-VALIDATION METHOD          : THROUGHOUT                      
REMARK   3   FREE R VALUE TEST SET SELECTION  : RANDOM                          
REMARK   3   R VALUE     (WORKING + TEST SET) : 0.219                           
REMARK   3   R VALUE            (WORKING SET) : 0.217                           
REMARK   3   FREE R VALUE                     : 0.279                           
REMARK   3   FREE R VALUE TEST SET SIZE   (%) : 4.300                           
REMARK   3   FREE R VALUE TEST SET COUNT      : 279                             
REMARK   3                                                                      
REMARK   3  FIT IN THE HIGHEST RESOLUTION BIN.                                  
REMARK   3   TOTAL NUMBER OF BINS USED           : 20                           
REMARK   3   BIN RESOLUTION RANGE HIGH       (A) : 3.10                         
REMARK   3   BIN RESOLUTION RANGE LOW        (A) : 3.18                         
REMARK   3   REFLECTION IN BIN     (WORKING SET) : 462                          
REMARK   3   BIN COMPLETENESS (WORKING+TEST) (%) : 100.0                        
REMARK   3   BIN R VALUE           (WORKING SET) : 0.3050                       
REMARK   3   BIN FREE R VALUE SET COUNT          : 15                           
REMARK   3   BIN FREE R VALUE                    : 0.3030                       
REMARK   3                                                                      
REMARK   3  NUMBER OF NON-HYDROGEN ATOMS USED IN REFINEMENT.                    
REMARK   3   PROTEIN ATOMS            : 1720                                    
REMARK   3   NUCLEIC ACID ATOMS       : 0                                       
REMARK   3   HETEROGEN ATOMS          : 0                                       
REMARK   3   SOLVENT ATOMS            : 2                                       
REMARK   3                                                                      
REMARK   3  B VALUES.                                                           
REMARK   3   FROM WILSON PLOT           (A**2) : 66.60                          
REMARK   3   MEAN B VALUE      (OVERALL, A**2) : 77.41                          
REMARK   3   OVERALL ANISOTROPIC B VALUE.                                       
REMARK   3    B11 (A**2) : -1.06000                                             
REMARK   3    B22 (A**2) : -1.06000                                             
REMARK   3    B33 (A**2) : 3.44000                                              
REMARK   3    B12 (A**2) : -0.53000                                             
REMARK   3    B13 (A**2) : 0.00000                                              
REMARK   3    B23 (A**2) : 0.00000                                              
REMARK   3                                                                      
REMARK   3  ESTIMATED OVERALL COORDINATE ERROR.                                 
REMARK   3   ESU BASED ON R VALUE                            (A): NULL          
REMARK   3   ESU BASED ON FREE R VALUE                       (A): 0.460         
REMARK   3   ESU BASED ON MAXIMUM LIKELIHOOD                 (A): 0.360         
REMARK   3   ESU FOR B VALUES BASED ON MAXIMUM LIKELIHOOD (A**2): 39.682        
REMARK   3                                                                      
REMARK   3 CORRELATION COEFFICIENTS.                                            
REMARK   3   CORRELATION COEFFICIENT FO-FC      : 0.922                         
REMARK   3   CORRELATION COEFFICIENT FO-FC FREE : 0.877                         
REMARK   3                                                                      
REMARK   3  RMS DEVIATIONS FROM IDEAL VALUES        COUNT    RMS    WEIGHT      
REMARK   3   BOND LENGTHS REFINED ATOMS        (A):  1772 ; 0.004 ; 0.013       
REMARK   3   BOND LENGTHS OTHERS               (A):  1591 ; 0.001 ; 0.018       
REMARK   3   BOND ANGLES REFINED ATOMS   (DEGREES):  2404 ; 1.353 ; 1.703       
REMARK   3   BOND ANGLES OTHERS          (DEGREES):  3688 ; 1.065 ; 1.629       
REMARK   3   TORSION ANGLES, PERIOD 1    (DEGREES):   204 ; 6.194 ; 5.000       
REMARK   3   TORSION ANGLES, PERIOD 2    (DEGREES):    81 ;35.537 ;23.704       
REMARK   3   TORSION ANGLES, PERIOD 3    (DEGREES):   276 ;14.436 ;15.000       
REMARK   3   TORSION ANGLES, PERIOD 4    (DEGREES):     6 ;22.188 ;15.000       
REMARK   3   CHIRAL-CENTER RESTRAINTS       (A**3):   235 ; 0.046 ; 0.200       
REMARK   3   GENERAL PLANES REFINED ATOMS      (A):  1954 ; 0.004 ; 0.019       
REMARK   3   GENERAL PLANES OTHERS             (A):   382 ; 0.001 ; 0.020       
REMARK   3   NON-BONDED CONTACTS REFINED ATOMS (A):  NULL ;  NULL ;  NULL       
REMARK   3   NON-BONDED CONTACTS OTHERS        (A):  NULL ;  NULL ;  NULL       
REMARK   3   NON-BONDED TORSION REFINED ATOMS  (A):  NULL ;  NULL ;  NULL       
REMARK   3   NON-BONDED TORSION OTHERS         (A):  NULL ;  NULL ;  NULL       
REMARK   3   H-BOND (X...Y) REFINED ATOMS      (A):  NULL ;  NULL ;  NULL       
REMARK   3   H-BOND (X...Y) OTHERS             (A):  NULL ;  NULL ;  NULL       
REMARK   3   POTENTIAL METAL-ION REFINED ATOMS (A):  NULL ;  NULL ;  NULL       
REMARK   3   POTENTIAL METAL-ION OTHERS        (A):  NULL ;  NULL ;  NULL       
REMARK   3   SYMMETRY VDW REFINED ATOMS        (A):  NULL ;  NULL ;  NULL       
REMARK   3   SYMMETRY VDW OTHERS               (A):  NULL ;  NULL ;  NULL       
REMARK   3   SYMMETRY H-BOND REFINED ATOMS     (A):  NULL ;  NULL ;  NULL       
REMARK   3   SYMMETRY H-BOND OTHERS            (A):  NULL ;  NULL ;  NULL       
REMARK   3   SYMMETRY METAL-ION REFINED ATOMS  (A):  NULL ;  NULL ;  NULL       
REMARK   3   SYMMETRY METAL-ION OTHERS         (A):  NULL ;  NULL ;  NULL       
REMARK   3                                                                      
REMARK   3  ISOTROPIC THERMAL FACTOR RESTRAINTS.     COUNT   RMS    WEIGHT      
REMARK   3   MAIN-CHAIN BOND REFINED ATOMS  (A**2):  NULL ;  NULL ;  NULL       
REMARK   3   MAIN-CHAIN BOND OTHER ATOMS    (A**2):  NULL ;  NULL ;  NULL       
REMARK   3   MAIN-CHAIN ANGLE REFINED ATOMS (A**2):  NULL ;  NULL ;  NULL       
REMARK   3   MAIN-CHAIN ANGLE OTHER ATOMS   (A**2):  NULL ;  NULL ;  NULL       
REMARK   3   SIDE-CHAIN BOND REFINED ATOMS  (A**2):  NULL ;  NULL ;  NULL       
REMARK   3   SIDE-CHAIN BOND OTHER ATOMS    (A**2):  NULL ;  NULL ;  NULL       
REMARK   3   SIDE-CHAIN ANGLE REFINED ATOMS (A**2):  NULL ;  NULL ;  NULL       
REMARK   3   SIDE-CHAIN ANGLE OTHER ATOMS   (A**2):  NULL ;  NULL ;  NULL       
REMARK   3   LONG RANGE B REFINED ATOMS     (A**2):  NULL ;  NULL ;  NULL       
REMARK   3   LONG RANGE B OTHER ATOMS       (A**2):  NULL ;  NULL ;  NULL       
REMARK   3                                                                      
REMARK   3 ANISOTROPIC THERMAL FACTOR RESTRAINTS.    COUNT   RMS   WEIGHT       
REMARK   3   RIGID-BOND RESTRAINTS          (A**2):  NULL ;  NULL ;  NULL       
REMARK   3   SPHERICITY; FREE ATOMS         (A**2):  NULL ;  NULL ;  NULL       
REMARK   3   SPHERICITY; BONDED ATOMS       (A**2):  NULL ;  NULL ;  NULL       
REMARK   3                                                                      
REMARK   3  NCS RESTRAINTS STATISTICS                                           
REMARK   3   NCS TYPE: LOCAL                                                    
REMARK   3   NUMBER OF DIFFERENT NCS PAIRS  : 1                                 
REMARK   3  GROUP  CHAIN1    RANGE     CHAIN2     RANGE    COUNT RMS  WEIGHT    
REMARK   3    1     A    13    106       B    13    106    2321 0.120 0.050     
REMARK   3                                                                      
REMARK   3  TLS DETAILS                                                         
REMARK   3   NUMBER OF TLS GROUPS  : 2                                          
REMARK   3                                                                      
REMARK   3   TLS GROUP : 1                                                      
REMARK   3    NUMBER OF COMPONENTS GROUP : 1                                    
REMARK   3    COMPONENTS        C SSSEQI   TO  C SSSEQI                         
REMARK   3    RESIDUE RANGE :   A    14        A   107                          
REMARK   3    ORIGIN FOR THE GROUP (A):  32.3792 -35.9394   6.6183              
REMARK   3    T TENSOR                                                          
REMARK   3      T11:   0.0779 T22:   0.1146                                     
REMARK   3      T33:   0.0334 T12:   0.0059                                     
REMARK   3      T13:  -0.0262 T23:   0.0450                                     
REMARK   3    L TENSOR                                                          
REMARK   3      L11:   2.7675 L22:   7.0701                                     
REMARK   3      L33:   2.0858 L12:   2.0894                                     
REMARK   3      L13:  -0.0203 L23:   1.2976                                     
REMARK   3    S TENSOR                                                          
REMARK   3      S11:   0.4077 S12:   0.2728 S13:  -0.0198                       
REMARK   3      S21:   0.6088 S22:  -0.2577 S23:  -0.3749                       
REMARK   3      S31:   0.0721 S32:  -0.0608 S33:  -0.1500                       
REMARK   3                                                                      
REMARK   3   TLS GROUP : 2                                                      
REMARK   3    NUMBER OF COMPONENTS GROUP : 1                                    
REMARK   3    COMPONENTS        C SSSEQI   TO  C SSSEQI                         
REMARK   3    RESIDUE RANGE :   B    13        B   107                          
REMARK   3    ORIGIN FOR THE GROUP (A):  16.9601 -40.2532   3.1370              
REMARK   3    T TENSOR                                                          
REMARK   3      T11:   0.1038 T22:   0.4704                                     
REMARK   3      T33:   0.1883 T12:  -0.0219                                     
REMARK   3      T13:   0.0850 T23:  -0.1263                                     
REMARK   3    L TENSOR                                                          
REMARK   3      L11:   2.6559 L22:   7.0763                                     
REMARK   3      L33:   1.8710 L12:  -0.1686                                     
REMARK   3      L13:   0.6699 L23:   1.8782                                     
REMARK   3    S TENSOR                                                          
REMARK   3      S11:   0.2380 S12:   0.1855 S13:  -0.0420                       
REMARK   3      S21:   0.6784 S22:  -0.6086 S23:   1.0864                       
REMARK   3      S31:   0.1845 S32:  -0.6227 S33:   0.3706                       
REMARK   3                                                                      
REMARK   3  BULK SOLVENT MODELLING.                                             
REMARK   3   METHOD USED : MASK                                                 
REMARK   3   PARAMETERS FOR MASK CALCULATION                                    
REMARK   3   VDW PROBE RADIUS   : 1.20                                          
REMARK   3   ION PROBE RADIUS   : 0.80                                          
REMARK   3   SHRINKAGE RADIUS   : 0.80                                          
REMARK   3                                                                      
REMARK   3  OTHER REFINEMENT REMARKS: HYDROGENS HAVE BEEN ADDED IN THE RIDING   
REMARK   3  POSITIONS U VALUES : WITH TLS ADDED                                 
REMARK   4                                                                      
REMARK   4 6D3O COMPLIES WITH FORMAT V. 3.30, 13-JUL-11                         
REMARK 100                                                                      
REMARK 100 THIS ENTRY HAS BEEN PROCESSED BY RCSB ON 18-APR-18.                  
REMARK 100 THE DEPOSITION ID IS D_1000233773.                                   
REMARK 200                                                                      
REMARK 200 EXPERIMENTAL DETAILS                                                 
REMARK 200  EXPERIMENT TYPE                : X-RAY DIFFRACTION                  
REMARK 200  DATE OF DATA COLLECTION        : 18-MAR-17                          
REMARK 200  TEMPERATURE           (KELVIN) : 100                                
REMARK 200  PH                             : NULL                               
REMARK 200  NUMBER OF CRYSTALS USED        : 1                                  
REMARK 200                                                                      
REMARK 200  SYNCHROTRON              (Y/N) : Y                                  
REMARK 200  RADIATION SOURCE               : APS                                
REMARK 200  BEAMLINE                       : 21-ID-F                            
REMARK 200  X-RAY GENERATOR MODEL          : NULL                               
REMARK 200  MONOCHROMATIC OR LAUE    (M/L) : M                                  
REMARK 200  WAVELENGTH OR RANGE        (A) : 0.97872                            
REMARK 200  MONOCHROMATOR                  : NULL                               
REMARK 200  OPTICS                         : NULL                               
REMARK 200                                                                      
REMARK 200  DETECTOR TYPE                  : CCD                                
REMARK 200  DETECTOR MANUFACTURER          : MARMOSAIC 300 MM CCD               
REMARK 200  INTENSITY-INTEGRATION SOFTWARE : XDS                                
REMARK 200  DATA SCALING SOFTWARE          : SCALA                              
REMARK 200                                                                      
REMARK 200  NUMBER OF UNIQUE REFLECTIONS   : 7198                               
REMARK 200  RESOLUTION RANGE HIGH      (A) : 3.000                              
REMARK 200  RESOLUTION RANGE LOW       (A) : 50.000                             
REMARK 200  REJECTION CRITERIA  (SIGMA(I)) : NULL                               
REMARK 200                                                                      
REMARK 200 OVERALL.                                                             
REMARK 200  COMPLETENESS FOR RANGE     (%) : 100.0                              
REMARK 200  DATA REDUNDANCY                : 11.10                              
REMARK 200  R MERGE                    (I) : 0.14900                            
REMARK 200  R SYM                      (I) : NULL                               
REMARK 200  <I/SIGMA(I)> FOR THE DATA SET  : 13.0000                            
REMARK 200                                                                      
REMARK 200 IN THE HIGHEST RESOLUTION SHELL.                                     
REMARK 200  HIGHEST RESOLUTION SHELL, RANGE HIGH (A) : 3.00                     
REMARK 200  HIGHEST RESOLUTION SHELL, RANGE LOW  (A) : 3.18                     
REMARK 200  COMPLETENESS FOR SHELL     (%) : 100.0                              
REMARK 200  DATA REDUNDANCY IN SHELL       : 11.30                              
REMARK 200  R MERGE FOR SHELL          (I) : 1.43000                            
REMARK 200  R SYM FOR SHELL            (I) : NULL                               
REMARK 200  <I/SIGMA(I)> FOR SHELL         : 1.700                              
REMARK 200                                                                      
REMARK 200 DIFFRACTION PROTOCOL: SINGLE WAVELENGTH                              
REMARK 200 METHOD USED TO DETERMINE THE STRUCTURE: MOLECULAR REPLACEMENT        
REMARK 200 SOFTWARE USED: PHASER                                                
REMARK 200 STARTING MODEL: 1VPF                                                 
REMARK 200                                                                      
REMARK 200 REMARK: NULL                                                         
REMARK 280                                                                      
REMARK 280 CRYSTAL                                                              
REMARK 280 SOLVENT CONTENT, VS   (%): 61.76                                     
REMARK 280 MATTHEWS COEFFICIENT, VM (ANGSTROMS**3/DA): 3.22                     
REMARK 280                                                                      
REMARK 280 CRYSTALLIZATION CONDITIONS: 0.1 M AMMONIUM ACETATE, 0.1 M BIS-TRIS   
REMARK 280  PH 5.5, 17% W/V PEG 10000, VAPOR DIFFUSION, HANGING DROP,           
REMARK 280  TEMPERATURE 298K                                                    
REMARK 290                                                                      
REMARK 290 CRYSTALLOGRAPHIC SYMMETRY                                            
REMARK 290 SYMMETRY OPERATORS FOR SPACE GROUP: P 63                             
REMARK 290                                                                      
REMARK 290      SYMOP   SYMMETRY                                                
REMARK 290     NNNMMM   OPERATOR                                                
REMARK 290       1555   X,Y,Z                                                   
REMARK 290       2555   -Y,X-Y,Z                                                
REMARK 290       3555   -X+Y,-X,Z                                               
REMARK 290       4555   -X,-Y,Z+1/2                                             
REMARK 290       5555   Y,-X+Y,Z+1/2                                            
REMARK 290       6555   X-Y,X,Z+1/2                                             
REMARK 290                                                                      
REMARK 290     WHERE NNN -> OPERATOR NUMBER                                     
REMARK 290           MMM -> TRANSLATION VECTOR                                  
REMARK 290                                                                      
REMARK 290 CRYSTALLOGRAPHIC SYMMETRY TRANSFORMATIONS                            
REMARK 290 THE FOLLOWING TRANSFORMATIONS OPERATE ON THE ATOM/HETATM             
REMARK 290 RECORDS IN THIS ENTRY TO PRODUCE CRYSTALLOGRAPHICALLY                
REMARK 290 RELATED MOLECULES.                                                   
REMARK 290   SMTRY1   1  1.000000  0.000000  0.000000        0.00000            
REMARK 290   SMTRY2   1  0.000000  1.000000  0.000000        0.00000            
REMARK 290   SMTRY3   1  0.000000  0.000000  1.000000        0.00000            
REMARK 290   SMTRY1   2 -0.500000 -0.866025  0.000000        0.00000            
REMARK 290   SMTRY2   2  0.866025 -0.500000  0.000000        0.00000            
REMARK 290   SMTRY3   2  0.000000  0.000000  1.000000        0.00000            
REMARK 290   SMTRY1   3 -0.500000  0.866025  0.000000        0.00000            
REMARK 290   SMTRY2   3 -0.866025 -0.500000  0.000000        0.00000            
REMARK 290   SMTRY3   3  0.000000  0.000000  1.000000        0.00000            
REMARK 290   SMTRY1   4 -1.000000  0.000000  0.000000        0.00000            
REMARK 290   SMTRY2   4  0.000000 -1.000000  0.000000        0.00000            
REMARK 290   SMTRY3   4  0.000000  0.000000  1.000000       29.99400            
REMARK 290   SMTRY1   5  0.500000  0.866025  0.000000        0.00000            
REMARK 290   SMTRY2   5 -0.866025  0.500000  0.000000        0.00000            
REMARK 290   SMTRY3   5  0.000000  0.000000  1.000000       29.99400            
REMARK 290   SMTRY1   6  0.500000 -0.866025  0.000000        0.00000            
REMARK 290   SMTRY2   6  0.866025  0.500000  0.000000        0.00000            
REMARK 290   SMTRY3   6  0.000000  0.000000  1.000000       29.99400            
REMARK 290                                                                      
REMARK 290 REMARK: NULL                                                         
REMARK 300                                                                      
REMARK 300 BIOMOLECULE: 1                                                       
REMARK 300 SEE REMARK 350 FOR THE AUTHOR PROVIDED AND/OR PROGRAM                
REMARK 300 GENERATED ASSEMBLY INFORMATION FOR THE STRUCTURE IN                  
REMARK 300 THIS ENTRY. THE REMARK MAY ALSO PROVIDE INFORMATION ON               
REMARK 300 BURIED SURFACE AREA.                                                 
REMARK 350                                                                      
REMARK 350 COORDINATES FOR A COMPLETE MULTIMER REPRESENTING THE KNOWN           
REMARK 350 BIOLOGICALLY SIGNIFICANT OLIGOMERIZATION STATE OF THE                
REMARK 350 MOLECULE CAN BE GENERATED BY APPLYING BIOMT TRANSFORMATIONS          
REMARK 350 GIVEN BELOW.  BOTH NON-CRYSTALLOGRAPHIC AND                          
REMARK 350 CRYSTALLOGRAPHIC OPERATIONS ARE GIVEN.                               
REMARK 350                                                                      
REMARK 350 BIOMOLECULE: 1                                                       
REMARK 350 AUTHOR DETERMINED BIOLOGICAL UNIT: TETRAMERIC                        
REMARK 350 APPLY THE FOLLOWING TO CHAINS: A, B, C, D                            
REMARK 350   BIOMT1   1  1.000000  0.000000  0.000000        0.00000            
REMARK 350   BIOMT2   1  0.000000  1.000000  0.000000        0.00000            
REMARK 350   BIOMT3   1  0.000000  0.000000  1.000000        0.00000            
REMARK 465                                                                      
REMARK 465 MISSING RESIDUES                                                     
REMARK 465 THE FOLLOWING RESIDUES WERE NOT LOCATED IN THE                       
REMARK 465 EXPERIMENT. (M=MODEL NUMBER; RES=RESIDUE NAME; C=CHAIN               
REMARK 465 IDENTIFIER; SSSEQ=SEQUENCE NUMBER; I=INSERTION CODE.)                
REMARK 465                                                                      
REMARK 465   M RES C SSSEQI                                                     
REMARK 465     GLY A     8                                                      
REMARK 465     GLN A     9                                                      
REMARK 465     ASN A    10                                                      
REMARK 465     HIS A    11                                                      
REMARK 465     HIS A    12                                                      
REMARK 465     ASP A   109                                                      
REMARK 465     GLY B     8                                                      
REMARK 465     GLN B     9                                                      
REMARK 465     ASN B    10                                                      
REMARK 465     HIS B    11                                                      
REMARK 465     HIS B    12                                                      
REMARK 465     LYS B   108                                                      
REMARK 465     ASP B   109                                                      
REMARK 465     ASN D     4                                                      
REMARK 465     ARG D    18                                                      
REMARK 470                                                                      
REMARK 470 MISSING ATOM                                                         
REMARK 470 THE FOLLOWING RESIDUES HAVE MISSING ATOMS (M=MODEL NUMBER;           
REMARK 470 RES=RESIDUE NAME; C=CHAIN IDENTIFIER; SSEQ=SEQUENCE NUMBER;          
REMARK 470 I=INSERTION CODE):                                                   
REMARK 470   M RES CSSEQI  ATOMS                                                
REMARK 470     GLU A  42    OE1  OE2                                            
REMARK 470     GLU A  44    CG   CD   OE1  OE2                                  
REMARK 470     ASP A  63    CG   OD1  OD2                                       
REMARK 470     GLU A  64    CG   CD   OE1  OE2                                  
REMARK 470     GLU A  72    CG   CD   OE1  OE2                                  
REMARK 470     GLU A  73    OE1  OE2                                            
REMARK 470     ARG A  82    NE   CZ   NH1  NH2                                  
REMARK 470     LYS A  84    CE   NZ                                             
REMARK 470     LYS B  16    CG   CD   CE   NZ                                   
REMARK 470     ASP B  19    CG   OD1  OD2                                       
REMARK 470     GLU B  30    CD   OE1  OE2                                       
REMARK 470     PHE B  36    CG   CD1  CD2  CE1  CE2  CZ                         
REMARK 470     ASP B  41    CG   OD1  OD2                                       
REMARK 470     TYR B  45    CG   CD1  CD2  CE1  CE2  CZ   OH                    
REMARK 470     GLU B  64    CG   CD   OE1  OE2                                  
REMARK 470     GLU B  72    CG   CD   OE1  OE2                                  
REMARK 470     LYS B  84    CG   CD   CE   NZ                                   
REMARK 470     HIS B  86    CG   ND1  CD2  CE1  NE2                             
REMARK 470     LYS B 101    CG   CD   CE   NZ                                   
REMARK 470     GLU B 103    CG   CD   OE1  OE2                                  
REMARK 470     ARG C  18    CG   CD   NE   CZ   NH1  NH2                        
REMARK 500                                                                      
REMARK 500 GEOMETRY AND STEREOCHEMISTRY                                         
REMARK 500 SUBTOPIC: COVALENT BOND ANGLES                                       
REMARK 500                                                                      
REMARK 500 THE STEREOCHEMICAL PARAMETERS OF THE FOLLOWING RESIDUES              
REMARK 500 HAVE VALUES WHICH DEVIATE FROM EXPECTED VALUES BY MORE               
REMARK 500 THAN 6*RMSD (M=MODEL NUMBER; RES=RESIDUE NAME; C=CHAIN               
REMARK 500 IDENTIFIER; SSEQ=SEQUENCE NUMBER; I=INSERTION CODE).                 
REMARK 500                                                                      
REMARK 500 STANDARD TABLE:                                                      
REMARK 500 FORMAT: (10X,I3,1X,A3,1X,A1,I4,A1,3(1X,A4,2X),12X,F5.1)              
REMARK 500                                                                      
REMARK 500 EXPECTED VALUES PROTEIN: ENGH AND HUBER, 1999                        
REMARK 500 EXPECTED VALUES NUCLEIC ACID: CLOWNEY ET AL 1996                     
REMARK 500                                                                      
REMARK 500  M RES CSSEQI ATM1   ATM2   ATM3                                     
REMARK 500    XPC C  17   C   -  N   -  CA  ANGL. DEV. =  15.4 DEGREES          
REMARK 500                                                                      
REMARK 500 REMARK: NULL                                                         
REMARK 500                                                                      
REMARK 500 GEOMETRY AND STEREOCHEMISTRY                                         
REMARK 500 SUBTOPIC: TORSION ANGLES                                             
REMARK 500                                                                      
REMARK 500 TORSION ANGLES OUTSIDE THE EXPECTED RAMACHANDRAN REGIONS:            
REMARK 500 (M=MODEL NUMBER; RES=RESIDUE NAME; C=CHAIN IDENTIFIER;               
REMARK 500 SSEQ=SEQUENCE NUMBER; I=INSERTION CODE).                             
REMARK 500                                                                      
REMARK 500 STANDARD TABLE:                                                      
REMARK 500 FORMAT:(10X,I3,1X,A3,1X,A1,I4,A1,4X,F7.2,3X,F7.2)                    
REMARK 500                                                                      
REMARK 500 EXPECTED VALUES: GJ KLEYWEGT AND TA JONES (1996). PHI/PSI-           
REMARK 500 CHOLOGY: RAMACHANDRAN REVISITED. STRUCTURE 4, 1395 - 1400            
REMARK 500                                                                      
REMARK 500  M RES CSSEQI        PSI       PHI                                   
REMARK 500    CYS A  26      108.00    -31.41                                   
REMARK 500    CYS B  26      108.16    -30.53                                   
REMARK 500    HT7 C  11      -24.47     90.52                                   
REMARK 500    B3E C  14      -48.04      5.10                                   
REMARK 500    HT7 D  11      -26.23    106.15                                   
REMARK 500    B3E D  14      -66.06     10.95                                   
REMARK 500                                                                      
REMARK 500 REMARK: NULL                                                         
REMARK 500                                                                      
REMARK 500 GEOMETRY AND STEREOCHEMISTRY                                         
REMARK 500 SUBTOPIC: NON-CIS, NON-TRANS                                         
REMARK 500                                                                      
REMARK 500 THE FOLLOWING PEPTIDE BONDS DEVIATE SIGNIFICANTLY FROM BOTH          
REMARK 500 CIS AND TRANS CONFORMATION.  CIS BONDS, IF ANY, ARE LISTED           
REMARK 500 ON CISPEP RECORDS.  TRANS IS DEFINED AS 180 +/- 30 AND               
REMARK 500 CIS IS DEFINED AS 0 +/- 30 DEGREES.                                  
REMARK 500                                 MODEL     OMEGA                      
REMARK 500 NLE C   10     HT7 C   11                  135.36                    
REMARK 500 TRP C   13     B3E C   14                  138.78                    
REMARK 500 PHE C   16     XPC C   17                  140.85                    
REMARK 500 NLE D   10     HT7 D   11                  135.80                    
REMARK 500 TRP D   13     B3E D   14                  140.32                    
REMARK 500 PHE D   16     XPC D   17                  140.73                    
REMARK 500                                                                      
REMARK 500 REMARK: NULL                                                         
DBREF  6D3O A    8   109  UNP    P15692   VEGFA_HUMAN     34    135             
DBREF  6D3O B    8   109  UNP    P15692   VEGFA_HUMAN     34    135             
DBREF  6D3O C    4    18  PDB    6D3O     6D3O             4     18             
DBREF  6D3O D    4    18  PDB    6D3O     6D3O             4     18             
SEQADV 6D3O GLN A   23  UNP  P15692    ARG    49 CONFLICT                       
SEQADV 6D3O GLU A   89  UNP  P15692    GLN   115 CONFLICT                       
SEQADV 6D3O ALA A  108  UNP  P15692    LYS   134 CONFLICT                       
SEQRES   1 A  102  GLY GLN ASN HIS HIS GLU VAL VAL LYS PHE MET ASP VAL          
SEQRES   2 A  102  TYR GLN GLN SER TYR CYS HIS PRO ILE GLU THR LEU VAL          
SEQRES   3 A  102  ASP ILE PHE GLN GLU TYR PRO ASP GLU ILE GLU TYR ILE          
SEQRES   4 A  102  PHE LYS PRO SER CYS VAL PRO LEU MET ARG CYS GLY GLY          
SEQRES   5 A  102  CYS CYS ASN ASP GLU GLY LEU GLU CYS VAL PRO THR GLU          
SEQRES   6 A  102  GLU SER ASN ILE THR MET GLN ILE MET ARG ILE LYS PRO          
SEQRES   7 A  102  HIS GLN GLY GLU HIS ILE GLY GLU MET SER PHE LEU GLN          
SEQRES   8 A  102  HIS ASN LYS CYS GLU CYS ARG PRO LYS ALA ASP                  
SEQRES   1 B  102  GLY GLN ASN HIS HIS GLU VAL VAL LYS PHE MET ASP VAL          
SEQRES   2 B  102  TYR GLN ARG SER TYR CYS HIS PRO ILE GLU THR LEU VAL          
SEQRES   3 B  102  ASP ILE PHE GLN GLU TYR PRO ASP GLU ILE GLU TYR ILE          
SEQRES   4 B  102  PHE LYS PRO SER CYS VAL PRO LEU MET ARG CYS GLY GLY          
SEQRES   5 B  102  CYS CYS ASN ASP GLU GLY LEU GLU CYS VAL PRO THR GLU          
SEQRES   6 B  102  GLU SER ASN ILE THR MET GLN ILE MET ARG ILE LYS PRO          
SEQRES   7 B  102  HIS GLN GLY GLN HIS ILE GLY GLU MET SER PHE LEU GLN          
SEQRES   8 B  102  HIS ASN LYS CYS GLU CYS ARG PRO LYS LYS ASP                  
SEQRES   1 C   15  ASN CYS ASP ILE HIS VAL NLE HT7 GLU TRP B3E CYS PHE          
SEQRES   2 C   15  XPC ARG                                                      
SEQRES   1 D   15  ASN CYS ASP ILE HIS VAL NLE HT7 GLU TRP B3E CYS PHE          
SEQRES   2 D   15  XPC ARG                                                      
HET    NLE  C  10       8                                                       
HET    HT7  C  11      15                                                       
HET    B3E  C  14      10                                                       
HET    XPC  C  17       8                                                       
HET    NLE  D  10       8                                                       
HET    HT7  D  11      15                                                       
HET    B3E  D  14      10                                                       
HET    XPC  D  17       8                                                       
HETNAM     NLE NORLEUCINE                                                       
HETNAM     HT7 (3S)-3-AMINO-4-(1H-INDOL-3-YL)BUTANOIC ACID                      
HETNAM     B3E (3S)-3-AMINOHEXANEDIOIC ACID                                     
HETNAM     XPC (3S,4R)-4-AMINOPYRROLIDINE-3-CARBOXYLIC ACID                     
HETSYN     HT7 BETA-HOMOTRYPTOPHAN                                              
HETSYN     XPC (3R,4S)-3-AMINOPYRROLIDINE-4-CARBOXYLIC ACID                     
FORMUL   3  NLE    2(C6 H13 N O2)                                               
FORMUL   3  HT7    2(C12 H14 N2 O2)                                             
FORMUL   3  B3E    2(C6 H11 N O4)                                               
FORMUL   3  XPC    2(C5 H10 N2 O2)                                              
FORMUL   5  HOH   *2(H2 O)                                                      
HELIX    1 AA1 LYS A   16  TYR A   25  1                                  10    
HELIX    2 AA2 PHE A   36  GLU A   38  5                                   3    
HELIX    3 AA3 LYS B   16  TYR B   25  1                                  10    
HELIX    4 AA4 PHE B   36  GLU B   38  5                                   3    
HELIX    5 AA5 GLU C   12  XPC C   17  1                                   6    
HELIX    6 AA6 GLU D   12  XPC D   17  1                                   6    
SHEET    1 AA1 2 HIS A  27  ASP A  34  0                                        
SHEET    2 AA1 2 CYS A  51  GLY A  58 -1  O  LEU A  54   N  THR A  31           
SHEET    1 AA2 3 ILE A  46  LYS A  48  0                                        
SHEET    2 AA2 3 LEU A  66  LYS A  84 -1  O  ILE A  83   N  ILE A  46           
SHEET    3 AA2 3 GLY A  88  PRO A 106 -1  O  HIS A  90   N  ARG A  82           
SHEET    1 AA3 2 HIS B  27  ASP B  34  0                                        
SHEET    2 AA3 2 CYS B  51  GLY B  58 -1  O  LEU B  54   N  THR B  31           
SHEET    1 AA4 3 ILE B  46  LYS B  48  0                                        
SHEET    2 AA4 3 LEU B  66  LYS B  84 -1  O  ILE B  83   N  ILE B  46           
SHEET    3 AA4 3 GLY B  88  PRO B 106 -1  O  HIS B  90   N  ARG B  82           
SSBOND   1 CYS A   26    CYS A   68                          1555   1555  2.03  
SSBOND   2 CYS A   57    CYS A  102                          1555   1555  2.03  
SSBOND   3 CYS A   61    CYS A  104                          1555   1555  2.05  
SSBOND   4 CYS B   26    CYS B   68                          1555   1555  2.04  
SSBOND   5 CYS B   57    CYS B  102                          1555   1555  2.04  
SSBOND   6 CYS B   61    CYS B  104                          1555   1555  2.05  
SSBOND   7 CYS C    5    CYS C   15                          1555   1555  2.04  
LINK         C   VAL C   9                 N   NLE C  10     1555   1555  1.34  
LINK         C   NLE C  10                 N   HT7 C  11     1555   1555  1.34  
LINK         C   HT7 C  11                 N   GLU C  12     1555   1555  1.36  
LINK         C   TRP C  13                 N   B3E C  14     1555   1555  1.32  
LINK         C   B3E C  14                 N   CYS C  15     1555   1555  1.37  
LINK         C   PHE C  16                 N   XPC C  17     1555   1555  1.33  
LINK         C   XPC C  17                 N   ARG C  18     1555   1555  1.37  
LINK         C   VAL D   9                 N   NLE D  10     1555   1555  1.34  
LINK         C   NLE D  10                 N   HT7 D  11     1555   1555  1.33  
LINK         C   HT7 D  11                 N   GLU D  12     1555   1555  1.37  
LINK         C   TRP D  13                 N   B3E D  14     1555   1555  1.33  
LINK         C   B3E D  14                 N   CYS D  15     1555   1555  1.37  
LINK         C   PHE D  16                 N   XPC D  17     1555   1555  1.34  
CISPEP   1 LYS A   48    PRO A   49          0        -8.04                     
CISPEP   2 LYS B   48    PRO B   49          0        -7.15                     
CRYST1  101.649  101.649   59.988  90.00  90.00 120.00 P 63         12          
ORIGX1      1.000000  0.000000  0.000000        0.00000                         
ORIGX2      0.000000  1.000000  0.000000        0.00000                         
ORIGX3      0.000000  0.000000  1.000000        0.00000                         
SCALE1      0.009838  0.005680  0.000000        0.00000                         
SCALE2      0.000000  0.011360  0.000000        0.00000                         
SCALE3      0.000000  0.000000  0.016670        0.00000                         
MTRIX1   1  1.000000  0.000000  0.000000        0.00000    1                    
MTRIX2   1  0.000000  1.000000  0.000000        0.00000    1                    
MTRIX3   1  0.000000  0.000000  1.000000        0.00000    1                    
MTRIX1   2 -0.901000  0.074558 -0.427365       51.24354    1                    
MTRIX2   2  0.070948 -0.946533 -0.314710      -74.59712    1                    
MTRIX3   2 -0.427979 -0.313875  0.847536       -1.40020    1                    
MTRIX1   3  1.000000  0.000000  0.000000        0.00000    1                    
MTRIX2   3  0.000000  1.000000  0.000000        0.00000    1                    
MTRIX3   3  0.000000  0.000000  1.000000        0.00000    1                    
MTRIX1   4 -0.943656  0.047152 -0.327552       51.10066    1                    
MTRIX2   4  0.046021 -0.961481 -0.270991      -74.64796    1                    
MTRIX3   4 -0.327713 -0.270796  0.905137       -1.69968    1                    
ATOM      1  N   GLU A  13       8.528 -45.697 -13.058  1.00115.13           N  
ATOM      2  CA  GLU A  13       9.802 -44.991 -12.751  1.00114.33           C  
ATOM      3  C   GLU A  13      10.387 -45.525 -11.433  1.00105.43           C  
ATOM      4  O   GLU A  13      11.033 -44.740 -10.715  1.00108.12           O  
ATOM      5  CB  GLU A  13       9.553 -43.479 -12.714  1.00121.15           C  
ATOM      6  CG  GLU A  13       9.291 -42.879 -14.087  1.00128.26           C  
ATOM      7  CD  GLU A  13       8.450 -41.611 -14.110  1.00135.44           C  
ATOM      8  OE1 GLU A  13       7.738 -41.350 -13.119  1.00141.12           O  
ATOM      9  OE2 GLU A  13       8.503 -40.886 -15.127  1.00139.51           O  
ATOM     10  N   VAL A  14      10.188 -46.817 -11.143  1.00141.40           N  
ANISOU   10  N   VAL A  14    15046  20894  17784   -268  -4097  -1628       N  
ATOM     11  CA  VAL A  14      10.716 -47.506  -9.926  1.00128.08           C  
ANISOU   11  CA  VAL A  14    13366  19094  16203   -343  -3505  -1768       C  
ATOM     12  C   VAL A  14      12.242 -47.592 -10.056  1.00117.56           C  
ANISOU   12  C   VAL A  14    12519  17799  14346   -326  -3224  -1659       C  
ATOM     13  O   VAL A  14      12.727 -47.711 -11.192  1.00116.84           O  
ANISOU   13  O   VAL A  14    12756  17841  13795   -362  -3434  -1622       O  
ATOM     14  CB  VAL A  14      10.087 -48.902  -9.741  1.00128.42           C  
ANISOU   14  CB  VAL A  14    13259  19111  16422   -569  -3436  -2092       C  
ATOM     15  CG1 VAL A  14      10.631 -49.599  -8.506  1.00124.31           C  
ANISOU   15  CG1 VAL A  14    12808  18442  15980   -658  -2874  -2198       C  
ATOM     16  CG2 VAL A  14       8.565 -48.851  -9.700  1.00132.82           C  
ANISOU   16  CG2 VAL A  14    13294  19630  17540   -607  -3723  -2232       C  
ATOM     17  N   VAL A  15      12.960 -47.539  -8.931  1.00108.13           N  
ANISOU   17  N   VAL A  15    11372  16480  13231   -289  -2766  -1624       N  
ATOM     18  CA  VAL A  15      14.449 -47.645  -8.859  1.00 99.90           C  
ANISOU   18  CA  VAL A  15    10716  15430  11809   -265  -2468  -1543       C  
ATOM     19  C   VAL A  15      14.823 -49.130  -8.757  1.00 95.31           C  
ANISOU   19  C   VAL A  15    10278  14808  11125   -437  -2270  -1786       C  
ATOM     20  O   VAL A  15      14.421 -49.777  -7.767  1.00 91.54           O  
ANISOU   20  O   VAL A  15     9640  14193  10946   -529  -2062  -1920       O  
ATOM     21  CB  VAL A  15      15.024 -46.836  -7.680  1.00 96.21           C  
ANISOU   21  CB  VAL A  15    10225  14828  11503   -145  -2140  -1381       C  
ATOM     22  CG1 VAL A  15      16.538 -46.722  -7.765  1.00 93.85           C  
ANISOU   22  CG1 VAL A  15    10272  14529  10856    -94  -1924  -1271       C  
ATOM     23  CG2 VAL A  15      14.397 -45.452  -7.573  1.00 97.47           C  
ANISOU   23  CG2 VAL A  15    10157  14972  11905     11  -2303  -1193       C  
ATOM     24  N   LYS A  16      15.575 -49.629  -9.742  1.00 93.45           N  
ANISOU   24  N   LYS A  16    10353  14667  10484   -489  -2312  -1843       N  
ATOM     25  CA  LYS A  16      15.842 -51.077  -9.962  1.00 92.66           C  
ANISOU   25  CA  LYS A  16    10397  14532  10277   -655  -2197  -2106       C  
ATOM     26  C   LYS A  16      16.682 -51.619  -8.798  1.00 87.89           C  
ANISOU   26  C   LYS A  16     9849  13728   9816   -649  -1796  -2132       C  
ATOM     27  O   LYS A  16      17.600 -50.920  -8.376  1.00 85.97           O  
ANISOU   27  O   LYS A  16     9703  13439   9521   -519  -1622  -1953       O  
ATOM     28  CB  LYS A  16      16.534 -51.292 -11.313  1.00 94.44           C  
ANISOU   28  CB  LYS A  16    10963  14893  10026   -706  -2290  -2161       C  
ATOM     29  CG  LYS A  16      15.808 -50.713 -12.521  1.00 98.21           C  
ANISOU   29  CG  LYS A  16    11489  15557  10269   -734  -2736  -2097       C  
ATOM     30  CD  LYS A  16      14.532 -51.446 -12.877  1.00101.95           C  
ANISOU   30  CD  LYS A  16    11771  16073  10891   -886  -3059  -2301       C  
ATOM     31  CE  LYS A  16      13.514 -50.571 -13.578  1.00105.74           C  
ANISOU   31  CE  LYS A  16    12122  16674  11379   -849  -3580  -2161       C  
ATOM     32  NZ  LYS A  16      14.074 -49.940 -14.795  1.00108.28           N  
ANISOU   32  NZ  LYS A  16    12849  17133  11158   -848  -3787  -2008       N  
ATOM     33  N   PHE A  17      16.386 -52.834  -8.329  1.00 86.46           N  
ANISOU   33  N   PHE A  17     9628  13418   9804   -794  -1684  -2342       N  
ATOM     34  CA  PHE A  17      16.940 -53.435  -7.086  1.00 83.33           C  
ANISOU   34  CA  PHE A  17     9284  12785   9592   -819  -1371  -2354       C  
ATOM     35  C   PHE A  17      18.473 -53.400  -7.083  1.00 82.87           C  
ANISOU   35  C   PHE A  17     9473  12658   9356   -708  -1189  -2274       C  
ATOM     36  O   PHE A  17      19.059 -53.123  -6.019  1.00 81.93           O  
ANISOU   36  O   PHE A  17     9382  12383   9363   -641  -1012  -2137       O  
ATOM     37  CB  PHE A  17      16.471 -54.879  -6.916  1.00 83.16           C  
ANISOU   37  CB  PHE A  17     9259  12633   9704  -1014  -1321  -2607       C  
ATOM     38  CG  PHE A  17      17.278 -55.665  -5.918  1.00 80.43           C  
ANISOU   38  CG  PHE A  17     9078  12022   9458  -1043  -1058  -2616       C  
ATOM     39  CD1 PHE A  17      17.074 -55.504  -4.559  1.00 78.89           C  
ANISOU   39  CD1 PHE A  17     8843  11651   9479  -1077   -893  -2507       C  
ATOM     40  CD2 PHE A  17      18.256 -56.549  -6.338  1.00 80.46           C  
ANISOU   40  CD2 PHE A  17     9293  11930   9345  -1043   -984  -2734       C  
ATOM     41  CE1 PHE A  17      17.821 -56.227  -3.644  1.00 78.15           C  
ANISOU   41  CE1 PHE A  17     8952  11291   9449  -1116   -717  -2485       C  
ATOM     42  CE2 PHE A  17      19.005 -57.267  -5.422  1.00 79.52           C  
ANISOU   42  CE2 PHE A  17     9317  11532   9364  -1051   -806  -2723       C  
ATOM     43  CZ  PHE A  17      18.783 -57.109  -4.075  1.00 78.44           C  
ANISOU   43  CZ  PHE A  17     9172  11221   9408  -1090   -703  -2582       C  
ATOM     44  N   MET A  18      19.112 -53.709  -8.212  1.00 85.78           N  
ANISOU   44  N   MET A  18    10017  13119   9455   -710  -1220  -2376       N  
ATOM     45  CA  MET A  18      20.594 -53.807  -8.280  1.00 85.49           C  
ANISOU   45  CA  MET A  18    10169  12992   9319   -621  -1008  -2362       C  
ATOM     46  C   MET A  18      21.189 -52.398  -8.194  1.00 84.22           C  
ANISOU   46  C   MET A  18    10016  12911   9071   -462   -978  -2102       C  
ATOM     47  O   MET A  18      22.261 -52.252  -7.579  1.00 83.27           O  
ANISOU   47  O   MET A  18     9945  12652   9042   -370   -796  -2019       O  
ATOM     48  CB  MET A  18      21.071 -54.506  -9.556  1.00 88.82           C  
ANISOU   48  CB  MET A  18    10776  13483   9486   -696   -985  -2588       C  
ATOM     49  CG  MET A  18      22.533 -54.953  -9.490  1.00 88.92           C  
ANISOU   49  CG  MET A  18    10914  13327   9544   -628   -716  -2663       C  
ATOM     50  SD  MET A  18      22.979 -56.065  -8.107  1.00 87.79           S  
ANISOU   50  SD  MET A  18    10721  12818   9816   -615   -580  -2714       S  
ATOM     51  CE  MET A  18      21.681 -57.293  -8.209  1.00 90.48           C  
ANISOU   51  CE  MET A  18    11033  13124  10221   -823   -703  -2945       C  
ATOM     52  N   ASP A  19      20.521 -51.401  -8.775  1.00 85.64           N  
ANISOU   52  N   ASP A  19    10145  13285   9106   -432  -1176  -1974       N  
ATOM     53  CA  ASP A  19      20.930 -49.975  -8.675  1.00 84.77           C  
ANISOU   53  CA  ASP A  19    10038  13235   8934   -288  -1168  -1710       C  
ATOM     54  C   ASP A  19      20.796 -49.526  -7.214  1.00 79.37           C  
ANISOU   54  C   ASP A  19     9196  12401   8561   -220  -1069  -1567       C  
ATOM     55  O   ASP A  19      21.705 -48.847  -6.730  1.00 77.28           O  
ANISOU   55  O   ASP A  19     8982  12068   8311   -118   -927  -1416       O  
ATOM     56  CB  ASP A  19      20.131 -49.089  -9.634  1.00 89.79           C  
ANISOU   56  CB  ASP A  19    10669  14073   9375   -277  -1456  -1600       C  
ATOM     57  CG  ASP A  19      20.555 -47.632  -9.591  1.00 92.14           C  
ANISOU   57  CG  ASP A  19    10995  14405   9608   -135  -1449  -1324       C  
ATOM     58  OD1 ASP A  19      21.775 -47.367  -9.706  1.00 93.22           O  
ANISOU   58  OD1 ASP A  19    11296  14512   9609    -92  -1233  -1273       O  
ATOM     59  OD2 ASP A  19      19.666 -46.772  -9.418  1.00 95.48           O  
ANISOU   59  OD2 ASP A  19    11254  14862  10161    -69  -1649  -1174       O  
ATOM     60  N   VAL A  20      19.716 -49.917  -6.536  1.00 76.89           N  
ANISOU   60  N   VAL A  20     8710  12025   8480   -299  -1121  -1634       N  
ATOM     61  CA  VAL A  20      19.460 -49.589  -5.102  1.00 73.72           C  
ANISOU   61  CA  VAL A  20     8199  11463   8348   -293   -985  -1539       C  
ATOM     62  C   VAL A  20      20.567 -50.213  -4.250  1.00 70.54           C  
ANISOU   62  C   VAL A  20     7963  10852   7985   -303   -783  -1542       C  
ATOM     63  O   VAL A  20      21.104 -49.499  -3.385  1.00 70.85           O  
ANISOU   63  O   VAL A  20     8038  10795   8086   -235   -679  -1380       O  
ATOM     64  CB  VAL A  20      18.065 -50.059  -4.645  1.00 75.44           C  
ANISOU   64  CB  VAL A  20     8212  11643   8808   -426  -1027  -1667       C  
ATOM     65  CG1 VAL A  20      17.888 -49.980  -3.137  1.00 74.82           C  
ANISOU   65  CG1 VAL A  20     8106  11364   8957   -487   -806  -1622       C  
ATOM     66  CG2 VAL A  20      16.966 -49.282  -5.349  1.00 78.02           C  
ANISOU   66  CG2 VAL A  20     8311  12138   9194   -385  -1272  -1640       C  
ATOM     67  N   TYR A  21      20.894 -51.487  -4.474  1.00 69.49           N  
ANISOU   67  N   TYR A  21     7930  10632   7838   -386   -754  -1720       N  
ATOM     68  CA  TYR A  21      21.929 -52.225  -3.702  1.00 68.05           C  
ANISOU   68  CA  TYR A  21     7897  10206   7751   -389   -625  -1730       C  
ATOM     69  C   TYR A  21      23.305 -51.579  -3.907  1.00 67.80           C  
ANISOU   69  C   TYR A  21     7939  10174   7647   -237   -564  -1616       C  
ATOM     70  O   TYR A  21      24.049 -51.444  -2.924  1.00 68.84           O  
ANISOU   70  O   TYR A  21     8132  10121   7900   -196   -506  -1501       O  
ATOM     71  CB  TYR A  21      21.989 -53.701  -4.099  1.00 68.55           C  
ANISOU   71  CB  TYR A  21     8034  10167   7844   -490   -623  -1962       C  
ATOM     72  CG  TYR A  21      23.110 -54.459  -3.433  1.00 66.32           C  
ANISOU   72  CG  TYR A  21     7890   9606   7702   -463   -543  -1967       C  
ATOM     73  CD1 TYR A  21      22.963 -54.975  -2.157  1.00 64.98           C  
ANISOU   73  CD1 TYR A  21     7812   9183   7694   -554   -525  -1907       C  
ATOM     74  CD2 TYR A  21      24.328 -54.633  -4.066  1.00 66.05           C  
ANISOU   74  CD2 TYR A  21     7899   9539   7655   -354   -491  -2030       C  
ATOM     75  CE1 TYR A  21      23.988 -55.668  -1.534  1.00 64.60           C  
ANISOU   75  CE1 TYR A  21     7906   8846   7792   -523   -528  -1884       C  
ATOM     76  CE2 TYR A  21      25.366 -55.316  -3.455  1.00 65.96           C  
ANISOU   76  CE2 TYR A  21     7964   9241   7854   -306   -462  -2038       C  
ATOM     77  CZ  TYR A  21      25.198 -55.836  -2.184  1.00 64.99           C  
ANISOU   77  CZ  TYR A  21     7941   8857   7893   -381   -516  -1949       C  
ATOM     78  OH  TYR A  21      26.221 -56.501  -1.573  1.00 64.93           O  
ANISOU   78  OH  TYR A  21     8024   8538   8108   -327   -560  -1930       O  
ATOM     79  N   GLN A  22      23.637 -51.219  -5.149  1.00 68.71           N  
ANISOU   79  N   GLN A  22     8065  10475   7567   -180   -578  -1654       N  
ATOM     80  CA  GLN A  22      24.948 -50.623  -5.525  1.00 69.01           C  
ANISOU   80  CA  GLN A  22     8160  10521   7537    -65   -470  -1585       C  
ATOM     81  C   GLN A  22      25.096 -49.236  -4.893  1.00 67.22           C  
ANISOU   81  C   GLN A  22     7892  10318   7330     26   -466  -1332       C  
ATOM     82  O   GLN A  22      26.219 -48.901  -4.483  1.00 67.17           O  
ANISOU   82  O   GLN A  22     7908  10200   7412    103   -373  -1254       O  
ATOM     83  CB  GLN A  22      25.095 -50.556  -7.046  1.00 72.02           C  
ANISOU   83  CB  GLN A  22     8617  11100   7645    -84   -454  -1697       C  
ATOM     84  CG  GLN A  22      25.730 -51.813  -7.624  1.00 74.62           C  
ANISOU   84  CG  GLN A  22     9022  11334   7994   -139   -336  -1964       C  
ATOM     85  CD  GLN A  22      25.419 -52.018  -9.084  1.00 77.78           C  
ANISOU   85  CD  GLN A  22     9545  11930   8074   -239   -348  -2132       C  
ATOM     86  OE1 GLN A  22      25.027 -51.094  -9.793  1.00 79.49           O  
ANISOU   86  OE1 GLN A  22     9827  12354   8019   -248   -442  -2016       O  
ATOM     87  NE2 GLN A  22      25.591 -53.249  -9.539  1.00 79.91           N  
ANISOU   87  NE2 GLN A  22     9876  12116   8368   -325   -267  -2407       N  
ATOM     88  N   GLN A  23      24.010 -48.464  -4.826  1.00 67.49           N  
ANISOU   88  N   GLN A  23     7846  10474   7321     20   -569  -1225       N  
ATOM     89  CA  GLN A  23      24.006 -47.071  -4.304  1.00 66.52           C  
ANISOU   89  CA  GLN A  23     7677  10369   7226    106   -560  -1001       C  
ATOM     90  C   GLN A  23      24.071 -47.081  -2.770  1.00 63.60           C  
ANISOU   90  C   GLN A  23     7309   9792   7062     79   -489   -933       C  
ATOM     91  O   GLN A  23      24.519 -46.061  -2.214  1.00 63.83           O  
ANISOU   91  O   GLN A  23     7348   9780   7124    145   -439   -771       O  
ATOM     92  CB  GLN A  23      22.769 -46.303  -4.781  1.00 68.90           C  
ANISOU   92  CB  GLN A  23     7867  10833   7476    118   -710   -933       C  
ATOM     93  CG  GLN A  23      22.818 -45.895  -6.249  1.00 71.49           C  
ANISOU   93  CG  GLN A  23     8269  11357   7535    147   -824   -912       C  
ATOM     94  CD  GLN A  23      21.857 -44.774  -6.569  1.00 74.13           C  
ANISOU   94  CD  GLN A  23     8505  11798   7863    208  -1015   -756       C  
ATOM     95  OE1 GLN A  23      20.638 -44.953  -6.637  1.00 74.40           O  
ANISOU   95  OE1 GLN A  23     8385  11874   8007    172  -1192   -814       O  
ATOM     96  NE2 GLN A  23      22.411 -43.594  -6.788  1.00 75.38           N  
ANISOU   96  NE2 GLN A  23     8736  11979   7926    302   -990   -560       N  
ATOM     97  N   SER A  24      23.645 -48.168  -2.112  1.00 61.58           N  
ANISOU   97  N   SER A  24     7079   9399   6919    -35   -484  -1049       N  
ATOM     98  CA  SER A  24      23.488 -48.231  -0.635  1.00 60.51           C  
ANISOU   98  CA  SER A  24     7013   9057   6918   -120   -419   -988       C  
ATOM     99  C   SER A  24      24.620 -49.026   0.028  1.00 59.74           C  
ANISOU   99  C   SER A  24     7082   8726   6889   -136   -420   -988       C  
ATOM    100  O   SER A  24      24.757 -48.902   1.258  1.00 58.62           O  
ANISOU  100  O   SER A  24     7069   8401   6802   -204   -399   -890       O  
ATOM    101  CB  SER A  24      22.136 -48.772  -0.244  1.00 61.85           C  
ANISOU  101  CB  SER A  24     7123   9204   7171   -271   -397  -1095       C  
ATOM    102  OG  SER A  24      21.961 -50.088  -0.732  1.00 64.26           O  
ANISOU  102  OG  SER A  24     7450   9485   7480   -352   -443  -1272       O  
ATOM    103  N   TYR A  25      25.402 -49.805  -0.727  1.00 60.46           N  
ANISOU  103  N   TYR A  25     7182   8800   6990    -84   -450  -1097       N  
ATOM    104  CA  TYR A  25      26.470 -50.671  -0.157  1.00 61.22           C  
ANISOU  104  CA  TYR A  25     7390   8632   7237    -77   -494  -1116       C  
ATOM    105  C   TYR A  25      27.627 -49.814   0.361  1.00 61.34           C  
ANISOU  105  C   TYR A  25     7422   8563   7321     23   -513   -958       C  
ATOM    106  O   TYR A  25      28.051 -48.886  -0.348  1.00 63.02           O  
ANISOU  106  O   TYR A  25     7531   8943   7470    125   -449   -918       O  
ATOM    107  CB  TYR A  25      27.031 -51.688  -1.152  1.00 62.43           C  
ANISOU  107  CB  TYR A  25     7504   8766   7448    -35   -485  -1313       C  
ATOM    108  CG  TYR A  25      27.946 -52.684  -0.487  1.00 62.80           C  
ANISOU  108  CG  TYR A  25     7638   8490   7731    -24   -566  -1340       C  
ATOM    109  CD1 TYR A  25      27.426 -53.737   0.247  1.00 64.18           C  
ANISOU  109  CD1 TYR A  25     7955   8452   7977   -152   -640  -1370       C  
ATOM    110  CD2 TYR A  25      29.323 -52.546  -0.527  1.00 62.50           C  
ANISOU  110  CD2 TYR A  25     7539   8331   7876    106   -583  -1324       C  
ATOM    111  CE1 TYR A  25      28.247 -54.643   0.894  1.00 65.37           C  
ANISOU  111  CE1 TYR A  25     8215   8266   8355   -138   -769  -1362       C  
ATOM    112  CE2 TYR A  25      30.158 -53.446   0.116  1.00 64.14           C  
ANISOU  112  CE2 TYR A  25     7800   8206   8364    134   -718  -1337       C  
ATOM    113  CZ  TYR A  25      29.618 -54.499   0.832  1.00 65.10           C  
ANISOU  113  CZ  TYR A  25     8095   8106   8534     17   -833  -1342       C  
ATOM    114  OH  TYR A  25      30.404 -55.409   1.477  1.00 67.27           O  
ANISOU  114  OH  TYR A  25     8452   8015   9089     46  -1016  -1329       O  
ATOM    115  N   CYS A  26      28.127 -50.171   1.549  1.00 61.67           N  
ANISOU  115  N   CYS A  26     7611   8334   7484    -23   -616   -871       N  
ATOM    116  CA  CYS A  26      29.229 -49.513   2.306  1.00 60.21           C  
ANISOU  116  CA  CYS A  26     7472   8005   7398     36   -705   -719       C  
ATOM    117  C   CYS A  26      30.257 -48.880   1.360  1.00 59.96           C  
ANISOU  117  C   CYS A  26     7246   8093   7442    195   -640   -746       C  
ATOM    118  O   CYS A  26      31.023 -49.636   0.732  1.00 61.23           O  
ANISOU  118  O   CYS A  26     7311   8178   7774    268   -639   -885       O  
ATOM    119  CB  CYS A  26      29.927 -50.527   3.202  1.00 60.38           C  
ANISOU  119  CB  CYS A  26     7652   7684   7605      0   -906   -695       C  
ATOM    120  SG  CYS A  26      31.419 -49.870   3.981  0.50 60.10           S  
ANISOU  120  SG  CYS A  26     7628   7448   7756     84  -1099   -538       S  
ATOM    121  N   HIS A  27      30.276 -47.546   1.284  1.00 58.97           N  
ANISOU  121  N   HIS A  27     7070   8121   7213    233   -561   -630       N  
ATOM    122  CA  HIS A  27      31.209 -46.758   0.436  1.00 59.77           C  
ANISOU  122  CA  HIS A  27     7019   8335   7354    348   -458   -632       C  
ATOM    123  C   HIS A  27      31.315 -45.332   0.973  1.00 58.86           C  
ANISOU  123  C   HIS A  27     6923   8262   7179    356   -440   -450       C  
ATOM    124  O   HIS A  27      30.463 -44.888   1.738  1.00 57.21           O  
ANISOU  124  O   HIS A  27     6822   8055   6859    280   -460   -353       O  
ATOM    125  CB  HIS A  27      30.759 -46.809  -1.031  1.00 61.26           C  
ANISOU  125  CB  HIS A  27     7131   8770   7375    371   -308   -758       C  
ATOM    126  CG  HIS A  27      29.541 -46.001  -1.326  1.00 61.93           C  
ANISOU  126  CG  HIS A  27     7238   9072   7219    340   -277   -674       C  
ATOM    127  ND1 HIS A  27      28.315 -46.262  -0.745  1.00 61.67           N  
ANISOU  127  ND1 HIS A  27     7258   9039   7134    255   -341   -661       N  
ATOM    128  CD2 HIS A  27      29.353 -44.947  -2.148  1.00 62.90           C  
ANISOU  128  CD2 HIS A  27     7329   9394   7174    381   -199   -601       C  
ATOM    129  CE1 HIS A  27      27.429 -45.392  -1.184  1.00 62.03           C  
ANISOU  129  CE1 HIS A  27     7258   9271   7040    266   -317   -596       C  
ATOM    130  NE2 HIS A  27      28.040 -44.573  -2.045  1.00 62.87           N  
ANISOU  130  NE2 HIS A  27     7330   9496   7059    347   -255   -540       N  
ATOM    131  N   PRO A  28      32.373 -44.573   0.609  1.00 59.71           N  
ANISOU  131  N   PRO A  28     6921   8383   7381    432   -374   -419       N  
ATOM    132  CA  PRO A  28      32.470 -43.162   0.974  1.00 59.52           C  
ANISOU  132  CA  PRO A  28     6911   8405   7298    436   -334   -259       C  
ATOM    133  C   PRO A  28      31.470 -42.300   0.188  1.00 59.82           C  
ANISOU  133  C   PRO A  28     6949   8684   7096    447   -203   -203       C  
ATOM    134  O   PRO A  28      31.490 -42.342  -1.024  1.00 60.03           O  
ANISOU  134  O   PRO A  28     6920   8863   7024    483   -100   -271       O  
ATOM    135  CB  PRO A  28      33.923 -42.806   0.628  1.00 60.39           C  
ANISOU  135  CB  PRO A  28     6876   8451   7617    501   -280   -283       C  
ATOM    136  CG  PRO A  28      34.279 -43.758  -0.489  1.00 61.68           C  
ANISOU  136  CG  PRO A  28     6931   8658   7847    541   -170   -479       C  
ATOM    137  CD  PRO A  28      33.546 -45.036  -0.147  1.00 61.63           C  
ANISOU  137  CD  PRO A  28     7011   8575   7828    504   -303   -558       C  
ATOM    138  N   ILE A  29      30.635 -41.547   0.911  1.00 60.89           N  
ANISOU  138  N   ILE A  29     7158   8824   7153    408   -219    -89       N  
ATOM    139  CA  ILE A  29      29.536 -40.695   0.368  1.00 62.42           C  
ANISOU  139  CA  ILE A  29     7329   9193   7195    432   -152    -22       C  
ATOM    140  C   ILE A  29      29.645 -39.293   0.979  1.00 62.23           C  
ANISOU  140  C   ILE A  29     7329   9116   7196    443   -103    127       C  
ATOM    141  O   ILE A  29      29.970 -39.197   2.171  1.00 59.65           O  
ANISOU  141  O   ILE A  29     7090   8621   6951    376   -138    156       O  
ATOM    142  CB  ILE A  29      28.154 -41.336   0.636  1.00 64.00           C  
ANISOU  142  CB  ILE A  29     7541   9420   7354    369   -193    -90       C  
ATOM    143  CG1 ILE A  29      27.016 -40.519   0.017  1.00 65.41           C  
ANISOU  143  CG1 ILE A  29     7636   9755   7459    414   -177    -36       C  
ATOM    144  CG2 ILE A  29      27.911 -41.571   2.121  1.00 62.89           C  
ANISOU  144  CG2 ILE A  29     7521   9088   7284    255   -211    -84       C  
ATOM    145  CD1 ILE A  29      25.757 -41.320  -0.226  1.00 66.42           C  
ANISOU  145  CD1 ILE A  29     7700   9956   7578    366   -233   -152       C  
ATOM    146  N   GLU A  30      29.369 -38.251   0.188  1.00 65.40           N  
ANISOU  146  N   GLU A  30     7688   9641   7518    512    -40    222       N  
ATOM    147  CA  GLU A  30      29.361 -36.833   0.645  1.00 66.24           C  
ANISOU  147  CA  GLU A  30     7813   9690   7663    532     18    363       C  
ATOM    148  C   GLU A  30      28.413 -36.712   1.846  1.00 63.41           C  
ANISOU  148  C   GLU A  30     7495   9225   7371    465     24    348       C  
ATOM    149  O   GLU A  30      27.207 -36.940   1.681  1.00 63.34           O  
ANISOU  149  O   GLU A  30     7425   9282   7360    469     15    302       O  
ATOM    150  CB  GLU A  30      28.969 -35.875  -0.484  1.00 70.33           C  
ANISOU  150  CB  GLU A  30     8300  10339   8083    618     45    476       C  
ATOM    151  CG  GLU A  30      29.346 -34.432  -0.185  1.00 73.82           C  
ANISOU  151  CG  GLU A  30     8770  10692   8584    644    124    622       C  
ATOM    152  CD  GLU A  30      29.020 -33.407  -1.262  1.00 78.29           C  
ANISOU  152  CD  GLU A  30     9350  11339   9055    723    126    772       C  
ATOM    153  OE1 GLU A  30      29.866 -33.192  -2.159  1.00 80.43           O  
ANISOU  153  OE1 GLU A  30     9681  11666   9212    718    191    821       O  
ATOM    154  OE2 GLU A  30      27.925 -32.808  -1.192  1.00 82.03           O  
ANISOU  154  OE2 GLU A  30     9780  11799   9587    782     67    838       O  
ATOM    155  N   THR A  31      28.979 -36.414   3.016  1.00 61.04           N  
ANISOU  155  N   THR A  31     7302   8755   7132    385     42    368       N  
ATOM    156  CA  THR A  31      28.285 -36.236   4.315  1.00 59.75           C  
ANISOU  156  CA  THR A  31     7255   8453   6995    267    100    338       C  
ATOM    157  C   THR A  31      28.524 -34.799   4.779  1.00 58.60           C  
ANISOU  157  C   THR A  31     7147   8217   6899    271    195    429       C  
ATOM    158  O   THR A  31      29.665 -34.321   4.626  1.00 59.57           O  
ANISOU  158  O   THR A  31     7279   8311   7041    298    160    501       O  
ATOM    159  CB  THR A  31      28.823 -37.231   5.353  1.00 59.96           C  
ANISOU  159  CB  THR A  31     7463   8324   6993    126      4    281       C  
ATOM    160  OG1 THR A  31      28.583 -38.545   4.855  1.00 59.50           O  
ANISOU  160  OG1 THR A  31     7361   8330   6914    132    -72    194       O  
ATOM    161  CG2 THR A  31      28.201 -37.097   6.725  1.00 60.77           C  
ANISOU  161  CG2 THR A  31     7770   8266   7051    -50     90    245       C  
ATOM    162  N   LEU A  32      27.499 -34.139   5.320  1.00 57.47           N  
ANISOU  162  N   LEU A  32     7008   8015   6810    238    330    405       N  
ATOM    163  CA  LEU A  32      27.632 -32.777   5.896  1.00 57.19           C  
ANISOU  163  CA  LEU A  32     7030   7855   6843    222    450    461       C  
ATOM    164  C   LEU A  32      27.968 -32.924   7.380  1.00 55.27           C  
ANISOU  164  C   LEU A  32     7045   7424   6529     14    485    396       C  
ATOM    165  O   LEU A  32      27.081 -33.289   8.154  1.00 55.22           O  
ANISOU  165  O   LEU A  32     7137   7344   6500   -115    604    285       O  
ATOM    166  CB  LEU A  32      26.351 -31.981   5.633  1.00 58.78           C  
ANISOU  166  CB  LEU A  32     7077   8064   7192    309    582    449       C  
ATOM    167  CG  LEU A  32      26.103 -31.686   4.152  1.00 59.90           C  
ANISOU  167  CG  LEU A  32     7024   8365   7371    504    475    558       C  
ATOM    168  CD1 LEU A  32      24.740 -31.055   3.924  1.00 62.50           C  
ANISOU  168  CD1 LEU A  32     7168   8671   7905    600    528    542       C  
ATOM    169  CD2 LEU A  32      27.202 -30.805   3.572  1.00 59.53           C  
ANISOU  169  CD2 LEU A  32     7016   8319   7281    575    444    714       C  
ATOM    170  N   VAL A  33      29.235 -32.693   7.725  1.00 54.59           N  
ANISOU  170  N   VAL A  33     7074   7257   6408    -31    373    458       N  
ATOM    171  CA  VAL A  33      29.823 -32.925   9.076  1.00 55.89           C  
ANISOU  171  CA  VAL A  33     7530   7234   6470   -240    294    425       C  
ATOM    172  C   VAL A  33      29.958 -31.579   9.793  1.00 58.52           C  
ANISOU  172  C   VAL A  33     7985   7429   6821   -321    424    434       C  
ATOM    173  O   VAL A  33      30.513 -30.647   9.190  1.00 56.94           O  
ANISOU  173  O   VAL A  33     7645   7258   6730   -205    435    516       O  
ATOM    174  CB  VAL A  33      31.188 -33.625   8.956  1.00 55.02           C  
ANISOU  174  CB  VAL A  33     7427   7104   6374   -231     20    476       C  
ATOM    175  CG1 VAL A  33      31.859 -33.806  10.308  1.00 56.60           C  
ANISOU  175  CG1 VAL A  33     7936   7089   6477   -440   -153    474       C  
ATOM    176  CG2 VAL A  33      31.072 -34.950   8.222  1.00 54.50           C  
ANISOU  176  CG2 VAL A  33     7241   7150   6314   -149    -81    444       C  
ATOM    177  N   ASP A  34      29.484 -31.493  11.038  1.00 63.47           N  
ANISOU  177  N   ASP A  34     8890   7896   7328   -537    540    342       N  
ATOM    178  CA  ASP A  34      29.606 -30.276  11.885  1.00 67.29           C  
ANISOU  178  CA  ASP A  34     9552   8216   7799   -663    683    311       C  
ATOM    179  C   ASP A  34      31.084 -30.054  12.217  1.00 67.86           C  
ANISOU  179  C   ASP A  34     9743   8202   7837   -726    419    394       C  
ATOM    180  O   ASP A  34      31.772 -31.041  12.528  1.00 68.04           O  
ANISOU  180  O   ASP A  34     9888   8193   7769   -801    143    423       O  
ATOM    181  CB  ASP A  34      28.721 -30.360  13.128  1.00 71.68           C  
ANISOU  181  CB  ASP A  34    10417   8616   8200   -919    909    159       C  
ATOM    182  CG  ASP A  34      27.233 -30.291  12.818  1.00 76.13           C  
ANISOU  182  CG  ASP A  34    10785   9230   8908   -853   1225     42       C  
ATOM    183  OD1 ASP A  34      26.871 -29.654  11.800  1.00 77.68           O  
ANISOU  183  OD1 ASP A  34    10640   9532   9343   -610   1283     89       O  
ATOM    184  OD2 ASP A  34      26.442 -30.879  13.595  1.00 80.51           O  
ANISOU  184  OD2 ASP A  34    11535   9706   9348  -1056   1404    -95       O  
ATOM    185  N   ILE A  35      31.544 -28.802  12.119  1.00 68.99           N  
ANISOU  185  N   ILE A  35     9828   8294   8091   -689    489    430       N  
ATOM    186  CA  ILE A  35      32.967 -28.397  12.321  1.00 69.77           C  
ANISOU  186  CA  ILE A  35     9966   8310   8232   -740    259    496       C  
ATOM    187  C   ILE A  35      33.344 -28.571  13.796  1.00 73.05           C  
ANISOU  187  C   ILE A  35    10795   8523   8437  -1032    101    437       C  
ATOM    188  O   ILE A  35      34.510 -28.913  14.057  1.00 72.44           O  
ANISOU  188  O   ILE A  35    10765   8380   8377  -1090   -237    491       O  
ATOM    189  CB  ILE A  35      33.203 -26.957  11.826  1.00 69.27           C  
ANISOU  189  CB  ILE A  35     9748   8227   8341   -645    423    540       C  
ATOM    190  CG1 ILE A  35      33.101 -26.886  10.302  1.00 67.58           C  
ANISOU  190  CG1 ILE A  35     9187   8202   8288   -382    487    640       C  
ATOM    191  CG2 ILE A  35      34.535 -26.409  12.330  1.00 71.41           C  
ANISOU  191  CG2 ILE A  35    10106   8367   8659   -768    230    563       C  
ATOM    192  CD1 ILE A  35      33.290 -25.506   9.736  1.00 68.05           C  
ANISOU  192  CD1 ILE A  35     9129   8224   8502   -293    642    714       C  
ATOM    193  N   PHE A  36      32.396 -28.376  14.717  1.00 76.97           N  
ANISOU  193  N   PHE A  36    11585   8911   8748  -1222    333    322       N  
ATOM    194  CA  PHE A  36      32.613 -28.558  16.176  1.00 81.76           C  
ANISOU  194  CA  PHE A  36    12690   9312   9062  -1557    217    257       C  
ATOM    195  C   PHE A  36      32.981 -30.017  16.483  1.00 83.74           C  
ANISOU  195  C   PHE A  36    13112   9546   9159  -1637   -134    320       C  
ATOM    196  O   PHE A  36      33.617 -30.241  17.531  1.00 89.55           O  
ANISOU  196  O   PHE A  36    14240  10102   9680  -1884   -418    337       O  
ATOM    197  CB  PHE A  36      31.412 -28.056  16.987  1.00 85.01           C  
ANISOU  197  CB  PHE A  36    13370   9612   9316  -1753    639     86       C  
ATOM    198  CG  PHE A  36      30.226 -28.984  17.100  1.00 85.48           C  
ANISOU  198  CG  PHE A  36    13495   9714   9269  -1808    851      0       C  
ATOM    199  CD1 PHE A  36      30.327 -30.196  17.766  1.00 85.74           C  
ANISOU  199  CD1 PHE A  36    13866   9683   9028  -2010    641     21       C  
ATOM    200  CD2 PHE A  36      28.989 -28.617  16.588  1.00 85.40           C  
ANISOU  200  CD2 PHE A  36    13217   9775   9455  -1676   1256   -105       C  
ATOM    201  CE1 PHE A  36      29.233 -31.038  17.868  1.00 86.01           C  
ANISOU  201  CE1 PHE A  36    13962   9741   8974  -2085    866    -65       C  
ATOM    202  CE2 PHE A  36      27.892 -29.458  16.703  1.00 84.70           C  
ANISOU  202  CE2 PHE A  36    13152   9714   9313  -1744   1463   -208       C  
ATOM    203  CZ  PHE A  36      28.018 -30.669  17.340  1.00 85.26           C  
ANISOU  203  CZ  PHE A  36    13563   9734   9096  -1958   1290   -192       C  
ATOM    204  N   GLN A  37      32.623 -30.969  15.613  1.00 83.16           N  
ANISOU  204  N   GLN A  37    12775   9631   9189  -1446   -149    358       N  
ATOM    205  CA  GLN A  37      33.003 -32.406  15.750  1.00 84.54           C  
ANISOU  205  CA  GLN A  37    13059   9777   9285  -1479   -489    423       C  
ATOM    206  C   GLN A  37      34.491 -32.592  15.435  1.00 83.81           C  
ANISOU  206  C   GLN A  37    12788   9656   9396  -1370   -921    530       C  
ATOM    207  O   GLN A  37      35.091 -33.539  15.967  1.00 87.95           O  
ANISOU  207  O   GLN A  37    13509  10047   9859  -1465  -1305    589       O  
ATOM    208  CB  GLN A  37      32.223 -33.300  14.787  1.00 83.71           C  
ANISOU  208  CB  GLN A  37    12676   9851   9276  -1291   -359    410       C  
ATOM    209  CG  GLN A  37      30.716 -33.243  14.968  1.00 86.95           C  
ANISOU  209  CG  GLN A  37    13160  10295   9580  -1373     55    286       C  
ATOM    210  CD  GLN A  37      30.198 -34.243  15.973  1.00 91.45           C  
ANISOU  210  CD  GLN A  37    14157  10722   9866  -1651     48    239       C  
ATOM    211  OE1 GLN A  37      30.852 -34.564  16.966  1.00 95.68           O  
ANISOU  211  OE1 GLN A  37    15108  11068  10177  -1878   -220    292       O  
ATOM    212  NE2 GLN A  37      28.999 -34.740  15.722  1.00 92.92           N  
ANISOU  212  NE2 GLN A  37    14258  10986  10060  -1651    334    141       N  
ATOM    213  N   GLU A  38      35.035 -31.752  14.551  1.00 81.35           N  
ANISOU  213  N   GLU A  38    12103   9452   9351  -1173   -852    551       N  
ATOM    214  CA  GLU A  38      36.407 -31.880  13.988  1.00 80.82           C  
ANISOU  214  CA  GLU A  38    11743   9386   9576  -1036  -1160    615       C  
ATOM    215  C   GLU A  38      37.384 -30.965  14.734  1.00 80.66           C  
ANISOU  215  C   GLU A  38    11848   9199   9598  -1186  -1358    626       C  
ATOM    216  O   GLU A  38      38.578 -31.304  14.777  1.00 82.76           O  
ANISOU  216  O   GLU A  38    11991   9373  10080  -1169  -1737    664       O  
ATOM    217  CB  GLU A  38      36.391 -31.538  12.497  1.00 80.94           C  
ANISOU  217  CB  GLU A  38    11300   9617   9833   -766   -916    622       C  
ATOM    218  CG  GLU A  38      35.481 -32.426  11.672  1.00 81.10           C  
ANISOU  218  CG  GLU A  38    11184   9809   9820   -621   -760    604       C  
ATOM    219  CD  GLU A  38      35.886 -33.889  11.662  1.00 83.98           C  
ANISOU  219  CD  GLU A  38    11539  10133  10234   -598  -1051    606       C  
ATOM    220  OE1 GLU A  38      37.020 -34.191  11.216  1.00 85.33           O  
ANISOU  220  OE1 GLU A  38    11474  10279  10667   -499  -1261    618       O  
ATOM    221  OE2 GLU A  38      35.065 -34.726  12.107  1.00 86.85           O  
ANISOU  221  OE2 GLU A  38    12123  10471  10406   -685  -1050    585       O  
ATOM    222  N   TYR A  39      36.902 -29.836  15.260  1.00 78.93           N  
ANISOU  222  N   TYR A  39    11829   8931   9226  -1321  -1108    576       N  
ATOM    223  CA  TYR A  39      37.679 -28.837  16.040  1.00 78.84           C  
ANISOU  223  CA  TYR A  39    11989   8753   9213  -1503  -1247    560       C  
ATOM    224  C   TYR A  39      36.880 -28.432  17.274  1.00 79.15           C  
ANISOU  224  C   TYR A  39    12547   8649   8874  -1794  -1093    477       C  
ATOM    225  O   TYR A  39      36.406 -27.299  17.379  1.00 77.68           O  
ANISOU  225  O   TYR A  39    12405   8445   8661  -1840   -752    399       O  
ATOM    226  CB  TYR A  39      37.993 -27.601  15.193  1.00 78.47           C  
ANISOU  226  CB  TYR A  39    11599   8785   9428  -1356  -1000    558       C  
ATOM    227  CG  TYR A  39      38.986 -27.823  14.080  1.00 78.40           C  
ANISOU  227  CG  TYR A  39    11127   8876   9783  -1141  -1122    613       C  
ATOM    228  CD1 TYR A  39      38.605 -28.476  12.922  1.00 76.24           C  
ANISOU  228  CD1 TYR A  39    10564   8795   9605   -910   -968    640       C  
ATOM    229  CD2 TYR A  39      40.294 -27.373  14.170  1.00 80.10           C  
ANISOU  229  CD2 TYR A  39    11191   8986  10256  -1188  -1366    615       C  
ATOM    230  CE1 TYR A  39      39.490 -28.678  11.877  1.00 76.03           C  
ANISOU  230  CE1 TYR A  39    10142   8853   9890   -743  -1009    660       C  
ATOM    231  CE2 TYR A  39      41.194 -27.568  13.136  1.00 79.40           C  
ANISOU  231  CE2 TYR A  39    10660   8975  10533  -1013  -1404    630       C  
ATOM    232  CZ  TYR A  39      40.794 -28.233  11.992  1.00 77.58           C  
ANISOU  232  CZ  TYR A  39    10179   8935  10362   -796  -1207    648       C  
ATOM    233  OH  TYR A  39      41.681 -28.437  10.977  1.00 79.60           O  
ANISOU  233  OH  TYR A  39    10032   9256  10957   -656  -1191    632       O  
ATOM    234  N   PRO A  40      36.707 -29.337  18.260  1.00 80.47           N  
ANISOU  234  N   PRO A  40    13149   8688   8736  -2017  -1321    482       N  
ATOM    235  CA  PRO A  40      35.982 -28.991  19.483  1.00 83.06           C  
ANISOU  235  CA  PRO A  40    14036   8862   8660  -2350  -1137    381       C  
ATOM    236  C   PRO A  40      36.783 -27.999  20.344  1.00 86.16           C  
ANISOU  236  C   PRO A  40    14699   9071   8966  -2583  -1321    345       C  
ATOM    237  O   PRO A  40      36.180 -27.161  20.978  1.00 88.23           O  
ANISOU  237  O   PRO A  40    15255   9247   9018  -2783   -987    214       O  
ATOM    238  CB  PRO A  40      35.771 -30.334  20.195  1.00 84.84           C  
ANISOU  238  CB  PRO A  40    14663   8987   8583  -2531  -1395    432       C  
ATOM    239  CG  PRO A  40      36.821 -31.267  19.612  1.00 84.36           C  
ANISOU  239  CG  PRO A  40    14296   8949   8806  -2326  -1902    576       C  
ATOM    240  CD  PRO A  40      37.205 -30.720  18.255  1.00 81.18           C  
ANISOU  240  CD  PRO A  40    13243   8745   8853  -1979  -1749    580       C  
ATOM    241  N   ASP A  41      38.115 -28.115  20.322  1.00 87.22           N  
ANISOU  241  N   ASP A  41    14697   9139   9301  -2553  -1835    440       N  
ATOM    242  CA  ASP A  41      39.078 -27.261  21.071  1.00 90.49           C  
ANISOU  242  CA  ASP A  41    15306   9375   9701  -2766  -2127    416       C  
ATOM    243  C   ASP A  41      38.850 -25.775  20.759  1.00 89.18           C  
ANISOU  243  C   ASP A  41    14974   9245   9666  -2731  -1674    305       C  
ATOM    244  O   ASP A  41      39.153 -24.954  21.642  1.00 92.26           O  
ANISOU  244  O   ASP A  41    15702   9463   9887  -3000  -1735    222       O  
ATOM    245  CB  ASP A  41      40.523 -27.664  20.759  1.00 92.09           C  
ANISOU  245  CB  ASP A  41    15179   9535  10277  -2645  -2711    525       C  
ATOM    246  CG  ASP A  41      40.837 -27.709  19.271  1.00 89.87           C  
ANISOU  246  CG  ASP A  41    14196   9460  10490  -2260  -2549    560       C  
ATOM    247  OD1 ASP A  41      40.199 -28.518  18.560  1.00 87.59           O  
ANISOU  247  OD1 ASP A  41    13728   9323  10226  -2062  -2366    593       O  
ATOM    248  OD2 ASP A  41      41.705 -26.927  18.829  1.00 90.30           O  
ANISOU  248  OD2 ASP A  41    13909   9514  10885  -2185  -2589    544       O  
ATOM    249  N   GLU A  42      38.353 -25.441  19.561  1.00 85.07           N  
ANISOU  249  N   GLU A  42    13980   8917   9424  -2424  -1267    308       N  
ATOM    250  CA  GLU A  42      38.087 -24.044  19.112  1.00 84.88           C  
ANISOU  250  CA  GLU A  42    13764   8911   9573  -2345   -840    234       C  
ATOM    251  C   GLU A  42      36.691 -23.615  19.596  1.00 85.33           C  
ANISOU  251  C   GLU A  42    14115   8925   9379  -2460   -337     93       C  
ATOM    252  O   GLU A  42      35.769 -23.496  18.761  1.00 83.71           O  
ANISOU  252  O   GLU A  42    13627   8855   9324  -2228     45     88       O  
ATOM    253  CB  GLU A  42      38.225 -23.928  17.590  1.00 82.22           C  
ANISOU  253  CB  GLU A  42    12832   8774   9631  -1980   -688    327       C  
ATOM    254  CG  GLU A  42      39.640 -24.140  17.069  1.00 82.05           C  
ANISOU  254  CG  GLU A  42    12474   8771   9930  -1884  -1071    413       C  
ATOM    255  CD  GLU A  42      40.541 -22.918  17.128  1.00 83.65           C  
ANISOU  255  CD  GLU A  42    12579   8858  10344  -1967  -1095    381       C  
ATOM    256  N   ILE A  43      36.557 -23.388  20.904  1.00 88.54           N  
ANISOU  256  N   ILE A  43    15076   9134   9429  -2821   -346    -28       N  
ATOM    257  CA  ILE A  43      35.271 -23.123  21.616  1.00 89.99           C  
ANISOU  257  CA  ILE A  43    15628   9228   9333  -3017    142   -213       C  
ATOM    258  C   ILE A  43      34.858 -21.667  21.386  1.00 88.37           C  
ANISOU  258  C   ILE A  43    15271   8958   9348  -2954    603   -343       C  
ATOM    259  O   ILE A  43      33.677 -21.444  21.056  1.00 88.22           O  
ANISOU  259  O   ILE A  43    15112   8974   9432  -2832   1081   -438       O  
ATOM    260  CB  ILE A  43      35.420 -23.462  23.116  1.00 95.22           C  
ANISOU  260  CB  ILE A  43    17008   9683   9488  -3473    -60   -297       C  
ATOM    261  CG1 ILE A  43      35.440 -24.978  23.323  1.00 95.62           C  
ANISOU  261  CG1 ILE A  43    17244   9774   9312  -3524   -409   -170       C  
ATOM    262  CG2 ILE A  43      34.355 -22.782  23.975  1.00 97.69           C  
ANISOU  262  CG2 ILE A  43    17739   9841   9535  -3752    501   -550       C  
ATOM    263  CD1 ILE A  43      36.096 -25.411  24.613  1.00100.56           C  
ANISOU  263  CD1 ILE A  43    18527  10188   9490  -3928   -882   -145       C  
ATOM    264  N   GLU A  44      35.793 -20.727  21.563  1.00 87.17           N  
ANISOU  264  N   GLU A  44    15133   8692   9295  -3035    445   -351       N  
ATOM    265  CA  GLU A  44      35.526 -19.261  21.576  1.00 87.34           C  
ANISOU  265  CA  GLU A  44    15119   8578   9488  -3047    846   -491       C  
ATOM    266  C   GLU A  44      34.908 -18.819  20.240  1.00 83.29           C  
ANISOU  266  C   GLU A  44    14050   8197   9397  -2643   1175   -415       C  
ATOM    267  O   GLU A  44      34.191 -17.804  20.237  1.00 84.28           O  
ANISOU  267  O   GLU A  44    14150   8200   9673  -2613   1610   -545       O  
ATOM    268  CB  GLU A  44      36.814 -18.487  21.876  1.00 88.68           C  
ANISOU  268  CB  GLU A  44    15350   8619   9724  -3193    529   -479       C  
ATOM    269  N   TYR A  45      35.153 -19.564  19.158  1.00 79.29           N  
ANISOU  269  N   TYR A  45    13140   7913   9073  -2352    970   -218       N  
ATOM    270  CA  TYR A  45      34.788 -19.196  17.767  1.00 76.83           C  
ANISOU  270  CA  TYR A  45    12326   7739   9126  -1980   1168    -97       C  
ATOM    271  C   TYR A  45      33.407 -19.740  17.394  1.00 73.65           C  
ANISOU  271  C   TYR A  45    11805   7442   8736  -1818   1454   -128       C  
ATOM    272  O   TYR A  45      33.009 -20.819  17.863  1.00 74.41           O  
ANISOU  272  O   TYR A  45    12084   7596   8591  -1925   1388   -170       O  
ATOM    273  CB  TYR A  45      35.842 -19.717  16.786  1.00 76.69           C  
ANISOU  273  CB  TYR A  45    11965   7896   9277  -1791    813    105       C  
ATOM    274  CG  TYR A  45      37.180 -19.044  16.927  1.00 79.12           C  
ANISOU  274  CG  TYR A  45    12258   8099   9704  -1904    578    130       C  
ATOM    275  CD1 TYR A  45      37.387 -17.776  16.413  1.00 80.31           C  
ANISOU  275  CD1 TYR A  45    12240   8163  10108  -1827    788    150       C  
ATOM    276  CD2 TYR A  45      38.226 -19.652  17.603  1.00 81.07           C  
ANISOU  276  CD2 TYR A  45    12660   8306   9834  -2100    131    132       C  
ATOM    277  CE1 TYR A  45      38.605 -17.134  16.554  1.00 82.95           C  
ANISOU  277  CE1 TYR A  45    12547   8389  10579  -1955    598    154       C  
ATOM    278  CE2 TYR A  45      39.452 -19.024  17.753  1.00 83.30           C  
ANISOU  278  CE2 TYR A  45    12890   8480  10281  -2214   -102    134       C  
ATOM    279  CZ  TYR A  45      39.641 -17.757  17.228  1.00 84.28           C  
ANISOU  279  CZ  TYR A  45    12832   8532  10658  -2151    152    136       C  
ATOM    280  OH  TYR A  45      40.838 -17.115  17.365  1.00 86.33           O  
ANISOU  280  OH  TYR A  45    13021   8675  11105  -2282    -50    122       O  
ATOM    281  N   ILE A  46      32.715 -18.983  16.542  1.00 71.24           N  
ANISOU  281  N   ILE A  46    11194   7141   8730  -1569   1742   -100       N  
ATOM    282  CA  ILE A  46      31.557 -19.418  15.708  1.00 69.40           C  
ANISOU  282  CA  ILE A  46    10671   7048   8650  -1309   1918    -63       C  
ATOM    283  C   ILE A  46      32.061 -19.526  14.266  1.00 66.48           C  
ANISOU  283  C   ILE A  46     9920   6868   8469  -1015   1716    177       C  
ATOM    284  O   ILE A  46      32.725 -18.579  13.818  1.00 68.13           O  
ANISOU  284  O   ILE A  46    10033   7009   8844   -954   1703    269       O  
ATOM    285  CB  ILE A  46      30.399 -18.408  15.823  1.00 72.14           C  
ANISOU  285  CB  ILE A  46    10960   7213   9235  -1249   2353   -210       C  
ATOM    286  CG1 ILE A  46      29.919 -18.228  17.264  1.00 76.21           C  
ANISOU  286  CG1 ILE A  46    11879   7516   9560  -1579   2637   -493       C  
ATOM    287  CG2 ILE A  46      29.262 -18.789  14.894  1.00 71.50           C  
ANISOU  287  CG2 ILE A  46    10528   7261   9377   -965   2462   -159       C  
ATOM    288  CD1 ILE A  46      29.201 -16.916  17.504  1.00 79.41           C  
ANISOU  288  CD1 ILE A  46    12256   7664  10253  -1562   3061   -668       C  
ATOM    289  N   PHE A  47      31.754 -20.621  13.565  1.00 64.10           N  
ANISOU  289  N   PHE A  47     9436   6784   8132   -862   1588    265       N  
ATOM    290  CA  PHE A  47      32.220 -20.882  12.175  1.00 61.66           C  
ANISOU  290  CA  PHE A  47     8815   6671   7942   -618   1412    471       C  
ATOM    291  C   PHE A  47      31.084 -20.649  11.177  1.00 61.57           C  
ANISOU  291  C   PHE A  47     8547   6727   8120   -358   1572    538       C  
ATOM    292  O   PHE A  47      29.914 -20.854  11.532  1.00 63.76           O  
ANISOU  292  O   PHE A  47     8823   6971   8429   -352   1746    414       O  
ATOM    293  CB  PHE A  47      32.777 -22.299  12.037  1.00 59.77           C  
ANISOU  293  CB  PHE A  47     8559   6612   7536   -637   1125    515       C  
ATOM    294  CG  PHE A  47      34.023 -22.532  12.849  1.00 60.41           C  
ANISOU  294  CG  PHE A  47     8835   6615   7501   -853    869    489       C  
ATOM    295  CD1 PHE A  47      35.225 -21.940  12.498  1.00 61.16           C  
ANISOU  295  CD1 PHE A  47     8822   6677   7736   -851    746    568       C  
ATOM    296  CD2 PHE A  47      33.992 -23.343  13.972  1.00 61.91           C  
ANISOU  296  CD2 PHE A  47     9325   6745   7453  -1072    735    388       C  
ATOM    297  CE1 PHE A  47      36.362 -22.145  13.263  1.00 62.96           C  
ANISOU  297  CE1 PHE A  47     9189   6815   7916  -1046    464    533       C  
ATOM    298  CE2 PHE A  47      35.135 -23.561  14.724  1.00 63.24           C  
ANISOU  298  CE2 PHE A  47     9683   6818   7528  -1268    421    383       C  
ATOM    299  CZ  PHE A  47      36.317 -22.957  14.373  1.00 63.53           C  
ANISOU  299  CZ  PHE A  47     9560   6823   7754  -1246    271    449       C  
ATOM    300  N   LYS A  48      31.447 -20.205   9.972  1.00 61.18           N  
ANISOU  300  N   LYS A  48     8296   6749   8198   -168   1509    725       N  
ATOM    301  CA  LYS A  48      30.552 -20.064   8.795  1.00 62.05           C  
ANISOU  301  CA  LYS A  48     8177   6943   8456     88   1541    850       C  
ATOM    302  C   LYS A  48      31.269 -20.667   7.591  1.00 59.87           C  
ANISOU  302  C   LYS A  48     7779   6885   8084    190   1343   1023       C  
ATOM    303  O   LYS A  48      32.384 -20.260   7.286  1.00 60.96           O  
ANISOU  303  O   LYS A  48     7936   7007   8219    144   1301   1110       O  
ATOM    304  CB  LYS A  48      30.194 -18.595   8.534  1.00 65.79           C  
ANISOU  304  CB  LYS A  48     8609   7203   9182    192   1703    917       C  
ATOM    305  CG  LYS A  48      29.351 -17.927   9.610  1.00 69.27           C  
ANISOU  305  CG  LYS A  48     9133   7402   9784    115   1959    715       C  
ATOM    306  CD  LYS A  48      28.312 -16.947   9.083  1.00 72.88           C  
ANISOU  306  CD  LYS A  48     9413   7689  10586    333   2088    766       C  
ATOM    307  CE  LYS A  48      27.782 -16.006  10.148  1.00 75.83           C  
ANISOU  307  CE  LYS A  48     9876   7756  11177    237   2395    550       C  
ATOM    308  NZ  LYS A  48      27.160 -16.725  11.288  1.00 75.90           N  
ANISOU  308  NZ  LYS A  48     9989   7761  11089     51   2579    269       N  
ATOM    309  N   PRO A  49      30.712 -21.699   6.916  1.00 58.33           N  
ANISOU  309  N   PRO A  49     7460   6891   7808    302   1237   1048       N  
ATOM    310  CA  PRO A  49      29.514 -22.399   7.380  1.00 58.54           C  
ANISOU  310  CA  PRO A  49     7453   6949   7839    312   1281    912       C  
ATOM    311  C   PRO A  49      29.834 -23.216   8.638  1.00 58.09           C  
ANISOU  311  C   PRO A  49     7587   6869   7615     85   1270    741       C  
ATOM    312  O   PRO A  49      31.000 -23.468   8.877  1.00 57.65           O  
ANISOU  312  O   PRO A  49     7630   6825   7448    -25   1138    761       O  
ATOM    313  CB  PRO A  49      29.137 -23.299   6.197  1.00 57.54           C  
ANISOU  313  CB  PRO A  49     7162   7053   7647    466   1124   1003       C  
ATOM    314  CG  PRO A  49      30.452 -23.549   5.496  1.00 56.20           C  
ANISOU  314  CG  PRO A  49     7011   6998   7344    450   1002   1117       C  
ATOM    315  CD  PRO A  49      31.238 -22.266   5.666  1.00 57.15           C  
ANISOU  315  CD  PRO A  49     7209   6943   7559    399   1095   1188       C  
ATOM    316  N   SER A  50      28.811 -23.592   9.409  1.00 59.30           N  
ANISOU  316  N   SER A  50     7793   6969   7769     10   1405    578       N  
ATOM    317  CA  SER A  50      28.968 -24.295  10.710  1.00 60.50           C  
ANISOU  317  CA  SER A  50     8213   7055   7719   -247   1421    419       C  
ATOM    318  C   SER A  50      29.278 -25.778  10.479  1.00 60.34           C  
ANISOU  318  C   SER A  50     8193   7213   7520   -264   1193    445       C  
ATOM    319  O   SER A  50      29.745 -26.432  11.429  1.00 62.07           O  
ANISOU  319  O   SER A  50     8664   7372   7545   -472   1099    377       O  
ATOM    320  CB  SER A  50      27.761 -24.109  11.587  1.00 61.77           C  
ANISOU  320  CB  SER A  50     8453   7072   7942   -354   1715    220       C  
ATOM    321  OG  SER A  50      26.600 -24.614  10.956  1.00 62.00           O  
ANISOU  321  OG  SER A  50     8231   7207   8117   -202   1772    193       O  
ATOM    322  N   CYS A  51      29.037 -26.277   9.262  1.00 60.55           N  
ANISOU  322  N   CYS A  51     7974   7429   7603    -62   1091    542       N  
ATOM    323  CA  CYS A  51      29.308 -27.676   8.841  1.00 61.15           C  
ANISOU  323  CA  CYS A  51     8011   7673   7549    -48    890    559       C  
ATOM    324  C   CYS A  51      29.852 -27.699   7.408  1.00 59.76           C  
ANISOU  324  C   CYS A  51     7626   7664   7415    143    763    705       C  
ATOM    325  O   CYS A  51      29.758 -26.674   6.719  1.00 61.51           O  
ANISOU  325  O   CYS A  51     7746   7877   7748    266    832    806       O  
ATOM    326  CB  CYS A  51      28.044 -28.515   8.929  1.00 63.51           C  
ANISOU  326  CB  CYS A  51     8260   8029   7842    -54    971    448       C  
ATOM    327  SG  CYS A  51      26.815 -28.020   7.698  1.00 69.63           S  
ANISOU  327  SG  CYS A  51     8703   8905   8845    196   1042    495       S  
ATOM    328  N   VAL A  52      30.379 -28.847   6.978  1.00 58.42           N  
ANISOU  328  N   VAL A  52     7419   7621   7154    154    596    709       N  
ATOM    329  CA  VAL A  52      31.289 -28.978   5.803  1.00 56.86           C  
ANISOU  329  CA  VAL A  52     7088   7551   6965    262    502    807       C  
ATOM    330  C   VAL A  52      30.979 -30.267   5.047  1.00 54.64           C  
ANISOU  330  C   VAL A  52     6712   7441   6608    328    408    769       C  
ATOM    331  O   VAL A  52      30.729 -31.301   5.657  1.00 54.30           O  
ANISOU  331  O   VAL A  52     6736   7384   6509    248    336    673       O  
ATOM    332  CB  VAL A  52      32.742 -28.962   6.301  1.00 58.18           C  
ANISOU  332  CB  VAL A  52     7317   7622   7166    157    400    804       C  
ATOM    333  CG1 VAL A  52      33.730 -29.404   5.240  1.00 59.63           C  
ANISOU  333  CG1 VAL A  52     7346   7917   7393    230    341    837       C  
ATOM    334  CG2 VAL A  52      33.110 -27.603   6.867  1.00 59.10           C  
ANISOU  334  CG2 VAL A  52     7516   7579   7359     89    493    842       C  
ATOM    335  N   PRO A  53      31.027 -30.260   3.696  1.00 53.48           N  
ANISOU  335  N   PRO A  53     6441   7444   6433    453    406    842       N  
ATOM    336  CA  PRO A  53      30.837 -31.477   2.909  1.00 53.23           C  
ANISOU  336  CA  PRO A  53     6339   7570   6315    497    324    787       C  
ATOM    337  C   PRO A  53      32.113 -32.331   2.836  1.00 53.17           C  
ANISOU  337  C   PRO A  53     6312   7562   6326    453    253    724       C  
ATOM    338  O   PRO A  53      33.036 -31.962   2.130  1.00 54.29           O  
ANISOU  338  O   PRO A  53     6398   7730   6500    475    310    765       O  
ATOM    339  CB  PRO A  53      30.457 -30.922   1.533  1.00 53.79           C  
ANISOU  339  CB  PRO A  53     6347   7770   6319    615    353    898       C  
ATOM    340  CG  PRO A  53      31.221 -29.621   1.436  1.00 54.14           C  
ANISOU  340  CG  PRO A  53     6431   7721   6418    615    451   1020       C  
ATOM    341  CD  PRO A  53      31.253 -29.079   2.850  1.00 54.11           C  
ANISOU  341  CD  PRO A  53     6489   7532   6536    532    488    982       C  
ATOM    342  N   LEU A  54      32.133 -33.444   3.573  1.00 52.55           N  
ANISOU  342  N   LEU A  54     6279   7431   6257    384    139    621       N  
ATOM    343  CA  LEU A  54      33.288 -34.374   3.656  1.00 52.41           C  
ANISOU  343  CA  LEU A  54     6221   7358   6333    356     21    549       C  
ATOM    344  C   LEU A  54      32.854 -35.748   3.147  1.00 52.45           C  
ANISOU  344  C   LEU A  54     6187   7455   6285    386    -35    449       C  
ATOM    345  O   LEU A  54      31.730 -36.171   3.457  1.00 51.33           O  
ANISOU  345  O   LEU A  54     6114   7340   6050    359    -47    420       O  
ATOM    346  CB  LEU A  54      33.778 -34.465   5.105  1.00 52.02           C  
ANISOU  346  CB  LEU A  54     6311   7102   6351    232   -128    538       C  
ATOM    347  CG  LEU A  54      34.216 -33.149   5.744  1.00 51.62           C  
ANISOU  347  CG  LEU A  54     6327   6937   6347    170    -88    610       C  
ATOM    348  CD1 LEU A  54      34.599 -33.339   7.201  1.00 51.50           C  
ANISOU  348  CD1 LEU A  54     6515   6717   6335     13   -277    592       C  
ATOM    349  CD2 LEU A  54      35.370 -32.532   4.978  1.00 52.74           C  
ANISOU  349  CD2 LEU A  54     6299   7096   6641    222    -29    642       C  
ATOM    350  N   MET A  55      33.730 -36.413   2.397  1.00 54.56           N  
ANISOU  350  N   MET A  55     6337   7754   6637    429    -42    377       N  
ATOM    351  CA  MET A  55      33.568 -37.834   2.011  1.00 56.45           C  
ANISOU  351  CA  MET A  55     6541   8030   6875    446   -106    251       C  
ATOM    352  C   MET A  55      33.762 -38.688   3.263  1.00 56.78           C  
ANISOU  352  C   MET A  55     6682   7872   7017    370   -312    218       C  
ATOM    353  O   MET A  55      34.891 -38.721   3.800  1.00 57.82           O  
ANISOU  353  O   MET A  55     6782   7841   7346    354   -440    219       O  
ATOM    354  CB  MET A  55      34.581 -38.236   0.937  1.00 58.94           C  
ANISOU  354  CB  MET A  55     6703   8390   7299    499    -14    153       C  
ATOM    355  CG  MET A  55      34.340 -37.523  -0.381  1.00 60.29           C  
ANISOU  355  CG  MET A  55     6861   8753   7291    533    187    191       C  
ATOM    356  SD  MET A  55      32.694 -37.851  -1.058  1.00 60.79           S  
ANISOU  356  SD  MET A  55     7014   9010   7071    552    164    198       S  
ATOM    357  CE  MET A  55      32.950 -39.490  -1.737  1.00 61.98           C  
ANISOU  357  CE  MET A  55     7113   9191   7244    547    162    -19       C  
ATOM    358  N   ARG A  56      32.679 -39.311   3.724  1.00 56.24           N  
ANISOU  358  N   ARG A  56     6741   7803   6824    312   -355    196       N  
ATOM    359  CA  ARG A  56      32.643 -40.109   4.968  1.00 57.21           C  
ANISOU  359  CA  ARG A  56     7051   7724   6962    197   -538    189       C  
ATOM    360  C   ARG A  56      32.021 -41.470   4.667  1.00 58.39           C  
ANISOU  360  C   ARG A  56     7214   7892   7080    188   -571     85       C  
ATOM    361  O   ARG A  56      31.087 -41.547   3.852  1.00 58.74           O  
ANISOU  361  O   ARG A  56     7180   8119   7018    223   -437     33       O  
ATOM    362  CB  ARG A  56      31.869 -39.351   6.046  1.00 57.25           C  
ANISOU  362  CB  ARG A  56     7261   7668   6824     71   -488    259       C  
ATOM    363  CG  ARG A  56      32.662 -38.220   6.682  1.00 57.25           C  
ANISOU  363  CG  ARG A  56     7315   7565   6871     35   -521    347       C  
ATOM    364  CD  ARG A  56      33.877 -38.739   7.415  1.00 57.66           C  
ANISOU  364  CD  ARG A  56     7444   7403   7061    -16   -801    365       C  
ATOM    365  NE  ARG A  56      34.107 -38.040   8.666  1.00 57.99           N  
ANISOU  365  NE  ARG A  56     7726   7276   7029   -168   -901    436       N  
ATOM    366  CZ  ARG A  56      34.855 -36.954   8.802  1.00 58.61           C  
ANISOU  366  CZ  ARG A  56     7752   7323   7195   -166   -907    484       C  
ATOM    367  NH1 ARG A  56      35.471 -36.428   7.758  1.00 58.58           N  
ANISOU  367  NH1 ARG A  56     7459   7436   7361    -23   -798    477       N  
ATOM    368  NH2 ARG A  56      34.995 -36.404   9.993  1.00 59.94           N  
ANISOU  368  NH2 ARG A  56     8185   7328   7262   -334  -1010    530       N  
ATOM    369  N   CYS A  57      32.549 -42.502   5.314  1.00 61.03           N  
ANISOU  369  N   CYS A  57     7649   8021   7519    138   -775     62       N  
ATOM    370  CA  CYS A  57      32.116 -43.906   5.158  1.00 62.34           C  
ANISOU  370  CA  CYS A  57     7854   8137   7692    115   -835    -35       C  
ATOM    371  C   CYS A  57      30.645 -43.992   5.568  1.00 61.62           C  
ANISOU  371  C   CYS A  57     7919   8104   7388    -14   -718    -42       C  
ATOM    372  O   CYS A  57      30.335 -43.574   6.687  1.00 63.32           O  
ANISOU  372  O   CYS A  57     8356   8205   7497   -154   -727     34       O  
ATOM    373  CB  CYS A  57      33.005 -44.796   6.011  1.00 64.38           C  
ANISOU  373  CB  CYS A  57     8240   8100   8121     74  -1125    -11       C  
ATOM    374  SG  CYS A  57      33.259 -46.441   5.311  0.50 69.28           S  
ANISOU  374  SG  CYS A  57     8752   8628   8943    153  -1209   -163       S  
ATOM    375  N   GLY A  58      29.780 -44.445   4.662  1.00 61.72           N  
ANISOU  375  N   GLY A  58     7812   8288   7351     17   -597   -146       N  
ATOM    376  CA  GLY A  58      28.334 -44.621   4.903  1.00 61.14           C  
ANISOU  376  CA  GLY A  58     7805   8272   7153    -99   -476   -193       C  
ATOM    377  C   GLY A  58      27.776 -45.793   4.114  1.00 61.23           C  
ANISOU  377  C   GLY A  58     7732   8352   7178    -96   -473   -335       C  
ATOM    378  O   GLY A  58      28.468 -46.275   3.199  1.00 59.85           O  
ANISOU  378  O   GLY A  58     7435   8223   7080     17   -525   -403       O  
ATOM    379  N   GLY A  59      26.561 -46.230   4.448  1.00 62.60           N  
ANISOU  379  N   GLY A  59     7966   8524   7295   -232   -389   -402       N  
ATOM    380  CA  GLY A  59      25.866 -47.339   3.767  1.00 63.94           C  
ANISOU  380  CA  GLY A  59     8060   8753   7481   -264   -384   -553       C  
ATOM    381  C   GLY A  59      25.849 -48.596   4.615  1.00 65.82           C  
ANISOU  381  C   GLY A  59     8532   8738   7739   -424   -452   -586       C  
ATOM    382  O   GLY A  59      26.338 -48.549   5.758  1.00 66.53           O  
ANISOU  382  O   GLY A  59     8868   8609   7801   -519   -522   -474       O  
ATOM    383  N   CYS A  60      25.308 -49.683   4.063  1.00 67.12           N  
ANISOU  383  N   CYS A  60     8647   8917   7938   -468   -450   -731       N  
ATOM    384  CA  CYS A  60      25.025 -50.958   4.770  1.00 68.63           C  
ANISOU  384  CA  CYS A  60     9063   8864   8147   -649   -486   -778       C  
ATOM    385  C   CYS A  60      25.942 -52.063   4.252  1.00 68.48           C  
ANISOU  385  C   CYS A  60     9046   8713   8259   -555   -651   -842       C  
ATOM    386  O   CYS A  60      26.561 -51.878   3.191  1.00 66.08           O  
ANISOU  386  O   CYS A  60     8531   8556   8017   -373   -670   -903       O  
ATOM    387  CB  CYS A  60      23.585 -51.393   4.546  1.00 70.70           C  
ANISOU  387  CB  CYS A  60     9244   9219   8398   -795   -332   -926       C  
ATOM    388  SG  CYS A  60      23.123 -51.375   2.795  1.00 73.86           S  
ANISOU  388  SG  CYS A  60     9284   9946   8832   -641   -337  -1092       S  
ATOM    389  N   CYS A  61      25.986 -53.179   4.979  1.00 71.36           N  
ANISOU  389  N   CYS A  61     9655   8789   8667   -691   -745   -837       N  
ATOM    390  CA  CYS A  61      26.736 -54.408   4.627  1.00 75.15           C  
ANISOU  390  CA  CYS A  61    10156   9065   9331   -621   -904   -913       C  
ATOM    391  C   CYS A  61      25.739 -55.541   4.362  1.00 75.11           C  
ANISOU  391  C   CYS A  61    10188   9021   9327   -772   -819  -1076       C  
ATOM    392  O   CYS A  61      24.543 -55.338   4.612  1.00 74.04           O  
ANISOU  392  O   CYS A  61    10073   8991   9064   -943   -652  -1108       O  
ATOM    393  CB  CYS A  61      27.718 -54.756   5.738  1.00 79.36           C  
ANISOU  393  CB  CYS A  61    10963   9236   9952   -643  -1154   -741       C  
ATOM    394  SG  CYS A  61      28.904 -53.427   6.070  1.00 81.09           S  
ANISOU  394  SG  CYS A  61    11116   9491  10204   -487  -1279   -570       S  
ATOM    395  N   ASN A  62      26.222 -56.688   3.880  1.00 76.85           N  
ANISOU  395  N   ASN A  62    10399   9076   9723   -716   -917  -1192       N  
ATOM    396  CA  ASN A  62      25.380 -57.851   3.486  1.00 79.14           C  
ANISOU  396  CA  ASN A  62    10709   9314  10044   -851   -845  -1378       C  
ATOM    397  C   ASN A  62      24.702 -58.466   4.721  1.00 81.04           C  
ANISOU  397  C   ASN A  62    11292   9282  10217  -1122   -841  -1285       C  
ATOM    398  O   ASN A  62      23.689 -59.160   4.536  1.00 82.97           O  
ANISOU  398  O   ASN A  62    11544   9534  10447  -1295   -713  -1430       O  
ATOM    399  CB  ASN A  62      26.194 -58.890   2.709  1.00 79.96           C  
ANISOU  399  CB  ASN A  62    10733   9265  10381   -717   -938  -1535       C  
ATOM    400  CG  ASN A  62      26.712 -58.356   1.389  1.00 78.44           C  
ANISOU  400  CG  ASN A  62    10238   9354  10209   -513   -858  -1676       C  
ATOM    401  OD1 ASN A  62      26.009 -57.638   0.682  1.00 78.43           O  
ANISOU  401  OD1 ASN A  62    10083   9693  10021   -522   -727  -1738       O  
ATOM    402  ND2 ASN A  62      27.943 -58.693   1.043  1.00 78.88           N  
ANISOU  402  ND2 ASN A  62    10214   9252  10505   -339   -934  -1732       N  
ATOM    403  N   ASP A  63      25.227 -58.219   5.927  1.00 81.55           N  
ANISOU  403  N   ASP A  63    11650   9108  10224  -1183   -973  -1058       N  
ATOM    404  CA  ASP A  63      24.749 -58.825   7.202  1.00 83.98           C  
ANISOU  404  CA  ASP A  63    12394   9099  10415  -1475   -983   -938       C  
ATOM    405  C   ASP A  63      24.737 -57.765   8.309  1.00 83.51           C  
ANISOU  405  C   ASP A  63    12563   9036  10130  -1591   -952   -739       C  
ATOM    406  O   ASP A  63      25.578 -56.853   8.257  1.00 82.65           O  
ANISOU  406  O   ASP A  63    12337   9025  10037  -1401  -1070   -642       O  
ATOM    407  CB  ASP A  63      25.627 -60.016   7.598  1.00 86.32           C  
ANISOU  407  CB  ASP A  63    12952   8961  10884  -1458  -1281   -853       C  
ATOM    408  N   GLU A  64      23.834 -57.910   9.285  1.00 85.01           N  
ANISOU  408  N   GLU A  64    13083   9096  10121  -1915   -776   -699       N  
ATOM    409  CA  GLU A  64      23.632 -56.952  10.408  1.00 85.04           C  
ANISOU  409  CA  GLU A  64    13362   9079   9870  -2098   -664   -555       C  
ATOM    410  C   GLU A  64      24.830 -56.972  11.368  1.00 86.77           C  
ANISOU  410  C   GLU A  64    13982   8980  10005  -2098  -1026   -298       C  
ATOM    411  O   GLU A  64      25.038 -55.942  12.046  1.00 86.05           O  
ANISOU  411  O   GLU A  64    14030   8930   9735  -2146  -1011   -182       O  
ATOM    412  CB  GLU A  64      22.347 -57.273  11.176  1.00 86.46           C  
ANISOU  412  CB  GLU A  64    13818   9159   9874  -2489   -330   -621       C  
ATOM    413  N   GLY A  65      25.573 -58.087  11.431  1.00 88.46           N  
ANISOU  413  N   GLY A  65    14372   8872  10365  -2048  -1356   -218       N  
ATOM    414  CA  GLY A  65      26.731 -58.275  12.324  1.00 89.63           C  
ANISOU  414  CA  GLY A  65    14895   8659  10499  -2039  -1796     35       C  
ATOM    415  C   GLY A  65      27.915 -57.417  11.917  1.00 87.01           C  
ANISOU  415  C   GLY A  65    14243   8458  10357  -1714  -2031     85       C  
ATOM    416  O   GLY A  65      28.828 -57.262  12.747  1.00 89.20           O  
ANISOU  416  O   GLY A  65    14799   8482  10607  -1721  -2396    297       O  
ATOM    417  N   LEU A  66      27.909 -56.911  10.679  1.00 82.92           N  
ANISOU  417  N   LEU A  66    13178   8303  10024  -1457  -1847   -101       N  
ATOM    418  CA  LEU A  66      29.013 -56.120  10.079  1.00 80.15           C  
ANISOU  418  CA  LEU A  66    12463   8102   9888  -1148  -1994    -96       C  
ATOM    419  C   LEU A  66      28.700 -54.627  10.209  1.00 77.54           C  
ANISOU  419  C   LEU A  66    12041   8077   9344  -1168  -1774    -73       C  
ATOM    420  O   LEU A  66      27.515 -54.287  10.299  1.00 76.54           O  
ANISOU  420  O   LEU A  66    11952   8126   9001  -1343  -1442   -146       O  
ATOM    421  CB  LEU A  66      29.164 -56.520   8.609  1.00 78.82           C  
ANISOU  421  CB  LEU A  66    11820   8122  10005   -898  -1888   -324       C  
ATOM    422  CG  LEU A  66      29.412 -58.005   8.348  1.00 81.50           C  
ANISOU  422  CG  LEU A  66    12202   8165  10599   -865  -2050   -400       C  
ATOM    423  CD1 LEU A  66      29.286 -58.317   6.866  1.00 80.80           C  
ANISOU  423  CD1 LEU A  66    11687   8315  10696   -688  -1841   -673       C  
ATOM    424  CD2 LEU A  66      30.779 -58.442   8.865  1.00 83.57           C  
ANISOU  424  CD2 LEU A  66    12560   8035  11156   -732  -2499   -253       C  
ATOM    425  N   GLU A  67      29.737 -53.785  10.241  1.00 77.25           N  
ANISOU  425  N   GLU A  67    11874   8070   9406  -1000  -1954     16       N  
ATOM    426  CA  GLU A  67      29.626 -52.301  10.220  1.00 76.20           C  
ANISOU  426  CA  GLU A  67    11601   8216   9132   -971  -1764     32       C  
ATOM    427  C   GLU A  67      30.548 -51.756   9.123  1.00 72.20           C  
ANISOU  427  C   GLU A  67    10630   7903   8899   -661  -1794    -39       C  
ATOM    428  O   GLU A  67      31.647 -52.320   8.929  1.00 72.14           O  
ANISOU  428  O   GLU A  67    10516   7705   9187   -506  -2070    -30       O  
ATOM    429  CB  GLU A  67      29.956 -51.689  11.589  1.00 80.48           C  
ANISOU  429  CB  GLU A  67    12557   8566   9456  -1157  -1935    229       C  
ATOM    430  CG  GLU A  67      31.276 -52.156  12.188  1.00 85.46           C  
ANISOU  430  CG  GLU A  67    13364   8848  10258  -1102  -2443    392       C  
ATOM    431  CD  GLU A  67      31.729 -51.432  13.445  1.00 88.29           C  
ANISOU  431  CD  GLU A  67    14116   9036  10391  -1277  -2670    584       C  
ATOM    432  OE1 GLU A  67      31.185 -50.343  13.730  1.00 88.45           O  
ANISOU  432  OE1 GLU A  67    14193   9252  10161  -1392  -2390    568       O  
ATOM    433  OE2 GLU A  67      32.636 -51.956  14.131  1.00 92.19           O  
ANISOU  433  OE2 GLU A  67    14860   9187  10980  -1297  -3147    744       O  
ATOM    434  N   CYS A  68      30.099 -50.707   8.431  1.00 67.98           N  
ANISOU  434  N   CYS A  68     9832   7710   8288   -585  -1510   -113       N  
ATOM    435  CA  CYS A  68      30.857 -49.977   7.381  1.00 65.95           C  
ANISOU  435  CA  CYS A  68     9183   7665   8210   -340  -1462   -172       C  
ATOM    436  C   CYS A  68      31.882 -49.062   8.059  1.00 66.82           C  
ANISOU  436  C   CYS A  68     9340   7675   8370   -309  -1649    -26       C  
ATOM    437  O   CYS A  68      31.447 -48.104   8.735  1.00 70.02           O  
ANISOU  437  O   CYS A  68     9909   8141   8551   -433  -1552     60       O  
ATOM    438  CB  CYS A  68      29.911 -49.165   6.501  1.00 62.28           C  
ANISOU  438  CB  CYS A  68     8497   7559   7604   -304  -1135   -264       C  
ATOM    439  SG  CYS A  68      30.728 -48.337   5.112  0.50 59.98           S  
ANISOU  439  SG  CYS A  68     7809   7522   7458    -53  -1038   -330       S  
ATOM    440  N   VAL A  69      33.181 -49.348   7.902  1.00 66.42           N  
ANISOU  440  N   VAL A  69     9139   7461   8634   -158  -1899    -19       N  
ATOM    441  CA  VAL A  69      34.280 -48.613   8.601  1.00 64.73           C  
ANISOU  441  CA  VAL A  69     8952   7102   8537   -136  -2153    111       C  
ATOM    442  C   VAL A  69      35.311 -48.131   7.585  1.00 63.00           C  
ANISOU  442  C   VAL A  69     8295   7001   8641     87  -2091     13       C  
ATOM    443  O   VAL A  69      35.539 -48.771   6.564  1.00 62.38           O  
ANISOU  443  O   VAL A  69     7953   6970   8778    226  -1984   -146       O  
ATOM    444  CB  VAL A  69      34.932 -49.477   9.698  1.00 67.15           C  
ANISOU  444  CB  VAL A  69     9550   6999   8964   -216  -2612    241       C  
ATOM    445  CG1 VAL A  69      33.928 -49.856  10.775  1.00 67.51           C  
ANISOU  445  CG1 VAL A  69    10108   6915   8627   -495  -2632    350       C  
ATOM    446  CG2 VAL A  69      35.605 -50.723   9.135  1.00 68.96           C  
ANISOU  446  CG2 VAL A  69     9574   7027   9601    -51  -2794    142       C  
ATOM    447  N   PRO A  70      35.961 -46.977   7.845  1.00 63.25           N  
ANISOU  447  N   PRO A  70     8252   7070   8707    104  -2126     89       N  
ATOM    448  CA  PRO A  70      37.047 -46.486   6.994  1.00 64.21           C  
ANISOU  448  CA  PRO A  70     7974   7260   9161    281  -2059     -1       C  
ATOM    449  C   PRO A  70      38.357 -47.282   7.100  1.00 66.52           C  
ANISOU  449  C   PRO A  70     8075   7245   9954    399  -2389    -49       C  
ATOM    450  O   PRO A  70      38.716 -47.680   8.193  1.00 68.16           O  
ANISOU  450  O   PRO A  70     8502   7157  10236    329  -2798     80       O  
ATOM    451  CB  PRO A  70      37.303 -45.067   7.518  1.00 64.14           C  
ANISOU  451  CB  PRO A  70     8012   7318   9038    218  -2052    115       C  
ATOM    452  CG  PRO A  70      36.833 -45.107   8.958  1.00 64.59           C  
ANISOU  452  CG  PRO A  70     8520   7193   8827     13  -2297    276       C  
ATOM    453  CD  PRO A  70      35.660 -46.064   8.959  1.00 63.63           C  
ANISOU  453  CD  PRO A  70     8610   7091   8474    -70  -2190    245       C  
ATOM    454  N   THR A  71      39.039 -47.462   5.965  1.00 67.01           N  
ANISOU  454  N   THR A  71     7739   7368  10352    564  -2201   -237       N  
ATOM    455  CA  THR A  71      40.339 -48.176   5.846  1.00 70.76           C  
ANISOU  455  CA  THR A  71     7908   7554  11423    709  -2431   -349       C  
ATOM    456  C   THR A  71      41.428 -47.180   5.429  1.00 69.90           C  
ANISOU  456  C   THR A  71     7438   7499  11620    786  -2317   -418       C  
ATOM    457  O   THR A  71      42.429 -47.094   6.152  1.00 72.49           O  
ANISOU  457  O   THR A  71     7658   7563  12320    813  -2686   -360       O  
ATOM    458  CB  THR A  71      40.224 -49.370   4.890  1.00 72.71           C  
ANISOU  458  CB  THR A  71     7993   7775  11857    811  -2255   -566       C  
ATOM    459  OG1 THR A  71      39.739 -48.930   3.622  1.00 72.02           O  
ANISOU  459  OG1 THR A  71     7777   8042  11543    823  -1756   -717       O  
ATOM    460  CG2 THR A  71      39.290 -50.435   5.416  1.00 72.84           C  
ANISOU  460  CG2 THR A  71     8355   7666  11652    725  -2421   -497       C  
ATOM    461  N   GLU A  72      41.234 -46.470   4.313  1.00 66.74           N  
ANISOU  461  N   GLU A  72     6874   7411  11069    803  -1844   -532       N  
ATOM    462  CA  GLU A  72      42.144 -45.401   3.816  1.00 66.28           C  
ANISOU  462  CA  GLU A  72     6516   7440  11227    834  -1638   -595       C  
ATOM    463  C   GLU A  72      41.545 -44.040   4.186  1.00 63.46           C  
ANISOU  463  C   GLU A  72     6386   7296  10429    716  -1548   -407       C  
ATOM    464  O   GLU A  72      40.357 -43.834   3.896  1.00 60.20           O  
ANISOU  464  O   GLU A  72     6203   7119   9549    658  -1340   -352       O  
ATOM    465  CB  GLU A  72      42.352 -45.534   2.306  1.00 65.99           C  
ANISOU  465  CB  GLU A  72     6209   7575  11288    901  -1156   -844       C  
ATOM    466  N   GLU A  73      42.340 -43.164   4.807  1.00 66.21           N  
ANISOU  466  N   GLU A  73     6654   7542  10959    682  -1714   -326       N  
ATOM    467  CA  GLU A  73      41.944 -41.780   5.202  1.00 65.90           C  
ANISOU  467  CA  GLU A  73     6802   7657  10577    570  -1628   -167       C  
ATOM    468  C   GLU A  73      42.907 -40.762   4.578  1.00 67.31           C  
ANISOU  468  C   GLU A  73     6666   7893  11014    588  -1390   -243       C  
ATOM    469  O   GLU A  73      44.058 -41.138   4.287  1.00 70.00           O  
ANISOU  469  O   GLU A  73     6648   8070  11877    664  -1431   -397       O  
ATOM    470  CB  GLU A  73      41.965 -41.611   6.723  1.00 67.14           C  
ANISOU  470  CB  GLU A  73     7243   7607  10660    457  -2077     11       C  
ATOM    471  CG  GLU A  73      40.952 -42.471   7.456  1.00 67.12           C  
ANISOU  471  CG  GLU A  73     7630   7537  10336    380  -2271    107       C  
ATOM    472  CD  GLU A  73      41.120 -42.463   8.966  1.00 68.18           C  
ANISOU  472  CD  GLU A  73     8095   7414  10395    236  -2741    272       C  
ATOM    473  N   SER A  74      42.443 -39.524   4.387  1.00 66.15           N  
ANISOU  473  N   SER A  74     6640   7947  10544    515  -1141   -147       N  
ATOM    474  CA  SER A  74      43.234 -38.372   3.875  1.00 67.91           C  
ANISOU  474  CA  SER A  74     6643   8225  10935    490   -892   -181       C  
ATOM    475  C   SER A  74      42.666 -37.072   4.445  1.00 66.60           C  
ANISOU  475  C   SER A  74     6735   8144  10426    384   -871      1       C  
ATOM    476  O   SER A  74      41.651 -37.143   5.145  1.00 64.83           O  
ANISOU  476  O   SER A  74     6831   7945   9854    337  -1006    120       O  
ATOM    477  CB  SER A  74      43.240 -38.330   2.373  1.00 68.21           C  
ANISOU  477  CB  SER A  74     6524   8458  10934    531   -415   -318       C  
ATOM    478  OG  SER A  74      41.918 -38.166   1.877  1.00 66.82           O  
ANISOU  478  OG  SER A  74     6627   8525  10237    518   -224   -228       O  
ATOM    479  N   ASN A  75      43.300 -35.934   4.155  1.00 68.42           N  
ANISOU  479  N   ASN A  75     6827   8396  10772    337   -680      4       N  
ATOM    480  CA  ASN A  75      42.830 -34.591   4.585  1.00 67.83           C  
ANISOU  480  CA  ASN A  75     6972   8381  10417    241   -611    158       C  
ATOM    481  C   ASN A  75      42.505 -33.747   3.347  1.00 66.92           C  
ANISOU  481  C   ASN A  75     6842   8476  10106    250   -154    176       C  
ATOM    482  O   ASN A  75      43.167 -33.941   2.313  1.00 66.93           O  
ANISOU  482  O   ASN A  75     6609   8520  10300    278     99     48       O  
ATOM    483  CB  ASN A  75      43.850 -33.913   5.506  1.00 70.43           C  
ANISOU  483  CB  ASN A  75     7212   8504  11044    148   -858    174       C  
ATOM    484  CG  ASN A  75      43.863 -34.523   6.893  1.00 71.48           C  
ANISOU  484  CG  ASN A  75     7530   8433  11195     95  -1363    228       C  
ATOM    485  OD1 ASN A  75      42.870 -34.459   7.610  1.00 69.97           O  
ANISOU  485  OD1 ASN A  75     7704   8266  10616     28  -1450    338       O  
ATOM    486  ND2 ASN A  75      44.955 -35.176   7.256  1.00 74.93           N  
ANISOU  486  ND2 ASN A  75     7729   8653  12088    119  -1697    145       N  
ATOM    487  N   ILE A  76      41.496 -32.875   3.451  1.00 66.79           N  
ANISOU  487  N   ILE A  76     7086   8568   9724    219    -54    323       N  
ATOM    488  CA  ILE A  76      41.228 -31.757   2.493  1.00 67.66           C  
ANISOU  488  CA  ILE A  76     7239   8815   9653    207    298    402       C  
ATOM    489  C   ILE A  76      41.231 -30.447   3.279  1.00 65.69           C  
ANISOU  489  C   ILE A  76     7111   8468   9380    121    264    519       C  
ATOM    490  O   ILE A  76      40.647 -30.410   4.379  1.00 63.36           O  
ANISOU  490  O   ILE A  76     7006   8100   8968     87     46    574       O  
ATOM    491  CB  ILE A  76      39.906 -31.915   1.712  1.00 67.51           C  
ANISOU  491  CB  ILE A  76     7400   8999   9249    276    441    471       C  
ATOM    492  CG1 ILE A  76      38.731 -32.252   2.628  1.00 67.50           C  
ANISOU  492  CG1 ILE A  76     7603   8998   9044    292    228    532       C  
ATOM    493  CG2 ILE A  76      40.049 -32.919   0.583  1.00 69.04           C  
ANISOU  493  CG2 ILE A  76     7482   9308   9440    328    585    341       C  
ATOM    494  CD1 ILE A  76      37.417 -31.771   2.081  1.00 68.76           C  
ANISOU  494  CD1 ILE A  76     7919   9309   8896    340    361    639       C  
ATOM    495  N   THR A  77      41.871 -29.419   2.725  1.00 66.53           N  
ANISOU  495  N   THR A  77     7130   8557   9588     66    500    543       N  
ATOM    496  CA  THR A  77      41.902 -28.048   3.289  1.00 67.15           C  
ANISOU  496  CA  THR A  77     7323   8535   9655    -22    528    649       C  
ATOM    497  C   THR A  77      40.747 -27.250   2.678  1.00 64.01           C  
ANISOU  497  C   THR A  77     7144   8252   8924     25    736    804       C  
ATOM    498  O   THR A  77      40.449 -27.447   1.489  1.00 62.45           O  
ANISOU  498  O   THR A  77     6951   8201   8577     82    932    830       O  
ATOM    499  CB  THR A  77      43.276 -27.403   3.079  1.00 71.00           C  
ANISOU  499  CB  THR A  77     7582   8906  10487   -123    653    582       C  
ATOM    500  OG1 THR A  77      43.476 -27.292   1.670  1.00 74.53           O  
ANISOU  500  OG1 THR A  77     7956   9469  10893   -114   1018    571       O  
ATOM    501  CG2 THR A  77      44.401 -28.201   3.705  1.00 73.10           C  
ANISOU  501  CG2 THR A  77     7582   9029  11162   -150    386    424       C  
ATOM    502  N   MET A  78      40.108 -26.407   3.487  1.00 62.40           N  
ANISOU  502  N   MET A  78     7123   7965   8620     -2    677    894       N  
ATOM    503  CA  MET A  78      38.920 -25.611   3.100  1.00 61.39           C  
ANISOU  503  CA  MET A  78     7178   7891   8255     63    816   1038       C  
ATOM    504  C   MET A  78      38.998 -24.234   3.752  1.00 61.42           C  
ANISOU  504  C   MET A  78     7285   7721   8329    -17    871   1105       C  
ATOM    505  O   MET A  78      39.349 -24.160   4.943  1.00 60.78           O  
ANISOU  505  O   MET A  78     7238   7503   8350   -117    712   1030       O  
ATOM    506  CB  MET A  78      37.638 -26.294   3.572  1.00 60.24           C  
ANISOU  506  CB  MET A  78     7148   7813   7926    138    681   1030       C  
ATOM    507  CG  MET A  78      37.318 -27.547   2.809  1.00 60.45           C  
ANISOU  507  CG  MET A  78     7105   8013   7848    224    649    979       C  
ATOM    508  SD  MET A  78      35.681 -28.152   3.262  1.00 59.48           S  
ANISOU  508  SD  MET A  78     7106   7960   7533    296    542    976       S  
ATOM    509  CE  MET A  78      35.328 -29.245   1.887  1.00 60.71           C  
ANISOU  509  CE  MET A  78     7183   8337   7548    395    565    950       C  
ATOM    510  N   GLN A  79      38.676 -23.190   2.990  1.00 61.13           N  
ANISOU  510  N   GLN A  79     7324   7673   8227     13   1072   1245       N  
ATOM    511  CA  GLN A  79      38.487 -21.821   3.522  1.00 60.96           C  
ANISOU  511  CA  GLN A  79     7426   7469   8264    -35   1147   1321       C  
ATOM    512  C   GLN A  79      37.227 -21.820   4.388  1.00 58.46           C  
ANISOU  512  C   GLN A  79     7242   7115   7856     21   1058   1304       C  
ATOM    513  O   GLN A  79      36.172 -22.237   3.883  1.00 56.97           O  
ANISOU  513  O   GLN A  79     7069   7045   7532    153   1049   1353       O  
ATOM    514  CB  GLN A  79      38.395 -20.826   2.370  1.00 63.02           C  
ANISOU  514  CB  GLN A  79     7754   7713   8475      0   1363   1497       C  
ATOM    515  CG  GLN A  79      39.739 -20.543   1.721  1.00 64.68           C  
ANISOU  515  CG  GLN A  79     7868   7897   8811   -126   1533   1489       C  
ATOM    516  CD  GLN A  79      39.668 -19.318   0.848  1.00 66.90           C  
ANISOU  516  CD  GLN A  79     8296   8085   9035   -144   1750   1681       C  
ATOM    517  OE1 GLN A  79      38.626 -19.012   0.271  1.00 66.80           O  
ANISOU  517  OE1 GLN A  79     8440   8099   8842    -23   1742   1843       O  
ATOM    518  NE2 GLN A  79      40.782 -18.609   0.753  1.00 69.88           N  
ANISOU  518  NE2 GLN A  79     8625   8335   9589   -302   1924   1667       N  
ATOM    519  N   ILE A  80      37.361 -21.408   5.649  1.00 58.36           N  
ANISOU  519  N   ILE A  80     7319   6936   7917    -95    999   1217       N  
ATOM    520  CA  ILE A  80      36.255 -21.343   6.648  1.00 58.43           C  
ANISOU  520  CA  ILE A  80     7479   6868   7851    -99    981   1151       C  
ATOM    521  C   ILE A  80      36.340 -19.994   7.359  1.00 60.50           C  
ANISOU  521  C   ILE A  80     7869   6897   8220   -201   1097   1139       C  
ATOM    522  O   ILE A  80      37.460 -19.589   7.696  1.00 62.60           O  
ANISOU  522  O   ILE A  80     8132   7062   8589   -342   1058   1106       O  
ATOM    523  CB  ILE A  80      36.347 -22.500   7.659  1.00 57.39           C  
ANISOU  523  CB  ILE A  80     7410   6761   7631   -199    778   1010       C  
ATOM    524  CG1 ILE A  80      36.450 -23.867   6.974  1.00 56.34           C  
ANISOU  524  CG1 ILE A  80     7140   6827   7438   -110    656   1006       C  
ATOM    525  CG2 ILE A  80      35.187 -22.429   8.643  1.00 57.52           C  
ANISOU  525  CG2 ILE A  80     7614   6692   7547   -243    834    924       C  
ATOM    526  CD1 ILE A  80      35.216 -24.269   6.199  1.00 55.81           C  
ANISOU  526  CD1 ILE A  80     7036   6911   7257     51    733   1057       C  
ATOM    527  N   MET A  81      35.198 -19.347   7.597  1.00 61.67           N  
ANISOU  527  N   MET A  81     8105   6946   8379   -136   1235   1142       N  
ATOM    528  CA  MET A  81      35.131 -18.030   8.279  1.00 64.05           C  
ANISOU  528  CA  MET A  81     8537   6995   8804   -223   1385   1105       C  
ATOM    529  C   MET A  81      35.166 -18.249   9.796  1.00 64.92           C  
ANISOU  529  C   MET A  81     8843   6993   8827   -432   1336    904       C  
ATOM    530  O   MET A  81      34.244 -18.887  10.313  1.00 63.91           O  
ANISOU  530  O   MET A  81     8788   6902   8591   -430   1354    806       O  
ATOM    531  CB  MET A  81      33.862 -17.271   7.881  1.00 65.30           C  
ANISOU  531  CB  MET A  81     8678   7061   9071    -50   1555   1173       C  
ATOM    532  CG  MET A  81      33.689 -15.960   8.618  1.00 68.26           C  
ANISOU  532  CG  MET A  81     9180   7145   9608   -128   1738   1103       C  
ATOM    533  SD  MET A  81      32.524 -14.850   7.805  1.00 70.55           S  
ANISOU  533  SD  MET A  81     9387   7271  10147    118   1892   1250       S  
ATOM    534  CE  MET A  81      33.555 -14.265   6.461  1.00 71.25           C  
ANISOU  534  CE  MET A  81     9448   7381  10240    159   1844   1523       C  
ATOM    535  N   ARG A  82      36.209 -17.744  10.462  1.00 68.18           N  
ANISOU  535  N   ARG A  82     9356   7268   9278   -628   1274    843       N  
ATOM    536  CA  ARG A  82      36.350 -17.687  11.946  1.00 70.96           C  
ANISOU  536  CA  ARG A  82     9978   7463   9520   -879   1214    659       C  
ATOM    537  C   ARG A  82      35.674 -16.403  12.440  1.00 72.44           C  
ANISOU  537  C   ARG A  82    10313   7412   9795   -923   1497    578       C  
ATOM    538  O   ARG A  82      35.991 -15.344  11.878  1.00 73.37           O  
ANISOU  538  O   ARG A  82    10347   7421  10109   -867   1615    667       O  
ATOM    539  CB  ARG A  82      37.832 -17.665  12.357  1.00 73.48           C  
ANISOU  539  CB  ARG A  82    10311   7725   9879  -1070    969    633       C  
ATOM    540  CG  ARG A  82      38.377 -18.969  12.923  1.00 74.61           C  
ANISOU  540  CG  ARG A  82    10504   7960   9881  -1174    626    582       C  
ATOM    541  CD  ARG A  82      39.865 -19.137  12.670  1.00 76.02           C  
ANISOU  541  CD  ARG A  82    10486   8147  10249  -1230    367    613       C  
ATOM    542  N   ILE A  83      34.794 -16.495  13.443  1.00 74.03           N  
ANISOU  542  N   ILE A  83    10737   7518   9872  -1034   1626    404       N  
ATOM    543  CA  ILE A  83      34.154 -15.315  14.103  1.00 77.94           C  
ANISOU  543  CA  ILE A  83    11396   7747  10468  -1114   1934    259       C  
ATOM    544  C   ILE A  83      34.265 -15.473  15.624  1.00 81.25           C  
ANISOU  544  C   ILE A  83    12205   8033  10632  -1451   1925     28       C  
ATOM    545  O   ILE A  83      33.566 -16.334  16.185  1.00 81.72           O  
ANISOU  545  O   ILE A  83    12408   8151  10487  -1525   1958    -77       O  
ATOM    546  CB  ILE A  83      32.685 -15.134  13.669  1.00 78.00           C  
ANISOU  546  CB  ILE A  83    11259   7732  10644   -892   2208    246       C  
ATOM    547  CG1 ILE A  83      32.513 -15.220  12.149  1.00 77.02           C  
ANISOU  547  CG1 ILE A  83    10807   7769  10687   -577   2129    496       C  
ATOM    548  CG2 ILE A  83      32.128 -13.835  14.232  1.00 80.85           C  
ANISOU  548  CG2 ILE A  83    11730   7782  11206   -945   2538     92       C  
ATOM    549  CD1 ILE A  83      31.077 -15.173  11.670  1.00 77.13           C  
ANISOU  549  CD1 ILE A  83    10643   7771  10890   -346   2296    500       C  
ATOM    550  N   LYS A  84      35.139 -14.683  16.248  1.00 85.69           N  
ANISOU  550  N   LYS A  84    12953   8417  11188  -1669   1873    -43       N  
ATOM    551  CA  LYS A  84      35.211 -14.503  17.722  1.00 89.56           C  
ANISOU  551  CA  LYS A  84    13886   8717  11424  -2027   1903   -279       C  
ATOM    552  C   LYS A  84      34.467 -13.214  18.054  1.00 93.89           C  
ANISOU  552  C   LYS A  84    14531   8997  12145  -2056   2338   -448       C  
ATOM    553  O   LYS A  84      34.887 -12.136  17.637  1.00 95.98           O  
ANISOU  553  O   LYS A  84    14677   9125  12664  -1995   2412   -395       O  
ATOM    554  CB  LYS A  84      36.663 -14.450  18.215  1.00 90.42           C  
ANISOU  554  CB  LYS A  84    14137   8782  11437  -2265   1524   -269       C  
ATOM    555  CG  LYS A  84      36.823 -14.334  19.728  1.00 93.12           C  
ANISOU  555  CG  LYS A  84    14996   8932  11451  -2668   1467   -493       C  
ATOM    556  CD  LYS A  84      38.260 -14.245  20.193  1.00 94.40           C  
ANISOU  556  CD  LYS A  84    15270   9034  11564  -2899   1024   -479       C  
ATOM    557  N   PRO A  85      33.344 -13.271  18.803  1.00 97.23           N  
ANISOU  557  N   PRO A  85    15165   9313  12465  -2157   2667   -669       N  
ATOM    558  CA  PRO A  85      32.668 -12.059  19.276  1.00101.46           C  
ANISOU  558  CA  PRO A  85    15813   9547  13189  -2221   3110   -889       C  
ATOM    559  C   PRO A  85      33.613 -11.005  19.882  1.00105.01           C  
ANISOU  559  C   PRO A  85    16510   9768  13621  -2471   3078   -985       C  
ATOM    560  O   PRO A  85      34.540 -11.378  20.585  1.00106.59           O  
ANISOU  560  O   PRO A  85    16998   9996  13505  -2755   2765  -1013       O  
ATOM    561  CB  PRO A  85      31.718 -12.592  20.359  1.00103.37           C  
ANISOU  561  CB  PRO A  85    16384   9724  13166  -2456   3391  -1166       C  
ATOM    562  CG  PRO A  85      31.402 -14.006  19.914  1.00100.94           C  
ANISOU  562  CG  PRO A  85    15925   9709  12717  -2322   3187  -1022       C  
ATOM    563  CD  PRO A  85      32.659 -14.500  19.228  1.00 97.38           C  
ANISOU  563  CD  PRO A  85    15316   9471  12212  -2226   2666   -737       C  
ATOM    564  N   HIS A  86      33.363  -9.727  19.578  1.00107.23           N  
ANISOU  564  N   HIS A  86    16666   9811  14262  -2358   3368  -1027       N  
ATOM    565  CA  HIS A  86      34.108  -8.545  20.094  1.00110.74           C  
ANISOU  565  CA  HIS A  86    17321   9986  14766  -2580   3420  -1145       C  
ATOM    566  C   HIS A  86      35.549  -8.529  19.565  1.00109.70           C  
ANISOU  566  C   HIS A  86    17062   9972  14647  -2592   2986   -916       C  
ATOM    567  O   HIS A  86      36.378  -7.813  20.157  1.00112.88           O  
ANISOU  567  O   HIS A  86    17680  10194  15013  -2855   2915  -1025       O  
ATOM    568  CB  HIS A  86      34.072  -8.511  21.631  1.00114.63           C  
ANISOU  568  CB  HIS A  86    18363  10307  14884  -3026   3548  -1484       C  
ATOM    569  CG  HIS A  86      32.741  -8.160  22.203  1.00117.60           C  
ANISOU  569  CG  HIS A  86    18872  10472  15338  -3065   4104  -1782       C  
ATOM    570  ND1 HIS A  86      32.290  -6.854  22.275  1.00120.50           N  
ANISOU  570  ND1 HIS A  86    19210  10505  16068  -3028   4524  -1960       N  
ATOM    571  CD2 HIS A  86      31.772  -8.929  22.745  1.00118.69           C  
ANISOU  571  CD2 HIS A  86    19161  10659  15277  -3151   4339  -1954       C  
ATOM    572  CE1 HIS A  86      31.096  -6.833  22.829  1.00123.21           C  
ANISOU  572  CE1 HIS A  86    19650  10700  16464  -3077   5002  -2246       C  
ATOM    573  NE2 HIS A  86      30.756  -8.095  23.128  1.00123.17           N  
ANISOU  573  NE2 HIS A  86    19759  10930  16107  -3164   4912  -2251       N  
ATOM    574  N   GLN A  87      35.835  -9.265  18.484  1.00107.30           N  
ANISOU  574  N   GLN A  87    16411   9941  14415  -2331   2730   -634       N  
ATOM    575  CA  GLN A  87      37.193  -9.376  17.882  1.00106.76           C  
ANISOU  575  CA  GLN A  87    16158   9999  14404  -2330   2360   -432       C  
ATOM    576  C   GLN A  87      37.152  -9.015  16.391  1.00104.91           C  
ANISOU  576  C   GLN A  87    15524   9833  14502  -1985   2434   -164       C  
ATOM    577  O   GLN A  87      38.093  -8.340  15.927  1.00107.55           O  
ANISOU  577  O   GLN A  87    15749  10095  15020  -2016   2368    -62       O  
ATOM    578  CB  GLN A  87      37.745 -10.789  18.074  1.00105.92           C  
ANISOU  578  CB  GLN A  87    16067  10158  14017  -2404   1948   -372       C  
ATOM    579  CG  GLN A  87      39.256 -10.835  18.242  1.00108.07           C  
ANISOU  579  CG  GLN A  87    16324  10442  14293  -2596   1547   -334       C  
ATOM    580  CD  GLN A  87      39.687 -10.492  19.649  1.00112.34           C  
ANISOU  580  CD  GLN A  87    17302  10778  14601  -2998   1420   -568       C  
ATOM    581  OE1 GLN A  87      39.180 -11.045  20.623  1.00114.35           O  
ANISOU  581  OE1 GLN A  87    17923  11017  14507  -3186   1397   -714       O  
ATOM    582  NE2 GLN A  87      40.645  -9.586  19.766  1.00114.49           N  
ANISOU  582  NE2 GLN A  87    17567  10885  15048  -3160   1332   -607       N  
ATOM    583  N   GLY A  88      36.113  -9.459  15.672  1.00101.78           N  
ANISOU  583  N   GLY A  88    14938   9565  14169  -1695   2558    -55       N  
ATOM    584  CA  GLY A  88      35.979  -9.332  14.207  1.00 99.17           C  
ANISOU  584  CA  GLY A  88    14279   9334  14064  -1373   2567    224       C  
ATOM    585  C   GLY A  88      35.751 -10.691  13.564  1.00 94.90           C  
ANISOU  585  C   GLY A  88    13557   9130  13371  -1203   2370    359       C  
ATOM    586  O   GLY A  88      35.194 -11.572  14.247  1.00 96.12           O  
ANISOU  586  O   GLY A  88    13822   9382  13316  -1265   2339    223       O  
ATOM    587  N   GLU A  89      36.196 -10.868  12.323  1.00 90.48           N  
ANISOU  587  N   GLU A  89    12760   8727  12890  -1026   2257    604       N  
ATOM    588  CA  GLU A  89      36.079 -12.147  11.583  1.00 86.33           C  
ANISOU  588  CA  GLU A  89    12055   8518  12226   -869   2074    730       C  
ATOM    589  C   GLU A  89      37.144 -12.196  10.494  1.00 84.26           C  
ANISOU  589  C   GLU A  89    11612   8379  12024   -825   1959    928       C  
ATOM    590  O   GLU A  89      37.472 -11.141   9.947  1.00 87.98           O  
ANISOU  590  O   GLU A  89    12065   8691  12673   -811   2090   1039       O  
ATOM    591  CB  GLU A  89      34.690 -12.282  10.968  1.00 86.03           C  
ANISOU  591  CB  GLU A  89    11905   8525  12257   -600   2199    806       C  
ATOM    592  CG  GLU A  89      34.292 -11.100  10.111  1.00 89.14           C  
ANISOU  592  CG  GLU A  89    12222   8729  12917   -417   2358    974       C  
ATOM    593  CD  GLU A  89      33.273 -11.424   9.035  1.00 90.74           C  
ANISOU  593  CD  GLU A  89    12247   9048  13182   -121   2325   1151       C  
ATOM    594  OE1 GLU A  89      32.338 -12.200   9.323  1.00 92.13           O  
ANISOU  594  OE1 GLU A  89    12366   9330  13307    -48   2317   1046       O  
ATOM    595  OE2 GLU A  89      33.419 -10.903   7.909  1.00 92.98           O  
ANISOU  595  OE2 GLU A  89    12468   9304  13555     15   2298   1395       O  
ATOM    596  N   HIS A  90      37.637 -13.395  10.187  1.00 80.68           N  
ANISOU  596  N   HIS A  90    11037   8180  11437   -814   1747    958       N  
ATOM    597  CA  HIS A  90      38.570 -13.657   9.067  1.00 79.85           C  
ANISOU  597  CA  HIS A  90    10732   8219  11387   -768   1685   1112       C  
ATOM    598  C   HIS A  90      38.276 -15.038   8.470  1.00 73.41           C  
ANISOU  598  C   HIS A  90     9784   7690  10418   -623   1549   1160       C  
ATOM    599  O   HIS A  90      37.602 -15.853   9.113  1.00 71.34           O  
ANISOU  599  O   HIS A  90     9585   7506  10013   -609   1452   1059       O  
ATOM    600  CB  HIS A  90      40.028 -13.462   9.524  1.00 85.15           C  
ANISOU  600  CB  HIS A  90    11367   8814  12171  -1005   1570   1022       C  
ATOM    601  CG  HIS A  90      40.559 -14.548  10.396  1.00 89.29           C  
ANISOU  601  CG  HIS A  90    11890   9433  12599  -1134   1272    875       C  
ATOM    602  ND1 HIS A  90      41.342 -15.571   9.894  1.00 91.28           N  
ANISOU  602  ND1 HIS A  90    11921   9868  12889  -1108   1093    894       N  
ATOM    603  CD2 HIS A  90      40.445 -14.774  11.726  1.00 92.96           C  
ANISOU  603  CD2 HIS A  90    12572   9814  12935  -1302   1109    709       C  
ATOM    604  CE1 HIS A  90      41.676 -16.390  10.875  1.00 92.11           C  
ANISOU  604  CE1 HIS A  90    12088   9986  12921  -1229    793    767       C  
ATOM    605  NE2 HIS A  90      41.132 -15.926  12.009  1.00 93.48           N  
ANISOU  605  NE2 HIS A  90    12557  10003  12956  -1362    790    662       N  
ATOM    606  N   ILE A  91      38.737 -15.250   7.244  1.00 70.24           N  
ANISOU  606  N   ILE A  91     9226   7422  10037   -537   1578   1304       N  
ATOM    607  CA  ILE A  91      38.708 -16.552   6.526  1.00 66.61           C  
ANISOU  607  CA  ILE A  91     8627   7228   9451   -426   1467   1336       C  
ATOM    608  C   ILE A  91      40.121 -17.138   6.594  1.00 66.69           C  
ANISOU  608  C   ILE A  91     8479   7294   9564   -566   1345   1247       C  
ATOM    609  O   ILE A  91      41.053 -16.497   6.070  1.00 66.75           O  
ANISOU  609  O   ILE A  91     8401   7230   9731   -652   1469   1288       O  
ATOM    610  CB  ILE A  91      38.211 -16.358   5.080  1.00 65.85           C  
ANISOU  610  CB  ILE A  91     8504   7223   9292   -254   1601   1541       C  
ATOM    611  CG1 ILE A  91      36.736 -15.961   5.052  1.00 64.76           C  
ANISOU  611  CG1 ILE A  91     8463   7027   9115    -85   1638   1617       C  
ATOM    612  CG2 ILE A  91      38.468 -17.592   4.235  1.00 65.26           C  
ANISOU  612  CG2 ILE A  91     8295   7403   9096   -193   1529   1552       C  
ATOM    613  CD1 ILE A  91      36.246 -15.517   3.698  1.00 65.68           C  
ANISOU  613  CD1 ILE A  91     8604   7162   9186     66   1707   1851       C  
ATOM    614  N   GLY A  92      40.263 -18.292   7.251  1.00 66.95           N  
ANISOU  614  N   GLY A  92     8472   7422   9541   -595   1109   1123       N  
ATOM    615  CA  GLY A  92      41.500 -19.097   7.277  1.00 68.35           C  
ANISOU  615  CA  GLY A  92     8449   7653   9869   -679    930   1031       C  
ATOM    616  C   GLY A  92      41.312 -20.423   6.562  1.00 67.49           C  
ANISOU  616  C   GLY A  92     8207   7763   9673   -539    870   1036       C  
ATOM    617  O   GLY A  92      40.162 -20.763   6.253  1.00 64.58           O  
ANISOU  617  O   GLY A  92     7935   7507   9095   -401    919   1099       O  
ATOM    618  N   GLU A  93      42.411 -21.125   6.275  1.00 70.68           N  
ANISOU  618  N   GLU A  93     8373   8209  10273   -575    779    956       N  
ATOM    619  CA  GLU A  93      42.405 -22.537   5.807  1.00 71.21           C  
ANISOU  619  CA  GLU A  93     8300   8443  10312   -467    678    907       C  
ATOM    620  C   GLU A  93      42.211 -23.444   7.027  1.00 70.18           C  
ANISOU  620  C   GLU A  93     8264   8272  10126   -497    324    823       C  
ATOM    621  O   GLU A  93      42.721 -23.090   8.107  1.00 71.43           O  
ANISOU  621  O   GLU A  93     8495   8263  10380   -645    118    766       O  
ATOM    622  CB  GLU A  93      43.703 -22.868   5.067  1.00 74.85           C  
ANISOU  622  CB  GLU A  93     8448   8917  11074   -503    753    822       C  
ATOM    623  CG  GLU A  93      43.833 -22.158   3.729  1.00 78.09           C  
ANISOU  623  CG  GLU A  93     8825   9384  11461   -499   1146    907       C  
ATOM    624  CD  GLU A  93      45.250 -22.019   3.193  1.00 83.46           C  
ANISOU  624  CD  GLU A  93     9215   9999  12496   -617   1315    798       C  
ATOM    625  OE1 GLU A  93      46.134 -22.797   3.621  1.00 85.59           O  
ANISOU  625  OE1 GLU A  93     9220  10219  13080   -646   1114    634       O  
ATOM    626  OE2 GLU A  93      45.468 -21.125   2.347  1.00 87.49           O  
ANISOU  626  OE2 GLU A  93     9762  10487  12992   -687   1650    874       O  
ATOM    627  N   MET A  94      41.469 -24.543   6.866  1.00 68.12           N  
ANISOU  627  N   MET A  94     8040   8147   9692   -383    252    821       N  
ATOM    628  CA  MET A  94      41.251 -25.579   7.913  1.00 66.84           C  
ANISOU  628  CA  MET A  94     8000   7945   9448   -419    -73    757       C  
ATOM    629  C   MET A  94      41.268 -26.957   7.247  1.00 66.27           C  
ANISOU  629  C   MET A  94     7767   8008   9405   -294   -137    717       C  
ATOM    630  O   MET A  94      40.561 -27.134   6.243  1.00 63.16           O  
ANISOU  630  O   MET A  94     7346   7782   8869   -171     84    760       O  
ATOM    631  CB  MET A  94      39.915 -25.385   8.635  1.00 65.14           C  
ANISOU  631  CB  MET A  94     8100   7722   8928   -440    -38    788       C  
ATOM    632  CG  MET A  94      39.923 -24.268   9.648  1.00 66.29           C  
ANISOU  632  CG  MET A  94     8460   7687   9041   -603    -36    774       C  
ATOM    633  SD  MET A  94      38.304 -24.052  10.419  1.00 66.26           S  
ANISOU  633  SD  MET A  94     8790   7657   8729   -634    106    759       S  
ATOM    634  CE  MET A  94      38.669 -24.615  12.079  1.00 68.74           C  
ANISOU  634  CE  MET A  94     9419   7797   8902   -885   -242    662       C  
ATOM    635  N   SER A  95      42.068 -27.882   7.781  1.00 68.84           N  
ANISOU  635  N   SER A  95     7991   8240   9922   -328   -453    636       N  
ATOM    636  CA  SER A  95      42.230 -29.268   7.274  1.00 69.76           C  
ANISOU  636  CA  SER A  95     7940   8428  10138   -216   -550    571       C  
ATOM    637  C   SER A  95      41.209 -30.186   7.957  1.00 67.54           C  
ANISOU  637  C   SER A  95     7923   8160   9578   -211   -730    593       C  
ATOM    638  O   SER A  95      41.069 -30.104   9.188  1.00 66.73           O  
ANISOU  638  O   SER A  95     8078   7915   9359   -344   -968    613       O  
ATOM    639  CB  SER A  95      43.638 -29.747   7.482  1.00 74.32           C  
ANISOU  639  CB  SER A  95     8239   8853  11145   -243   -809    470       C  
ATOM    640  OG  SER A  95      43.864 -30.957   6.776  1.00 78.03           O  
ANISOU  640  OG  SER A  95     8491   9378  11776   -118   -813    383       O  
ATOM    641  N   PHE A  96      40.521 -31.015   7.169  1.00 65.59           N  
ANISOU  641  N   PHE A  96     7636   8070   9212    -88   -603    580       N  
ATOM    642  CA  PHE A  96      39.435 -31.927   7.614  1.00 63.13           C  
ANISOU  642  CA  PHE A  96     7548   7794   8644    -83   -699    589       C  
ATOM    643  C   PHE A  96      39.715 -33.338   7.097  1.00 63.81           C  
ANISOU  643  C   PHE A  96     7470   7906   8866     14   -811    511       C  
ATOM    644  O   PHE A  96      40.136 -33.477   5.932  1.00 64.63           O  
ANISOU  644  O   PHE A  96     7317   8116   9120    117   -621    451       O  
ATOM    645  CB  PHE A  96      38.076 -31.447   7.100  1.00 59.95           C  
ANISOU  645  CB  PHE A  96     7256   7559   7963    -30   -404    641       C  
ATOM    646  CG  PHE A  96      37.587 -30.175   7.737  1.00 58.78           C  
ANISOU  646  CG  PHE A  96     7293   7347   7692   -119   -291    699       C  
ATOM    647  CD1 PHE A  96      37.099 -30.171   9.033  1.00 58.84           C  
ANISOU  647  CD1 PHE A  96     7590   7224   7541   -266   -407    686       C  
ATOM    648  CD2 PHE A  96      37.597 -28.985   7.033  1.00 58.70           C  
ANISOU  648  CD2 PHE A  96     7196   7387   7717    -72    -48    759       C  
ATOM    649  CE1 PHE A  96      36.642 -28.999   9.614  1.00 59.38           C  
ANISOU  649  CE1 PHE A  96     7828   7216   7517   -357   -258    702       C  
ATOM    650  CE2 PHE A  96      37.134 -27.815   7.616  1.00 59.23           C  
ANISOU  650  CE2 PHE A  96     7425   7365   7713   -143     64    799       C  
ATOM    651  CZ  PHE A  96      36.655 -27.822   8.905  1.00 59.43           C  
ANISOU  651  CZ  PHE A  96     7708   7262   7608   -282    -27    755       C  
ATOM    652  N   LEU A  97      39.479 -34.344   7.939  1.00 64.33           N  
ANISOU  652  N   LEU A  97     7712   7861   8870    -33  -1091    505       N  
ATOM    653  CA  LEU A  97      39.698 -35.773   7.597  1.00 65.52           C  
ANISOU  653  CA  LEU A  97     7740   7985   9167     54  -1235    431       C  
ATOM    654  C   LEU A  97      38.595 -36.225   6.637  1.00 62.09           C  
ANISOU  654  C   LEU A  97     7303   7771   8518    144   -960    401       C  
ATOM    655  O   LEU A  97      37.454 -35.804   6.826  1.00 61.45           O  
ANISOU  655  O   LEU A  97     7420   7783   8143    100   -821    456       O  
ATOM    656  CB  LEU A  97      39.689 -36.597   8.888  1.00 68.77           C  
ANISOU  656  CB  LEU A  97     8421   8178   9529    -55  -1636    470       C  
ATOM    657  CG  LEU A  97      40.232 -38.019   8.759  1.00 72.22           C  
ANISOU  657  CG  LEU A  97     8726   8486  10227     28  -1893    407       C  
ATOM    658  CD1 LEU A  97      41.748 -38.009   8.610  1.00 75.18           C  
ANISOU  658  CD1 LEU A  97     8754   8706  11103     96  -2093    341       C  
ATOM    659  CD2 LEU A  97      39.818 -38.866   9.952  1.00 74.46           C  
ANISOU  659  CD2 LEU A  97     9389   8576  10326    -98  -2237    484       C  
ATOM    660  N   GLN A  98      38.939 -37.044   5.641  1.00 61.25           N  
ANISOU  660  N   GLN A  98     6966   7728   8576    258   -886    297       N  
ATOM    661  CA  GLN A  98      38.003 -37.656   4.657  1.00 60.13           C  
ANISOU  661  CA  GLN A  98     6817   7782   8247    332   -677    243       C  
ATOM    662  C   GLN A  98      38.340 -39.140   4.501  1.00 60.02           C  
ANISOU  662  C   GLN A  98     6708   7674   8421    388   -827    125       C  
ATOM    663  O   GLN A  98      39.539 -39.474   4.600  1.00 62.37           O  
ANISOU  663  O   GLN A  98     6808   7803   9086    423   -977     55       O  
ATOM    664  CB  GLN A  98      38.145 -36.987   3.288  1.00 60.65           C  
ANISOU  664  CB  GLN A  98     6712   8039   8294    399   -346    214       C  
ATOM    665  CG  GLN A  98      37.239 -35.784   3.073  1.00 59.78           C  
ANISOU  665  CG  GLN A  98     6734   8072   7905    381   -160    337       C  
ATOM    666  CD  GLN A  98      37.255 -35.337   1.630  1.00 60.19           C  
ANISOU  666  CD  GLN A  98     6692   8302   7872    433    121    329       C  
ATOM    667  OE1 GLN A  98      38.210 -35.584   0.899  1.00 62.18           O  
ANISOU  667  OE1 GLN A  98     6774   8553   8299    447    240    226       O  
ATOM    668  NE2 GLN A  98      36.200 -34.661   1.207  1.00 59.78           N  
ANISOU  668  NE2 GLN A  98     6763   8388   7562    450    231    432       N  
ATOM    669  N   HIS A  99      37.332 -39.969   4.209  1.00 58.20           N  
ANISOU  669  N   HIS A  99     6583   7537   7992    400   -781     89       N  
ATOM    670  CA  HIS A  99      37.455 -41.438   4.015  1.00 58.33           C  
ANISOU  670  CA  HIS A  99     6544   7461   8157    448   -898    -30       C  
ATOM    671  C   HIS A  99      37.536 -41.742   2.514  1.00 58.72           C  
ANISOU  671  C   HIS A  99     6390   7684   8235    537   -614   -182       C  
ATOM    672  O   HIS A  99      36.647 -41.287   1.774  1.00 58.06           O  
ANISOU  672  O   HIS A  99     6370   7831   7857    531   -397   -162       O  
ATOM    673  CB  HIS A  99      36.304 -42.162   4.727  1.00 57.01           C  
ANISOU  673  CB  HIS A  99     6652   7259   7748    364  -1020     14       C  
ATOM    674  CG  HIS A  99      36.245 -41.898   6.198  1.00 57.33           C  
ANISOU  674  CG  HIS A  99     6962   7113   7708    232  -1262    148       C  
ATOM    675  ND1 HIS A  99      35.077 -41.998   6.932  1.00 56.03           N  
ANISOU  675  ND1 HIS A  99     7092   6950   7247     99  -1251    206       N  
ATOM    676  CD2 HIS A  99      37.213 -41.571   7.083  1.00 59.06           C  
ANISOU  676  CD2 HIS A  99     7219   7123   8096    187  -1524    219       C  
ATOM    677  CE1 HIS A  99      35.326 -41.722   8.199  1.00 57.02           C  
ANISOU  677  CE1 HIS A  99     7469   6880   7316    -36  -1465    308       C  
ATOM    678  NE2 HIS A  99      36.630 -41.448   8.318  1.00 58.94           N  
ANISOU  678  NE2 HIS A  99     7568   6994   7832     16  -1666    328       N  
ATOM    679  N   ASN A 100      38.577 -42.464   2.092  1.00 62.03           N  
ANISOU  679  N   ASN A 100     6578   7977   9010    607   -624   -336       N  
ATOM    680  CA  ASN A 100      38.866 -42.782   0.669  1.00 64.76           C  
ANISOU  680  CA  ASN A 100     6741   8452   9412    661   -310   -527       C  
ATOM    681  C   ASN A 100      38.380 -44.196   0.340  1.00 66.25           C  
ANISOU  681  C   ASN A 100     6963   8611   9596    688   -342   -668       C  
ATOM    682  O   ASN A 100      37.855 -44.386  -0.775  1.00 67.55           O  
ANISOU  682  O   ASN A 100     7151   8974   9539    679    -91   -774       O  
ATOM    683  CB  ASN A 100      40.354 -42.658   0.348  1.00 67.84           C  
ANISOU  683  CB  ASN A 100     6815   8703  10256    706   -216   -663       C  
ATOM    684  CG  ASN A 100      40.890 -41.273   0.618  1.00 68.04           C  
ANISOU  684  CG  ASN A 100     6792   8745  10313    662   -166   -543       C  
ATOM    685  OD1 ASN A 100      40.467 -40.303  -0.005  1.00 68.47           O  
ANISOU  685  OD1 ASN A 100     6942   9007  10065    615     86   -469       O  
ATOM    686  ND2 ASN A 100      41.835 -41.176   1.532  1.00 69.27           N  
ANISOU  686  ND2 ASN A 100     6804   8664  10849    671   -432   -520       N  
ATOM    687  N   LYS A 101      38.574 -45.147   1.257  1.00 68.01           N  
ANISOU  687  N   LYS A 101     7211   8579  10048    707   -656   -666       N  
ATOM    688  CA  LYS A 101      38.141 -46.557   1.087  1.00 69.85           C  
ANISOU  688  CA  LYS A 101     7493   8727  10317    726   -720   -792       C  
ATOM    689  C   LYS A 101      37.458 -47.042   2.367  1.00 68.79           C  
ANISOU  689  C   LYS A 101     7634   8436  10067    654  -1053   -631       C  
ATOM    690  O   LYS A 101      37.831 -46.581   3.460  1.00 67.90           O  
ANISOU  690  O   LYS A 101     7610   8167  10020    616  -1307   -472       O  
ATOM    691  CB  LYS A 101      39.332 -47.429   0.682  1.00 74.45           C  
ANISOU  691  CB  LYS A 101     7786   9084  11415    830   -715  -1011       C  
ATOM    692  CG  LYS A 101      39.857 -47.130  -0.717  1.00 77.64           C  
ANISOU  692  CG  LYS A 101     7970   9650  11877    854   -284  -1224       C  
ATOM    693  CD  LYS A 101      40.374 -48.346  -1.457  1.00 82.82           C  
ANISOU  693  CD  LYS A 101     8434  10161  12871    920   -144  -1520       C  
ATOM    694  CE  LYS A 101      40.154 -48.261  -2.953  1.00 84.98           C  
ANISOU  694  CE  LYS A 101     8710  10690  12887    862    323  -1724       C  
ATOM    695  NZ  LYS A 101      40.866 -49.345  -3.671  1.00 89.53           N  
ANISOU  695  NZ  LYS A 101     9067  11091  13857    914    524  -2060       N  
ATOM    696  N   CYS A 102      36.484 -47.936   2.201  1.00 69.47           N  
ANISOU  696  N   CYS A 102     7869   8560   9968    610  -1034   -685       N  
ATOM    697  CA  CYS A 102      35.607 -48.484   3.263  1.00 68.94           C  
ANISOU  697  CA  CYS A 102     8103   8369   9721    496  -1255   -561       C  
ATOM    698  C   CYS A 102      35.627 -50.017   3.215  1.00 71.48           C  
ANISOU  698  C   CYS A 102     8445   8470  10242    516  -1379   -684       C  
ATOM    699  O   CYS A 102      35.915 -50.582   2.143  1.00 73.57           O  
ANISOU  699  O   CYS A 102     8507   8778  10668    603  -1203   -895       O  
ATOM    700  CB  CYS A 102      34.195 -47.960   3.065  1.00 67.12           C  
ANISOU  700  CB  CYS A 102     8022   8415   9064    397  -1058   -513       C  
ATOM    701  SG  CYS A 102      34.032 -46.198   3.450  0.70 65.38           S  
ANISOU  701  SG  CYS A 102     7842   8364   8633    360   -969   -335       S  
ATOM    702  N   GLU A 103      35.337 -50.658   4.346  1.00 72.54           N  
ANISOU  702  N   GLU A 103     8850   8358  10352    419  -1660   -560       N  
ATOM    703  CA  GLU A 103      35.342 -52.134   4.513  1.00 75.82           C  
ANISOU  703  CA  GLU A 103     9350   8494  10963    419  -1837   -631       C  
ATOM    704  C   GLU A 103      34.208 -52.492   5.478  1.00 75.89           C  
ANISOU  704  C   GLU A 103     9759   8434  10641    213  -1930   -491       C  
ATOM    705  O   GLU A 103      33.838 -51.629   6.303  1.00 71.63           O  
ANISOU  705  O   GLU A 103     9426   7951   9837     90  -1957   -322       O  
ATOM    706  CB  GLU A 103      36.721 -52.570   5.016  1.00 80.50           C  
ANISOU  706  CB  GLU A 103     9828   8716  12042    537  -2185   -605       C  
ATOM    707  CG  GLU A 103      37.036 -54.051   4.900  1.00 85.37           C  
ANISOU  707  CG  GLU A 103    10411   9012  13014    609  -2349   -724       C  
ATOM    708  CD  GLU A 103      38.459 -54.397   5.327  1.00 90.74           C  
ANISOU  708  CD  GLU A 103    10899   9306  14272    760  -2721   -709       C  
ATOM    709  OE1 GLU A 103      38.624 -55.282   6.193  1.00 95.49           O  
ANISOU  709  OE1 GLU A 103    11715   9526  15040    737  -3125   -588       O  
ATOM    710  OE2 GLU A 103      39.410 -53.782   4.794  1.00 91.15           O  
ANISOU  710  OE2 GLU A 103    10584   9418  14630    893  -2618   -817       O  
ATOM    711  N   CYS A 104      33.649 -53.696   5.346  1.00 79.64           N  
ANISOU  711  N   CYS A 104    10340   8789  11128    160  -1932   -582       N  
ATOM    712  CA  CYS A 104      32.606 -54.246   6.252  1.00 81.99           C  
ANISOU  712  CA  CYS A 104    11029   8965  11157    -64  -1994   -476       C  
ATOM    713  C   CYS A 104      33.276 -55.204   7.239  1.00 86.17           C  
ANISOU  713  C   CYS A 104    11809   9029  11903    -95  -2406   -346       C  
ATOM    714  O   CYS A 104      33.629 -56.322   6.827  1.00 88.74           O  
ANISOU  714  O   CYS A 104    12043   9142  12531     -2  -2499   -463       O  
ATOM    715  CB  CYS A 104      31.492 -54.925   5.465  1.00 82.52           C  
ANISOU  715  CB  CYS A 104    11062   9196  11095   -131  -1733   -657       C  
ATOM    716  SG  CYS A 104      30.370 -53.738   4.676  1.00 82.33           S  
ANISOU  716  SG  CYS A 104    10874   9670  10735   -166  -1356   -727       S  
ATOM    717  N   ARG A 105      33.464 -54.760   8.485  1.00 88.65           N  
ANISOU  717  N   ARG A 105    12442   9172  12067   -225  -2657   -113       N  
ATOM    718  CA  ARG A 105      34.174 -55.514   9.552  1.00 94.64           C  
ANISOU  718  CA  ARG A 105    13507   9461  12989   -273  -3143     68       C  
ATOM    719  C   ARG A 105      33.207 -55.851  10.681  1.00 95.92           C  
ANISOU  719  C   ARG A 105    14242   9471  12732   -595  -3181    232       C  
ATOM    720  O   ARG A 105      32.275 -55.098  10.937  1.00 93.76           O  
ANISOU  720  O   ARG A 105    14113   9441  12068   -774  -2884    244       O  
ATOM    721  CB  ARG A 105      35.335 -54.680  10.100  1.00 98.45           C  
ANISOU  721  CB  ARG A 105    13929   9841  13635   -186  -3461    209       C  
ATOM    722  CG  ARG A 105      36.541 -54.603   9.177  1.00100.99           C  
ANISOU  722  CG  ARG A 105    13711  10168  14493    113  -3506     54       C  
ATOM    723  CD  ARG A 105      37.692 -53.930   9.893  1.00104.77           C  
ANISOU  723  CD  ARG A 105    14156  10469  15182    166  -3899    206       C  
ATOM    724  NE  ARG A 105      38.706 -53.468   8.958  1.00106.78           N  
ANISOU  724  NE  ARG A 105    13852  10831  15887    412  -3792     30       N  
ATOM    725  CZ  ARG A 105      39.473 -52.396   9.130  1.00108.60           C  
ANISOU  725  CZ  ARG A 105    13907  11128  16226    457  -3873     78       C  
ATOM    726  NH1 ARG A 105      39.355 -51.638  10.210  1.00108.83           N  
ANISOU  726  NH1 ARG A 105    14284  11134  15932    280  -4082    294       N  
ATOM    727  NH2 ARG A 105      40.365 -52.080   8.206  1.00110.07           N  
ANISOU  727  NH2 ARG A 105    13579  11397  16845    659  -3714   -110       N  
ATOM    728  N   PRO A 106      33.405 -56.981  11.401  1.00 99.52           N  
ANISOU  728  N   PRO A 106    15050   9493  13267   -688  -3535    360       N  
ATOM    729  CA  PRO A 106      32.547 -57.335  12.534  1.00101.69           C  
ANISOU  729  CA  PRO A 106    15942   9579  13114  -1040  -3562    527       C  
ATOM    730  C   PRO A 106      32.533 -56.255  13.627  1.00103.23           C  
ANISOU  730  C   PRO A 106    16497   9801  12925  -1247  -3630    716       C  
ATOM    731  O   PRO A 106      33.528 -55.583  13.794  1.00103.11           O  
ANISOU  731  O   PRO A 106    16350   9759  13066  -1110  -3905    797       O  
ATOM    732  CB  PRO A 106      33.168 -58.629  13.082  1.00105.23           C  
ANISOU  732  CB  PRO A 106    16681   9497  13802  -1044  -4059    673       C  
ATOM    733  CG  PRO A 106      33.960 -59.191  11.921  1.00105.04           C  
ANISOU  733  CG  PRO A 106    16094   9448  14368   -687  -4117    475       C  
ATOM    734  CD  PRO A 106      34.458 -57.979  11.163  1.00101.85           C  
ANISOU  734  CD  PRO A 106    15181   9430  14088   -472  -3917    345       C  
ATOM    735  N   LYS A 107      31.409 -56.121  14.337  1.00107.19           N  
ANISOU  735  N   LYS A 107    17432  10342  12954  -1586  -3355    757       N  
ATOM    736  CA  LYS A 107      31.221 -55.136  15.436  1.00112.37           C  
ANISOU  736  CA  LYS A 107    18504  11008  13181  -1848  -3330    899       C  
ATOM    737  C   LYS A 107      31.997 -55.600  16.676  1.00121.59           C  
ANISOU  737  C   LYS A 107    20260  11701  14237  -2016  -3915   1182       C  
ATOM    738  O   LYS A 107      31.636 -56.655  17.239  1.00122.85           O  
ANISOU  738  O   LYS A 107    20888  11540  14249  -2236  -4036   1287       O  
ATOM    739  CB  LYS A 107      29.733 -54.966  15.759  1.00111.70           C  
ANISOU  739  CB  LYS A 107    18677  11080  12684  -2173  -2795    806       C  
ATOM    740  CG  LYS A 107      28.895 -54.361  14.642  1.00108.33           C  
ANISOU  740  CG  LYS A 107    17697  11111  12349  -2030  -2273    550       C  
ATOM    741  CD  LYS A 107      27.411 -54.337  14.948  1.00109.51           C  
ANISOU  741  CD  LYS A 107    18038  11365  12203  -2341  -1771    434       C  
ATOM    742  CE  LYS A 107      26.559 -53.930  13.763  1.00107.34           C  
ANISOU  742  CE  LYS A 107    17192  11500  12092  -2180  -1350    186       C  
ATOM    743  NZ  LYS A 107      26.594 -52.466  13.529  1.00105.87           N  
ANISOU  743  NZ  LYS A 107    16722  11613  11889  -2053  -1178    148       N  
ATOM    744  N   ALA A 108      33.015 -54.829  17.080  1.00 92.03           N  
ATOM    745  CA  ALA A 108      33.899 -55.097  18.242  1.00 96.30           C  
ATOM    746  C   ALA A 108      33.397 -54.317  19.463  1.00 98.88           C  
ATOM    747  O   ALA A 108      32.817 -54.884  20.391  1.00100.75           O  
ATOM    748  CB  ALA A 108      35.324 -54.729  17.901  1.00 95.83           C  
TER     749      ALA A 108                                                      
ATOM    750  N   GLU B  13      45.234 -27.051  -3.784  1.00 99.85           N  
ANISOU  750  N   GLU B  13     8812  11940  17184   -259   1929    973       N  
ATOM    751  CA  GLU B  13      43.860 -27.402  -4.240  1.00 96.27           C  
ANISOU  751  CA  GLU B  13     8804  11850  15923   -137   1935   1130       C  
ATOM    752  C   GLU B  13      42.873 -27.172  -3.085  1.00 90.72           C  
ANISOU  752  C   GLU B  13     8351  11160  14958    -43   1406   1134       C  
ATOM    753  O   GLU B  13      41.982 -28.030  -2.866  1.00 87.00           O  
ANISOU  753  O   GLU B  13     8097  10926  14032     68   1186   1077       O  
ATOM    754  CB  GLU B  13      43.814 -28.836  -4.788  1.00 97.39           C  
ANISOU  754  CB  GLU B  13     8936  12244  15823    -59   2025    978       C  
ATOM    755  CG  GLU B  13      44.200 -29.926  -3.792  1.00 97.74           C  
ANISOU  755  CG  GLU B  13     8785  12211  16139      0   1569    680       C  
ATOM    756  CD  GLU B  13      45.653 -30.380  -3.832  1.00103.10           C  
ANISOU  756  CD  GLU B  13     8985  12663  17526    -66   1670    436       C  
ATOM    757  OE1 GLU B  13      45.887 -31.607  -3.938  1.00104.16           O  
ANISOU  757  OE1 GLU B  13     9010  12882  17683      2   1604    231       O  
ATOM    758  OE2 GLU B  13      46.552 -29.512  -3.742  1.00107.45           O  
ANISOU  758  OE2 GLU B  13     9249  12930  18647   -184   1802    432       O  
ATOM    759  N   VAL B  14      43.009 -26.034  -2.396  1.00 88.46           N  
ANISOU  759  N   VAL B  14     8039  10617  14952    -97   1241   1192       N  
ATOM    760  CA  VAL B  14      42.111 -25.595  -1.284  1.00 83.79           C  
ANISOU  760  CA  VAL B  14     7693   9999  14141    -22    795   1191       C  
ATOM    761  C   VAL B  14      40.720 -25.312  -1.866  1.00 80.18           C  
ANISOU  761  C   VAL B  14     7607   9817  13041     66    918   1404       C  
ATOM    762  O   VAL B  14      40.644 -24.856  -3.024  1.00 80.92           O  
ANISOU  762  O   VAL B  14     7773   9984  12989     40   1318   1615       O  
ATOM    763  CB  VAL B  14      42.678 -24.359  -0.555  1.00 84.86           C  
ANISOU  763  CB  VAL B  14     7698   9773  14770   -103    637   1193       C  
ATOM    764  CG1 VAL B  14      41.733 -23.827   0.514  1.00 82.39           C  
ANISOU  764  CG1 VAL B  14     7665   9434  14203    -23    239   1184       C  
ATOM    765  CG2 VAL B  14      44.049 -24.640   0.041  1.00 86.88           C  
ANISOU  765  CG2 VAL B  14     7561   9731  15717   -176    449    948       C  
ATOM    766  N   VAL B  15      39.664 -25.586  -1.093  1.00 76.27           N  
ANISOU  766  N   VAL B  15     7345   9449  12183    166    588   1342       N  
ATOM    767  CA  VAL B  15      38.245 -25.355  -1.499  1.00 73.76           C  
ANISOU  767  CA  VAL B  15     7336   9373  11316    268    630   1487       C  
ATOM    768  C   VAL B  15      37.856 -23.943  -1.048  1.00 73.67           C  
ANISOU  768  C   VAL B  15     7426   9175  11388    271    532   1599       C  
ATOM    769  O   VAL B  15      37.871 -23.680   0.176  1.00 72.41           O  
ANISOU  769  O   VAL B  15     7268   8848  11395    268    211   1459       O  
ATOM    770  CB  VAL B  15      37.290 -26.419  -0.926  1.00 70.83           C  
ANISOU  770  CB  VAL B  15     7124   9223  10565    357    380   1335       C  
ATOM    771  CG1 VAL B  15      35.906 -26.319  -1.551  1.00 69.60           C  
ANISOU  771  CG1 VAL B  15     7204   9321   9918    463    457   1450       C  
ATOM    772  CG2 VAL B  15      37.843 -27.830  -1.074  1.00 70.29           C  
ANISOU  772  CG2 VAL B  15     6929   9253  10524    346    383   1179       C  
ATOM    773  N   LYS B  16      37.518 -23.078  -2.010  1.00 74.57           N  
ANISOU  773  N   LYS B  16     7656   9302  11373    285    787   1840       N  
ATOM    774  CA  LYS B  16      37.237 -21.632  -1.801  1.00 74.69           C  
ANISOU  774  CA  LYS B  16     7761   9103  11514    287    740   1982       C  
ATOM    775  C   LYS B  16      35.979 -21.490  -0.937  1.00 71.82           C  
ANISOU  775  C   LYS B  16     7580   8822  10883    410    424   1881       C  
ATOM    776  O   LYS B  16      35.024 -22.289  -1.121  1.00 69.39           O  
ANISOU  776  O   LYS B  16     7400   8795  10168    508    383   1828       O  
ATOM    777  CB  LYS B  16      37.091 -20.920  -3.149  1.00 76.75           C  
ANISOU  777  CB  LYS B  16     8170   9374  11616    289   1081   2280       C  
ATOM    778  N   PHE B  17      35.984 -20.505  -0.034  1.00 72.07           N  
ANISOU  778  N   PHE B  17     7613   8606  11163    399    225   1837       N  
ATOM    779  CA  PHE B  17      34.955 -20.289   1.016  1.00 70.63           C  
ANISOU  779  CA  PHE B  17     7579   8443  10815    493    -58   1685       C  
ATOM    780  C   PHE B  17      33.541 -20.300   0.427  1.00 71.59           C  
ANISOU  780  C   PHE B  17     7881   8808  10512    634    -11   1759       C  
ATOM    781  O   PHE B  17      32.642 -20.872   1.069  1.00 71.63           O  
ANISOU  781  O   PHE B  17     7966   8972  10278    700   -155   1583       O  
ATOM    782  CB  PHE B  17      35.177 -18.963   1.744  1.00 70.81           C  
ANISOU  782  CB  PHE B  17     7594   8137  11173    472   -207   1674       C  
ATOM    783  CG  PHE B  17      33.998 -18.531   2.573  1.00 69.24           C  
ANISOU  783  CG  PHE B  17     7566   7957  10782    584   -408   1546       C  
ATOM    784  CD1 PHE B  17      33.747 -19.118   3.802  1.00 67.66           C  
ANISOU  784  CD1 PHE B  17     7443   7790  10474    591   -629   1287       C  
ATOM    785  CD2 PHE B  17      33.118 -17.564   2.111  1.00 70.05           C  
ANISOU  785  CD2 PHE B  17     7772   8037  10806    687   -366   1676       C  
ATOM    786  CE1 PHE B  17      32.656 -18.726   4.563  1.00 67.32           C  
ANISOU  786  CE1 PHE B  17     7558   7764  10256    681   -746   1146       C  
ATOM    787  CE2 PHE B  17      32.029 -17.173   2.876  1.00 69.36           C  
ANISOU  787  CE2 PHE B  17     7799   7959  10594    796   -526   1518       C  
ATOM    788  CZ  PHE B  17      31.800 -17.754   4.100  1.00 67.88           C  
ANISOU  788  CZ  PHE B  17     7670   7816  10306    785   -686   1247       C  
ATOM    789  N   MET B  18      33.341 -19.652  -0.722  1.00 74.78           N  
ANISOU  789  N   MET B  18     8358   9212  10843    678    170   2004       N  
ATOM    790  CA  MET B  18      32.007 -19.499  -1.357  1.00 76.44           C  
ANISOU  790  CA  MET B  18     8740   9599  10703    838    149   2078       C  
ATOM    791  C   MET B  18      31.502 -20.866  -1.835  1.00 73.90           C  
ANISOU  791  C   MET B  18     8441   9616  10023    886    191   1995       C  
ATOM    792  O   MET B  18      30.290 -21.129  -1.694  1.00 72.38           O  
ANISOU  792  O   MET B  18     8311   9587   9602   1004     61   1882       O  
ATOM    793  CB  MET B  18      32.064 -18.529  -2.543  1.00 81.89           C  
ANISOU  793  CB  MET B  18     9562  10171  11380    871    308   2386       C  
ATOM    794  CG  MET B  18      30.697 -18.022  -2.979  1.00 84.60           C  
ANISOU  794  CG  MET B  18    10085  10583  11475   1063    169   2446       C  
ATOM    795  SD  MET B  18      29.871 -17.053  -1.681  1.00 86.60           S  
ANISOU  795  SD  MET B  18    10300  10651  11952   1151   -115   2252       S  
ATOM    796  CE  MET B  18      28.941 -15.904  -2.696  1.00 89.97           C  
ANISOU  796  CE  MET B  18    10936  10966  12282   1340   -199   2489       C  
ATOM    797  N   ASP B  19      32.399 -21.701  -2.375  1.00 73.42           N  
ANISOU  797  N   ASP B  19     8305   9637   9953    796    370   2027       N  
ATOM    798  CA  ASP B  19      32.078 -23.078  -2.833  1.00 72.00           C  
ANISOU  798  CA  ASP B  19     8132   9755   9469    829    412   1930       C  
ATOM    799  C   ASP B  19      31.697 -23.915  -1.608  1.00 69.84           C  
ANISOU  799  C   ASP B  19     7797   9554   9184    813    207   1661       C  
ATOM    800  O   ASP B  19      30.704 -24.668  -1.692  1.00 70.31           O  
ANISOU  800  O   ASP B  19     7909   9835   8969    888    145   1554       O  
ATOM    801  CB  ASP B  19      33.237 -23.705  -3.613  1.00 72.35           C  
ANISOU  801  CB  ASP B  19     8092   9827   9568    732    668   1998       C  
ATOM    802  N   VAL B  20      32.444 -23.766  -0.508  1.00 69.37           N  
ANISOU  802  N   VAL B  20     7651   9293   9412    716     97   1554       N  
ATOM    803  CA  VAL B  20      32.203 -24.499   0.771  1.00 67.38           C  
ANISOU  803  CA  VAL B  20     7418   9054   9127    685   -103   1315       C  
ATOM    804  C   VAL B  20      30.818 -24.112   1.302  1.00 66.95           C  
ANISOU  804  C   VAL B  20     7485   9060   8892    773   -200   1224       C  
ATOM    805  O   VAL B  20      30.061 -25.014   1.666  1.00 65.99           O  
ANISOU  805  O   VAL B  20     7414   9105   8553    783   -237   1075       O  
ATOM    806  CB  VAL B  20      33.297 -24.224   1.820  1.00 68.08           C  
ANISOU  806  CB  VAL B  20     7442   8866   9558    586   -256   1227       C  
ATOM    807  CG1 VAL B  20      32.947 -24.851   3.161  1.00 66.28           C  
ANISOU  807  CG1 VAL B  20     7341   8624   9217    565   -478   1004       C  
ATOM    808  CG2 VAL B  20      34.669 -24.699   1.361  1.00 70.03           C  
ANISOU  808  CG2 VAL B  20     7505   9037  10066    499   -169   1261       C  
ATOM    809  N   TYR B  21      30.505 -22.816   1.341  1.00 69.00           N  
ANISOU  809  N   TYR B  21     7774   9170   9271    830   -226   1301       N  
ATOM    810  CA  TYR B  21      29.223 -22.284   1.875  1.00 69.60           C  
ANISOU  810  CA  TYR B  21     7924   9262   9257    925   -309   1185       C  
ATOM    811  C   TYR B  21      28.050 -22.778   1.024  1.00 70.31           C  
ANISOU  811  C   TYR B  21     8017   9609   9087   1038   -258   1185       C  
ATOM    812  O   TYR B  21      27.013 -23.156   1.605  1.00 69.16           O  
ANISOU  812  O   TYR B  21     7881   9566   8830   1069   -293    989       O  
ATOM    813  CB  TYR B  21      29.213 -20.755   1.920  1.00 71.01           C  
ANISOU  813  CB  TYR B  21     8118   9201   9661    980   -357   1281       C  
ATOM    814  CG  TYR B  21      27.887 -20.183   2.352  1.00 70.67           C  
ANISOU  814  CG  TYR B  21     8115   9166   9568   1099   -431   1144       C  
ATOM    815  CD1 TYR B  21      27.552 -20.085   3.694  1.00 70.04           C  
ANISOU  815  CD1 TYR B  21     8088   9004   9519   1071   -505    904       C  
ATOM    816  CD2 TYR B  21      26.947 -19.776   1.418  1.00 71.06           C  
ANISOU  816  CD2 TYR B  21     8160   9299   9539   1248   -429   1234       C  
ATOM    817  CE1 TYR B  21      26.327 -19.581   4.095  1.00 70.28           C  
ANISOU  817  CE1 TYR B  21     8125   9039   9537   1176   -523    742       C  
ATOM    818  CE2 TYR B  21      25.719 -19.266   1.804  1.00 71.11           C  
ANISOU  818  CE2 TYR B  21     8151   9297   9571   1370   -506   1071       C  
ATOM    819  CZ  TYR B  21      25.408 -19.169   3.147  1.00 70.48           C  
ANISOU  819  CZ  TYR B  21     8081   9141   9555   1328   -526    816       C  
ATOM    820  OH  TYR B  21      24.203 -18.670   3.538  1.00 70.65           O  
ANISOU  820  OH  TYR B  21     8059   9148   9636   1444   -554    623       O  
ATOM    821  N   GLN B  22      28.200 -22.748  -0.304  1.00 73.51           N  
ANISOU  821  N   GLN B  22     8426  10096   9407   1094   -173   1385       N  
ATOM    822  CA  GLN B  22      27.144 -23.155  -1.271  1.00 75.47           C  
ANISOU  822  CA  GLN B  22     8700  10566   9409   1225   -181   1393       C  
ATOM    823  C   GLN B  22      26.855 -24.655  -1.134  1.00 73.95           C  
ANISOU  823  C   GLN B  22     8459  10603   9034   1178   -160   1217       C  
ATOM    824  O   GLN B  22      25.671 -25.034  -1.239  1.00 73.41           O  
ANISOU  824  O   GLN B  22     8362  10682   8847   1262   -221   1080       O  
ATOM    825  CB  GLN B  22      27.557 -22.806  -2.702  1.00 78.87           C  
ANISOU  825  CB  GLN B  22     9224  11004   9738   1283    -92   1660       C  
ATOM    826  CG  GLN B  22      27.125 -21.409  -3.124  1.00 82.59           C  
ANISOU  826  CG  GLN B  22     9795  11300  10283   1405   -172   1825       C  
ATOM    827  CD  GLN B  22      27.946 -20.860  -4.266  1.00 86.41           C  
ANISOU  827  CD  GLN B  22    10428  11683  10720   1392    -24   2135       C  
ATOM    828  OE1 GLN B  22      28.623 -21.596  -4.985  1.00 87.72           O  
ANISOU  828  OE1 GLN B  22    10629  11966  10733   1327    151   2215       O  
ATOM    829  NE2 GLN B  22      27.891 -19.549  -4.439  1.00 89.53           N  
ANISOU  829  NE2 GLN B  22    10926  11842  11249   1448    -74   2309       N  
ATOM    830  N   ARG B  23      27.890 -25.470  -0.904  1.00 73.24           N  
ANISOU  830  N   ARG B  23     8344  10517   8964   1049    -91   1206       N  
ATOM    831  CA  ARG B  23      27.776 -26.950  -0.806  1.00 71.08           C  
ANISOU  831  CA  ARG B  23     8043  10426   8538    994    -77   1057       C  
ATOM    832  C   ARG B  23      27.190 -27.361   0.554  1.00 69.16           C  
ANISOU  832  C   ARG B  23     7819  10156   8300    925   -147    837       C  
ATOM    833  O   ARG B  23      26.646 -28.472   0.630  1.00 68.72           O  
ANISOU  833  O   ARG B  23     7754  10250   8103    897   -136    702       O  
ATOM    834  CB  ARG B  23      29.136 -27.621  -1.031  1.00 71.37           C  
ANISOU  834  CB  ARG B  23     8040  10435   8640    896      1   1113       C  
ATOM    835  CG  ARG B  23      29.622 -27.598  -2.474  1.00 73.66           C  
ANISOU  835  CG  ARG B  23     8333  10808   8846    944    152   1290       C  
ATOM    836  CD  ARG B  23      29.888 -28.984  -3.048  1.00 74.67           C  
ANISOU  836  CD  ARG B  23     8427  11116   8827    925    219   1211       C  
ATOM    837  NE  ARG B  23      30.848 -29.771  -2.277  1.00 74.34           N  
ANISOU  837  NE  ARG B  23     8294  10985   8964    806    195   1101       N  
ATOM    838  CZ  ARG B  23      32.172 -29.624  -2.313  1.00 75.31           C  
ANISOU  838  CZ  ARG B  23     8320  10957   9336    732    280   1158       C  
ATOM    839  NH1 ARG B  23      32.732 -28.705  -3.084  1.00 77.92           N  
ANISOU  839  NH1 ARG B  23     8637  11209   9759    737    457   1340       N  
ATOM    840  NH2 ARG B  23      32.938 -30.397  -1.564  1.00 74.93           N  
ANISOU  840  NH2 ARG B  23     8189  10814   9468    650    184   1026       N  
ATOM    841  N   SER B  24      27.295 -26.513   1.582  1.00 68.91           N  
ANISOU  841  N   SER B  24     7836   9930   8416    893   -201    796       N  
ATOM    842  CA  SER B  24      26.953 -26.835   2.994  1.00 68.40           C  
ANISOU  842  CA  SER B  24     7868   9796   8323    805   -239    596       C  
ATOM    843  C   SER B  24      25.585 -26.275   3.387  1.00 69.88           C  
ANISOU  843  C   SER B  24     8050  10007   8493    873   -204    456       C  
ATOM    844  O   SER B  24      25.039 -26.757   4.398  1.00 70.55           O  
ANISOU  844  O   SER B  24     8224  10088   8492    794   -155    269       O  
ATOM    845  CB  SER B  24      27.987 -26.298   3.939  1.00 69.21           C  
ANISOU  845  CB  SER B  24     8059   9651   8585    731   -339    602       C  
ATOM    846  OG  SER B  24      29.278 -26.796   3.642  1.00 71.39           O  
ANISOU  846  OG  SER B  24     8291   9875   8960    670   -382    693       O  
ATOM    847  N   TYR B  25      25.069 -25.269   2.669  1.00 71.58           N  
ANISOU  847  N   TYR B  25     8180  10217   8800   1011   -223    534       N  
ATOM    848  CA  TYR B  25      23.817 -24.566   3.049  1.00 72.36           C  
ANISOU  848  CA  TYR B  25     8229  10293   8970   1100   -214    377       C  
ATOM    849  C   TYR B  25      22.611 -25.490   2.854  1.00 72.10           C  
ANISOU  849  C   TYR B  25     8091  10462   8840   1116   -145    200       C  
ATOM    850  O   TYR B  25      22.522 -26.165   1.813  1.00 69.53           O  
ANISOU  850  O   TYR B  25     7698  10300   8418   1161   -173    271       O  
ATOM    851  CB  TYR B  25      23.591 -23.277   2.261  1.00 74.31           C  
ANISOU  851  CB  TYR B  25     8418  10451   9365   1264   -305    514       C  
ATOM    852  CG  TYR B  25      22.427 -22.482   2.795  1.00 76.16           C  
ANISOU  852  CG  TYR B  25     8580  10612   9743   1362   -318    321       C  
ATOM    853  CD1 TYR B  25      22.559 -21.717   3.942  1.00 77.67           C  
ANISOU  853  CD1 TYR B  25     8844  10608  10057   1322   -301    209       C  
ATOM    854  CD2 TYR B  25      21.179 -22.543   2.200  1.00 77.22           C  
ANISOU  854  CD2 TYR B  25     8563  10863   9912   1498   -355    211       C  
ATOM    855  CE1 TYR B  25      21.496 -21.000   4.467  1.00 79.86           C  
ANISOU  855  CE1 TYR B  25     9044  10812  10486   1413   -280     -4       C  
ATOM    856  CE2 TYR B  25      20.103 -21.831   2.707  1.00 79.76           C  
ANISOU  856  CE2 TYR B  25     8771  11104  10431   1594   -357     -6       C  
ATOM    857  CZ  TYR B  25      20.262 -21.053   3.841  1.00 81.04           C  
ANISOU  857  CZ  TYR B  25     9004  11076  10710   1549   -298   -115       C  
ATOM    858  OH  TYR B  25      19.203 -20.355   4.346  1.00 83.71           O  
ANISOU  858  OH  TYR B  25     9217  11329  11259   1648   -270   -360       O  
ATOM    859  N   CYS B  26      21.705 -25.466   3.837  1.00 74.77           N  
ANISOU  859  N   CYS B  26     8417  10773   9219   1078    -42    -39       N  
ATOM    860  CA  CYS B  26      20.445 -26.255   3.930  1.00 75.91           C  
ANISOU  860  CA  CYS B  26     8429  11059   9354   1058     77   -269       C  
ATOM    861  C   CYS B  26      19.864 -26.551   2.544  1.00 75.55           C  
ANISOU  861  C   CYS B  26     8195  11178   9331   1198    -37   -227       C  
ATOM    862  O   CYS B  26      19.328 -25.618   1.916  1.00 77.59           O  
ANISOU  862  O   CYS B  26     8341  11402   9737   1378   -167   -208       O  
ATOM    863  CB  CYS B  26      19.413 -25.499   4.757  1.00 78.68           C  
ANISOU  863  CB  CYS B  26     8705  11315   9874   1090    190   -510       C  
ATOM    864  SG  CYS B  26      17.776 -26.270   4.732  1.00 82.52           S  
ANISOU  864  SG  CYS B  26     8931  11944  10478   1080    359   -820       S  
ATOM    865  N   HIS B  27      19.949 -27.810   2.106  1.00 73.79           N  
ANISOU  865  N   HIS B  27     7961  11110   8966   1126    -17   -226       N  
ATOM    866  CA  HIS B  27      19.421 -28.293   0.802  1.00 74.20           C  
ANISOU  866  CA  HIS B  27     7871  11326   8996   1250   -146   -218       C  
ATOM    867  C   HIS B  27      19.206 -29.803   0.867  1.00 73.74           C  
ANISOU  867  C   HIS B  27     7778  11399   8839   1115    -54   -343       C  
ATOM    868  O   HIS B  27      19.752 -30.469   1.745  1.00 72.85           O  
ANISOU  868  O   HIS B  27     7803  11245   8632    935     80   -356       O  
ATOM    869  CB  HIS B  27      20.363 -27.872  -0.337  1.00 73.90           C  
ANISOU  869  CB  HIS B  27     7940  11297   8840   1360   -292     67       C  
ATOM    870  CG  HIS B  27      21.648 -28.631  -0.378  1.00 72.40           C  
ANISOU  870  CG  HIS B  27     7889  11134   8485   1232   -228    213       C  
ATOM    871  ND1 HIS B  27      22.573 -28.565   0.642  1.00 71.70           N  
ANISOU  871  ND1 HIS B  27     7918  10910   8412   1090   -144    253       N  
ATOM    872  CD2 HIS B  27      22.168 -29.464  -1.308  1.00 72.33           C  
ANISOU  872  CD2 HIS B  27     7912  11252   8317   1237   -251    302       C  
ATOM    873  CE1 HIS B  27      23.608 -29.324   0.348  1.00 70.93           C  
ANISOU  873  CE1 HIS B  27     7889  10848   8213   1016   -131    358       C  
ATOM    874  NE2 HIS B  27      23.385 -29.886  -0.846  1.00 71.35           N  
ANISOU  874  NE2 HIS B  27     7888  11067   8155   1101   -171    388       N  
ATOM    875  N   PRO B  28      18.391 -30.390  -0.040  1.00 75.01           N  
ANISOU  875  N   PRO B  28     7770  11700   9030   1203   -153   -449       N  
ATOM    876  CA  PRO B  28      18.218 -31.841  -0.084  1.00 73.88           C  
ANISOU  876  CA  PRO B  28     7588  11666   8817   1078    -86   -565       C  
ATOM    877  C   PRO B  28      19.465 -32.539  -0.650  1.00 71.00           C  
ANISOU  877  C   PRO B  28     7392  11361   8221   1043   -134   -368       C  
ATOM    878  O   PRO B  28      19.884 -32.192  -1.746  1.00 69.85           O  
ANISOU  878  O   PRO B  28     7286  11273   7978   1188   -278   -213       O  
ATOM    879  CB  PRO B  28      16.995 -32.028  -0.991  1.00 76.88           C  
ANISOU  879  CB  PRO B  28     7719  12149   9343   1223   -243   -745       C  
ATOM    880  CG  PRO B  28      17.015 -30.816  -1.898  1.00 78.33           C  
ANISOU  880  CG  PRO B  28     7921  12310   9530   1464   -477   -599       C  
ATOM    881  CD  PRO B  28      17.578 -29.693  -1.051  1.00 77.45           C  
ANISOU  881  CD  PRO B  28     7930  12040   9455   1434   -373   -476       C  
ATOM    882  N   ILE B  29      20.014 -33.490   0.112  1.00 69.28           N  
ANISOU  882  N   ILE B  29     7287  11109   7926    853     -7   -385       N  
ATOM    883  CA  ILE B  29      21.269 -34.231  -0.215  1.00 68.69           C  
ANISOU  883  CA  ILE B  29     7349  11053   7694    803    -38   -238       C  
ATOM    884  C   ILE B  29      21.003 -35.736  -0.085  1.00 67.98           C  
ANISOU  884  C   ILE B  29     7242  11016   7571    675      6   -381       C  
ATOM    885  O   ILE B  29      20.298 -36.132   0.870  1.00 67.74           O  
ANISOU  885  O   ILE B  29     7209  10920   7607    533    141   -531       O  
ATOM    886  CB  ILE B  29      22.444 -33.772   0.676  1.00 68.53           C  
ANISOU  886  CB  ILE B  29     7513  10869   7655    716      0    -97       C  
ATOM    887  CG1 ILE B  29      23.752 -34.457   0.265  1.00 68.96           C  
ANISOU  887  CG1 ILE B  29     7645  10924   7629    688    -47     25       C  
ATOM    888  CG2 ILE B  29      22.145 -33.979   2.155  1.00 67.88           C  
ANISOU  888  CG2 ILE B  29     7549  10654   7587    548    123   -216       C  
ATOM    889  CD1 ILE B  29      24.999 -33.788   0.788  1.00 69.55           C  
ANISOU  889  CD1 ILE B  29     7831  10834   7759    657    -69    171       C  
ATOM    890  N   GLU B  30      21.559 -36.533  -1.007  1.00 67.27           N  
ANISOU  890  N   GLU B  30     7155  11022   7381    716    -77   -338       N  
ATOM    891  CA  GLU B  30      21.465 -38.017  -0.992  1.00 67.26           C  
ANISOU  891  CA  GLU B  30     7147  11051   7359    605    -64   -462       C  
ATOM    892  C   GLU B  30      21.969 -38.516   0.367  1.00 65.87           C  
ANISOU  892  C   GLU B  30     7151  10699   7175    405     36   -450       C  
ATOM    893  O   GLU B  30      23.152 -38.313   0.683  1.00 65.84           O  
ANISOU  893  O   GLU B  30     7290  10598   7127    391     -2   -308       O  
ATOM    894  CB  GLU B  30      22.247 -38.642  -2.152  1.00 67.69           C  
ANISOU  894  CB  GLU B  30     7210  11210   7299    696   -165   -405       C  
ATOM    895  CG  GLU B  30      21.909 -40.104  -2.403  1.00 67.78           C  
ANISOU  895  CG  GLU B  30     7170  11269   7314    628   -194   -570       C  
ATOM    896  N   THR B  31      21.066 -39.099   1.150  1.00 66.75           N  
ANISOU  896  N   THR B  31     7265  10754   7340    255    161   -602       N  
ATOM    897  CA  THR B  31      21.314 -39.687   2.490  1.00 66.69           C  
ANISOU  897  CA  THR B  31     7502  10561   7275     47    273   -604       C  
ATOM    898  C   THR B  31      21.016 -41.184   2.405  1.00 67.82           C  
ANISOU  898  C   THR B  31     7646  10693   7428    -75    292   -711       C  
ATOM    899  O   THR B  31      20.002 -41.531   1.773  1.00 72.06           O  
ANISOU  899  O   THR B  31     7954  11343   8083    -55    323   -867       O  
ATOM    900  CB  THR B  31      20.426 -39.019   3.549  1.00 67.31           C  
ANISOU  900  CB  THR B  31     7628  10553   7391    -49    479   -692       C  
ATOM    901  OG1 THR B  31      20.660 -37.610   3.529  1.00 66.48           O  
ANISOU  901  OG1 THR B  31     7498  10454   7308     84    435   -609       O  
ATOM    902  CG2 THR B  31      20.668 -39.565   4.939  1.00 68.33           C  
ANISOU  902  CG2 THR B  31     8097  10477   7387   -263    605   -680       C  
ATOM    903  N   LEU B  32      21.852 -42.034   3.003  1.00 66.40           N  
ANISOU  903  N   LEU B  32     7708  10361   7158   -188    244   -641       N  
ATOM    904  CA  LEU B  32      21.581 -43.492   3.108  1.00 66.13           C  
ANISOU  904  CA  LEU B  32     7731  10256   7139   -333    268   -731       C  
ATOM    905  C   LEU B  32      20.801 -43.733   4.401  1.00 67.05           C  
ANISOU  905  C   LEU B  32     8053  10203   7217   -564    511   -788       C  
ATOM    906  O   LEU B  32      21.409 -43.656   5.476  1.00 68.32           O  
ANISOU  906  O   LEU B  32     8560  10174   7223   -658    514   -680       O  
ATOM    907  CB  LEU B  32      22.899 -44.268   3.049  1.00 64.93           C  
ANISOU  907  CB  LEU B  32     7739   9998   6931   -317     64   -631       C  
ATOM    908  CG  LEU B  32      23.615 -44.172   1.704  1.00 63.82           C  
ANISOU  908  CG  LEU B  32     7386  10026   6836   -112    -96   -610       C  
ATOM    909  CD1 LEU B  32      24.997 -44.799   1.757  1.00 63.71           C  
ANISOU  909  CD1 LEU B  32     7497   9881   6829    -91   -273   -536       C  
ATOM    910  CD2 LEU B  32      22.783 -44.816   0.612  1.00 64.73           C  
ANISOU  910  CD2 LEU B  32     7263  10311   7018    -60    -96   -768       C  
ATOM    911  N   VAL B  33      19.493 -43.961   4.268  1.00 68.66           N  
ANISOU  911  N   VAL B  33     8051  10468   7568   -645    708   -965       N  
ATOM    912  CA  VAL B  33      18.510 -44.049   5.385  1.00 71.32           C  
ANISOU  912  CA  VAL B  33     8510  10668   7919   -875   1046  -1063       C  
ATOM    913  C   VAL B  33      18.202 -45.524   5.648  1.00 74.78           C  
ANISOU  913  C   VAL B  33     9063  10964   8385  -1091   1146  -1119       C  
ATOM    914  O   VAL B  33      17.874 -46.242   4.682  1.00 75.91           O  
ANISOU  914  O   VAL B  33     8931  11203   8706  -1047   1043  -1231       O  
ATOM    915  CB  VAL B  33      17.227 -43.268   5.050  1.00 71.40           C  
ANISOU  915  CB  VAL B  33     8147  10815   8164   -823   1219  -1256       C  
ATOM    916  CG1 VAL B  33      16.199 -43.399   6.157  1.00 74.48           C  
ANISOU  916  CG1 VAL B  33     8619  11062   8614  -1073   1633  -1393       C  
ATOM    917  CG2 VAL B  33      17.515 -41.805   4.755  1.00 70.09           C  
ANISOU  917  CG2 VAL B  33     7884  10762   7984   -602   1099  -1190       C  
ATOM    918  N   ASP B  34      18.296 -45.944   6.911  1.00 79.02           N  
ANISOU  918  N   ASP B  34    10022  11261   8738  -1316   1331  -1045       N  
ATOM    919  CA  ASP B  34      17.992 -47.321   7.378  1.00 83.89           C  
ANISOU  919  CA  ASP B  34    10849  11675   9350  -1565   1473  -1065       C  
ATOM    920  C   ASP B  34      16.495 -47.576   7.164  1.00 87.57           C  
ANISOU  920  C   ASP B  34    10963  12192  10115  -1706   1803  -1304       C  
ATOM    921  O   ASP B  34      15.692 -46.681   7.487  1.00 88.63           O  
ANISOU  921  O   ASP B  34    10949  12387  10339  -1726   2069  -1419       O  
ATOM    922  CB  ASP B  34      18.413 -47.471   8.843  1.00 87.11           C  
ANISOU  922  CB  ASP B  34    11864  11800   9433  -1760   1603   -911       C  
ATOM    923  CG  ASP B  34      18.105 -48.822   9.458  1.00 91.98           C  
ANISOU  923  CG  ASP B  34    12795  12156   9995  -2040   1777   -891       C  
ATOM    924  OD1 ASP B  34      18.095 -49.816   8.704  1.00 94.62           O  
ANISOU  924  OD1 ASP B  34    12937  12496  10515  -2039   1635   -940       O  
ATOM    925  OD2 ASP B  34      17.877 -48.868  10.688  1.00 95.65           O  
ANISOU  925  OD2 ASP B  34    13723  12399  10217  -2260   2060   -828       O  
ATOM    926  N   ILE B  35      16.141 -48.744   6.623  1.00 90.73           N  
ANISOU  926  N   ILE B  35    11208  12556  10708  -1793   1773  -1401       N  
ATOM    927  CA  ILE B  35      14.730 -49.148   6.338  1.00 94.60           C  
ANISOU  927  CA  ILE B  35    11309  13065  11569  -1937   2047  -1662       C  
ATOM    928  C   ILE B  35      14.011 -49.400   7.669  1.00 98.99           C  
ANISOU  928  C   ILE B  35    12150  13377  12082  -2282   2563  -1682       C  
ATOM    929  O   ILE B  35      12.804 -49.113   7.749  1.00101.85           O  
ANISOU  929  O   ILE B  35    12185  13768  12744  -2389   2906  -1909       O  
ATOM    930  CB  ILE B  35      14.679 -50.379   5.408  1.00 94.91           C  
ANISOU  930  CB  ILE B  35    11143  13101  11817  -1934   1831  -1757       C  
ATOM    931  CG1 ILE B  35      15.210 -50.047   4.011  1.00 92.61           C  
ANISOU  931  CG1 ILE B  35    10551  13072  11564  -1592   1389  -1785       C  
ATOM    932  CG2 ILE B  35      13.275 -50.956   5.352  1.00 98.61           C  
ANISOU  932  CG2 ILE B  35    11273  13504  12688  -2145   2134  -2024       C  
ATOM    933  CD1 ILE B  35      15.245 -51.225   3.056  1.00 93.50           C  
ANISOU  933  CD1 ILE B  35    10493  13189  11841  -1559   1150  -1897       C  
ATOM    934  N   PHE B  36      14.729 -49.910   8.672  1.00101.00           N  
ANISOU  934  N   PHE B  36    13004  13387  11983  -2445   2613  -1462       N  
ATOM    935  CA  PHE B  36      14.155 -50.395   9.955  1.00106.83           C  
ANISOU  935  CA  PHE B  36    14154  13841  12595  -2807   3110  -1438       C  
ATOM    936  C   PHE B  36      13.492 -49.233  10.709  1.00110.27           C  
ANISOU  936  C   PHE B  36    14594  14318  12984  -2862   3518  -1532       C  
ATOM    937  O   PHE B  36      12.586 -49.514  11.512  1.00115.84           O  
ANISOU  937  O   PHE B  36    15421  14853  13740  -3166   4056  -1629       O  
ATOM    938  CB  PHE B  36      15.224 -51.102  10.796  1.00106.83           C  
ANISOU  938  CB  PHE B  36    14864  13560  12165  -2908   2955  -1154       C  
ATOM    939  N   GLN B  37      13.927 -47.986  10.487  1.00109.07           N  
ANISOU  939  N   GLN B  37    14328  14365  12749  -2592   3303  -1511       N  
ATOM    940  CA  GLN B  37      13.364 -46.797  11.188  1.00112.62           C  
ANISOU  940  CA  GLN B  37    14779  14850  13160  -2609   3652  -1615       C  
ATOM    941  C   GLN B  37      12.308 -46.114  10.303  1.00113.74           C  
ANISOU  941  C   GLN B  37    14192  15222  13801  -2470   3721  -1906       C  
ATOM    942  O   GLN B  37      11.587 -45.253  10.839  1.00116.49           O  
ANISOU  942  O   GLN B  37    14439  15580  14239  -2511   4076  -2064       O  
ATOM    943  CB  GLN B  37      14.475 -45.866  11.696  1.00111.74           C  
ANISOU  943  CB  GLN B  37    15070  14740  12644  -2435   3395  -1414       C  
ATOM    944  CG  GLN B  37      15.476 -45.391  10.648  1.00108.56           C  
ANISOU  944  CG  GLN B  37    14438  14537  12272  -2092   2818  -1307       C  
ATOM    945  CD  GLN B  37      16.526 -44.480  11.243  1.00107.39           C  
ANISOU  945  CD  GLN B  37    14667  14348  11787  -1956   2603  -1133       C  
ATOM    946  OE1 GLN B  37      17.006 -44.696  12.355  1.00108.33           O  
ANISOU  946  OE1 GLN B  37    15376  14239  11546  -2098   2665  -1000       O  
ATOM    947  NE2 GLN B  37      16.902 -43.447  10.503  1.00104.79           N  
ANISOU  947  NE2 GLN B  37    14024  14219  11573  -1679   2328  -1131       N  
ATOM    948  N   GLU B  38      12.152 -46.540   9.043  1.00113.53           N  
ANISOU  948  N   GLU B  38    13693  15346  14097  -2322   3408  -2000       N  
ATOM    949  CA  GLU B  38      11.093 -46.065   8.106  1.00114.77           C  
ANISOU  949  CA  GLU B  38    13160  15688  14759  -2181   3390  -2296       C  
ATOM    950  C   GLU B  38       9.907 -47.041   8.101  1.00117.16           C  
ANISOU  950  C   GLU B  38    13160  15872  15481  -2446   3735  -2548       C  
ATOM    951  O   GLU B  38       8.782 -46.596   7.799  1.00117.67           O  
ANISOU  951  O   GLU B  38    12698  16004  16008  -2423   3900  -2849       O  
ATOM    952  CB  GLU B  38      11.661 -45.917   6.693  1.00113.54           C  
ANISOU  952  CB  GLU B  38    12721  15755  14661  -1844   2805  -2252       C  
ATOM    953  CG  GLU B  38      12.806 -44.923   6.613  1.00111.49           C  
ANISOU  953  CG  GLU B  38    12698  15603  14060  -1594   2495  -2019       C  
ATOM    954  CD  GLU B  38      12.413 -43.490   6.930  1.00112.85           C  
ANISOU  954  CD  GLU B  38    12745  15842  14290  -1477   2623  -2097       C  
ATOM    955  OE1 GLU B  38      11.568 -42.943   6.196  1.00114.72           O  
ANISOU  955  OE1 GLU B  38    12493  16207  14887  -1326   2558  -2311       O  
ATOM    956  OE2 GLU B  38      12.944 -42.927   7.913  1.00112.38           O  
ANISOU  956  OE2 GLU B  38    13084  15687  13926  -1529   2759  -1958       O  
ATOM    957  N   TYR B  39      10.157 -48.323   8.393  1.00118.01           N  
ANISOU  957  N   TYR B  39    13569  15790  15476  -2681   3812  -2439       N  
ATOM    958  CA  TYR B  39       9.137 -49.400   8.487  1.00122.22           C  
ANISOU  958  CA  TYR B  39    13890  16151  16394  -2988   4168  -2643       C  
ATOM    959  C   TYR B  39       9.375 -50.212   9.760  1.00126.00           C  
ANISOU  959  C   TYR B  39    15021  16319  16532  -3354   4580  -2448       C  
ATOM    960  O   TYR B  39       9.737 -51.382   9.681  1.00125.90           O  
ANISOU  960  O   TYR B  39    15228  16149  16456  -3483   4466  -2330       O  
ATOM    961  CB  TYR B  39       9.217 -50.306   7.256  1.00120.76           C  
ANISOU  961  CB  TYR B  39    13383  16036  16463  -2871   3728  -2714       C  
ATOM    962  CG  TYR B  39       8.715 -49.724   5.958  1.00120.07           C  
ANISOU  962  CG  TYR B  39    12649  16205  16765  -2559   3359  -2959       C  
ATOM    963  CD1 TYR B  39       9.373 -48.698   5.295  1.00116.76           C  
ANISOU  963  CD1 TYR B  39    12188  16026  16147  -2193   2936  -2860       C  
ATOM    964  CD2 TYR B  39       7.598 -50.271   5.348  1.00123.53           C  
ANISOU  964  CD2 TYR B  39    12538  16620  17778  -2631   3398  -3291       C  
ATOM    965  CE1 TYR B  39       8.895 -48.196   4.093  1.00116.61           C  
ANISOU  965  CE1 TYR B  39    11650  16212  16443  -1907   2577  -3067       C  
ATOM    966  CE2 TYR B  39       7.111 -49.784   4.145  1.00123.54           C  
ANISOU  966  CE2 TYR B  39    11985  16827  18125  -2331   2998  -3528       C  
ATOM    967  CZ  TYR B  39       7.770 -48.748   3.508  1.00119.99           C  
ANISOU  967  CZ  TYR B  39    11562  16613  17415  -1963   2579  -3402       C  
ATOM    968  OH  TYR B  39       7.303 -48.281   2.313  1.00119.81           O  
ANISOU  968  OH  TYR B  39    11072  16767  17680  -1663   2159  -3612       O  
ATOM    969  N   PRO B  40       9.203 -49.618  10.967  1.00129.57           N  
ANISOU  969  N   PRO B  40    15843  16657  16729  -3523   5053  -2406       N  
ATOM    970  CA  PRO B  40       9.496 -50.312  12.220  1.00132.12           C  
ANISOU  970  CA  PRO B  40    16906  16669  16626  -3854   5420  -2189       C  
ATOM    971  C   PRO B  40       8.503 -51.452  12.493  1.00137.42           C  
ANISOU  971  C   PRO B  40    17493  17093  17625  -4252   5930  -2330       C  
ATOM    972  O   PRO B  40       8.919 -52.465  13.034  1.00137.79           O  
ANISOU  972  O   PRO B  40    18090  16874  17389  -4478   5996  -2110       O  
ATOM    973  CB  PRO B  40       9.407 -49.232  13.315  1.00132.74           C  
ANISOU  973  CB  PRO B  40    17323  16722  16388  -3901   5809  -2179       C  
ATOM    974  CG  PRO B  40       9.195 -47.912  12.588  1.00130.14           C  
ANISOU  974  CG  PRO B  40    16413  16702  16331  -3558   5578  -2369       C  
ATOM    975  CD  PRO B  40       8.701 -48.256  11.197  1.00129.52           C  
ANISOU  975  CD  PRO B  40    15596  16794  16819  -3401   5256  -2573       C  
ATOM    976  N   ASP B  41       7.238 -51.272  12.093  1.00141.78           N  
ANISOU  976  N   ASP B  41    17355  17717  18797  -4321   6246  -2694       N  
ATOM    977  CA  ASP B  41       6.130 -52.247  12.303  1.00149.30           C  
ANISOU  977  CA  ASP B  41    18085  18434  20206  -4715   6793  -2900       C  
ATOM    978  C   ASP B  41       6.489 -53.609  11.686  1.00150.50           C  
ANISOU  978  C   ASP B  41    18272  18459  20451  -4775   6444  -2794       C  
ATOM    979  O   ASP B  41       5.990 -54.634  12.201  1.00155.27           O  
ANISOU  979  O   ASP B  41    19052  18759  21183  -5166   6890  -2798       O  
ATOM    980  CB  ASP B  41       4.810 -51.722  11.731  1.00151.14           C  
ANISOU  980  CB  ASP B  41    17428  18801  21195  -4681   7013  -3356       C  
ATOM    981  N   GLU B  42       7.301 -53.624  10.620  1.00146.94           N  
ANISOU  981  N   GLU B  42    17661  18218  19950  -4413   5705  -2715       N  
ATOM    982  CA  GLU B  42       7.723 -54.861   9.905  1.00146.67           C  
ANISOU  982  CA  GLU B  42    17623  18093  20011  -4409   5299  -2645       C  
ATOM    983  C   GLU B  42       8.972 -55.435  10.584  1.00144.43           C  
ANISOU  983  C   GLU B  42    18176  17607  19093  -4460   5123  -2237       C  
ATOM    984  O   GLU B  42      10.061 -55.367   9.989  1.00139.62           O  
ANISOU  984  O   GLU B  42    17669  17141  18238  -4148   4518  -2078       O  
ATOM    985  CB  GLU B  42       7.936 -54.568   8.417  1.00143.44           C  
ANISOU  985  CB  GLU B  42    16640  18004  19856  -3994   4637  -2796       C  
ATOM    986  CG  GLU B  42       6.629 -54.398   7.661  1.00146.57           C  
ANISOU  986  CG  GLU B  42    16220  18507  20963  -3977   4726  -3224       C  
ATOM    987  CD  GLU B  42       6.754 -54.345   6.148  1.00144.43           C  
ANISOU  987  CD  GLU B  42    15447  18495  20934  -3601   4057  -3384       C  
ATOM    988  OE1 GLU B  42       7.582 -53.557   5.649  1.00140.29           O  
ANISOU  988  OE1 GLU B  42    15006  18218  20079  -3248   3622  -3244       O  
ATOM    989  OE2 GLU B  42       6.021 -55.095   5.472  1.00148.07           O  
ANISOU  989  OE2 GLU B  42    15450  18895  21911  -3668   3978  -3655       O  
ATOM    990  N   ILE B  43       8.790 -56.022  11.770  1.00147.51           N  
ANISOU  990  N   ILE B  43    19138  17652  19254  -4848   5639  -2088       N  
ATOM    991  CA  ILE B  43       9.875 -56.583  12.632  1.00146.19           C  
ANISOU  991  CA  ILE B  43    19869  17213  18460  -4939   5514  -1695       C  
ATOM    992  C   ILE B  43      10.316 -57.944  12.075  1.00143.60           C  
ANISOU  992  C   ILE B  43    19601  16702  18257  -4967   5135  -1608       C  
ATOM    993  O   ILE B  43      11.537 -58.159  11.946  1.00140.55           O  
ANISOU  993  O   ILE B  43    19577  16298  17524  -4750   4588  -1374       O  
ATOM    994  CB  ILE B  43       9.399 -56.691  14.096  1.00152.69           C  
ANISOU  994  CB  ILE B  43    21322  17714  18977  -5356   6241  -1580       C  
ATOM    995  CG1 ILE B  43       9.128 -55.315  14.709  1.00153.50           C  
ANISOU  995  CG1 ILE B  43    21451  17990  18881  -5295   6575  -1657       C  
ATOM    996  CG2 ILE B  43      10.385 -57.490  14.932  1.00153.61           C  
ANISOU  996  CG2 ILE B  43    22382  17480  18503  -5480   6082  -1189       C  
ATOM    997  CD1 ILE B  43       8.133 -55.336  15.841  1.00159.77           C  
ANISOU  997  CD1 ILE B  43    22520  18542  19642  -5728   7465  -1733       C  
ATOM    998  N   GLU B  44       9.354 -58.813  11.753  1.00143.76           N  
ANISOU  998  N   GLU B  44    19247  16577  18798  -5221   5412  -1816       N  
ATOM    999  CA  GLU B  44       9.578 -60.228  11.346  1.00143.15           C  
ANISOU  999  CA  GLU B  44    19240  16249  18898  -5328   5162  -1764       C  
ATOM   1000  C   GLU B  44      10.504 -60.314  10.122  1.00136.18           C  
ANISOU 1000  C   GLU B  44    18074  15613  18053  -4896   4366  -1782       C  
ATOM   1001  O   GLU B  44      11.189 -61.348   9.986  1.00136.02           O  
ANISOU 1001  O   GLU B  44    18350  15376  17954  -4900   4034  -1634       O  
ATOM   1002  CB  GLU B  44       8.240 -60.934  11.091  1.00148.12           C  
ANISOU 1002  CB  GLU B  44    19354  16730  20193  -5650   5607  -2065       C  
ATOM   1003  CG  GLU B  44       7.436 -60.390   9.916  1.00147.08           C  
ANISOU 1003  CG  GLU B  44    18260  16943  20678  -5433   5460  -2482       C  
ATOM   1004  CD  GLU B  44       6.426 -59.307  10.258  1.00148.86           C  
ANISOU 1004  CD  GLU B  44    18105  17321  21131  -5505   5982  -2717       C  
ATOM   1005  OE1 GLU B  44       5.223 -59.515   9.991  1.00151.56           O  
ANISOU 1005  OE1 GLU B  44    17847  17613  22127  -5697   6323  -3059       O  
ATOM   1006  OE2 GLU B  44       6.846 -58.252  10.780  1.00146.91           O  
ANISOU 1006  OE2 GLU B  44    18140  17232  20448  -5360   6030  -2579       O  
ATOM   1007  N   TYR B  45      10.540 -59.282   9.271  1.00129.80           N  
ANISOU 1007  N   TYR B  45    16743  15219  17356  -4540   4082  -1953       N  
ATOM   1008  CA  TYR B  45      11.260 -59.297   7.965  1.00122.83           C  
ANISOU 1008  CA  TYR B  45    15513  14600  16553  -4137   3402  -2024       C  
ATOM   1009  C   TYR B  45      12.679 -58.734   8.113  1.00116.17           C  
ANISOU 1009  C   TYR B  45    15098  13863  15175  -3848   2989  -1744       C  
ATOM   1010  O   TYR B  45      12.881 -57.814   8.929  1.00114.73           O  
ANISOU 1010  O   TYR B  45    15222  13716  14652  -3848   3179  -1600       O  
ATOM   1011  CB  TYR B  45      10.479 -58.507   6.912  1.00121.57           C  
ANISOU 1011  CB  TYR B  45    14580  14800  16808  -3917   3315  -2362       C  
ATOM   1012  N   ILE B  46      13.624 -59.298   7.351  1.00110.96           N  
ANISOU 1012  N   ILE B  46    14444  13234  14479  -3616   2452  -1696       N  
ATOM   1013  CA  ILE B  46      15.008 -58.777   7.130  1.00104.21           C  
ANISOU 1013  CA  ILE B  46    13798  12529  13266  -3278   1979  -1512       C  
ATOM   1014  C   ILE B  46      15.078 -58.275   5.683  1.00 98.63           C  
ANISOU 1014  C   ILE B  46    12489  12212  12771  -2925   1630  -1726       C  
ATOM   1015  O   ILE B  46      14.620 -59.010   4.788  1.00 99.75           O  
ANISOU 1015  O   ILE B  46    12260  12379  13259  -2911   1506  -1947       O  
ATOM   1016  CB  ILE B  46      16.065 -59.864   7.430  1.00104.51           C  
ANISOU 1016  CB  ILE B  46    14334  12254  13120  -3298   1665  -1305       C  
ATOM   1017  CG1 ILE B  46      16.094 -60.201   8.925  1.00107.52           C  
ANISOU 1017  CG1 ILE B  46    15429  12239  13181  -3615   1965  -1046       C  
ATOM   1018  CG2 ILE B  46      17.446 -59.457   6.924  1.00101.10           C  
ANISOU 1018  CG2 ILE B  46    13940  11988  12484  -2927   1146  -1206       C  
ATOM   1019  CD1 ILE B  46      16.787 -61.502   9.269  1.00109.13           C  
ANISOU 1019  CD1 ILE B  46    16120  12040  13304  -3713   1714   -873       C  
ATOM   1020  N   PHE B  47      15.615 -57.072   5.466  1.00 92.46           N  
ANISOU 1020  N   PHE B  47    11643  11706  11782  -2658   1479  -1666       N  
ATOM   1021  CA  PHE B  47      15.671 -56.403   4.142  1.00 88.81           C  
ANISOU 1021  CA  PHE B  47    10682  11613  11447  -2323   1190  -1833       C  
ATOM   1022  C   PHE B  47      17.096 -56.438   3.580  1.00 84.35           C  
ANISOU 1022  C   PHE B  47    10248  11131  10669  -2040    747  -1707       C  
ATOM   1023  O   PHE B  47      18.065 -56.394   4.359  1.00 83.32           O  
ANISOU 1023  O   PHE B  47    10553  10842  10259  -2048    671  -1472       O  
ATOM   1024  CB  PHE B  47      15.170 -54.965   4.260  1.00 88.30           C  
ANISOU 1024  CB  PHE B  47    10423  11779  11346  -2236   1376  -1866       C  
ATOM   1025  CG  PHE B  47      13.704 -54.846   4.581  1.00 91.92           C  
ANISOU 1025  CG  PHE B  47    10605  12200  12117  -2462   1796  -2072       C  
ATOM   1026  CD1 PHE B  47      12.751 -55.159   3.628  1.00 93.74           C  
ANISOU 1026  CD1 PHE B  47    10305  12534  12777  -2431   1740  -2374       C  
ATOM   1027  CD2 PHE B  47      13.275 -54.440   5.833  1.00 94.46           C  
ANISOU 1027  CD2 PHE B  47    11194  12370  12325  -2707   2248  -1988       C  
ATOM   1028  CE1 PHE B  47      11.398 -55.048   3.913  1.00 97.35           C  
ANISOU 1028  CE1 PHE B  47    10443  12938  13607  -2637   2121  -2600       C  
ATOM   1029  CE2 PHE B  47      11.922 -54.340   6.122  1.00 97.82           C  
ANISOU 1029  CE2 PHE B  47    11323  12751  13092  -2925   2685  -2210       C  
ATOM   1030  CZ  PHE B  47      10.986 -54.638   5.160  1.00 99.21           C  
ANISOU 1030  CZ  PHE B  47    10911  13025  13758  -2890   2618  -2522       C  
ATOM   1031  N   LYS B  48      17.194 -56.515   2.251  1.00 81.79           N  
ANISOU 1031  N   LYS B  48     9552  11036  10486  -1797    466  -1880       N  
ATOM   1032  CA  LYS B  48      18.441 -56.374   1.456  1.00 78.12           C  
ANISOU 1032  CA  LYS B  48     9094  10720   9866  -1496    101  -1823       C  
ATOM   1033  C   LYS B  48      18.149 -55.433   0.290  1.00 74.70           C  
ANISOU 1033  C   LYS B  48     8267  10650   9463  -1234     -2  -1964       C  
ATOM   1034  O   LYS B  48      17.256 -55.712  -0.498  1.00 75.79           O  
ANISOU 1034  O   LYS B  48     8078  10888   9828  -1211    -36  -2203       O  
ATOM   1035  CB  LYS B  48      18.891 -57.738   0.927  1.00 80.31           C  
ANISOU 1035  CB  LYS B  48     9391  10850  10270  -1481   -138  -1915       C  
ATOM   1036  CG  LYS B  48      19.894 -58.493   1.793  1.00 82.17           C  
ANISOU 1036  CG  LYS B  48    10075  10760  10385  -1574   -242  -1716       C  
ATOM   1037  CD  LYS B  48      20.684 -59.527   1.005  1.00 82.84           C  
ANISOU 1037  CD  LYS B  48    10116  10778  10580  -1428   -568  -1820       C  
ATOM   1038  CE  LYS B  48      22.092 -59.763   1.520  1.00 82.62           C  
ANISOU 1038  CE  LYS B  48    10426  10548  10416  -1346   -799  -1635       C  
ATOM   1039  NZ  LYS B  48      22.100 -60.693   2.674  1.00 85.16           N  
ANISOU 1039  NZ  LYS B  48    11182  10439  10734  -1602   -780  -1490       N  
ATOM   1040  N   PRO B  49      18.831 -54.275   0.156  1.00 71.11           N  
ANISOU 1040  N   PRO B  49     7844  10380   8793  -1034    -64  -1828       N  
ATOM   1041  CA  PRO B  49      19.758 -53.779   1.168  1.00 69.93           C  
ANISOU 1041  CA  PRO B  49     8049  10106   8414  -1067    -26  -1571       C  
ATOM   1042  C   PRO B  49      18.986 -53.323   2.413  1.00 71.71           C  
ANISOU 1042  C   PRO B  49     8441  10200   8605  -1305    301  -1498       C  
ATOM   1043  O   PRO B  49      17.797 -53.089   2.314  1.00 73.35           O  
ANISOU 1043  O   PRO B  49     8399  10484   8986  -1386    503  -1652       O  
ATOM   1044  CB  PRO B  49      20.457 -52.602   0.476  1.00 67.33           C  
ANISOU 1044  CB  PRO B  49     7602  10035   7944   -791   -157  -1503       C  
ATOM   1045  CG  PRO B  49      19.440 -52.113  -0.530  1.00 67.79           C  
ANISOU 1045  CG  PRO B  49     7290  10346   8119   -675   -146  -1692       C  
ATOM   1046  CD  PRO B  49      18.709 -53.357  -0.986  1.00 70.01           C  
ANISOU 1046  CD  PRO B  49     7415  10558   8625   -769   -189  -1916       C  
ATOM   1047  N   SER B  50      19.678 -53.217   3.546  1.00 71.89           N  
ANISOU 1047  N   SER B  50     8883  10016   8415  -1404    339  -1287       N  
ATOM   1048  CA  SER B  50      19.091 -52.866   4.863  1.00 74.08           C  
ANISOU 1048  CA  SER B  50     9441  10127   8579  -1644    670  -1201       C  
ATOM   1049  C   SER B  50      18.845 -51.354   4.947  1.00 72.80           C  
ANISOU 1049  C   SER B  50     9145  10171   8343  -1532    792  -1189       C  
ATOM   1050  O   SER B  50      18.112 -50.943   5.868  1.00 73.89           O  
ANISOU 1050  O   SER B  50     9412  10224   8435  -1714   1122  -1190       O  
ATOM   1051  CB  SER B  50      19.967 -53.355   5.983  1.00 75.34           C  
ANISOU 1051  CB  SER B  50    10156   9970   8499  -1765    595   -987       C  
ATOM   1052  OG  SER B  50      21.262 -52.784   5.891  1.00 74.01           O  
ANISOU 1052  OG  SER B  50    10088   9846   8186  -1540    286   -856       O  
ATOM   1053  N   CYS B  51      19.421 -50.563   4.032  1.00 70.90           N  
ANISOU 1053  N   CYS B  51     8672  10172   8094  -1253    562  -1182       N  
ATOM   1054  CA  CYS B  51      19.227 -49.087   3.939  1.00 71.12           C  
ANISOU 1054  CA  CYS B  51     8545  10394   8082  -1114    628  -1169       C  
ATOM   1055  C   CYS B  51      19.138 -48.651   2.470  1.00 68.83           C  
ANISOU 1055  C   CYS B  51     7848  10390   7914   -855    439  -1276       C  
ATOM   1056  O   CYS B  51      19.497 -49.461   1.601  1.00 69.72           O  
ANISOU 1056  O   CYS B  51     7862  10547   8079   -770    241  -1335       O  
ATOM   1057  CB  CYS B  51      20.367 -48.353   4.629  1.00 71.73           C  
ANISOU 1057  CB  CYS B  51     8935  10392   7924  -1047    521   -959       C  
ATOM   1058  SG  CYS B  51      21.928 -48.491   3.727  1.00 74.02           S  
ANISOU 1058  SG  CYS B  51     9188  10748   8188   -801    130   -863       S  
ATOM   1059  N   VAL B  52      18.724 -47.404   2.215  1.00 67.29           N  
ANISOU 1059  N   VAL B  52     7466  10363   7737   -726    486  -1295       N  
ATOM   1060  CA  VAL B  52      18.276 -46.918   0.874  1.00 66.52           C  
ANISOU 1060  CA  VAL B  52     7007  10513   7753   -500    334  -1418       C  
ATOM   1061  C   VAL B  52      18.741 -45.481   0.637  1.00 64.28           C  
ANISOU 1061  C   VAL B  52     6713  10355   7353   -302    266  -1286       C  
ATOM   1062  O   VAL B  52      18.747 -44.671   1.555  1.00 63.40           O  
ANISOU 1062  O   VAL B  52     6732  10167   7187   -363    413  -1201       O  
ATOM   1063  CB  VAL B  52      16.744 -47.032   0.746  1.00 68.95           C  
ANISOU 1063  CB  VAL B  52     7007  10850   8337   -578    474  -1665       C  
ATOM   1064  CG1 VAL B  52      16.298 -48.482   0.693  1.00 71.07           C  
ANISOU 1064  CG1 VAL B  52     7227  11004   8771   -751    503  -1815       C  
ATOM   1065  CG2 VAL B  52      15.997 -46.293   1.843  1.00 70.33           C  
ANISOU 1065  CG2 VAL B  52     7201  10936   8583   -724    786  -1690       C  
ATOM   1066  N   PRO B  53      19.124 -45.108  -0.605  1.00 63.76           N  
ANISOU 1066  N   PRO B  53     6516  10472   7237    -66     53  -1268       N  
ATOM   1067  CA  PRO B  53      19.529 -43.736  -0.909  1.00 62.77           C  
ANISOU 1067  CA  PRO B  53     6389  10445   7015    111      0  -1131       C  
ATOM   1068  C   PRO B  53      18.333 -42.807  -1.153  1.00 64.27           C  
ANISOU 1068  C   PRO B  53     6350  10722   7344    199     21  -1246       C  
ATOM   1069  O   PRO B  53      17.725 -42.897  -2.195  1.00 65.58           O  
ANISOU 1069  O   PRO B  53     6320  11016   7581    337   -135  -1376       O  
ATOM   1070  CB  PRO B  53      20.356 -43.903  -2.192  1.00 62.93           C  
ANISOU 1070  CB  PRO B  53     6397  10601   6912    302   -196  -1079       C  
ATOM   1071  CG  PRO B  53      19.713 -45.086  -2.891  1.00 64.26           C  
ANISOU 1071  CG  PRO B  53     6425  10821   7168    294   -288  -1291       C  
ATOM   1072  CD  PRO B  53      19.216 -45.991  -1.779  1.00 64.82           C  
ANISOU 1072  CD  PRO B  53     6536  10709   7381     36   -133  -1377       C  
ATOM   1073  N   LEU B  54      18.031 -41.937  -0.189  1.00 65.29           N  
ANISOU 1073  N   LEU B  54     6520  10768   7518    130    189  -1212       N  
ATOM   1074  CA  LEU B  54      16.886 -40.987  -0.244  1.00 67.76           C  
ANISOU 1074  CA  LEU B  54     6600  11125   8020    210    227  -1344       C  
ATOM   1075  C   LEU B  54      17.412 -39.551  -0.183  1.00 68.33           C  
ANISOU 1075  C   LEU B  54     6761  11205   7997    352    185  -1168       C  
ATOM   1076  O   LEU B  54      18.332 -39.297   0.608  1.00 68.08           O  
ANISOU 1076  O   LEU B  54     6973  11071   7822    273    267  -1002       O  
ATOM   1077  CB  LEU B  54      15.944 -41.257   0.933  1.00 68.84           C  
ANISOU 1077  CB  LEU B  54     6689  11127   8337    -21    529  -1508       C  
ATOM   1078  CG  LEU B  54      15.377 -42.671   1.017  1.00 69.59           C  
ANISOU 1078  CG  LEU B  54     6707  11166   8567   -209    626  -1677       C  
ATOM   1079  CD1 LEU B  54      14.545 -42.844   2.279  1.00 71.27           C  
ANISOU 1079  CD1 LEU B  54     6933  11218   8926   -470   1009  -1805       C  
ATOM   1080  CD2 LEU B  54      14.559 -42.993  -0.221  1.00 71.35           C  
ANISOU 1080  CD2 LEU B  54     6582  11517   9008    -64    404  -1884       C  
ATOM   1081  N   MET B  55      16.836 -38.655  -0.985  1.00 70.38           N  
ANISOU 1081  N   MET B  55     6836  11554   8348    559     32  -1210       N  
ATOM   1082  CA  MET B  55      17.064 -37.193  -0.878  1.00 70.85           C  
ANISOU 1082  CA  MET B  55     6944  11586   8387    689      3  -1075       C  
ATOM   1083  C   MET B  55      16.403 -36.701   0.411  1.00 71.77           C  
ANISOU 1083  C   MET B  55     7025  11576   8667    555    252  -1191       C  
ATOM   1084  O   MET B  55      15.168 -36.746   0.497  1.00 73.92           O  
ANISOU 1084  O   MET B  55     7039  11846   9199    542    322  -1433       O  
ATOM   1085  CB  MET B  55      16.472 -36.449  -2.076  1.00 73.91           C  
ANISOU 1085  CB  MET B  55     7166  12071   8845    947   -253  -1107       C  
ATOM   1086  CG  MET B  55      17.151 -36.775  -3.378  1.00 74.76           C  
ANISOU 1086  CG  MET B  55     7381  12300   8725   1092   -470   -980       C  
ATOM   1087  SD  MET B  55      18.892 -36.315  -3.348  1.00 74.19           S  
ANISOU 1087  SD  MET B  55     7612  12192   8382   1083   -404   -645       S  
ATOM   1088  CE  MET B  55      19.314 -36.602  -5.067  1.00 76.26           C  
ANISOU 1088  CE  MET B  55     7960  12609   8403   1279   -615   -564       C  
ATOM   1089  N   ARG B  56      17.212 -36.278   1.380  1.00 70.96           N  
ANISOU 1089  N   ARG B  56     7171  11359   8428    459    381  -1045       N  
ATOM   1090  CA  ARG B  56      16.750 -35.782   2.701  1.00 72.13           C  
ANISOU 1090  CA  ARG B  56     7381  11373   8652    326    641  -1143       C  
ATOM   1091  C   ARG B  56      17.385 -34.415   2.973  1.00 73.46           C  
ANISOU 1091  C   ARG B  56     7676  11471   8765    436    580   -990       C  
ATOM   1092  O   ARG B  56      18.558 -34.215   2.587  1.00 72.64           O  
ANISOU 1092  O   ARG B  56     7727  11368   8503    503    418   -766       O  
ATOM   1093  CB  ARG B  56      17.094 -36.798   3.794  1.00 70.86           C  
ANISOU 1093  CB  ARG B  56     7484  11097   8340     66    854  -1141       C  
ATOM   1094  CG  ARG B  56      16.247 -38.060   3.760  1.00 71.52           C  
ANISOU 1094  CG  ARG B  56     7436  11198   8540    -86    991  -1326       C  
ATOM   1095  CD  ARG B  56      14.801 -37.756   4.096  1.00 73.77           C  
ANISOU 1095  CD  ARG B  56     7443  11465   9121   -134   1229  -1600       C  
ATOM   1096  NE  ARG B  56      13.940 -38.893   3.810  1.00 74.71           N  
ANISOU 1096  NE  ARG B  56     7342  11603   9438   -253   1319  -1797       N  
ATOM   1097  CZ  ARG B  56      13.626 -39.865   4.664  1.00 75.41           C  
ANISOU 1097  CZ  ARG B  56     7559  11573   9520   -529   1627  -1877       C  
ATOM   1098  NH1 ARG B  56      12.822 -40.839   4.274  1.00 77.09           N  
ANISOU 1098  NH1 ARG B  56     7520  11795   9973   -625   1684  -2066       N  
ATOM   1099  NH2 ARG B  56      14.122 -39.885   5.888  1.00 75.74           N  
ANISOU 1099  NH2 ARG B  56     8002  11465   9310   -709   1860  -1768       N  
ATOM   1100  N   CYS B  57      16.624 -33.511   3.596  1.00 76.57           N  
ANISOU 1100  N   CYS B  57     7982  11791   9320    453    716  -1129       N  
ATOM   1101  CA  CYS B  57      17.067 -32.153   4.004  1.00 76.84           C  
ANISOU 1101  CA  CYS B  57     8123  11722   9347    547    679  -1031       C  
ATOM   1102  C   CYS B  57      18.298 -32.308   4.900  1.00 76.03           C  
ANISOU 1102  C   CYS B  57     8387  11502   8996    410    716   -867       C  
ATOM   1103  O   CYS B  57      18.200 -33.013   5.923  1.00 76.68           O  
ANISOU 1103  O   CYS B  57     8660  11505   8967    210    923   -951       O  
ATOM   1104  CB  CYS B  57      15.989 -31.373   4.755  1.00 79.57           C  
ANISOU 1104  CB  CYS B  57     8333  11985   9912    546    882  -1268       C  
ATOM   1105  SG  CYS B  57      14.747 -30.552   3.719  0.70 83.30           S  
ANISOU 1105  SG  CYS B  57     8366  12520  10761    804    707  -1439       S  
ATOM   1106  N   GLY B  58      19.422 -31.721   4.486  1.00 75.53           N  
ANISOU 1106  N   GLY B  58     8426  11412   8860    511    511   -642       N  
ATOM   1107  CA  GLY B  58      20.676 -31.691   5.259  1.00 75.05           C  
ANISOU 1107  CA  GLY B  58     8664  11210   8639    420    467   -500       C  
ATOM   1108  C   GLY B  58      21.415 -30.384   5.049  1.00 74.87           C  
ANISOU 1108  C   GLY B  58     8655  11101   8691    553    316   -349       C  
ATOM   1109  O   GLY B  58      21.055 -29.633   4.114  1.00 74.85           O  
ANISOU 1109  O   GLY B  58     8456  11163   8818    719    231   -305       O  
ATOM   1110  N   GLY B  59      22.411 -30.125   5.898  1.00 74.81           N  
ANISOU 1110  N   GLY B  59     8885  10926   8610    481    261   -274       N  
ATOM   1111  CA  GLY B  59      23.246 -28.912   5.846  1.00 75.00           C  
ANISOU 1111  CA  GLY B  59     8932  10820   8741    573    119   -139       C  
ATOM   1112  C   GLY B  59      22.880 -27.940   6.947  1.00 76.34           C  
ANISOU 1112  C   GLY B  59     9224  10832   8950    563    183   -267       C  
ATOM   1113  O   GLY B  59      22.009 -28.273   7.777  1.00 78.36           O  
ANISOU 1113  O   GLY B  59     9567  11085   9120    473    374   -462       O  
ATOM   1114  N   CYS B  60      23.521 -26.772   6.938  1.00 76.41           N  
ANISOU 1114  N   CYS B  60     9238  10700   9093    646     53   -170       N  
ATOM   1115  CA  CYS B  60      23.465 -25.762   8.021  1.00 78.64           C  
ANISOU 1115  CA  CYS B  60     9671  10787   9420    645     60   -285       C  
ATOM   1116  C   CYS B  60      22.689 -24.531   7.555  1.00 79.60           C  
ANISOU 1116  C   CYS B  60     9588  10896   9760    804     75   -321       C  
ATOM   1117  O   CYS B  60      22.480 -24.373   6.340  1.00 78.12           O  
ANISOU 1117  O   CYS B  60     9185  10816   9678    922     16   -198       O  
ATOM   1118  CB  CYS B  60      24.870 -25.340   8.417  1.00 80.26           C  
ANISOU 1118  CB  CYS B  60    10032  10791   9670    618   -150   -165       C  
ATOM   1119  SG  CYS B  60      25.868 -24.809   7.000  1.00 82.95           S  
ANISOU 1119  SG  CYS B  60    10139  11133  10242    717   -301    113       S  
ATOM   1120  N   CYS B  61      22.304 -23.696   8.515  1.00 82.16           N  
ANISOU 1120  N   CYS B  61    10010  11071  10135    814    135   -492       N  
ATOM   1121  CA  CYS B  61      21.664 -22.374   8.307  1.00 84.25           C  
ANISOU 1121  CA  CYS B  61    10112  11251  10647    974    116   -557       C  
ATOM   1122  C   CYS B  61      22.634 -21.290   8.785  1.00 84.02           C  
ANISOU 1122  C   CYS B  61    10224  10974  10725    995    -53   -485       C  
ATOM   1123  O   CYS B  61      23.649 -21.647   9.418  1.00 83.23           O  
ANISOU 1123  O   CYS B  61    10346  10778  10498    880   -141   -440       O  
ATOM   1124  CB  CYS B  61      20.333 -22.320   9.047  1.00 87.54           C  
ANISOU 1124  CB  CYS B  61    10489  11687  11083    969    362   -872       C  
ATOM   1125  SG  CYS B  61      19.192 -23.633   8.529  1.00 88.73           S  
ANISOU 1125  SG  CYS B  61    10432  12096  11185    917    566   -988       S  
ATOM   1126  N   ASN B  62      22.334 -20.024   8.492  1.00 85.03           N  
ANISOU 1126  N   ASN B  62    10224  10978  11103   1142   -127   -485       N  
ATOM   1127  CA  ASN B  62      23.246 -18.870   8.722  1.00 86.26           C  
ANISOU 1127  CA  ASN B  62    10460  10875  11439   1176   -312   -391       C  
ATOM   1128  C   ASN B  62      23.486 -18.657  10.224  1.00 88.52           C  
ANISOU 1128  C   ASN B  62    11016  10988  11628   1090   -299   -614       C  
ATOM   1129  O   ASN B  62      24.514 -18.040  10.565  1.00 90.06           O  
ANISOU 1129  O   ASN B  62    11322  10965  11928   1070   -490   -546       O  
ATOM   1130  CB  ASN B  62      22.708 -17.602   8.057  1.00 87.21           C  
ANISOU 1130  CB  ASN B  62    10397  10886  11849   1360   -390   -350       C  
ATOM   1131  CG  ASN B  62      22.667 -17.715   6.549  1.00 85.75           C  
ANISOU 1131  CG  ASN B  62    10042  10825  11713   1451   -460    -89       C  
ATOM   1132  OD1 ASN B  62      23.590 -18.251   5.947  1.00 82.06           O  
ANISOU 1132  OD1 ASN B  62     9605  10416  11156   1376   -497    139       O  
ATOM   1133  ND2 ASN B  62      21.610 -17.213   5.935  1.00 88.13           N  
ANISOU 1133  ND2 ASN B  62    10178  11150  12157   1621   -486   -135       N  
ATOM   1134  N   ASP B  63      22.576 -19.138  11.076  1.00 90.61           N  
ANISOU 1134  N   ASP B  63    11392  11329  11704   1037    -76   -879       N  
ATOM   1135  CA  ASP B  63      22.674 -19.065  12.557  1.00 93.20           C  
ANISOU 1135  CA  ASP B  63    12063  11508  11837    946    -16  -1113       C  
ATOM   1136  C   ASP B  63      22.250 -20.418  13.142  1.00 93.39           C  
ANISOU 1136  C   ASP B  63    12287  11688  11508    790    216  -1222       C  
ATOM   1137  O   ASP B  63      21.252 -20.978  12.652  1.00 94.13           O  
ANISOU 1137  O   ASP B  63    12173  11978  11612    791    440  -1277       O  
ATOM   1138  CB  ASP B  63      21.809 -17.917  13.085  1.00 97.09           C  
ANISOU 1138  CB  ASP B  63    12517  11872  12498   1057     93  -1374       C  
ATOM   1139  CG  ASP B  63      21.636 -17.905  14.593  1.00101.04           C  
ANISOU 1139  CG  ASP B  63    13396  12252  12739    968    244  -1667       C  
ATOM   1140  OD1 ASP B  63      22.657 -17.777  15.299  1.00102.37           O  
ANISOU 1140  OD1 ASP B  63    13876  12243  12777    910     29  -1644       O  
ATOM   1141  OD2 ASP B  63      20.481 -18.025  15.048  1.00104.47           O  
ANISOU 1141  OD2 ASP B  63    13818  12761  13113    957    577  -1929       O  
ATOM   1142  N   GLU B  64      22.986 -20.936  14.133  1.00 94.65           N  
ANISOU 1142  N   GLU B  64    12844  11740  11379    661    141  -1250       N  
ATOM   1143  CA  GLU B  64      22.513 -22.050  15.001  1.00 95.25           C  
ANISOU 1143  CA  GLU B  64    13237  11885  11069    499    392  -1389       C  
ATOM   1144  C   GLU B  64      21.390 -21.466  15.865  1.00 98.77           C  
ANISOU 1144  C   GLU B  64    13782  12282  11463    504    722  -1710       C  
ATOM   1145  O   GLU B  64      21.632 -20.448  16.546  1.00101.85           O  
ANISOU 1145  O   GLU B  64    14338  12471  11887    568    623  -1842       O  
ATOM   1146  CB  GLU B  64      23.650 -22.658  15.825  1.00 94.94           C  
ANISOU 1146  CB  GLU B  64    13644  11694  10732    387    154  -1322       C  
ATOM   1147  N   GLY B  65      20.201 -22.064  15.795  1.00 99.08           N  
ANISOU 1147  N   GLY B  65    13688  12488  11470    442   1105  -1851       N  
ATOM   1148  CA  GLY B  65      18.926 -21.468  16.254  1.00101.43           C  
ANISOU 1148  CA  GLY B  65    13878  12779  11880    476   1478  -2176       C  
ATOM   1149  C   GLY B  65      17.847 -21.647  15.198  1.00100.12           C  
ANISOU 1149  C   GLY B  65    13179  12810  12050    549   1643  -2212       C  
ATOM   1150  O   GLY B  65      16.660 -21.765  15.554  1.00103.02           O  
ANISOU 1150  O   GLY B  65    13430  13226  12485    504   2045  -2492       O  
ATOM   1151  N   LEU B  66      18.264 -21.684  13.932  1.00 96.80           N  
ANISOU 1151  N   LEU B  66    12452  12487  11837    657   1341  -1949       N  
ATOM   1152  CA  LEU B  66      17.472 -22.189  12.781  1.00 96.01           C  
ANISOU 1152  CA  LEU B  66    11919  12591  11968    714   1391  -1914       C  
ATOM   1153  C   LEU B  66      17.829 -23.663  12.558  1.00 94.27           C  
ANISOU 1153  C   LEU B  66    11814  12514  11488    549   1413  -1752       C  
ATOM   1154  O   LEU B  66      18.976 -24.050  12.880  1.00 92.49           O  
ANISOU 1154  O   LEU B  66    11915  12223  11003    464   1230  -1566       O  
ATOM   1155  CB  LEU B  66      17.816 -21.354  11.544  1.00 94.08           C  
ANISOU 1155  CB  LEU B  66    11375  12343  12025    929   1032  -1703       C  
ATOM   1156  CG  LEU B  66      17.643 -19.846  11.699  1.00 95.43           C  
ANISOU 1156  CG  LEU B  66    11459  12326  12471   1104    934  -1813       C  
ATOM   1157  CD1 LEU B  66      18.357 -19.110  10.576  1.00 93.89           C  
ANISOU 1157  CD1 LEU B  66    11121  12078  12475   1265    557  -1514       C  
ATOM   1158  CD2 LEU B  66      16.170 -19.476  11.750  1.00 97.95           C  
ANISOU 1158  CD2 LEU B  66    11467  12665  13082   1199   1176  -2143       C  
ATOM   1159  N   GLU B  67      16.891 -24.443  12.012  1.00 94.48           N  
ANISOU 1159  N   GLU B  67    11564  12710  11624    515   1600  -1835       N  
ATOM   1160  CA  GLU B  67      17.107 -25.859  11.609  1.00 92.19           C  
ANISOU 1160  CA  GLU B  67    11311  12560  11156    379   1605  -1692       C  
ATOM   1161  C   GLU B  67      16.641 -26.038  10.163  1.00 88.75           C  
ANISOU 1161  C   GLU B  67    10428  12296  10996    519   1449  -1622       C  
ATOM   1162  O   GLU B  67      15.650 -25.401   9.775  1.00 89.07           O  
ANISOU 1162  O   GLU B  67    10126  12355  11358    657   1495  -1800       O  
ATOM   1163  CB  GLU B  67      16.402 -26.829  12.561  1.00 96.82           C  
ANISOU 1163  CB  GLU B  67    12091  13149  11546    145   2030  -1892       C  
ATOM   1164  CG  GLU B  67      14.926 -26.535  12.790  1.00102.49           C  
ANISOU 1164  CG  GLU B  67    12512  13885  12542    144   2415  -2237       C  
ATOM   1165  CD  GLU B  67      14.223 -27.482  13.757  1.00106.54           C  
ANISOU 1165  CD  GLU B  67    13231  14377  12871   -120   2916  -2436       C  
ATOM   1166  OE1 GLU B  67      14.883 -28.418  14.269  1.00106.70           O  
ANISOU 1166  OE1 GLU B  67    13678  14361  12502   -304   2937  -2282       O  
ATOM   1167  OE2 GLU B  67      13.016 -27.276  14.011  1.00109.66           O  
ANISOU 1167  OE2 GLU B  67    13365  14772  13527   -147   3294  -2750       O  
ATOM   1168  N   CYS B  68      17.367 -26.859   9.403  1.00 85.59           N  
ANISOU 1168  N   CYS B  68    10047  11998  10472    498   1247  -1384       N  
ATOM   1169  CA  CYS B  68      17.077 -27.217   7.990  1.00 83.71           C  
ANISOU 1169  CA  CYS B  68     9475  11928  10399    620   1072  -1294       C  
ATOM   1170  C   CYS B  68      15.942 -28.248   7.963  1.00 83.98           C  
ANISOU 1170  C   CYS B  68     9316  12075  10516    511   1320  -1510       C  
ATOM   1171  O   CYS B  68      16.177 -29.380   8.425  1.00 84.54           O  
ANISOU 1171  O   CYS B  68     9592  12162  10364    312   1463  -1490       O  
ATOM   1172  CB  CYS B  68      18.334 -27.760   7.321  1.00 81.03           C  
ANISOU 1172  CB  CYS B  68     9270  11640   9876    615    820   -994       C  
ATOM   1173  SG  CYS B  68      18.121 -28.105   5.558  0.70 80.79           S  
ANISOU 1173  SG  CYS B  68     8925  11803   9966    779    594   -871       S  
ATOM   1174  N   VAL B  69      14.760 -27.873   7.457  1.00 84.50           N  
ANISOU 1174  N   VAL B  69     8996  12188  10920    637   1352  -1717       N  
ATOM   1175  CA  VAL B  69      13.523 -28.715   7.509  1.00 85.61           C  
ANISOU 1175  CA  VAL B  69     8872  12400  11256    531   1618  -1993       C  
ATOM   1176  C   VAL B  69      12.900 -28.815   6.119  1.00 84.99           C  
ANISOU 1176  C   VAL B  69     8390  12444  11456    722   1342  -2023       C  
ATOM   1177  O   VAL B  69      13.007 -27.890   5.321  1.00 84.85           O  
ANISOU 1177  O   VAL B  69     8259  12420  11559    961   1026  -1925       O  
ATOM   1178  CB  VAL B  69      12.508 -28.172   8.533  1.00 88.55           C  
ANISOU 1178  CB  VAL B  69     9144  12661  11839    470   1999  -2331       C  
ATOM   1179  CG1 VAL B  69      13.064 -28.210   9.949  1.00 88.88           C  
ANISOU 1179  CG1 VAL B  69     9660  12577  11532    264   2289  -2321       C  
ATOM   1180  CG2 VAL B  69      12.025 -26.776   8.177  1.00 90.33           C  
ANISOU 1180  CG2 VAL B  69     9093  12820  12406    730   1828  -2445       C  
ATOM   1181  N   PRO B  70      12.230 -29.946   5.794  1.00 84.92           N  
ANISOU 1181  N   PRO B  70     8182  12531  11551    621   1436  -2160       N  
ATOM   1182  CA  PRO B  70      11.527 -30.105   4.518  1.00 86.11           C  
ANISOU 1182  CA  PRO B  70     7952  12783  11980    805   1149  -2244       C  
ATOM   1183  C   PRO B  70      10.254 -29.258   4.366  1.00 89.95           C  
ANISOU 1183  C   PRO B  70     8010  13207  12959    979   1124  -2557       C  
ATOM   1184  O   PRO B  70       9.512 -29.137   5.324  1.00 93.26           O  
ANISOU 1184  O   PRO B  70     8305  13538  13590    857   1502  -2834       O  
ATOM   1185  CB  PRO B  70      11.132 -31.591   4.520  1.00 86.42           C  
ANISOU 1185  CB  PRO B  70     7912  12896  12025    597   1327  -2358       C  
ATOM   1186  CG  PRO B  70      11.028 -31.948   5.987  1.00 86.99           C  
ANISOU 1186  CG  PRO B  70     8193  12862  11995    308   1830  -2471       C  
ATOM   1187  CD  PRO B  70      12.129 -31.145   6.641  1.00 85.06           C  
ANISOU 1187  CD  PRO B  70     8362  12538  11419    323   1803  -2240       C  
ATOM   1188  N   THR B  71      10.022 -28.734   3.158  1.00 90.69           N  
ANISOU 1188  N   THR B  71     7902  13333  13222   1261    684  -2516       N  
ATOM   1189  CA  THR B  71       8.818 -27.942   2.780  1.00 94.33           C  
ANISOU 1189  CA  THR B  71     7930  13716  14194   1488    518  -2808       C  
ATOM   1190  C   THR B  71       8.003 -28.730   1.748  1.00 95.23           C  
ANISOU 1190  C   THR B  71     7702  13917  14562   1578    259  -2977       C  
ATOM   1191  O   THR B  71       6.818 -28.976   2.015  1.00 97.63           O  
ANISOU 1191  O   THR B  71     7585  14174  15335   1537    424  -3364       O  
ATOM   1192  CB  THR B  71       9.211 -26.543   2.287  1.00 95.23           C  
ANISOU 1192  CB  THR B  71     8146  13737  14298   1767    161  -2619       C  
ATOM   1193  OG1 THR B  71      10.138 -26.657   1.205  1.00 93.61           O  
ANISOU 1193  OG1 THR B  71     8206  13621  13741   1877   -201  -2252       O  
ATOM   1194  CG2 THR B  71       9.830 -25.699   3.381  1.00 95.17           C  
ANISOU 1194  CG2 THR B  71     8399  13609  14149   1686    413  -2539       C  
ATOM   1195  N   GLU B  72       8.624 -29.106   0.624  1.00 93.72           N  
ANISOU 1195  N   GLU B  72     7687  13837  14085   1690   -119  -2716       N  
ATOM   1196  CA  GLU B  72       8.036 -29.978  -0.429  1.00 94.93           C  
ANISOU 1196  CA  GLU B  72     7609  14084  14375   1773   -414  -2844       C  
ATOM   1197  C   GLU B  72       8.571 -31.400  -0.238  1.00 92.89           C  
ANISOU 1197  C   GLU B  72     7522  13943  13828   1502   -181  -2761       C  
ATOM   1198  O   GLU B  72       9.791 -31.559  -0.137  1.00 89.58           O  
ANISOU 1198  O   GLU B  72     7509  13577  12948   1415   -125  -2433       O  
ATOM   1199  CB  GLU B  72       8.368 -29.451  -1.826  1.00 94.28           C  
ANISOU 1199  CB  GLU B  72     7671  14034  14117   2088   -984  -2617       C  
ATOM   1200  N   GLU B  73       7.673 -32.385  -0.163  1.00 96.43           N  
ANISOU 1200  N   GLU B  73     7647  14404  14587   1369    -50  -3067       N  
ATOM   1201  CA  GLU B  73       7.988 -33.828   0.008  1.00 95.88           C  
ANISOU 1201  CA  GLU B  73     7689  14410  14331   1105    161  -3041       C  
ATOM   1202  C   GLU B  73       7.332 -34.617  -1.127  1.00 97.47           C  
ANISOU 1202  C   GLU B  73     7608  14676  14746   1218   -196  -3225       C  
ATOM   1203  O   GLU B  73       6.363 -34.117  -1.726  1.00101.28           O  
ANISOU 1203  O   GLU B  73     7727  15114  15641   1442   -503  -3471       O  
ATOM   1204  CB  GLU B  73       7.477 -34.342   1.356  1.00 98.45           C  
ANISOU 1204  CB  GLU B  73     7916  14642  14848    777    747  -3257       C  
ATOM   1205  CG  GLU B  73       8.219 -33.762   2.548  1.00 98.12           C  
ANISOU 1205  CG  GLU B  73     8244  14532  14505    637   1103  -3075       C  
ATOM   1206  CD  GLU B  73       7.408 -33.678   3.831  1.00102.83           C  
ANISOU 1206  CD  GLU B  73     8696  14999  15373    415   1653  -3361       C  
ATOM   1207  OE1 GLU B  73       6.603 -34.601   4.082  1.00107.01           O  
ANISOU 1207  OE1 GLU B  73     8981  15495  16181    211   1932  -3614       O  
ATOM   1208  OE2 GLU B  73       7.573 -32.681   4.567  1.00104.40           O  
ANISOU 1208  OE2 GLU B  73     9030  15120  15516    441   1817  -3341       O  
ATOM   1209  N   SER B  74       7.853 -35.812  -1.400  1.00 95.69           N  
ANISOU 1209  N   SER B  74     7553  14537  14266   1077   -186  -3124       N  
ATOM   1210  CA  SER B  74       7.315 -36.782  -2.385  1.00 96.81           C  
ANISOU 1210  CA  SER B  74     7471  14736  14576   1135   -489  -3312       C  
ATOM   1211  C   SER B  74       7.653 -38.194  -1.910  1.00 95.53           C  
ANISOU 1211  C   SER B  74     7425  14585  14286    820   -178  -3298       C  
ATOM   1212  O   SER B  74       8.368 -38.328  -0.895  1.00 94.10           O  
ANISOU 1212  O   SER B  74     7544  14368  13841    594    213  -3109       O  
ATOM   1213  CB  SER B  74       7.865 -36.518  -3.765  1.00 95.67           C  
ANISOU 1213  CB  SER B  74     7537  14701  14110   1438  -1030  -3113       C  
ATOM   1214  OG  SER B  74       9.277 -36.663  -3.789  1.00 90.68           O  
ANISOU 1214  OG  SER B  74     7382  14154  12916   1382   -955  -2730       O  
ATOM   1215  N   ASN B  75       7.174 -39.198  -2.641  1.00 97.61           N  
ANISOU 1215  N   ASN B  75     7484  14877  14727    821   -388  -3492       N  
ATOM   1216  CA  ASN B  75       7.563 -40.616  -2.444  1.00 96.61           C  
ANISOU 1216  CA  ASN B  75     7492  14752  14462    564   -199  -3463       C  
ATOM   1217  C   ASN B  75       8.357 -41.095  -3.663  1.00 94.94           C  
ANISOU 1217  C   ASN B  75     7522  14677  13871    746   -625  -3295       C  
ATOM   1218  O   ASN B  75       8.085 -40.625  -4.788  1.00 95.58           O  
ANISOU 1218  O   ASN B  75     7517  14828  13968   1047  -1092  -3353       O  
ATOM   1219  CB  ASN B  75       6.347 -41.496  -2.171  1.00100.04           C  
ANISOU 1219  CB  ASN B  75     7479  15072  15457    363    -16  -3855       C  
ATOM   1220  CG  ASN B  75       5.794 -41.332  -0.773  1.00101.32           C  
ANISOU 1220  CG  ASN B  75     7517  15088  15890     79    579  -3980       C  
ATOM   1221  OD1 ASN B  75       6.533 -41.329   0.214  1.00 98.88           O  
ANISOU 1221  OD1 ASN B  75     7588  14743  15236   -118    958  -3741       O  
ATOM   1222  ND2 ASN B  75       4.476 -41.273  -0.674  1.00105.91           N  
ANISOU 1222  ND2 ASN B  75     7568  15568  17105     46    672  -4379       N  
ATOM   1223  N   ILE B  76       9.337 -41.964  -3.414  1.00 92.84           N  
ANISOU 1223  N   ILE B  76     7583  14432  13260    573   -463  -3091       N  
ATOM   1224  CA  ILE B  76      10.061 -42.763  -4.444  1.00 92.20           C  
ANISOU 1224  CA  ILE B  76     7702  14458  12871    675   -763  -2996       C  
ATOM   1225  C   ILE B  76       9.845 -44.242  -4.101  1.00 91.63           C  
ANISOU 1225  C   ILE B  76     7548  14299  12966    406   -582  -3152       C  
ATOM   1226  O   ILE B  76       9.996 -44.607  -2.917  1.00 89.56           O  
ANISOU 1226  O   ILE B  76     7387  13916  12723    119   -160  -3089       O  
ATOM   1227  CB  ILE B  76      11.554 -42.367  -4.520  1.00 89.82           C  
ANISOU 1227  CB  ILE B  76     7856  14238  12032    743   -757  -2607       C  
ATOM   1228  CG1 ILE B  76      12.255 -43.003  -5.725  1.00 89.87           C  
ANISOU 1228  CG1 ILE B  76     8047  14366  11732    895  -1062  -2539       C  
ATOM   1229  CG2 ILE B  76      12.296 -42.662  -3.221  1.00 88.23           C  
ANISOU 1229  CG2 ILE B  76     7894  13937  11691    466   -342  -2425       C  
ATOM   1230  CD1 ILE B  76      11.772 -42.480  -7.061  1.00 92.92           C  
ANISOU 1230  CD1 ILE B  76     8357  14852  12095   1215  -1514  -2637       C  
ATOM   1231  N   THR B  77       9.446 -45.040  -5.092  1.00 92.61           N  
ANISOU 1231  N   THR B  77     7511  14461  13215    498   -904  -3362       N  
ATOM   1232  CA  THR B  77       9.285 -46.509  -4.964  1.00 93.42           C  
ANISOU 1232  CA  THR B  77     7542  14471  13482    270   -804  -3517       C  
ATOM   1233  C   THR B  77      10.605 -47.156  -5.385  1.00 89.75           C  
ANISOU 1233  C   THR B  77     7476  14081  12542    302   -897  -3280       C  
ATOM   1234  O   THR B  77      11.248 -46.639  -6.323  1.00 87.66           O  
ANISOU 1234  O   THR B  77     7401  13969  11935    571  -1190  -3144       O  
ATOM   1235  CB  THR B  77       8.082 -47.006  -5.773  1.00 98.21           C  
ANISOU 1235  CB  THR B  77     7716  15050  14548    352  -1118  -3920       C  
ATOM   1236  OG1 THR B  77       8.347 -46.736  -7.150  1.00 98.79           O  
ANISOU 1236  OG1 THR B  77     7896  15279  14360    698  -1641  -3915       O  
ATOM   1237  CG2 THR B  77       6.785 -46.351  -5.347  1.00101.92           C  
ANISOU 1237  CG2 THR B  77     7732  15424  15566    327  -1021  -4190       C  
ATOM   1238  N   MET B  78      11.003 -48.220  -4.688  1.00 88.54           N  
ANISOU 1238  N   MET B  78     7458  13805  12377     34   -638  -3230       N  
ATOM   1239  CA  MET B  78      12.293 -48.919  -4.908  1.00 86.17           C  
ANISOU 1239  CA  MET B  78     7513  13531  11695     37   -689  -3025       C  
ATOM   1240  C   MET B  78      12.080 -50.421  -4.750  1.00 86.61           C  
ANISOU 1240  C   MET B  78     7514  13434  11959   -182   -630  -3187       C  
ATOM   1241  O   MET B  78      11.376 -50.816  -3.798  1.00 87.26           O  
ANISOU 1241  O   MET B  78     7470  13335  12349   -462   -321  -3280       O  
ATOM   1242  CB  MET B  78      13.340 -48.465  -3.892  1.00 84.92           C  
ANISOU 1242  CB  MET B  78     7699  13324  11241    -70   -409  -2693       C  
ATOM   1243  CG  MET B  78      13.764 -47.036  -4.077  1.00 84.16           C  
ANISOU 1243  CG  MET B  78     7700  13360  10917    141   -474  -2503       C  
ATOM   1244  SD  MET B  78      14.933 -46.522  -2.827  1.00 82.26           S  
ANISOU 1244  SD  MET B  78     7828  13029  10398      7   -183  -2162       S  
ATOM   1245  CE  MET B  78      15.351 -44.904  -3.473  1.00 81.44           C  
ANISOU 1245  CE  MET B  78     7770  13091  10083    303   -351  -1990       C  
ATOM   1246  N   GLN B  79      12.680 -51.205  -5.647  1.00 86.05           N  
ANISOU 1246  N   GLN B  79     7551  13421  11722    -65   -891  -3220       N  
ATOM   1247  CA  GLN B  79      12.733 -52.686  -5.548  1.00 87.04           C  
ANISOU 1247  CA  GLN B  79     7690  13384  11994   -253   -870  -3338       C  
ATOM   1248  C   GLN B  79      13.638 -53.034  -4.362  1.00 82.86           C  
ANISOU 1248  C   GLN B  79     7495  12691  11296   -481   -559  -3064       C  
ATOM   1249  O   GLN B  79      14.788 -52.576  -4.360  1.00 80.61           O  
ANISOU 1249  O   GLN B  79     7486  12487  10654   -362   -584  -2816       O  
ATOM   1250  CB  GLN B  79      13.240 -53.307  -6.852  1.00 88.96           C  
ANISOU 1250  CB  GLN B  79     7994  13745  12062    -28  -1239  -3448       C  
ATOM   1251  CG  GLN B  79      12.321 -53.090  -8.048  1.00 92.54           C  
ANISOU 1251  CG  GLN B  79     8177  14328  12656    203  -1612  -3743       C  
ATOM   1252  CD  GLN B  79      12.983 -53.417  -9.366  1.00 93.29           C  
ANISOU 1252  CD  GLN B  79     8444  14575  12425    472  -1955  -3801       C  
ATOM   1253  OE1 GLN B  79      14.170 -53.725  -9.444  1.00 92.19           O  
ANISOU 1253  OE1 GLN B  79     8592  14465  11971    499  -1892  -3625       O  
ATOM   1254  NE2 GLN B  79      12.213 -53.345 -10.436  1.00 96.30           N  
ANISOU 1254  NE2 GLN B  79     8657  15046  12886    682  -2333  -4070       N  
ATOM   1255  N   ILE B  80      13.116 -53.772  -3.380  1.00 82.63           N  
ANISOU 1255  N   ILE B  80     7448  12422  11523   -800   -278  -3109       N  
ATOM   1256  CA  ILE B  80      13.834 -54.186  -2.138  1.00 81.30           C  
ANISOU 1256  CA  ILE B  80     7651  12039  11198  -1044      2  -2857       C  
ATOM   1257  C   ILE B  80      13.544 -55.666  -1.903  1.00 83.40           C  
ANISOU 1257  C   ILE B  80     7927  12052  11709  -1289     60  -2979       C  
ATOM   1258  O   ILE B  80      12.385 -56.057  -2.095  1.00 87.21           O  
ANISOU 1258  O   ILE B  80     8075  12471  12586  -1403    110  -3248       O  
ATOM   1259  CB  ILE B  80      13.385 -53.350  -0.923  1.00 81.69           C  
ANISOU 1259  CB  ILE B  80     7765  12011  11261  -1224    384  -2742       C  
ATOM   1260  CG1 ILE B  80      13.476 -51.844  -1.175  1.00 80.30           C  
ANISOU 1260  CG1 ILE B  80     7521  12062  10927   -986    320  -2664       C  
ATOM   1261  CG2 ILE B  80      14.161 -53.753   0.320  1.00 81.14           C  
ANISOU 1261  CG2 ILE B  80     8154  11711  10963  -1448    614  -2478       C  
ATOM   1262  CD1 ILE B  80      14.879 -51.321  -1.382  1.00 77.19           C  
ANISOU 1262  CD1 ILE B  80     7426  11780  10121   -786    149  -2397       C  
ATOM   1263  N   MET B  81      14.541 -56.440  -1.472  1.00 82.72           N  
ANISOU 1263  N   MET B  81     8197  11798  11434  -1371     47  -2797       N  
ATOM   1264  CA  MET B  81      14.379 -57.887  -1.176  1.00 86.25           C  
ANISOU 1264  CA  MET B  81     8723  11955  12093  -1612     92  -2872       C  
ATOM   1265  C   MET B  81      13.806 -58.054   0.236  1.00 90.78           C  
ANISOU 1265  C   MET B  81     9480  12251  12761  -1984    536  -2764       C  
ATOM   1266  O   MET B  81      14.488 -57.660   1.202  1.00 90.86           O  
ANISOU 1266  O   MET B  81     9885  12174  12463  -2051    686  -2485       O  
ATOM   1267  CB  MET B  81      15.710 -58.634  -1.274  1.00 83.93           C  
ANISOU 1267  CB  MET B  81     8752  11563  11574  -1529   -131  -2724       C  
ATOM   1268  CG  MET B  81      15.577 -60.113  -0.965  1.00 85.91           C  
ANISOU 1268  CG  MET B  81     9112  11482  12046  -1765   -116  -2789       C  
ATOM   1269  SD  MET B  81      16.995 -61.083  -1.524  1.00 84.47           S  
ANISOU 1269  SD  MET B  81     9149  11218  11727  -1580   -491  -2752       S  
ATOM   1270  CE  MET B  81      16.787 -60.992  -3.301  1.00 84.84           C  
ANISOU 1270  CE  MET B  81     8780  11604  11850  -1247   -820  -3084       C  
ATOM   1271  N   ARG B  82      12.590 -58.601   0.338  1.00 96.72           N  
ANISOU 1271  N   ARG B  82     9960  12860  13929  -2218    742  -2991       N  
ATOM   1272  CA  ARG B  82      11.926 -58.972   1.615  1.00101.31           C  
ANISOU 1272  CA  ARG B  82    10709  13134  14649  -2624   1234  -2927       C  
ATOM   1273  C   ARG B  82      12.309 -60.414   1.947  1.00104.58           C  
ANISOU 1273  C   ARG B  82    11430  13207  15096  -2837   1217  -2848       C  
ATOM   1274  O   ARG B  82      12.190 -61.264   1.045  1.00105.75           O  
ANISOU 1274  O   ARG B  82    11340  13338  15501  -2769    939  -3060       O  
ATOM   1275  CB  ARG B  82      10.408 -58.819   1.492  1.00105.07           C  
ANISOU 1275  CB  ARG B  82    10673  13613  15634  -2772   1487  -3246       C  
ATOM   1276  CG  ARG B  82       9.963 -57.381   1.263  1.00104.38           C  
ANISOU 1276  CG  ARG B  82    10292  13815  15553  -2569   1507  -3329       C  
ATOM   1277  CD  ARG B  82       8.551 -57.078   1.733  1.00108.70           C  
ANISOU 1277  CD  ARG B  82    10459  14278  16562  -2800   1933  -3568       C  
ATOM   1278  NE  ARG B  82       8.429 -57.149   3.187  1.00111.55           N  
ANISOU 1278  NE  ARG B  82    11190  14387  16807  -3163   2511  -3382       N  
ATOM   1279  CZ  ARG B  82       7.790 -58.100   3.876  1.00116.18           C  
ANISOU 1279  CZ  ARG B  82    11827  14648  17666  -3561   2927  -3439       C  
ATOM   1280  NH1 ARG B  82       7.174 -59.099   3.263  1.00118.57           N  
ANISOU 1280  NH1 ARG B  82    11781  14822  18445  -3664   2826  -3696       N  
ATOM   1281  NH2 ARG B  82       7.764 -58.041   5.197  1.00118.13           N  
ANISOU 1281  NH2 ARG B  82    12503  14681  17699  -3866   3458  -3239       N  
ATOM   1282  N   ILE B  83      12.774 -60.679   3.173  1.00107.38           N  
ANISOU 1282  N   ILE B  83    12324  13288  15186  -3068   1466  -2559       N  
ATOM   1283  CA  ILE B  83      13.122 -62.054   3.644  1.00112.21           C  
ANISOU 1283  CA  ILE B  83    13312  13508  15815  -3297   1461  -2444       C  
ATOM   1284  C   ILE B  83      12.499 -62.294   5.022  1.00118.21           C  
ANISOU 1284  C   ILE B  83    14426  13930  16559  -3728   2019  -2298       C  
ATOM   1285  O   ILE B  83      12.949 -61.648   5.988  1.00117.72           O  
ANISOU 1285  O   ILE B  83    14808  13830  16090  -3769   2195  -2037       O  
ATOM   1286  CB  ILE B  83      14.647 -62.294   3.685  1.00110.14           C  
ANISOU 1286  CB  ILE B  83    13485  13194  15165  -3092   1071  -2196       C  
ATOM   1287  CG1 ILE B  83      15.356 -61.818   2.413  1.00106.70           C  
ANISOU 1287  CG1 ILE B  83    12747  13123  14669  -2665    617  -2311       C  
ATOM   1288  CG2 ILE B  83      14.928 -63.763   3.979  1.00112.40           C  
ANISOU 1288  CG2 ILE B  83    14085  13069  15549  -3286    986  -2130       C  
ATOM   1289  CD1 ILE B  83      16.867 -61.876   2.493  1.00104.29           C  
ANISOU 1289  CD1 ILE B  83    12806  12783  14033  -2459    287  -2092       C  
ATOM   1290  N   LYS B  84      11.524 -63.208   5.103  1.00125.87           N  
ANISOU 1290  N   LYS B  84    15227  14644  17951  -4042   2289  -2464       N  
ATOM   1291  CA  LYS B  84      11.069 -63.846   6.370  1.00133.46           C  
ANISOU 1291  CA  LYS B  84    16634  15175  18896  -4502   2815  -2297       C  
ATOM   1292  C   LYS B  84      11.805 -65.178   6.525  1.00137.32           C  
ANISOU 1292  C   LYS B  84    17573  15295  19307  -4593   2566  -2123       C  
ATOM   1293  O   LYS B  84      11.596 -66.086   5.725  1.00139.23           O  
ANISOU 1293  O   LYS B  84    17506  15457  19936  -4583   2337  -2331       O  
ATOM   1294  CB  LYS B  84       9.552 -64.047   6.363  1.00137.05           C  
ANISOU 1294  CB  LYS B  84    16604  15541  19926  -4813   3297  -2596       C  
ATOM   1295  N   PRO B  85      12.733 -65.308   7.506  1.00139.51           N  
ANISOU 1295  N   PRO B  85    18588  15332  19086  -4646   2537  -1755       N  
ATOM   1296  CA  PRO B  85      13.555 -66.513   7.635  1.00140.04           C  
ANISOU 1296  CA  PRO B  85    19102  15035  19069  -4675   2208  -1582       C  
ATOM   1297  C   PRO B  85      12.753 -67.823   7.621  1.00143.80           C  
ANISOU 1297  C   PRO B  85    19515  15128  19991  -5024   2418  -1696       C  
ATOM   1298  O   PRO B  85      11.688 -67.868   8.205  1.00146.56           O  
ANISOU 1298  O   PRO B  85    19840  15319  20527  -5394   2998  -1736       O  
ATOM   1299  CB  PRO B  85      14.246 -66.315   8.992  1.00141.79           C  
ANISOU 1299  CB  PRO B  85    20157  14997  18718  -4792   2324  -1183       C  
ATOM   1300  CG  PRO B  85      14.372 -64.812   9.114  1.00138.66           C  
ANISOU 1300  CG  PRO B  85    19648  14995  18038  -4586   2399  -1169       C  
ATOM   1301  CD  PRO B  85      13.096 -64.277   8.496  1.00139.23           C  
ANISOU 1301  CD  PRO B  85    18995  15358  18546  -4642   2745  -1505       C  
ATOM   1302  N   HIS B  86      13.291 -68.839   6.938  1.00143.33           N  
ANISOU 1302  N   HIS B  86    19410  14925  20121  -4897   1955  -1764       N  
ATOM   1303  CA  HIS B  86      12.737 -70.217   6.837  1.00147.66           C  
ANISOU 1303  CA  HIS B  86    19931  15065  21108  -5188   2030  -1866       C  
ATOM   1304  C   HIS B  86      11.418 -70.217   6.051  1.00149.28           C  
ANISOU 1304  C   HIS B  86    19361  15434  21923  -5297   2262  -2281       C  
ATOM   1305  O   HIS B  86      10.675 -71.212   6.171  1.00154.52           O  
ANISOU 1305  O   HIS B  86    19969  15734  23008  -5639   2502  -2376       O  
ATOM   1306  CB  HIS B  86      12.566 -70.826   8.237  1.00152.09           C  
ANISOU 1306  CB  HIS B  86    21235  15089  21461  -5635   2469  -1529       C  
ATOM   1307  N   GLN B  87      11.146 -69.165   5.268  1.00145.05           N  
ANISOU 1307  N   GLN B  87    18256  15394  21459  -5015   2166  -2522       N  
ATOM   1308  CA  GLN B  87       9.882 -69.005   4.492  1.00145.96           C  
ANISOU 1308  CA  GLN B  87    17605  15692  22162  -5065   2314  -2944       C  
ATOM   1309  C   GLN B  87      10.192 -68.748   3.012  1.00141.24           C  
ANISOU 1309  C   GLN B  87    16488  15498  21679  -4602   1713  -3241       C  
ATOM   1310  O   GLN B  87       9.476 -69.314   2.164  1.00143.16           O  
ANISOU 1310  O   GLN B  87    16223  15725  22444  -4614   1573  -3599       O  
ATOM   1311  CB  GLN B  87       9.024 -67.882   5.080  1.00146.80           C  
ANISOU 1311  CB  GLN B  87    17537  15970  22269  -5210   2854  -2970       C  
ATOM   1312  CG  GLN B  87       8.053 -68.370   6.146  1.00152.30           C  
ANISOU 1312  CG  GLN B  87    18403  16253  23208  -5755   3566  -2918       C  
ATOM   1313  CD  GLN B  87       6.973 -67.364   6.459  1.00153.36           C  
ANISOU 1313  CD  GLN B  87    18143  16568  23557  -5889   4100  -3095       C  
ATOM   1314  OE1 GLN B  87       7.223 -66.171   6.613  1.00150.69           O  
ANISOU 1314  OE1 GLN B  87    17831  16552  22872  -5672   4110  -3021       O  
ATOM   1315  NE2 GLN B  87       5.749 -67.847   6.566  1.00158.43           N  
ANISOU 1315  NE2 GLN B  87    18395  16980  24818  -6256   4559  -3349       N  
ATOM   1316  N   GLY B  88      11.194 -67.919   2.716  1.00135.76           N  
ANISOU 1316  N   GLY B  88    15924  15137  20518  -4220   1385  -3107       N  
ATOM   1317  CA  GLY B  88      11.647 -67.638   1.342  1.00131.57           C  
ANISOU 1317  CA  GLY B  88    15019  14985  19985  -3773    843  -3337       C  
ATOM   1318  C   GLY B  88      12.001 -66.178   1.152  1.00126.60           C  
ANISOU 1318  C   GLY B  88    14315  14793  18993  -3472    785  -3264       C  
ATOM   1319  O   GLY B  88      11.969 -65.411   2.139  1.00126.81           O  
ANISOU 1319  O   GLY B  88    14597  14817  18765  -3602   1140  -3029       O  
ATOM   1320  N   GLN B  89      12.354 -65.814  -0.088  1.00122.27           N  
ANISOU 1320  N   GLN B  89    13459  14593  18402  -3081    352  -3457       N  
ATOM   1321  CA  GLN B  89      12.818 -64.462  -0.506  1.00116.32           C  
ANISOU 1321  CA  GLN B  89    12631  14263  17301  -2743    216  -3396       C  
ATOM   1322  C   GLN B  89      11.926 -63.942  -1.638  1.00115.18           C  
ANISOU 1322  C   GLN B  89    11911  14421  17430  -2549     49  -3754       C  
ATOM   1323  O   GLN B  89      11.490 -64.758  -2.474  1.00118.82           O  
ANISOU 1323  O   GLN B  89    12088  14829  18229  -2521   -190  -4058       O  
ATOM   1324  CB  GLN B  89      14.263 -64.516  -1.007  1.00113.01           C  
ANISOU 1324  CB  GLN B  89    12462  13961  16515  -2425   -174  -3267       C  
ATOM   1325  CG  GLN B  89      15.288 -64.824   0.075  1.00112.88           C  
ANISOU 1325  CG  GLN B  89    13014  13674  16200  -2537   -110  -2910       C  
ATOM   1326  CD  GLN B  89      15.293 -66.278   0.480  1.00116.27           C  
ANISOU 1326  CD  GLN B  89    13671  13659  16845  -2785   -119  -2899       C  
ATOM   1327  OE1 GLN B  89      15.284 -67.177  -0.358  1.00117.93           O  
ANISOU 1327  OE1 GLN B  89    13687  13810  17308  -2708   -387  -3134       O  
ATOM   1328  NE2 GLN B  89      15.301 -66.520   1.780  1.00118.23           N  
ANISOU 1328  NE2 GLN B  89    14370  13571  16980  -3088    171  -2623       N  
ATOM   1329  N   HIS B  90      11.670 -62.638  -1.664  1.00111.74           N  
ANISOU 1329  N   HIS B  90    11327  14269  16857  -2411    136  -3728       N  
ATOM   1330  CA  HIS B  90      10.903 -61.960  -2.743  1.00111.27           C  
ANISOU 1330  CA  HIS B  90    10774  14506  16996  -2171    -88  -4036       C  
ATOM   1331  C   HIS B  90      11.408 -60.531  -2.891  1.00105.86           C  
ANISOU 1331  C   HIS B  90    10161  14151  15909  -1893   -145  -3865       C  
ATOM   1332  O   HIS B  90      11.770 -59.949  -1.860  1.00104.85           O  
ANISOU 1332  O   HIS B  90    10320  13979  15537  -2009    156  -3579       O  
ATOM   1333  CB  HIS B  90       9.404 -61.947  -2.434  1.00115.96           C  
ANISOU 1333  CB  HIS B  90    10947  14975  18135  -2427    198  -4289       C  
ATOM   1334  CG  HIS B  90       8.749 -63.278  -2.565  1.00120.52           C  
ANISOU 1334  CG  HIS B  90    11330  15254  19209  -2668    196  -4539       C  
ATOM   1335  ND1 HIS B  90       8.275 -63.757  -3.773  1.00122.64           N  
ANISOU 1335  ND1 HIS B  90    11209  15586  19800  -2496   -224  -4918       N  
ATOM   1336  CD2 HIS B  90       8.503 -64.235  -1.647  1.00123.82           C  
ANISOU 1336  CD2 HIS B  90    11912  15284  19848  -3069    554  -4464       C  
ATOM   1337  CE1 HIS B  90       7.756 -64.953  -3.592  1.00127.09           C  
ANISOU 1337  CE1 HIS B  90    11664  15814  20807  -2784   -129  -5082       C  
ATOM   1338  NE2 HIS B  90       7.881 -65.269  -2.294  1.00128.19           N  
ANISOU 1338  NE2 HIS B  90    12141  15667  20895  -3147    363  -4796       N  
ATOM   1339  N   ILE B  91      11.411 -60.007  -4.116  1.00103.11           N  
ANISOU 1339  N   ILE B  91     9591  14097  15489  -1547   -521  -4036       N  
ATOM   1340  CA  ILE B  91      11.677 -58.571  -4.410  1.00100.42           C  
ANISOU 1340  CA  ILE B  91     9254  14063  14835  -1276   -593  -3915       C  
ATOM   1341  C   ILE B  91      10.328 -57.903  -4.686  1.00103.92           C  
ANISOU 1341  C   ILE B  91     9242  14591  15650  -1252   -594  -4181       C  
ATOM   1342  O   ILE B  91       9.669 -58.290  -5.668  1.00107.90           O  
ANISOU 1342  O   ILE B  91     9429  15134  16431  -1131   -915  -4511       O  
ATOM   1343  CB  ILE B  91      12.668 -58.417  -5.579  1.00 97.69           C  
ANISOU 1343  CB  ILE B  91     9043  13961  14115   -911   -989  -3894       C  
ATOM   1344  CG1 ILE B  91      14.057 -58.926  -5.183  1.00 95.59           C  
ANISOU 1344  CG1 ILE B  91     9188  13599  13531   -930   -953  -3631       C  
ATOM   1345  CG2 ILE B  91      12.709 -56.976  -6.080  1.00 95.92           C  
ANISOU 1345  CG2 ILE B  91     8771  14033  13642   -634  -1095  -3824       C  
ATOM   1346  CD1 ILE B  91      15.038 -58.991  -6.326  1.00 94.29           C  
ANISOU 1346  CD1 ILE B  91     9129  13629  13066   -612  -1276  -3659       C  
ATOM   1347  N   GLY B  92       9.930 -56.974  -3.813  1.00104.34           N  
ANISOU 1347  N   GLY B  92     9265  14647  15733  -1364   -259  -4064       N  
ATOM   1348  CA  GLY B  92       8.723 -56.143  -3.961  1.00106.94           C  
ANISOU 1348  CA  GLY B  92     9157  15052  16421  -1317   -237  -4300       C  
ATOM   1349  C   GLY B  92       9.094 -54.683  -4.118  1.00104.31           C  
ANISOU 1349  C   GLY B  92     8912  14969  15751  -1048   -319  -4126       C  
ATOM   1350  O   GLY B  92      10.283 -54.357  -3.949  1.00100.70           O  
ANISOU 1350  O   GLY B  92     8857  14598  14804   -956   -315  -3808       O  
ATOM   1351  N   GLU B  93       8.112 -53.843  -4.446  1.00107.66           N  
ANISOU 1351  N   GLU B  93     8956  15481  16467   -922   -414  -4341       N  
ATOM   1352  CA  GLU B  93       8.219 -52.363  -4.391  1.00106.76           C  
ANISOU 1352  CA  GLU B  93     8875  15543  16143   -715   -421  -4196       C  
ATOM   1353  C   GLU B  93       8.057 -51.926  -2.930  1.00105.71           C  
ANISOU 1353  C   GLU B  93     8827  15276  16062   -997    139  -4049       C  
ATOM   1354  O   GLU B  93       7.281 -52.577  -2.197  1.00106.78           O  
ANISOU 1354  O   GLU B  93     8784  15195  16593  -1317    495  -4206       O  
ATOM   1355  CB  GLU B  93       7.156 -51.703  -5.271  1.00111.64           C  
ANISOU 1355  CB  GLU B  93     9048  16258  17111   -472   -770  -4512       C  
ATOM   1356  CG  GLU B  93       7.340 -51.948  -6.760  1.00113.90           C  
ANISOU 1356  CG  GLU B  93     9339  16692  17244   -147  -1364  -4643       C  
ATOM   1357  CD  GLU B  93       6.116 -51.630  -7.611  1.00120.05           C  
ANISOU 1357  CD  GLU B  93     9654  17487  18471     55  -1774  -5033       C  
ATOM   1358  OE1 GLU B  93       5.258 -50.836  -7.163  1.00122.34           O  
ANISOU 1358  OE1 GLU B  93     9625  17729  19127     36  -1646  -5155       O  
ATOM   1359  OE2 GLU B  93       6.012 -52.184  -8.725  1.00124.60           O  
ANISOU 1359  OE2 GLU B  93    10188  18109  19044    243  -2242  -5238       O  
ATOM   1360  N   MET B  94       8.788 -50.883  -2.528  1.00102.47           N  
ANISOU 1360  N   MET B  94     8703  14974  15256   -891    226  -3761       N  
ATOM   1361  CA  MET B  94       8.623 -50.190  -1.227  1.00101.86           C  
ANISOU 1361  CA  MET B  94     8723  14803  15174  -1088    705  -3639       C  
ATOM   1362  C   MET B  94       8.740 -48.683  -1.455  1.00 99.77           C  
ANISOU 1362  C   MET B  94     8437  14716  14753   -810    565  -3552       C  
ATOM   1363  O   MET B  94       9.730 -48.255  -2.089  1.00 96.38           O  
ANISOU 1363  O   MET B  94     8259  14447  13914   -563    264  -3334       O  
ATOM   1364  CB  MET B  94       9.675 -50.642  -0.216  1.00100.17           C  
ANISOU 1364  CB  MET B  94     9038  14464  14558  -1302    985  -3312       C  
ATOM   1365  CG  MET B  94       9.309 -51.943   0.458  1.00103.81           C  
ANISOU 1365  CG  MET B  94     9547  14664  15230  -1665   1293  -3385       C  
ATOM   1366  SD  MET B  94      10.643 -52.563   1.504  1.00104.63           S  
ANISOU 1366  SD  MET B  94    10336  14591  14825  -1860   1476  -2990       S  
ATOM   1367  CE  MET B  94      10.320 -51.701   3.044  1.00105.68           C  
ANISOU 1367  CE  MET B  94    10690  14604  14859  -2090   2036  -2875       C  
ATOM   1368  N   SER B  95       7.752 -47.933  -0.959  1.00101.59           N  
ANISOU 1368  N   SER B  95     8366  14901  15330   -859    796  -3730       N  
ATOM   1369  CA  SER B  95       7.645 -46.461  -1.105  1.00 99.91           C  
ANISOU 1369  CA  SER B  95     8069  14812  15077   -607    678  -3698       C  
ATOM   1370  C   SER B  95       8.324 -45.791   0.089  1.00 96.06           C  
ANISOU 1370  C   SER B  95     7964  14281  14253   -731   1057  -3419       C  
ATOM   1371  O   SER B  95       8.076 -46.222   1.236  1.00 96.22           O  
ANISOU 1371  O   SER B  95     8085  14130  14344  -1053   1540  -3432       O  
ATOM   1372  CB  SER B  95       6.210 -46.025  -1.248  1.00104.36           C  
ANISOU 1372  CB  SER B  95     8069  15329  16251   -566    682  -4082       C  
ATOM   1373  OG  SER B  95       5.430 -46.475  -0.151  1.00108.43           O  
ANISOU 1373  OG  SER B  95     8415  15649  17134   -925   1239  -4258       O  
ATOM   1374  N   PHE B  96       9.162 -44.790  -0.185  1.00 92.06           N  
ANISOU 1374  N   PHE B  96     7688  13907  13382   -489    842  -3177       N  
ATOM   1375  CA  PHE B  96       9.950 -44.033   0.818  1.00 88.62           C  
ANISOU 1375  CA  PHE B  96     7632  13438  12601   -550   1095  -2906       C  
ATOM   1376  C   PHE B  96       9.724 -42.536   0.611  1.00 87.72           C  
ANISOU 1376  C   PHE B  96     7380  13408  12540   -301    967  -2914       C  
ATOM   1377  O   PHE B  96       9.704 -42.093  -0.550  1.00 87.03           O  
ANISOU 1377  O   PHE B  96     7147  13450  12466    -10    541  -2932       O  
ATOM   1378  CB  PHE B  96      11.432 -44.375   0.681  1.00 84.56           C  
ANISOU 1378  CB  PHE B  96     7567  12967  11593   -510    932  -2576       C  
ATOM   1379  CG  PHE B  96      11.800 -45.761   1.139  1.00 84.01           C  
ANISOU 1379  CG  PHE B  96     7719  12763  11435   -767   1082  -2526       C  
ATOM   1380  CD1 PHE B  96      11.860 -46.061   2.490  1.00 84.72           C  
ANISOU 1380  CD1 PHE B  96     8088  12664  11437  -1060   1493  -2447       C  
ATOM   1381  CD2 PHE B  96      12.089 -46.761   0.223  1.00 83.58           C  
ANISOU 1381  CD2 PHE B  96     7632  12755  11369   -709    804  -2559       C  
ATOM   1382  CE1 PHE B  96      12.204 -47.334   2.919  1.00 85.22           C  
ANISOU 1382  CE1 PHE B  96     8402  12567  11408  -1292   1602  -2380       C  
ATOM   1383  CE2 PHE B  96      12.427 -48.035   0.651  1.00 83.86           C  
ANISOU 1383  CE2 PHE B  96     7873  12637  11351   -937    920  -2515       C  
ATOM   1384  CZ  PHE B  96      12.482 -48.319   1.996  1.00 84.71           C  
ANISOU 1384  CZ  PHE B  96     8266  12541  11380  -1228   1309  -2415       C  
ATOM   1385  N   LEU B  97       9.590 -41.787   1.706  1.00 87.63           N  
ANISOU 1385  N   LEU B  97     7457  13309  12528   -410   1318  -2893       N  
ATOM   1386  CA  LEU B  97       9.444 -40.308   1.680  1.00 88.20           C  
ANISOU 1386  CA  LEU B  97     7438  13423  12649   -190   1231  -2888       C  
ATOM   1387  C   LEU B  97      10.791 -39.689   1.297  1.00 83.55           C  
ANISOU 1387  C   LEU B  97     7218  12927  11598      0    953  -2534       C  
ATOM   1388  O   LEU B  97      11.820 -40.217   1.764  1.00 81.33           O  
ANISOU 1388  O   LEU B  97     7318  12614  10967   -135   1044  -2305       O  
ATOM   1389  CB  LEU B  97       8.982 -39.821   3.057  1.00 90.45           C  
ANISOU 1389  CB  LEU B  97     7759  13570  13038   -393   1735  -2984       C  
ATOM   1390  CG  LEU B  97       8.484 -38.377   3.110  1.00 92.16           C  
ANISOU 1390  CG  LEU B  97     7763  13789  13462   -192   1702  -3094       C  
ATOM   1391  CD1 LEU B  97       7.113 -38.247   2.461  1.00 95.94           C  
ANISOU 1391  CD1 LEU B  97     7647  14267  14539    -69   1577  -3473       C  
ATOM   1392  CD2 LEU B  97       8.445 -37.877   4.547  1.00 93.63           C  
ANISOU 1392  CD2 LEU B  97     8159  13845  13568   -388   2200  -3107       C  
ATOM   1393  N   GLN B  98      10.790 -38.643   0.464  1.00 83.20           N  
ANISOU 1393  N   GLN B  98     7064  12971  11575    298    620  -2496       N  
ATOM   1394  CA  GLN B  98      12.025 -37.875   0.156  1.00 81.20           C  
ANISOU 1394  CA  GLN B  98     7139  12776  10933    462    421  -2164       C  
ATOM   1395  C   GLN B  98      11.690 -36.389  -0.004  1.00 81.79           C  
ANISOU 1395  C   GLN B  98     7097  12839  11138    686    291  -2172       C  
ATOM   1396  O   GLN B  98      10.534 -36.060  -0.292  1.00 85.22           O  
ANISOU 1396  O   GLN B  98     7167  13257  11956    792    205  -2436       O  
ATOM   1397  CB  GLN B  98      12.801 -38.492  -1.012  1.00 81.16           C  
ANISOU 1397  CB  GLN B  98     7265  12895  10675    586     98  -2010       C  
ATOM   1398  CG  GLN B  98      12.311 -38.148  -2.410  1.00 83.63           C  
ANISOU 1398  CG  GLN B  98     7383  13313  11078    875   -315  -2092       C  
ATOM   1399  CD  GLN B  98      13.198 -38.783  -3.459  1.00 82.86           C  
ANISOU 1399  CD  GLN B  98     7493  13331  10656    970   -555  -1933       C  
ATOM   1400  OE1 GLN B  98      14.318 -39.222  -3.187  1.00 78.36           O  
ANISOU 1400  OE1 GLN B  98     7199  12766   9808    860   -434  -1728       O  
ATOM   1401  NE2 GLN B  98      12.702 -38.829  -4.685  1.00 85.57           N  
ANISOU 1401  NE2 GLN B  98     7713  13759  11038   1188   -913  -2045       N  
ATOM   1402  N   HIS B  99      12.683 -35.537   0.258  1.00 79.54           N  
ANISOU 1402  N   HIS B  99     7105  12533  10581    743    282  -1904       N  
ATOM   1403  CA  HIS B  99      12.548 -34.064   0.407  1.00 79.85           C  
ANISOU 1403  CA  HIS B  99     7113  12510  10715    908    226  -1873       C  
ATOM   1404  C   HIS B  99      13.001 -33.394  -0.895  1.00 79.14           C  
ANISOU 1404  C   HIS B  99     7088  12493  10486   1192   -185  -1676       C  
ATOM   1405  O   HIS B  99      14.121 -33.681  -1.356  1.00 75.76           O  
ANISOU 1405  O   HIS B  99     6929  12128   9726   1197   -272  -1420       O  
ATOM   1406  CB  HIS B  99      13.334 -33.581   1.639  1.00 78.33           C  
ANISOU 1406  CB  HIS B  99     7221  12211  10329    760    499  -1724       C  
ATOM   1407  CG  HIS B  99      12.961 -34.253   2.924  1.00 78.85           C  
ANISOU 1407  CG  HIS B  99     7334  12187  10435    474    915  -1884       C  
ATOM   1408  ND1 HIS B  99      12.018 -35.258   2.997  1.00 81.12           N  
ANISOU 1408  ND1 HIS B  99     7393  12483  10946    328   1086  -2131       N  
ATOM   1409  CD2 HIS B  99      13.457 -34.122   4.174  1.00 77.95           C  
ANISOU 1409  CD2 HIS B  99     7521  11959  10135    296   1194  -1819       C  
ATOM   1410  CE1 HIS B  99      11.917 -35.678   4.242  1.00 81.65           C  
ANISOU 1410  CE1 HIS B  99     7626  12439  10955     63   1493  -2199       C  
ATOM   1411  NE2 HIS B  99      12.787 -34.996   4.982  1.00 79.88           N  
ANISOU 1411  NE2 HIS B  99     7750  12143  10458     47   1551  -2011       N  
ATOM   1412  N   ASN B 100      12.145 -32.545  -1.468  1.00 82.05           N  
ANISOU 1412  N   ASN B 100     7227  12836  11112   1421   -424  -1802       N  
ATOM   1413  CA  ASN B 100      12.363 -31.853  -2.768  1.00 82.98           C  
ANISOU 1413  CA  ASN B 100     7434  12991  11103   1710   -844  -1632       C  
ATOM   1414  C   ASN B 100      12.850 -30.420  -2.522  1.00 82.66           C  
ANISOU 1414  C   ASN B 100     7554  12836  11014   1820   -865  -1429       C  
ATOM   1415  O   ASN B 100      13.736 -29.967  -3.270  1.00 82.04           O  
ANISOU 1415  O   ASN B 100     7747  12774  10648   1935  -1038  -1132       O  
ATOM   1416  CB  ASN B 100      11.089 -31.864  -3.613  1.00 86.59           C  
ANISOU 1416  CB  ASN B 100     7564  13454  11882   1916  -1179  -1904       C  
ATOM   1417  CG  ASN B 100      10.616 -33.272  -3.915  1.00 87.38           C  
ANISOU 1417  CG  ASN B 100     7490  13648  12061   1811  -1189  -2118       C  
ATOM   1418  OD1 ASN B 100      11.297 -34.016  -4.612  1.00 86.10           O  
ANISOU 1418  OD1 ASN B 100     7540  13595  11577   1806  -1295  -1972       O  
ATOM   1419  ND2 ASN B 100       9.471 -33.657  -3.372  1.00 90.03           N  
ANISOU 1419  ND2 ASN B 100     7434  13927  12846   1713  -1050  -2476       N  
ATOM   1420  N   LYS B 101      12.279 -29.732  -1.528  1.00 83.32           N  
ANISOU 1420  N   LYS B 101     7478  12796  11381   1779   -676  -1596       N  
ATOM   1421  CA  LYS B 101      12.661 -28.348  -1.140  1.00 83.20           C  
ANISOU 1421  CA  LYS B 101     7591  12641  11379   1870   -679  -1451       C  
ATOM   1422  C   LYS B 101      12.809 -28.265   0.384  1.00 82.62           C  
ANISOU 1422  C   LYS B 101     7559  12483  11349   1642   -265  -1543       C  
ATOM   1423  O   LYS B 101      12.088 -28.986   1.107  1.00 81.64           O  
ANISOU 1423  O   LYS B 101     7254  12371  11395   1473      6  -1813       O  
ATOM   1424  CB  LYS B 101      11.641 -27.338  -1.675  1.00 85.58           C  
ANISOU 1424  CB  LYS B 101     7651  12840  12023   2147   -984  -1601       C  
ATOM   1425  N   CYS B 102      13.736 -27.418   0.837  1.00 83.17           N  
ANISOU 1425  N   CYS B 102     7885  12453  11259   1632   -218  -1324       N  
ATOM   1426  CA  CYS B 102      14.118 -27.242   2.262  1.00 83.35           C  
ANISOU 1426  CA  CYS B 102     8060  12376  11231   1435    114  -1364       C  
ATOM   1427  C   CYS B 102      14.042 -25.758   2.639  1.00 85.27           C  
ANISOU 1427  C   CYS B 102     8303  12446  11648   1570     67  -1373       C  
ATOM   1428  O   CYS B 102      14.130 -24.903   1.739  1.00 85.94           O  
ANISOU 1428  O   CYS B 102     8377  12483  11793   1792   -238  -1222       O  
ATOM   1429  CB  CYS B 102      15.519 -27.780   2.528  1.00 80.56           C  
ANISOU 1429  CB  CYS B 102     8050  12046  10509   1272    181  -1097       C  
ATOM   1430  SG  CYS B 102      15.718 -29.557   2.221  1.00 80.89           S  
ANISOU 1430  SG  CYS B 102     8125  12255  10353   1101    246  -1093       S  
ATOM   1431  N   GLU B 103      13.875 -25.479   3.930  1.00 86.73           N  
ANISOU 1431  N   GLU B 103     8532  12527  11894   1440    364  -1547       N  
ATOM   1432  CA  GLU B 103      13.779 -24.110   4.493  1.00 89.29           C  
ANISOU 1432  CA  GLU B 103     8863  12667  12395   1546    366  -1611       C  
ATOM   1433  C   GLU B 103      14.498 -24.109   5.846  1.00 89.53           C  
ANISOU 1433  C   GLU B 103     9207  12609  12202   1337    643  -1607       C  
ATOM   1434  O   GLU B 103      14.579 -25.187   6.470  1.00 88.89           O  
ANISOU 1434  O   GLU B 103     9253  12597  11924   1116    892  -1665       O  
ATOM   1435  CB  GLU B 103      12.307 -23.701   4.592  1.00 92.48           C  
ANISOU 1435  CB  GLU B 103     8878  13020  13239   1665    427  -1984       C  
ATOM   1436  N   CYS B 104      15.032 -22.957   6.256  1.00 90.81           N  
ANISOU 1436  N   CYS B 104     9517  12603  12383   1408    570  -1532       N  
ATOM   1437  CA  CYS B 104      15.653 -22.738   7.586  1.00 92.13           C  
ANISOU 1437  CA  CYS B 104     9996  12643  12366   1251    771  -1570       C  
ATOM   1438  C   CYS B 104      14.631 -22.057   8.500  1.00 96.36           C  
ANISOU 1438  C   CYS B 104    10411  13062  13136   1275   1022  -1933       C  
ATOM   1439  O   CYS B 104      14.404 -20.845   8.326  1.00 98.71           O  
ANISOU 1439  O   CYS B 104    10584  13225  13697   1467    869  -1980       O  
ATOM   1440  CB  CYS B 104      16.920 -21.905   7.460  1.00 92.32           C  
ANISOU 1440  CB  CYS B 104    10243  12533  12301   1309    521  -1287       C  
ATOM   1441  SG  CYS B 104      18.332 -22.852   6.836  1.00 92.36           S  
ANISOU 1441  SG  CYS B 104    10452  12642  11997   1201    362   -923       S  
ATOM   1442  N   ARG B 105      14.019 -22.826   9.405  1.00 99.38           N  
ANISOU 1442  N   ARG B 105    10834  13486  13440   1084   1411  -2184       N  
ATOM   1443  CA  ARG B 105      12.918 -22.366  10.293  1.00104.23           C  
ANISOU 1443  CA  ARG B 105    11308  14010  14285   1071   1762  -2584       C  
ATOM   1444  C   ARG B 105      13.390 -22.403  11.742  1.00104.35           C  
ANISOU 1444  C   ARG B 105    11775  13915  13957    873   2059  -2662       C  
ATOM   1445  O   ARG B 105      14.183 -23.267  12.119  1.00102.21           O  
ANISOU 1445  O   ARG B 105    11862  13678  13293    689   2089  -2483       O  
ATOM   1446  CB  ARG B 105      11.668 -23.230  10.112  1.00107.58           C  
ANISOU 1446  CB  ARG B 105    11380  14552  14941    999   2033  -2851       C  
ATOM   1447  CG  ARG B 105      10.931 -22.975   8.806  1.00109.63           C  
ANISOU 1447  CG  ARG B 105    11158  14871  15624   1241   1720  -2888       C  
ATOM   1448  CD  ARG B 105       9.638 -23.761   8.693  1.00113.25           C  
ANISOU 1448  CD  ARG B 105    11213  15412  16404   1175   1972  -3213       C  
ATOM   1449  NE  ARG B 105       9.205 -23.882   7.304  1.00113.88           N  
ANISOU 1449  NE  ARG B 105    10932  15576  16759   1381   1568  -3166       N  
ATOM   1450  CZ  ARG B 105       7.993 -23.578   6.832  1.00117.24           C  
ANISOU 1450  CZ  ARG B 105    10862  15967  17717   1554   1486  -3475       C  
ATOM   1451  NH1 ARG B 105       7.042 -23.127   7.635  1.00120.48           N  
ANISOU 1451  NH1 ARG B 105    11014  16262  18499   1539   1832  -3880       N  
ATOM   1452  NH2 ARG B 105       7.739 -23.737   5.544  1.00116.97           N  
ANISOU 1452  NH2 ARG B 105    10595  16000  17846   1748   1046  -3394       N  
ATOM   1453  N   PRO B 106      12.907 -21.468  12.593  1.00106.86           N  
ANISOU 1453  N   PRO B 106    12109  14081  14410    918   2267  -2944       N  
ATOM   1454  CA  PRO B 106      13.288 -21.442  14.003  1.00108.57           C  
ANISOU 1454  CA  PRO B 106    12807  14178  14267    744   2547  -3053       C  
ATOM   1455  C   PRO B 106      12.936 -22.745  14.734  1.00110.44           C  
ANISOU 1455  C   PRO B 106    13271  14490  14200    458   2993  -3154       C  
ATOM   1456  O   PRO B 106      11.966 -23.379  14.367  1.00111.27           O  
ANISOU 1456  O   PRO B 106    13035  14706  14536    405   3228  -3306       O  
ATOM   1457  CB  PRO B 106      12.468 -20.278  14.585  1.00112.35           C  
ANISOU 1457  CB  PRO B 106    13130  14509  15049    867   2753  -3422       C  
ATOM   1458  CG  PRO B 106      12.144 -19.407  13.390  1.00111.76           C  
ANISOU 1458  CG  PRO B 106    12572  14423  15468   1156   2375  -3377       C  
ATOM   1459  CD  PRO B 106      11.989 -20.375  12.238  1.00109.26           C  
ANISOU 1459  CD  PRO B 106    11993  14303  15217   1152   2215  -3185       C  
ATOM   1460  N   LYS B 107      13.740 -23.103  15.737  1.00112.17           N  
ANISOU 1460  N   LYS B 107    14070  14624  13926    284   3070  -3065       N  
ATOM   1461  CA  LYS B 107      13.453 -24.190  16.709  1.00115.29           C  
ANISOU 1461  CA  LYS B 107    14839  15017  13947     -3   3532  -3167       C  
ATOM   1462  C   LYS B 107      12.510 -23.638  17.789  1.00120.08           C  
ANISOU 1462  C   LYS B 107    15526  15512  14584    -65   4064  -3578       C  
ATOM   1463  O   LYS B 107      11.860 -24.358  18.549  1.00122.79           O  
ANISOU 1463  O   LYS B 107    16061  15846  14746   -298   4597  -3763       O  
ATOM   1464  CB  LYS B 107      14.755 -24.709  17.329  1.00114.08           C  
ANISOU 1464  CB  LYS B 107    15320  14778  13244   -127   3314  -2899       C  
ATOM   1465  CG  LYS B 107      15.798 -25.225  16.345  1.00109.17           C  
ANISOU 1465  CG  LYS B 107    14634  14243  12601    -68   2812  -2519       C  
ATOM   1466  CD  LYS B 107      17.174 -25.367  16.967  1.00108.15           C  
ANISOU 1466  CD  LYS B 107    15061  13974  12057   -120   2499  -2304       C  
ATOM   1467  CE  LYS B 107      18.231 -25.837  15.990  1.00104.73           C  
ANISOU 1467  CE  LYS B 107    14516  13612  11662    -58   2036  -1964       C  
ATOM   1468  NZ  LYS B 107      19.588 -25.792  16.586  1.00103.86           N  
ANISOU 1468  NZ  LYS B 107    14867  13331  11264    -74   1683  -1800       N  
TER    1469      LYS B 107                                                      
ATOM   1470  N   ASN C   4      32.816 -67.431  -3.818  1.00118.81           N  
ATOM   1471  CA  ASN C   4      33.390 -66.059  -3.896  1.00118.21           C  
ATOM   1472  C   ASN C   4      32.440 -65.038  -3.249  1.00114.55           C  
ATOM   1473  O   ASN C   4      32.915 -63.932  -2.925  1.00112.32           O  
ATOM   1474  CB  ASN C   4      33.728 -65.662  -5.338  1.00118.90           C  
ATOM   1475  CG  ASN C   4      32.509 -65.498  -6.224  1.00118.77           C  
ATOM   1476  OD1 ASN C   4      31.806 -66.465  -6.507  1.00118.68           O  
ATOM   1477  ND2 ASN C   4      32.259 -64.280  -6.679  1.00117.68           N  
ATOM   1478  N   CYS C   5      31.159 -65.386  -3.064  1.00110.75           N  
ATOM   1479  CA  CYS C   5      30.115 -64.511  -2.463  1.00107.93           C  
ATOM   1480  C   CYS C   5      30.302 -64.439  -0.941  1.00104.35           C  
ATOM   1481  O   CYS C   5      29.409 -64.904  -0.205  1.00104.95           O  
ATOM   1482  CB  CYS C   5      28.715 -65.005  -2.812  1.00107.86           C  
ATOM   1483  SG  CYS C   5      28.351 -64.902  -4.584  1.00110.76           S  
ATOM   1484  N   ASP C   6      31.425 -63.867  -0.498  1.00 99.92           N  
ATOM   1485  CA  ASP C   6      31.730 -63.598   0.931  1.00 98.64           C  
ATOM   1486  C   ASP C   6      30.854 -62.424   1.384  1.00 96.33           C  
ATOM   1487  O   ASP C   6      30.660 -61.494   0.577  1.00 96.62           O  
ATOM   1488  CB  ASP C   6      33.225 -63.318   1.121  1.00100.78           C  
ATOM   1489  CG  ASP C   6      33.684 -63.258   2.569  1.00103.65           C  
ATOM   1490  OD1 ASP C   6      32.950 -63.761   3.445  1.00108.39           O  
ATOM   1491  OD2 ASP C   6      34.780 -62.712   2.810  1.00102.78           O  
ATOM   1492  N   ILE C   7      30.341 -62.470   2.617  1.00 92.55           N  
ATOM   1493  CA  ILE C   7      29.436 -61.427   3.193  1.00 90.99           C  
ATOM   1494  C   ILE C   7      30.202 -60.107   3.364  1.00 87.57           C  
ATOM   1495  O   ILE C   7      29.543 -59.049   3.408  1.00 90.11           O  
ATOM   1496  CB  ILE C   7      28.798 -61.895   4.519  1.00 93.86           C  
ATOM   1497  CG1 ILE C   7      29.837 -62.391   5.531  1.00 94.95           C  
ATOM   1498  CG2 ILE C   7      27.727 -62.943   4.254  1.00 95.10           C  
ATOM   1499  CD1 ILE C   7      29.340 -62.414   6.959  1.00 95.15           C  
ATOM   1500  N   HIS C   8      31.534 -60.162   3.444  1.00 83.39           N  
ATOM   1501  CA  HIS C   8      32.420 -58.993   3.695  1.00 81.56           C  
ATOM   1502  C   HIS C   8      32.696 -58.225   2.393  1.00 76.77           C  
ATOM   1503  O   HIS C   8      33.304 -57.142   2.481  1.00 79.16           O  
ATOM   1504  CB  HIS C   8      33.718 -59.452   4.375  1.00 84.78           C  
ATOM   1505  CG  HIS C   8      33.496 -60.263   5.608  1.00 88.40           C  
ATOM   1506  ND1 HIS C   8      33.612 -61.641   5.617  1.00 89.74           N  
ATOM   1507  CD2 HIS C   8      33.155 -59.902   6.865  1.00 89.14           C  
ATOM   1508  CE1 HIS C   8      33.358 -62.093   6.829  1.00 90.84           C  
ATOM   1509  NE2 HIS C   8      33.075 -61.045   7.614  1.00 90.48           N  
ATOM   1510  N   VAL C   9      32.267 -58.749   1.239  1.00 71.67           N  
ATOM   1511  CA  VAL C   9      32.558 -58.171  -0.108  1.00 69.32           C  
ATOM   1512  C   VAL C   9      31.255 -57.714  -0.761  1.00 67.08           C  
ATOM   1513  O   VAL C   9      30.192 -58.278  -0.514  1.00 67.18           O  
ATOM   1514  CB  VAL C   9      33.312 -59.183  -0.993  1.00 70.93           C  
ATOM   1515  CG1 VAL C   9      33.639 -58.614  -2.369  1.00 71.77           C  
ATOM   1516  CG2 VAL C   9      34.575 -59.686  -0.309  1.00 72.14           C  
HETATM 1517  N   NLE C  10      31.366 -56.671  -1.592  1.00 65.47           N  
HETATM 1518  CA  NLE C  10      30.255 -56.151  -2.369  1.00 63.75           C  
HETATM 1519  C   NLE C  10      29.847 -57.198  -3.410  1.00 64.12           C  
HETATM 1520  O   NLE C  10      30.709 -57.777  -4.068  1.00 63.39           O  
HETATM 1521  CB  NLE C  10      30.664 -54.831  -3.037  1.00 63.90           C  
HETATM 1522  CG  NLE C  10      29.860 -54.404  -4.264  1.00 63.59           C  
HETATM 1523  CD  NLE C  10      28.879 -53.274  -4.032  1.00 61.93           C  
HETATM 1524  CE  NLE C  10      28.971 -52.164  -5.054  1.00 60.69           C  
HETATM 1525  N   HT7 C  11      28.538 -57.424  -3.543  1.00 66.61           N  
HETATM 1526  CB  HT7 C  11      27.980 -58.405  -4.506  1.00 66.48           C  
HETATM 1527  CG  HT7 C  11      26.771 -59.127  -3.915  1.00 63.46           C  
HETATM 1528  CD  HT7 C  11      27.145 -60.040  -2.772  1.00 61.33           C  
HETATM 1529  CE2 HT7 C  11      26.206 -60.760  -1.895  1.00 61.15           C  
HETATM 1530  CZ3 HT7 C  11      24.822 -60.826  -1.845  1.00 61.83           C  
HETATM 1531  CH3 HT7 C  11      24.225 -61.624  -0.869  1.00 62.18           C  
HETATM 1532  CT2 HT7 C  11      25.000 -62.345   0.045  1.00 62.27           C  
HETATM 1533  CH2 HT7 C  11      26.397 -62.290   0.011  1.00 62.44           C  
HETATM 1534  CZ2 HT7 C  11      27.038 -61.509  -0.945  1.00 61.14           C  
HETATM 1535  NZ1 HT7 C  11      28.319 -61.241  -1.246  1.00 60.54           N  
HETATM 1536  CE1 HT7 C  11      28.409 -60.390  -2.306  1.00 60.62           C  
HETATM 1537  CA  HT7 C  11      27.577 -57.586  -5.738  1.00 69.66           C  
HETATM 1538  C   HT7 C  11      27.143 -58.352  -6.981  1.00 73.73           C  
HETATM 1539  O   HT7 C  11      26.231 -57.852  -7.688  1.00 73.97           O  
ATOM   1540  N   GLU C  12      27.753 -59.536  -7.273  1.00 80.86           N  
ATOM   1541  CA  GLU C  12      27.385 -60.344  -8.469  1.00 84.43           C  
ATOM   1542  C   GLU C  12      25.997 -60.962  -8.275  1.00 85.30           C  
ATOM   1543  O   GLU C  12      25.721 -61.461  -7.165  1.00 85.30           O  
ATOM   1544  CB  GLU C  12      28.425 -61.436  -8.731  1.00 88.10           C  
ATOM   1545  CG  GLU C  12      29.683 -60.916  -9.402  1.00 92.68           C  
ATOM   1546  CD  GLU C  12      30.728 -61.974  -9.711  1.00 97.88           C  
ATOM   1547  OE1 GLU C  12      31.794 -61.609 -10.249  1.00 99.53           O  
ATOM   1548  OE2 GLU C  12      30.476 -63.161  -9.415  1.00104.54           O  
ATOM   1549  N   TRP C  13      25.172 -60.930  -9.328  1.00 85.93           N  
ATOM   1550  CA  TRP C  13      23.805 -61.515  -9.369  1.00 86.07           C  
ATOM   1551  C   TRP C  13      23.874 -63.022  -9.109  1.00 84.99           C  
ATOM   1552  O   TRP C  13      23.229 -63.559  -8.210  1.00 86.03           O  
ATOM   1553  CB  TRP C  13      23.133 -61.227 -10.715  1.00 88.63           C  
ATOM   1554  CG  TRP C  13      21.735 -61.755 -10.785  1.00 93.24           C  
ATOM   1555  CD1 TRP C  13      21.264 -62.773 -11.563  1.00 95.60           C  
ATOM   1556  CD2 TRP C  13      20.621 -61.304  -9.998  1.00 95.42           C  
ATOM   1557  NE1 TRP C  13      19.930 -62.971 -11.329  1.00 97.36           N  
ATOM   1558  CE2 TRP C  13      19.508 -62.088 -10.369  1.00 97.34           C  
ATOM   1559  CE3 TRP C  13      20.458 -60.311  -9.027  1.00 93.92           C  
ATOM   1560  CZ2 TRP C  13      18.248 -61.899  -9.800  1.00 97.70           C  
ATOM   1561  CZ3 TRP C  13      19.215 -60.129  -8.462  1.00 94.96           C  
ATOM   1562  CH2 TRP C  13      18.127 -60.914  -8.845  1.00 96.80           C  
HETATM 1563  N   B3E C  14      24.674 -63.683  -9.924  1.00 85.60           N  
HETATM 1564  CB  B3E C  14      24.862 -65.109  -9.825  1.00 87.87           C  
HETATM 1565  CG  B3E C  14      25.221 -65.556 -11.246  1.00 90.32           C  
HETATM 1566  CD  B3E C  14      25.019 -67.041 -11.533  1.00 91.49           C  
HETATM 1567  CE  B3E C  14      23.564 -67.479 -11.422  1.00 90.91           C  
HETATM 1568  OF2 B3E C  14      22.651 -66.741 -11.862  1.00 87.78           O  
HETATM 1569  OF1 B3E C  14      23.345 -68.585 -10.887  1.00 90.61           O  
HETATM 1570  CA  B3E C  14      26.004 -65.381  -8.857  1.00 88.97           C  
HETATM 1571  C   B3E C  14      25.629 -65.530  -7.384  1.00 89.57           C  
HETATM 1572  O   B3E C  14      25.434 -66.655  -6.935  1.00 90.52           O  
ATOM   1573  N   CYS C  15      25.530 -64.388  -6.628  1.00 92.05           N  
ATOM   1574  CA  CYS C  15      25.174 -64.385  -5.179  1.00 92.94           C  
ATOM   1575  C   CYS C  15      23.657 -64.356  -4.952  1.00 89.20           C  
ATOM   1576  O   CYS C  15      23.161 -65.262  -4.258  1.00 91.90           O  
ATOM   1577  CB  CYS C  15      25.826 -63.203  -4.470  1.00 98.06           C  
ATOM   1578  SG  CYS C  15      27.592 -63.026  -4.842  1.00104.84           S  
ATOM   1579  N   PHE C  16      22.954 -63.357  -5.492  1.00 86.02           N  
ATOM   1580  CA  PHE C  16      21.494 -63.149  -5.288  1.00 85.82           C  
ATOM   1581  C   PHE C  16      20.666 -64.200  -6.040  1.00 86.37           C  
ATOM   1582  O   PHE C  16      19.458 -64.243  -5.831  1.00 88.39           O  
ATOM   1583  CB  PHE C  16      21.040 -61.780  -5.799  1.00 84.96           C  
ATOM   1584  CG  PHE C  16      21.704 -60.583  -5.170  1.00 84.63           C  
ATOM   1585  CD1 PHE C  16      21.276 -60.090  -3.946  1.00 83.21           C  
ATOM   1586  CD2 PHE C  16      22.728 -59.920  -5.827  1.00 84.28           C  
ATOM   1587  CE1 PHE C  16      21.877 -58.974  -3.384  1.00 83.30           C  
ATOM   1588  CE2 PHE C  16      23.326 -58.803  -5.265  1.00 83.79           C  
ATOM   1589  CZ  PHE C  16      22.900 -58.333  -4.045  1.00 83.94           C  
HETATM 1590  N   XPC C  17      21.280 -65.022  -6.888  1.00 86.09           N  
HETATM 1591  CB  XPC C  17      20.518 -66.039  -7.625  1.00 83.53           C  
HETATM 1592  CG  XPC C  17      20.451 -65.708  -9.124  1.00 81.30           C  
HETATM 1593  ND  XPC C  17      20.165 -67.055  -9.802  1.00 81.50           N  
HETATM 1594  CE  XPC C  17      20.705 -68.145  -8.847  1.00 83.60           C  
HETATM 1595  CA  XPC C  17      21.135 -67.452  -7.534  1.00 83.78           C  
HETATM 1596  C   XPC C  17      20.631 -68.107  -6.244  1.00 84.59           C  
HETATM 1597  O   XPC C  17      19.565 -68.717  -6.251  1.00 90.15           O  
ATOM   1598  N   ARG C  18      21.408 -67.978  -5.128  1.00 83.15           N  
ATOM   1599  CA  ARG C  18      21.020 -68.571  -3.817  1.00 82.92           C  
ATOM   1600  C   ARG C  18      19.842 -67.784  -3.225  1.00 82.95           C  
ATOM   1601  O   ARG C  18      19.988 -66.834  -2.452  1.00 83.59           O  
ATOM   1602  CB  ARG C  18      22.227 -68.598  -2.871  1.00 80.84           C  
TER    1603      ARG C  18                                                      
ATOM   1604  N   CYS D   5      20.999  -9.499   3.216  1.00101.19           N  
ATOM   1605  CA  CYS D   5      19.639 -10.040   2.939  1.00102.17           C  
ATOM   1606  C   CYS D   5      19.163 -10.887   4.129  1.00102.84           C  
ATOM   1607  O   CYS D   5      19.930 -11.015   5.108  1.00 98.18           O  
ATOM   1608  CB  CYS D   5      19.623 -10.842   1.641  1.00101.31           C  
ATOM   1609  SG  CYS D   5      19.478  -9.805   0.161  1.00101.26           S  
ATOM   1610  N   ASP D   6      17.941 -11.428   4.040  1.00104.84           N  
ATOM   1611  CA  ASP D   6      17.235 -12.164   5.127  1.00105.01           C  
ATOM   1612  C   ASP D   6      18.121 -13.301   5.657  1.00104.78           C  
ATOM   1613  O   ASP D   6      18.910 -13.865   4.871  1.00106.83           O  
ATOM   1614  CB  ASP D   6      15.881 -12.694   4.641  1.00104.38           C  
ATOM   1615  CG  ASP D   6      14.930 -13.134   5.745  1.00103.48           C  
ATOM   1616  OD1 ASP D   6      15.274 -12.960   6.933  1.00102.72           O  
ATOM   1617  OD2 ASP D   6      13.846 -13.646   5.406  1.00102.52           O  
ATOM   1618  N   ILE D   7      17.968 -13.626   6.945  1.00101.81           N  
ATOM   1619  CA  ILE D   7      18.757 -14.661   7.680  1.00 97.59           C  
ATOM   1620  C   ILE D   7      18.309 -16.053   7.213  1.00 95.32           C  
ATOM   1621  O   ILE D   7      19.159 -16.961   7.169  1.00 96.88           O  
ATOM   1622  CB  ILE D   7      18.594 -14.484   9.207  1.00 98.16           C  
ATOM   1623  CG1 ILE D   7      19.002 -13.081   9.670  1.00101.97           C  
ATOM   1624  CG2 ILE D   7      19.357 -15.559   9.967  1.00 96.12           C  
ATOM   1625  CD1 ILE D   7      18.363 -12.651  10.973  1.00103.39           C  
ATOM   1626  N   HIS D   8      17.026 -16.201   6.864  1.00 94.94           N  
ATOM   1627  CA  HIS D   8      16.363 -17.495   6.542  1.00 93.96           C  
ATOM   1628  C   HIS D   8      16.697 -17.936   5.110  1.00 90.63           C  
ATOM   1629  O   HIS D   8      16.476 -19.123   4.804  1.00 87.49           O  
ATOM   1630  CB  HIS D   8      14.842 -17.389   6.743  1.00 96.99           C  
ATOM   1631  CG  HIS D   8      14.432 -16.861   8.078  1.00 99.30           C  
ATOM   1632  ND1 HIS D   8      14.358 -15.507   8.345  1.00100.11           N  
ATOM   1633  CD2 HIS D   8      14.061 -17.493   9.213  1.00100.45           C  
ATOM   1634  CE1 HIS D   8      13.968 -15.327   9.590  1.00102.00           C  
ATOM   1635  NE2 HIS D   8      13.779 -16.531  10.145  1.00102.17           N  
ATOM   1636  N   VAL D   9      17.189 -17.017   4.270  1.00 90.84           N  
ATOM   1637  CA  VAL D   9      17.504 -17.256   2.828  1.00 92.64           C  
ATOM   1638  C   VAL D   9      19.004 -17.507   2.682  1.00 91.27           C  
ATOM   1639  O   VAL D   9      19.800 -17.037   3.493  1.00 91.54           O  
ATOM   1640  CB  VAL D   9      17.035 -16.073   1.954  1.00 93.72           C  
ATOM   1641  CG1 VAL D   9      17.364 -16.274   0.480  1.00 92.65           C  
ATOM   1642  CG2 VAL D   9      15.547 -15.802   2.131  1.00 95.04           C  
HETATM 1643  N   NLE D  10      19.371 -18.262   1.640  1.00 88.53           N  
HETATM 1644  CA  NLE D  10      20.760 -18.534   1.312  1.00 86.59           C  
HETATM 1645  C   NLE D  10      21.445 -17.255   0.815  1.00 85.52           C  
HETATM 1646  O   NLE D  10      20.876 -16.514   0.015  1.00 87.35           O  
HETATM 1647  CB  NLE D  10      20.845 -19.610   0.224  1.00 86.97           C  
HETATM 1648  CG  NLE D  10      22.249 -20.120  -0.081  1.00 85.90           C  
HETATM 1649  CD  NLE D  10      22.280 -21.189  -1.142  1.00 85.10           C  
HETATM 1650  CE  NLE D  10      23.462 -21.075  -2.073  1.00 85.63           C  
HETATM 1651  N   HT7 D  11      22.663 -17.010   1.297  1.00 85.05           N  
HETATM 1652  CB  HT7 D  11      23.453 -15.814   0.912  1.00 86.02           C  
HETATM 1653  CG  HT7 D  11      24.307 -15.314   2.079  1.00 82.58           C  
HETATM 1654  CD  HT7 D  11      23.470 -14.856   3.256  1.00 80.38           C  
HETATM 1655  CE2 HT7 D  11      23.956 -14.541   4.616  1.00 80.07           C  
HETATM 1656  CZ3 HT7 D  11      25.213 -14.555   5.201  1.00 80.85           C  
HETATM 1657  CH3 HT7 D  11      25.339 -14.191   6.542  1.00 80.32           C  
HETATM 1658  CT2 HT7 D  11      24.218 -13.815   7.289  1.00 80.47           C  
HETATM 1659  CH2 HT7 D  11      22.941 -13.791   6.722  1.00 80.50           C  
HETATM 1660  CZ2 HT7 D  11      22.769 -14.146   5.388  1.00 80.13           C  
HETATM 1661  NZ1 HT7 D  11      21.714 -14.230   4.560  1.00 80.32           N  
HETATM 1662  CE1 HT7 D  11      22.094 -14.638   3.314  1.00 80.13           C  
HETATM 1663  CA  HT7 D  11      24.304 -16.291  -0.270  1.00 91.39           C  
HETATM 1664  C   HT7 D  11      25.230 -15.302  -0.966  1.00 98.02           C  
HETATM 1665  O   HT7 D  11      26.261 -15.777  -1.498  1.00 99.82           O  
ATOM   1666  N   GLU D  12      24.916 -13.974  -0.987  1.00106.18           N  
ATOM   1667  CA  GLU D  12      25.779 -12.955  -1.650  1.00110.12           C  
ATOM   1668  C   GLU D  12      26.838 -12.458  -0.659  1.00109.52           C  
ATOM   1669  O   GLU D  12      26.511 -12.335   0.540  1.00107.52           O  
ATOM   1670  CB  GLU D  12      24.927 -11.796  -2.174  1.00114.87           C  
ATOM   1671  CG  GLU D  12      23.946 -12.207  -3.258  1.00118.64           C  
ATOM   1672  CD  GLU D  12      22.823 -11.215  -3.512  1.00124.05           C  
ATOM   1673  OE1 GLU D  12      23.075  -9.995  -3.415  1.00126.89           O  
ATOM   1674  OE2 GLU D  12      21.694 -11.665  -3.802  1.00125.87           O  
ATOM   1675  N   TRP D  13      28.051 -12.175  -1.149  1.00108.87           N  
ATOM   1676  CA  TRP D  13      29.224 -11.769  -0.326  1.00108.90           C  
ATOM   1677  C   TRP D  13      28.941 -10.439   0.384  1.00110.57           C  
ATOM   1678  O   TRP D  13      29.030 -10.354   1.612  1.00107.56           O  
ATOM   1679  CB  TRP D  13      30.501 -11.689  -1.173  1.00105.74           C  
ATOM   1680  CG  TRP D  13      31.682 -11.228  -0.377  1.00104.25           C  
ATOM   1681  CD1 TRP D  13      32.305 -10.016  -0.450  1.00103.81           C  
ATOM   1682  CD2 TRP D  13      32.350 -11.959   0.666  1.00102.73           C  
ATOM   1683  NE1 TRP D  13      33.328  -9.951   0.458  1.00103.79           N  
ATOM   1684  CE2 TRP D  13      33.380 -11.128   1.157  1.00102.95           C  
ATOM   1685  CE3 TRP D  13      32.190 -13.234   1.221  1.00101.68           C  
ATOM   1686  CZ2 TRP D  13      34.240 -11.535   2.177  1.00102.30           C  
ATOM   1687  CZ3 TRP D  13      33.040 -13.634   2.229  1.00100.98           C  
ATOM   1688  CH2 TRP D  13      34.051 -12.794   2.699  1.00100.25           C  
HETATM 1689  N   B3E D  14      28.603  -9.416  -0.398  1.00112.14           N  
HETATM 1690  CB  B3E D  14      28.310  -8.105   0.156  1.00112.31           C  
HETATM 1691  CG  B3E D  14      28.522  -7.032  -0.920  1.00114.34           C  
HETATM 1692  CD  B3E D  14      29.944  -6.482  -0.928  1.00116.46           C  
HETATM 1693  CE  B3E D  14      30.270  -5.707   0.346  1.00119.46           C  
HETATM 1694  OF2 B3E D  14      31.466  -5.630   0.695  1.00122.23           O  
HETATM 1695  OF1 B3E D  14      29.349  -5.179   1.009  1.00119.60           O  
HETATM 1696  CA  B3E D  14      26.856  -8.087   0.608  1.00110.24           C  
HETATM 1697  C   B3E D  14      26.594  -8.446   2.068  1.00107.93           C  
HETATM 1698  O   B3E D  14      26.839  -7.640   2.965  1.00105.76           O  
ATOM   1699  N   CYS D  15      26.084  -9.694   2.296  1.00104.62           N  
ATOM   1700  CA  CYS D  15      25.761 -10.231   3.649  1.00103.85           C  
ATOM   1701  C   CYS D  15      27.011 -10.467   4.506  1.00100.76           C  
ATOM   1702  O   CYS D  15      27.020  -9.996   5.661  1.00103.54           O  
ATOM   1703  CB  CYS D  15      24.966 -11.526   3.531  1.00106.66           C  
ATOM   1704  SG  CYS D  15      23.439 -11.343   2.570  1.00112.32           S  
ATOM   1705  N   PHE D  16      28.007 -11.190   3.986  1.00 96.85           N  
ATOM   1706  CA  PHE D  16      29.218 -11.611   4.741  1.00 94.76           C  
ATOM   1707  C   PHE D  16      30.092 -10.388   5.049  1.00 96.17           C  
ATOM   1708  O   PHE D  16      30.448 -10.160   6.210  1.00 93.12           O  
ATOM   1709  CB  PHE D  16      29.999 -12.677   3.968  1.00 91.59           C  
ATOM   1710  CG  PHE D  16      29.290 -14.000   3.823  1.00 86.85           C  
ATOM   1711  CD1 PHE D  16      29.149 -14.854   4.907  1.00 84.66           C  
ATOM   1712  CD2 PHE D  16      28.773 -14.399   2.599  1.00 83.88           C  
ATOM   1713  CE1 PHE D  16      28.504 -16.074   4.769  1.00 83.00           C  
ATOM   1714  CE2 PHE D  16      28.128 -15.617   2.463  1.00 82.18           C  
ATOM   1715  CZ  PHE D  16      27.996 -16.453   3.547  1.00 82.04           C  
HETATM 1716  N   XPC D  17      30.428  -9.618   4.011  1.00 97.93           N  
HETATM 1717  CB  XPC D  17      31.264  -8.417   4.183  1.00 98.56           C  
HETATM 1718  CG  XPC D  17      32.152  -8.169   2.951  1.00 98.75           C  
HETATM 1719  ND  XPC D  17      32.474  -6.665   2.973  1.00 98.72           N  
HETATM 1720  CE  XPC D  17      31.417  -5.994   3.876  1.00 98.51           C  
HETATM 1721  CA  XPC D  17      30.452  -7.102   4.339  1.00 96.87           C  
HETATM 1722  C   XPC D  17      29.956  -6.902   5.766  1.00 93.05           C  
HETATM 1723  O   XPC D  17      28.764  -6.964   6.018  1.00 89.24           O  
TER    1724      XPC D  17                                                      
HETATM 1725  O   HOH A 201      34.463 -49.949  14.592  1.00 64.99           O  
HETATM 1726  O   HOH C 101      17.651 -62.735 -13.290  1.00 56.17           O  
CONECT  120  439                                                                
CONECT  374  701                                                                
CONECT  394  716                                                                
CONECT  439  120                                                                
CONECT  701  374                                                                
CONECT  716  394                                                                
CONECT  864 1173                                                                
CONECT 1105 1430                                                                
CONECT 1125 1441                                                                
CONECT 1173  864                                                                
CONECT 1430 1105                                                                
CONECT 1441 1125                                                                
CONECT 1483 1578                                                                
CONECT 1512 1517                                                                
CONECT 1517 1512 1518                                                           
CONECT 1518 1517 1519 1521                                                      
CONECT 1519 1518 1520 1525                                                      
CONECT 1520 1519                                                                
CONECT 1521 1518 1522                                                           
CONECT 1522 1521 1523                                                           
CONECT 1523 1522 1524                                                           
CONECT 1524 1523                                                                
CONECT 1525 1519 1526                                                           
CONECT 1526 1525 1527 1537                                                      
CONECT 1527 1526 1528                                                           
CONECT 1528 1527 1529 1536                                                      
CONECT 1529 1528 1530 1534                                                      
CONECT 1530 1529 1531                                                           
CONECT 1531 1530 1532                                                           
CONECT 1532 1531 1533                                                           
CONECT 1533 1532 1534                                                           
CONECT 1534 1529 1533 1535                                                      
CONECT 1535 1534 1536                                                           
CONECT 1536 1528 1535                                                           
CONECT 1537 1526 1538                                                           
CONECT 1538 1537 1539 1540                                                      
CONECT 1539 1538                                                                
CONECT 1540 1538                                                                
CONECT 1551 1563                                                                
CONECT 1563 1551 1564                                                           
CONECT 1564 1563 1565 1570                                                      
CONECT 1565 1564 1566                                                           
CONECT 1566 1565 1567                                                           
CONECT 1567 1566 1568 1569                                                      
CONECT 1568 1567                                                                
CONECT 1569 1567                                                                
CONECT 1570 1564 1571                                                           
CONECT 1571 1570 1572 1573                                                      
CONECT 1572 1571                                                                
CONECT 1573 1571                                                                
CONECT 1578 1483                                                                
CONECT 1581 1590                                                                
CONECT 1590 1581 1591                                                           
CONECT 1591 1590 1592 1595                                                      
CONECT 1592 1591 1593                                                           
CONECT 1593 1592 1594                                                           
CONECT 1594 1593 1595                                                           
CONECT 1595 1591 1594 1596                                                      
CONECT 1596 1595 1597 1598                                                      
CONECT 1597 1596                                                                
CONECT 1598 1596                                                                
CONECT 1638 1643                                                                
CONECT 1643 1638 1644                                                           
CONECT 1644 1643 1645 1647                                                      
CONECT 1645 1644 1646 1651                                                      
CONECT 1646 1645                                                                
CONECT 1647 1644 1648                                                           
CONECT 1648 1647 1649                                                           
CONECT 1649 1648 1650                                                           
CONECT 1650 1649                                                                
CONECT 1651 1645 1652                                                           
CONECT 1652 1651 1653 1663                                                      
CONECT 1653 1652 1654                                                           
CONECT 1654 1653 1655 1662                                                      
CONECT 1655 1654 1656 1660                                                      
CONECT 1656 1655 1657                                                           
CONECT 1657 1656 1658                                                           
CONECT 1658 1657 1659                                                           
CONECT 1659 1658 1660                                                           
CONECT 1660 1655 1659 1661                                                      
CONECT 1661 1660 1662                                                           
CONECT 1662 1654 1661                                                           
CONECT 1663 1652 1664                                                           
CONECT 1664 1663 1665 1666                                                      
CONECT 1665 1664                                                                
CONECT 1666 1664                                                                
CONECT 1677 1689                                                                
CONECT 1689 1677 1690                                                           
CONECT 1690 1689 1691 1696                                                      
CONECT 1691 1690 1692                                                           
CONECT 1692 1691 1693                                                           
CONECT 1693 1692 1694 1695                                                      
CONECT 1694 1693                                                                
CONECT 1695 1693                                                                
CONECT 1696 1690 1697                                                           
CONECT 1697 1696 1698 1699                                                      
CONECT 1698 1697                                                                
CONECT 1699 1697                                                                
CONECT 1707 1716                                                                
CONECT 1716 1707 1717                                                           
CONECT 1717 1716 1718 1721                                                      
CONECT 1718 1717 1719                                                           
CONECT 1719 1718 1720                                                           
CONECT 1720 1719 1721                                                           
CONECT 1721 1717 1720 1722                                                      
CONECT 1722 1721 1723                                                           
CONECT 1723 1722                                                                
MASTER      390    0    8    6   10    0    0   18 1722    4  107   20          
END                                                                             
