# Supplementary material for: Network pharmacology and experiments verify the effect of triptolide on extraocular muscle fibrosis
Source: PLoS One. 2025 Nov 10;20(11):e0336487. doi: 10.1371/journal.pone.0336487 (PMC12599947; doi:10.1371/journal.pone.0336487)
Supplement: S2 File — (ZIP) [file pone.0336487.s002.zip › S2_raw data/vina new/TPL/Structure2D_COMPOUND_CID_107985.mol2]

@<TRIPOS>MOLECULE
Unnamed
50 56 1 0 0
SMALL
USER_CHARGES


@<TRIPOS>ATOM
      1 O           5.9493    6.0319    1.1213 O.3       1     ****    0.0000
      2 O           7.2238    2.8764    2.2492 O.3       1     ****    0.0000
      3 O           7.8694    5.0464   -1.6364 O.3       1     ****    0.0000
      4 O           8.7657    5.1631    2.0940 O.3       1     ****    0.0000
      5 O           1.9643    0.0059   -0.4831 O.3       1     ****    0.0000
      6 O           0.2204    1.4545   -0.4256 O.2       1     ****    0.0000
      7 C           5.9676    4.5150    0.6138 C.3       1     ****    0.0000
      8 C           7.2119    3.7240    0.8910 C.3       1     ****    0.0000
      9 C           6.1089    5.6765   -0.2304 C.3       1     ****    0.0000
     10 C           4.6045    3.7918    0.7070 C.3       1     ****    0.0000
     11 C           8.6665    5.4396   -0.3182 C.3       1     ****    0.0000
     12 C           7.4512    6.0670   -0.7535 C.3       1     ****    0.0000
     13 C           7.2153    2.2838    0.9756 C.3       1     ****    0.0000
     14 C           8.5403    4.4867    0.8598 C.3       1     ****    0.0000
     15 C           4.8151    2.3981    0.0557 C.3       1     ****    0.0000
     16 C           5.8888    1.5611    0.7677 C.3       1     ****    0.0000
     17 C           3.4356    4.4642   -0.0720 C.3       1     ****    0.0000
     18 C           9.9953    6.1606   -0.5571 C.3       1     ****    0.0000
     19 C           4.1419    3.6937    2.1815 C.3       1     ****    0.0000
     20 C           3.5166    1.6604   -0.1124 C.2       1     ****    0.0000
     21 C           2.0932    3.7149    0.0201 C.3       1     ****    0.0000
     22 C           2.3161    2.2453   -0.1466 C.2       1     ****    0.0000
     23 C          10.3804    6.3586   -2.0349 C.3       1     ****    0.0000
     24 C          10.0946    7.5028    0.1903 C.3       1     ****    0.0000
     25 C           3.3683    0.1868   -0.3578 C.3       1     ****    0.0000
     26 C           1.4155    1.2556   -0.3538 C.2       1     ****    0.0000
     27 H           5.2779    6.0498   -0.8340 H         1     ****    0.0000
     28 H           7.5149    7.0617   -1.2075 H         1     ****    0.0000
     29 H           8.1309    1.6976    0.8435 H         1     ****    0.0000
     30 H           9.3676    3.7456    0.7590 H         1     ****    0.0000
     31 H           5.1846    2.5620   -0.9896 H         1     ****    0.0000
     32 H           6.1052    0.6752    0.1215 H         1     ****    0.0000
     33 H           5.5108    1.1485    1.7313 H         1     ****    0.0000
     34 H           3.2740    5.5117    0.2766 H         1     ****    0.0000
     35 H           3.7052    4.5104   -1.1552 H         1     ****    0.0000
     36 H          10.7847    5.4876   -0.1329 H         1     ****    0.0000
     37 H           4.9197    3.3344    2.8820 H         1     ****    0.0000
     38 H           3.8287    4.6919    2.5628 H         1     ****    0.0000
     39 H           3.2877    2.9963    2.3187 H         1     ****    0.0000
     40 H           8.6251    4.5683    2.8337 H         1     ****    0.0000
     41 H           1.5918    3.8966    0.9983 H         1     ****    0.0000
     42 H           1.4012    4.0805   -0.7748 H         1     ****    0.0000
     43 H          11.4001    6.7969   -2.1311 H         1     ****    0.0000
     44 H          10.3894    5.3901   -2.5855 H         1     ****    0.0000
     45 H           9.6751    7.0466   -2.5532 H         1     ****    0.0000
     46 H          11.1198    7.9322    0.1147 H         1     ****    0.0000
     47 H           9.8655    7.3903    1.2734 H         1     ****    0.0000
     48 H           9.3875    8.2545   -0.2264 H         1     ****    0.0000
     49 H           3.7375   -0.4160    0.5014 H         1     ****    0.0000
     50 H           3.8685   -0.1226   -1.3024 H         1     ****    0.0000
@<TRIPOS>BOND
     1     1     7     1
     2     1     9     1
     3     2     8     1
     4     2    13     1
     5     3    11     1
     6     3    12     1
     7     4    14     1
     8     4    40     1
     9     5    25     1
    10     5    26     1
    11     6    26     2
    12     7     8     1
    13     7     9     1
    14     7    10     1
    15     8    13     1
    16     8    14     1
    17     9    12     1
    18     9    27     1
    19    10    15     1
    20    10    17     1
    21    10    19     1
    22    11    12     1
    23    11    14     1
    24    11    18     1
    25    12    28     1
    26    13    16     1
    27    13    29     1
    28    14    30     1
    29    15    16     1
    30    15    20     1
    31    15    31     1
    32    16    32     1
    33    16    33     1
    34    17    21     1
    35    17    34     1
    36    17    35     1
    37    18    23     1
    38    18    24     1
    39    18    36     1
    40    19    37     1
    41    19    38     1
    42    19    39     1
    43    20    22     2
    44    20    25     1
    45    21    22     1
    46    21    41     1
    47    21    42     1
    48    22    26     1
    49    23    43     1
    50    23    44     1
    51    23    45     1
    52    24    46     1
    53    24    47     1
    54    24    48     1
    55    25    49     1
    56    25    50     1
