# Supplementary material for: Network pharmacology and experiments verify the effect of triptolide on extraocular muscle fibrosis
Source: PLoS One. 2025 Nov 10;20(11):e0336487. doi: 10.1371/journal.pone.0336487 (PMC12599947; doi:10.1371/journal.pone.0336487)
Supplement: S2 File — (ZIP) [file pone.0336487.s002.zip › S2_raw data/vina new/TPL/Structure2D_COMPOUND_CID_107985.pdbqt]

REMARK  2 active torsions:
REMARK  status: ('A' for Active; 'I' for Inactive)
REMARK    1  A    between atoms: O_4  and  C_14 
REMARK    2  A    between atoms: C_11  and  C_18 
ROOT
ATOM      1  O   *** d   1       5.949   6.032   1.121  0.00  0.00    -0.362 OA
ATOM      2  O   *** d   1       7.224   2.876   2.249  0.00  0.00    -0.363 OA
ATOM      3  O   *** d   1       7.869   5.046  -1.636  0.00  0.00    -0.363 OA
ATOM      4  O   *** d   1       1.964   0.006  -0.483  0.00  0.00    -0.313 OA
ATOM      5  O   *** d   1       0.220   1.454  -0.426  0.00  0.00    -0.260 OA
ATOM      6  C   *** d   1       5.968   4.515   0.614  0.00  0.00     0.134 A 
ATOM      7  C   *** d   1       7.212   3.724   0.891  0.00  0.00     0.150 A 
ATOM      8  C   *** d   1       6.109   5.676  -0.230  0.00  0.00     0.193 A 
ATOM      9  C   *** d   1       4.604   3.792   0.707  0.00  0.00     0.001 C 
ATOM     10  C   *** d   1       8.666   5.440  -0.318  0.00  0.00     0.122 A 
ATOM     11  C   *** d   1       7.451   6.067  -0.753  0.00  0.00     0.192 A 
ATOM     12  C   *** d   1       7.215   2.284   0.976  0.00  0.00     0.164 A 
ATOM     13  C   *** d   1       8.540   4.487   0.860  0.00  0.00     0.196 C 
ATOM     14  C   *** d   1       4.815   2.398   0.056  0.00  0.00     0.031 C 
ATOM     15  C   *** d   1       5.889   1.561   0.768  0.00  0.00     0.045 C 
ATOM     16  C   *** d   1       3.436   4.464  -0.072  0.00  0.00     0.018 C 
ATOM     17  C   *** d   1       4.142   3.694   2.182  0.00  0.00     0.019 C 
ATOM     18  C   *** d   1       3.517   1.660  -0.112  0.00  0.00    -0.038 A 
ATOM     19  C   *** d   1       2.093   3.715   0.020  0.00  0.00     0.046 C 
ATOM     20  C   *** d   1       2.316   2.245  -0.147  0.00  0.00     0.022 A 
ATOM     21  C   *** d   1       3.368   0.187  -0.358  0.00  0.00     0.214 A 
ATOM     22  C   *** d   1       1.415   1.256  -0.354  0.00  0.00     0.289 A 
ENDROOT
BRANCH  13  23
ATOM     23  O   *** d   1       8.766   5.163   2.094  0.00  0.00    -0.389 OA
ATOM     24  H   *** d   1       8.625   4.568   2.834  0.00  0.00     0.210 HD
ENDBRANCH  13  23
BRANCH  10  25
ATOM     25  C   *** d   1       9.995   6.161  -0.557  0.00  0.00     0.017 C 
ATOM     26  C   *** d   1      10.380   6.359  -2.035  0.00  0.00     0.012 C 
ATOM     27  C   *** d   1      10.095   7.503   0.190  0.00  0.00     0.012 C 
ENDBRANCH  10  25
TORSDOF 2
