# Supplementary material for: Network pharmacology and experiments verify the effect of triptolide on extraocular muscle fibrosis
Source: PLoS One. 2025 Nov 10;20(11):e0336487. doi: 10.1371/journal.pone.0336487 (PMC12599947; doi:10.1371/journal.pone.0336487)
Supplement: S2 File — (ZIP) [file pone.0336487.s002.zip › S2_raw data/vina new/TPL dock/TPL IL2/config.txt]

receptor = IL2 rep.pdbqt
ligand=TPL IL2.pdbqt

center_x = -20.583           
center_y = -36.64  
center_z = 57.529    

size_x = 28              
size_y = 34   
size_z = 26 

energy_range = 5
num_modes = 20
