# Supplementary material for: Network pharmacology and experiments verify the effect of triptolide on extraocular muscle fibrosis
Source: PLoS One. 2025 Nov 10;20(11):e0336487. doi: 10.1371/journal.pone.0336487 (PMC12599947; doi:10.1371/journal.pone.0336487)
Supplement: S2 File — (ZIP) [file pone.0336487.s002.zip › S2_raw data/vina new/TPL dock/TPL IL2/log.txt]

#################################################################
# If you used AutoDock Vina in your work, please cite:          #
#                                                               #
# O. Trott, A. J. Olson,                                        #
# AutoDock Vina: improving the speed and accuracy of docking    #
# with a new scoring function, efficient optimization and       #
# multithreading, Journal of Computational Chemistry 31 (2010)  #
# 455-461                                                       #
#                                                               #
# DOI 10.1002/jcc.21334                                         #
#                                                               #
# Please see http://vina.scripps.edu for more information.      #
#################################################################

Detected 20 CPUs
WARNING: at low exhaustiveness, it may be impossible to utilize all CPUs
Reading input ... done.
Setting up the scoring function ... done.
Analyzing the binding site ... done.
Using random seed: 829883184
Performing search ... done.
Refining results ... done.

mode |   affinity | dist from best mode
     | (kcal/mol) | rmsd l.b.| rmsd u.b.
-----+------------+----------+----------
   1         -6.9      0.000      0.000
   2         -6.4      1.672      7.024
   3         -6.1     24.676     28.427
   4         -5.9      1.602      2.340
   5         -5.8      3.223      7.128
   6         -5.7     26.893     29.474
   7         -5.6     13.936     18.523
   8         -5.5      1.793      3.080
   9         -5.4     12.689     15.484
  10         -5.4     25.658     28.480
  11         -5.3      2.020      6.916
  12         -5.2      2.910      5.015
  13         -5.2     27.118     30.176
  14         -5.1     13.279     17.804
  15         -5.1     22.458     24.377
  16         -5.0     26.384     27.766
  17         -5.0     12.139     13.753
  18         -4.8     20.641     22.081
  19         -4.7     26.866     29.132
  20         -4.6      2.336      3.724
Writing output ... done.
