# Supplementary material for: Network pharmacology and experiments verify the effect of triptolide on extraocular muscle fibrosis
Source: PLoS One. 2025 Nov 10;20(11):e0336487. doi: 10.1371/journal.pone.0336487 (PMC12599947; doi:10.1371/journal.pone.0336487)
Supplement: S2 File — (ZIP) [file pone.0336487.s002.zip › S2_raw data/vina new/TPL dock/TPL IL2/output.pdbqt]

MODEL 1
REMARK VINA RESULT:      -6.9      0.000      0.000
REMARK  2 active torsions:
REMARK  status: ('A' for Active; 'I' for Inactive)
REMARK    1  A    between atoms: O_4  and  C_14 
REMARK    2  A    between atoms: C_11  and  C_18 
ROOT
ATOM      1  O   *** d   1     -32.179 -25.507  53.198  0.00  0.00    -0.362 OA
ATOM      2  O   *** d   1     -31.446 -27.217  50.132  0.00  0.00    -0.363 OA
ATOM      3  O   *** d   1     -29.273 -27.257  54.068  0.00  0.00    -0.363 OA
ATOM      4  O   *** d   1     -27.732 -22.067  48.385  0.00  0.00    -0.313 OA
ATOM      5  O   *** d   1     -28.583 -20.189  49.330  0.00  0.00    -0.260 OA
ATOM      6  C   *** d   1     -30.948 -25.643  52.184  0.00  0.00     0.134 A 
ATOM      7  C   *** d   1     -30.739 -26.986  51.550  0.00  0.00     0.150 A 
ATOM      8  C   *** d   1     -30.839 -25.578  53.621  0.00  0.00     0.193 A 
ATOM      9  C   *** d   1     -30.678 -24.381  51.333  0.00  0.00     0.001 C 
ATOM     10  C   *** d   1     -30.582 -28.126  53.829  0.00  0.00     0.122 A 
ATOM     11  C   *** d   1     -30.570 -26.815  54.412  0.00  0.00     0.192 A 
ATOM     12  C   *** d   1     -30.053 -27.153  50.292  0.00  0.00     0.164 A 
ATOM     13  C   *** d   1     -31.085 -28.215  52.397  0.00  0.00     0.196 C 
ATOM     14  C   *** d   1     -29.385 -24.680  50.526  0.00  0.00     0.031 C 
ATOM     15  C   *** d   1     -29.525 -25.900  49.602  0.00  0.00     0.045 C 
ATOM     16  C   *** d   1     -30.396 -23.079  52.139  0.00  0.00     0.018 C 
ATOM     17  C   *** d   1     -31.890 -24.072  50.420  0.00  0.00     0.019 C 
ATOM     18  C   *** d   1     -28.883 -23.459  49.807  0.00  0.00    -0.038 A 
ATOM     19  C   *** d   1     -30.110 -21.840  51.270  0.00  0.00     0.046 C 
ATOM     20  C   *** d   1     -29.189 -22.204  50.148  0.00  0.00     0.022 A 
ATOM     21  C   *** d   1     -27.902 -23.449  48.671  0.00  0.00     0.214 A 
ATOM     22  C   *** d   1     -28.513 -21.400  49.294  0.00  0.00     0.289 A 
ENDROOT
BRANCH  13  23
ATOM     23  O   *** d   1     -32.484 -28.481  52.359  0.00  0.00    -0.389 OA
ATOM     24  H   *** d   1     -32.846 -28.253  51.499  0.00  0.00     0.210 HD
ENDBRANCH  13  23
BRANCH  10  25
ATOM     25  C   *** d   1     -30.729 -29.341  54.749  0.00  0.00     0.017 C 
ATOM     26  C   *** d   1     -31.987 -29.345  55.638  0.00  0.00     0.012 C 
ATOM     27  C   *** d   1     -30.618 -30.680  54.000  0.00  0.00     0.012 C 
ENDBRANCH  10  25
TORSDOF 2
ENDMDL
MODEL 2
REMARK VINA RESULT:      -6.4      1.672      7.024
REMARK  2 active torsions:
REMARK  status: ('A' for Active; 'I' for Inactive)
REMARK    1  A    between atoms: O_4  and  C_14 
REMARK    2  A    between atoms: C_11  and  C_18 
ROOT
ATOM      1  O   *** d   1     -30.579 -25.069  48.639  0.00  0.00    -0.362 OA
ATOM      2  O   *** d   1     -31.035 -23.381  51.770  0.00  0.00    -0.363 OA
ATOM      3  O   *** d   1     -27.260 -24.530  49.614  0.00  0.00    -0.363 OA
ATOM      4  O   *** d   1     -30.871 -29.261  54.731  0.00  0.00    -0.313 OA
ATOM      5  O   *** d   1     -31.685 -30.827  53.307  0.00  0.00    -0.260 OA
ATOM      6  C   *** d   1     -30.114 -25.250  50.159  0.00  0.00     0.134 A 
ATOM      7  C   *** d   1     -29.819 -23.998  50.930  0.00  0.00     0.150 A 
ATOM      8  C   *** d   1     -29.294 -25.509  49.001  0.00  0.00     0.193 A 
ATOM      9  C   *** d   1     -30.792 -26.425  50.901  0.00  0.00     0.001 C 
ATOM     10  C   *** d   1     -28.098 -23.244  49.201  0.00  0.00     0.122 A 
ATOM     11  C   *** d   1     -28.238 -24.537  48.594  0.00  0.00     0.192 A 
ATOM     12  C   *** d   1     -29.893 -23.936  52.370  0.00  0.00     0.164 A 
ATOM     13  C   *** d   1     -29.212 -22.829  50.149  0.00  0.00     0.196 C 
ATOM     14  C   *** d   1     -30.113 -26.498  52.295  0.00  0.00     0.031 C 
ATOM     15  C   *** d   1     -30.284 -25.208  53.113  0.00  0.00     0.045 C 
ATOM     16  C   *** d   1     -30.602 -27.826  50.250  0.00  0.00     0.018 C 
ATOM     17  C   *** d   1     -32.321 -26.195  50.996  0.00  0.00     0.019 C 
ATOM     18  C   *** d   1     -30.528 -27.728  53.053  0.00  0.00    -0.038 A 
ATOM     19  C   *** d   1     -31.270 -28.983  51.017  0.00  0.00     0.046 C 
ATOM     20  C   *** d   1     -31.022 -28.832  52.485  0.00  0.00     0.022 A 
ATOM     21  C   *** d   1     -30.371 -27.947  54.529  0.00  0.00     0.214 A 
ATOM     22  C   *** d   1     -31.228 -29.718  53.488  0.00  0.00     0.289 A 
ENDROOT
BRANCH  13  23
ATOM     23  O   *** d   1     -30.224 -22.097  49.462  0.00  0.00    -0.389 OA
ATOM     24  H   *** d   1     -31.065 -22.177  49.919  0.00  0.00     0.210 HD
ENDBRANCH  13  23
BRANCH  10  25
ATOM     25  C   *** d   1     -27.303 -22.164  48.463  0.00  0.00     0.017 C 
ATOM     26  C   *** d   1     -27.807 -21.828  47.047  0.00  0.00     0.012 C 
ATOM     27  C   *** d   1     -27.145 -20.869  49.279  0.00  0.00     0.012 C 
ENDBRANCH  10  25
TORSDOF 2
ENDMDL
MODEL 3
REMARK VINA RESULT:      -6.1     24.676     28.427
REMARK  2 active torsions:
REMARK  status: ('A' for Active; 'I' for Inactive)
REMARK    1  A    between atoms: O_4  and  C_14 
REMARK    2  A    between atoms: C_11  and  C_18 
ROOT
ATOM      1  O   *** d   1     -26.296 -48.454  66.638  0.00  0.00    -0.362 OA
ATOM      2  O   *** d   1     -28.454 -48.896  69.468  0.00  0.00    -0.363 OA
ATOM      3  O   *** d   1     -27.299 -51.783  66.220  0.00  0.00    -0.363 OA
ATOM      4  O   *** d   1     -33.485 -46.983  65.673  0.00  0.00    -0.313 OA
ATOM      5  O   *** d   1     -32.718 -45.535  64.106  0.00  0.00    -0.260 OA
ATOM      6  C   *** d   1     -27.803 -48.916  66.916  0.00  0.00     0.134 A 
ATOM      7  C   *** d   1     -28.046 -49.721  68.158  0.00  0.00     0.150 A 
ATOM      8  C   *** d   1     -26.925 -49.492  65.928  0.00  0.00     0.193 A 
ATOM      9  C   *** d   1     -28.876 -47.889  66.487  0.00  0.00     0.001 C 
ATOM     10  C   *** d   1     -26.335 -51.478  67.447  0.00  0.00     0.122 A 
ATOM     11  C   *** d   1     -26.273 -50.811  66.178  0.00  0.00     0.192 A 
ATOM     12  C   *** d   1     -29.331 -49.774  68.811  0.00  0.00     0.164 A 
ATOM     13  C   *** d   1     -26.931 -50.677  68.594  0.00  0.00     0.196 C 
ATOM     14  C   *** d   1     -30.246 -48.580  66.724  0.00  0.00     0.031 C 
ATOM     15  C   *** d   1     -30.472 -48.974  68.192  0.00  0.00     0.045 C 
ATOM     16  C   *** d   1     -28.849 -47.481  64.985  0.00  0.00     0.018 C 
ATOM     17  C   *** d   1     -28.726 -46.577  67.296  0.00  0.00     0.019 C 
ATOM     18  C   *** d   1     -31.381 -47.776  66.156  0.00  0.00    -0.038 A 
ATOM     19  C   *** d   1     -29.940 -46.472  64.578  0.00  0.00     0.046 C 
ATOM     20  C   *** d   1     -31.248 -46.858  65.194  0.00  0.00     0.022 A 
ATOM     21  C   *** d   1     -32.833 -47.936  66.502  0.00  0.00     0.214 A 
ATOM     22  C   *** d   1     -32.492 -46.395  64.931  0.00  0.00     0.289 A 
ENDROOT
BRANCH  13  23
ATOM     23  O   *** d   1     -25.918 -49.981  69.315  0.00  0.00    -0.389 OA
ATOM     24  H   *** d   1     -26.231 -49.745  70.191  0.00  0.00     0.210 HD
ENDBRANCH  13  23
BRANCH  10  25
ATOM     25  C   *** d   1     -25.313 -52.576  67.754  0.00  0.00     0.017 C 
ATOM     26  C   *** d   1     -23.838 -52.139  67.689  0.00  0.00     0.012 C 
ATOM     27  C   *** d   1     -25.583 -53.294  69.089  0.00  0.00     0.012 C 
ENDBRANCH  10  25
TORSDOF 2
ENDMDL
MODEL 4
REMARK VINA RESULT:      -5.9      1.602      2.340
REMARK  2 active torsions:
REMARK  status: ('A' for Active; 'I' for Inactive)
REMARK    1  A    between atoms: O_4  and  C_14 
REMARK    2  A    between atoms: C_11  and  C_18 
ROOT
ATOM      1  O   *** d   1     -30.204 -26.102  54.342  0.00  0.00    -0.362 OA
ATOM      2  O   *** d   1     -33.244 -25.441  52.559  0.00  0.00    -0.363 OA
ATOM      3  O   *** d   1     -30.783 -29.196  52.809  0.00  0.00    -0.363 OA
ATOM      4  O   *** d   1     -29.580 -23.650  47.388  0.00  0.00    -0.313 OA
ATOM      5  O   *** d   1     -27.618 -22.792  48.134  0.00  0.00    -0.260 OA
ATOM      6  C   *** d   1     -30.738 -26.203  52.838  0.00  0.00     0.134 A 
ATOM      7  C   *** d   1     -32.167 -26.622  52.654  0.00  0.00     0.150 A 
ATOM      8  C   *** d   1     -29.858 -27.153  53.474  0.00  0.00     0.193 A 
ATOM      9  C   *** d   1     -30.157 -25.138  51.879  0.00  0.00     0.001 C 
ATOM     10  C   *** d   1     -31.787 -28.777  53.969  0.00  0.00     0.122 A 
ATOM     11  C   *** d   1     -30.386 -28.465  53.951  0.00  0.00     0.192 A 
ATOM     12  C   *** d   1     -32.931 -26.281  51.479  0.00  0.00     0.164 A 
ATOM     13  C   *** d   1     -32.731 -27.625  53.664  0.00  0.00     0.196 C 
ATOM     14  C   *** d   1     -30.700 -25.493  50.468  0.00  0.00     0.031 C 
ATOM     15  C   *** d   1     -32.235 -25.467  50.394  0.00  0.00     0.045 C 
ATOM     16  C   *** d   1     -28.605 -25.123  51.757  0.00  0.00     0.018 C 
ATOM     17  C   *** d   1     -30.570 -23.716  52.334  0.00  0.00     0.019 C 
ATOM     18  C   *** d   1     -30.051 -24.663  49.397  0.00  0.00    -0.038 A 
ATOM     19  C   *** d   1     -28.052 -24.067  50.781  0.00  0.00     0.046 C 
ATOM     20  C   *** d   1     -28.871 -24.049  49.530  0.00  0.00     0.022 A 
ATOM     21  C   *** d   1     -30.565 -24.471  48.000  0.00  0.00     0.214 A 
ATOM     22  C   *** d   1     -28.617 -23.449  48.343  0.00  0.00     0.289 A 
ENDROOT
BRANCH  13  23
ATOM     23  O   *** d   1     -33.140 -26.966  54.860  0.00  0.00    -0.389 OA
ATOM     24  H   *** d   1     -32.471 -26.339  55.144  0.00  0.00     0.210 HD
ENDBRANCH  13  23
BRANCH  10  25
ATOM     25  C   *** d   1     -32.274 -29.930  54.850  0.00  0.00     0.017 C 
ATOM     26  C   *** d   1     -33.687 -30.453  54.528  0.00  0.00     0.012 C 
ATOM     27  C   *** d   1     -31.285 -31.108  54.903  0.00  0.00     0.012 C 
ENDBRANCH  10  25
TORSDOF 2
ENDMDL
MODEL 5
REMARK VINA RESULT:      -5.8      3.223      7.128
REMARK  2 active torsions:
REMARK  status: ('A' for Active; 'I' for Inactive)
REMARK    1  A    between atoms: O_4  and  C_14 
REMARK    2  A    between atoms: C_11  and  C_18 
ROOT
ATOM      1  O   *** d   1     -30.133 -24.368  52.749  0.00  0.00    -0.362 OA
ATOM      2  O   *** d   1     -33.477 -25.091  51.676  0.00  0.00    -0.363 OA
ATOM      3  O   *** d   1     -32.001 -23.055  55.404  0.00  0.00    -0.363 OA
ATOM      4  O   *** d   1     -33.056 -30.817  54.903  0.00  0.00    -0.313 OA
ATOM      5  O   *** d   1     -30.896 -31.505  54.905  0.00  0.00    -0.260 OA
ATOM      6  C   *** d   1     -31.421 -25.125  53.321  0.00  0.00     0.134 A 
ATOM      7  C   *** d   1     -32.758 -24.530  52.992  0.00  0.00     0.150 A 
ATOM      8  C   *** d   1     -30.520 -24.311  54.100  0.00  0.00     0.193 A 
ATOM      9  C   *** d   1     -31.293 -26.666  53.359  0.00  0.00     0.001 C 
ATOM     10  C   *** d   1     -32.099 -22.286  54.016  0.00  0.00     0.122 A 
ATOM     11  C   *** d   1     -30.916 -22.931  54.508  0.00  0.00     0.192 A 
ATOM     12  C   *** d   1     -33.972 -25.310  52.972  0.00  0.00     0.164 A 
ATOM     13  C   *** d   1     -32.832 -23.003  52.894  0.00  0.00     0.196 C 
ATOM     14  C   *** d   1     -32.581 -27.184  54.055  0.00  0.00     0.031 C 
ATOM     15  C   *** d   1     -33.865 -26.793  53.306  0.00  0.00     0.045 C 
ATOM     16  C   *** d   1     -30.097 -27.218  54.188  0.00  0.00     0.018 C 
ATOM     17  C   *** d   1     -31.125 -27.230  51.926  0.00  0.00     0.019 C 
ATOM     18  C   *** d   1     -32.502 -28.655  54.348  0.00  0.00    -0.038 A 
ATOM     19  C   *** d   1     -30.003 -28.756  54.226  0.00  0.00     0.046 C 
ATOM     20  C   *** d   1     -31.361 -29.345  54.442  0.00  0.00     0.022 A 
ATOM     21  C   *** d   1     -33.661 -29.552  54.670  0.00  0.00     0.214 A 
ATOM     22  C   *** d   1     -31.707 -30.615  54.757  0.00  0.00     0.289 A 
ENDROOT
BRANCH  13  23
ATOM     23  O   *** d   1     -32.385 -22.554  51.618  0.00  0.00    -0.389 OA
ATOM     24  H   *** d   1     -33.067 -22.036  51.186  0.00  0.00     0.210 HD
ENDBRANCH  13  23
BRANCH  10  25
ATOM     25  C   *** d   1     -32.210 -20.763  54.127  0.00  0.00     0.017 C 
ATOM     26  C   *** d   1     -33.645 -20.211  54.199  0.00  0.00     0.012 C 
ATOM     27  C   *** d   1     -31.371 -20.181  55.279  0.00  0.00     0.012 C 
ENDBRANCH  10  25
TORSDOF 2
ENDMDL
MODEL 6
REMARK VINA RESULT:      -5.7     26.893     29.474
REMARK  2 active torsions:
REMARK  status: ('A' for Active; 'I' for Inactive)
REMARK    1  A    between atoms: O_4  and  C_14 
REMARK    2  A    between atoms: C_11  and  C_18 
ROOT
ATOM      1  O   *** d   1     -15.456 -50.900  54.411  0.00  0.00    -0.362 OA
ATOM      2  O   *** d   1     -17.552 -52.816  52.221  0.00  0.00    -0.363 OA
ATOM      3  O   *** d   1     -17.542 -48.408  53.109  0.00  0.00    -0.363 OA
ATOM      4  O   *** d   1     -21.740 -53.594  57.243  0.00  0.00    -0.313 OA
ATOM      5  O   *** d   1     -20.573 -53.580  59.187  0.00  0.00    -0.260 OA
ATOM      6  C   *** d   1     -17.020 -51.150  54.190  0.00  0.00     0.134 A 
ATOM      7  C   *** d   1     -17.487 -51.315  52.774  0.00  0.00     0.150 A 
ATOM      8  C   *** d   1     -16.420 -49.884  54.535  0.00  0.00     0.193 A 
ATOM      9  C   *** d   1     -17.693 -52.007  55.288  0.00  0.00     0.001 C 
ATOM     10  C   *** d   1     -16.497 -49.059  52.103  0.00  0.00     0.122 A 
ATOM     11  C   *** d   1     -16.249 -48.826  53.497  0.00  0.00     0.192 A 
ATOM     12  C   *** d   1     -18.694 -52.027  52.431  0.00  0.00     0.164 A 
ATOM     13  C   *** d   1     -16.751 -50.503  51.703  0.00  0.00     0.196 C 
ATOM     14  C   *** d   1     -19.209 -52.018  54.952  0.00  0.00     0.031 C 
ATOM     15  C   *** d   1     -19.512 -52.621  53.572  0.00  0.00     0.045 C 
ATOM     16  C   *** d   1     -17.572 -51.453  56.737  0.00  0.00     0.018 C 
ATOM     17  C   *** d   1     -17.081 -53.429  55.315  0.00  0.00     0.019 C 
ATOM     18  C   *** d   1     -20.019 -52.643  56.052  0.00  0.00    -0.038 A 
ATOM     19  C   *** d   1     -18.266 -52.314  57.810  0.00  0.00     0.046 C 
ATOM     20  C   *** d   1     -19.609 -52.756  57.319  0.00  0.00     0.022 A 
ATOM     21  C   *** d   1     -21.428 -53.146  55.931  0.00  0.00     0.214 A 
ATOM     22  C   *** d   1     -20.629 -53.327  58.001  0.00  0.00     0.289 A 
ENDROOT
BRANCH  13  23
ATOM     23  O   *** d   1     -15.541 -51.150  51.318  0.00  0.00    -0.389 OA
ATOM     24  H   *** d   1     -15.515 -51.275  50.366  0.00  0.00     0.210 HD
ENDBRANCH  13  23
BRANCH  10  25
ATOM     25  C   *** d   1     -15.901 -48.093  51.076  0.00  0.00     0.017 C 
ATOM     26  C   *** d   1     -14.381 -47.872  51.185  0.00  0.00     0.012 C 
ATOM     27  C   *** d   1     -16.271 -48.453  49.626  0.00  0.00     0.012 C 
ENDBRANCH  10  25
TORSDOF 2
ENDMDL
MODEL 7
REMARK VINA RESULT:      -5.6     13.936     18.523
REMARK  2 active torsions:
REMARK  status: ('A' for Active; 'I' for Inactive)
REMARK    1  A    between atoms: O_4  and  C_14 
REMARK    2  A    between atoms: C_11  and  C_18 
ROOT
ATOM      1  O   *** d   1     -28.270 -40.202  50.009  0.00  0.00    -0.362 OA
ATOM      2  O   *** d   1     -26.055 -42.299  48.122  0.00  0.00    -0.363 OA
ATOM      3  O   *** d   1     -30.062 -40.579  47.024  0.00  0.00    -0.363 OA
ATOM      4  O   *** d   1     -29.221 -47.518  50.593  0.00  0.00    -0.313 OA
ATOM      5  O   *** d   1     -30.010 -46.996  52.654  0.00  0.00    -0.260 OA
ATOM      6  C   *** d   1     -28.335 -41.605  49.243  0.00  0.00     0.134 A 
ATOM      7  C   *** d   1     -27.542 -41.723  47.976  0.00  0.00     0.150 A 
ATOM      8  C   *** d   1     -29.387 -40.619  49.264  0.00  0.00     0.193 A 
ATOM      9  C   *** d   1     -28.418 -42.839  50.173  0.00  0.00     0.001 C 
ATOM     10  C   *** d   1     -28.733 -39.710  46.951  0.00  0.00     0.122 A 
ATOM     11  C   *** d   1     -29.622 -39.745  48.077  0.00  0.00     0.192 A 
ATOM     12  C   *** d   1     -27.083 -42.990  47.460  0.00  0.00     0.164 A 
ATOM     13  C   *** d   1     -27.422 -40.463  47.113  0.00  0.00     0.196 C 
ATOM     14  C   *** d   1     -28.599 -44.066  49.239  0.00  0.00     0.031 C 
ATOM     15  C   *** d   1     -27.435 -44.244  48.252  0.00  0.00     0.045 C 
ATOM     16  C   *** d   1     -29.626 -42.857  51.154  0.00  0.00     0.018 C 
ATOM     17  C   *** d   1     -27.146 -42.943  51.049  0.00  0.00     0.019 C 
ATOM     18  C   *** d   1     -28.903 -45.316  50.015  0.00  0.00    -0.038 A 
ATOM     19  C   *** d   1     -29.697 -44.104  52.056  0.00  0.00     0.046 C 
ATOM     20  C   *** d   1     -29.406 -45.332  51.253  0.00  0.00     0.022 A 
ATOM     21  C   *** d   1     -28.783 -46.721  49.501  0.00  0.00     0.214 A 
ATOM     22  C   *** d   1     -29.575 -46.634  51.580  0.00  0.00     0.289 A 
ENDROOT
BRANCH  13  23
ATOM     23  O   *** d   1     -26.395 -39.606  47.607  0.00  0.00    -0.389 OA
ATOM     24  H   *** d   1     -25.574 -40.092  47.714  0.00  0.00     0.210 HD
ENDBRANCH  13  23
BRANCH  10  25
ATOM     25  C   *** d   1     -28.794 -38.512  46.000  0.00  0.00     0.017 C 
ATOM     26  C   *** d   1     -28.504 -37.144  46.644  0.00  0.00     0.012 C 
ATOM     27  C   *** d   1     -27.918 -38.693  44.747  0.00  0.00     0.012 C 
ENDBRANCH  10  25
TORSDOF 2
ENDMDL
MODEL 8
REMARK VINA RESULT:      -5.5      1.793      3.080
REMARK  2 active torsions:
REMARK  status: ('A' for Active; 'I' for Inactive)
REMARK    1  A    between atoms: O_4  and  C_14 
REMARK    2  A    between atoms: C_11  and  C_18 
ROOT
ATOM      1  O   *** d   1     -29.923 -26.724  53.940  0.00  0.00    -0.362 OA
ATOM      2  O   *** d   1     -33.150 -25.276  54.529  0.00  0.00    -0.363 OA
ATOM      3  O   *** d   1     -31.916 -28.577  51.737  0.00  0.00    -0.363 OA
ATOM      4  O   *** d   1     -31.893 -21.003  49.678  0.00  0.00    -0.313 OA
ATOM      5  O   *** d   1     -29.658 -20.631  49.583  0.00  0.00    -0.260 OA
ATOM      6  C   *** d   1     -31.085 -26.036  53.082  0.00  0.00     0.134 A 
ATOM      7  C   *** d   1     -32.496 -26.318  53.505  0.00  0.00     0.150 A 
ATOM      8  C   *** d   1     -30.294 -27.165  52.657  0.00  0.00     0.193 A 
ATOM      9  C   *** d   1     -30.744 -24.619  52.564  0.00  0.00     0.001 C 
ATOM     10  C   *** d   1     -32.140 -28.837  53.289  0.00  0.00     0.122 A 
ATOM     11  C   *** d   1     -30.871 -28.541  52.687  0.00  0.00     0.192 A 
ATOM     12  C   *** d   1     -33.590 -25.427  53.204  0.00  0.00     0.164 A 
ATOM     13  C   *** d   1     -32.783 -27.709  54.079  0.00  0.00     0.196 C 
ATOM     14  C   *** d   1     -31.938 -24.196  51.665  0.00  0.00     0.031 C 
ATOM     15  C   *** d   1     -33.274 -24.158  52.422  0.00  0.00     0.045 C 
ATOM     16  C   *** d   1     -29.472 -24.520  51.673  0.00  0.00     0.018 C 
ATOM     17  C   *** d   1     -30.521 -23.648  53.749  0.00  0.00     0.019 C 
ATOM     18  C   *** d   1     -31.651 -22.920  50.924  0.00  0.00    -0.038 A 
ATOM     19  C   *** d   1     -29.165 -23.103  51.154  0.00  0.00     0.046 C 
ATOM     20  C   *** d   1     -30.425 -22.448  50.682  0.00  0.00     0.022 A 
ATOM     21  C   *** d   1     -32.671 -22.037  50.266  0.00  0.00     0.214 A 
ATOM     22  C   *** d   1     -30.587 -21.315  49.959  0.00  0.00     0.289 A 
ENDROOT
BRANCH  13  23
ATOM     23  O   *** d   1     -32.420 -27.774  55.456  0.00  0.00    -0.389 OA
ATOM     24  H   *** d   1     -32.467 -26.903  55.857  0.00  0.00     0.210 HD
ENDBRANCH  13  23
BRANCH  10  25
ATOM     25  C   *** d   1     -32.458 -30.287  53.662  0.00  0.00     0.017 C 
ATOM     26  C   *** d   1     -31.398 -30.992  54.529  0.00  0.00     0.012 C 
ATOM     27  C   *** d   1     -33.847 -30.452  54.304  0.00  0.00     0.012 C 
ENDBRANCH  10  25
TORSDOF 2
ENDMDL
MODEL 9
REMARK VINA RESULT:      -5.4     12.689     15.484
REMARK  2 active torsions:
REMARK  status: ('A' for Active; 'I' for Inactive)
REMARK    1  A    between atoms: O_4  and  C_14 
REMARK    2  A    between atoms: C_11  and  C_18 
ROOT
ATOM      1  O   *** d   1     -30.114 -40.555  48.685  0.00  0.00    -0.362 OA
ATOM      2  O   *** d   1     -28.881 -41.814  45.562  0.00  0.00    -0.363 OA
ATOM      3  O   *** d   1     -27.189 -42.183  49.712  0.00  0.00    -0.363 OA
ATOM      4  O   *** d   1     -25.451 -36.232  44.899  0.00  0.00    -0.313 OA
ATOM      5  O   *** d   1     -26.567 -34.552  45.936  0.00  0.00    -0.260 OA
ATOM      6  C   *** d   1     -28.766 -40.475  47.827  0.00  0.00     0.134 A 
ATOM      7  C   *** d   1     -28.368 -41.710  47.075  0.00  0.00     0.150 A 
ATOM      8  C   *** d   1     -28.833 -40.580  49.264  0.00  0.00     0.193 A 
ATOM      9  C   *** d   1     -28.509 -39.100  47.167  0.00  0.00     0.001 C 
ATOM     10  C   *** d   1     -28.381 -43.109  49.212  0.00  0.00     0.122 A 
ATOM     11  C   *** d   1     -28.552 -41.882  49.936  0.00  0.00     0.192 A 
ATOM     12  C   *** d   1     -27.527 -41.670  45.904  0.00  0.00     0.164 A 
ATOM     13  C   *** d   1     -28.702 -43.056  47.726  0.00  0.00     0.196 C 
ATOM     14  C   *** d   1     -27.110 -39.202  46.501  0.00  0.00     0.031 C 
ATOM     15  C   *** d   1     -27.034 -40.306  45.434  0.00  0.00     0.045 C 
ATOM     16  C   *** d   1     -28.438 -37.891  48.145  0.00  0.00     0.018 C 
ATOM     17  C   *** d   1     -29.628 -38.770  46.149  0.00  0.00     0.019 C 
ATOM     18  C   *** d   1     -26.635 -37.869  45.995  0.00  0.00    -0.038 A 
ATOM     19  C   *** d   1     -28.162 -36.536  47.466  0.00  0.00     0.046 C 
ATOM     20  C   *** d   1     -27.087 -36.691  46.436  0.00  0.00     0.022 A 
ATOM     21  C   *** d   1     -25.532 -37.647  45.002  0.00  0.00     0.214 A 
ATOM     22  C   *** d   1     -26.388 -35.741  45.772  0.00  0.00     0.289 A 
ENDROOT
BRANCH  13  23
ATOM     23  O   *** d   1     -30.059 -43.416  47.481  0.00  0.00    -0.389 OA
ATOM     24  H   *** d   1     -30.651 -42.875  48.009  0.00  0.00     0.210 HD
ENDBRANCH  13  23
BRANCH  10  25
ATOM     25  C   *** d   1     -28.528 -44.435  49.961  0.00  0.00     0.017 C 
ATOM     26  C   *** d   1     -29.806 -44.575  50.808  0.00  0.00     0.012 C 
ATOM     27  C   *** d   1     -28.374 -45.664  49.046  0.00  0.00     0.012 C 
ENDBRANCH  10  25
TORSDOF 2
ENDMDL
MODEL 10
REMARK VINA RESULT:      -5.4     25.658     28.480
REMARK  2 active torsions:
REMARK  status: ('A' for Active; 'I' for Inactive)
REMARK    1  A    between atoms: O_4  and  C_14 
REMARK    2  A    between atoms: C_11  and  C_18 
ROOT
ATOM      1  O   *** d   1     -29.273 -48.642  66.686  0.00  0.00    -0.362 OA
ATOM      2  O   *** d   1     -28.913 -48.728  70.253  0.00  0.00    -0.363 OA
ATOM      3  O   *** d   1     -29.020 -45.230  67.430  0.00  0.00    -0.363 OA
ATOM      4  O   *** d   1     -22.388 -48.945  69.383  0.00  0.00    -0.313 OA
ATOM      5  O   *** d   1     -21.939 -49.997  67.426  0.00  0.00    -0.260 OA
ATOM      6  C   *** d   1     -28.244 -48.099  67.784  0.00  0.00     0.134 A 
ATOM      7  C   *** d   1     -28.826 -47.635  69.086  0.00  0.00     0.150 A 
ATOM      8  C   *** d   1     -28.650 -47.384  66.599  0.00  0.00     0.193 A 
ATOM      9  C   *** d   1     -26.887 -48.839  67.810  0.00  0.00     0.001 C 
ATOM     10  C   *** d   1     -30.350 -45.964  67.900  0.00  0.00     0.122 A 
ATOM     11  C   *** d   1     -29.635 -46.267  66.694  0.00  0.00     0.192 A 
ATOM     12  C   *** d   1     -28.067 -47.609  70.312  0.00  0.00     0.164 A 
ATOM     13  C   *** d   1     -30.205 -46.969  69.032  0.00  0.00     0.196 C 
ATOM     14  C   *** d   1     -26.008 -48.081  68.843  0.00  0.00     0.031 C 
ATOM     15  C   *** d   1     -26.616 -48.073  70.254  0.00  0.00     0.045 C 
ATOM     16  C   *** d   1     -26.092 -48.827  66.472  0.00  0.00     0.018 C 
ATOM     17  C   *** d   1     -27.088 -50.328  68.183  0.00  0.00     0.019 C 
ATOM     18  C   *** d   1     -24.585 -48.564  68.824  0.00  0.00    -0.038 A 
ATOM     19  C   *** d   1     -24.735 -49.554  66.529  0.00  0.00     0.046 C 
ATOM     20  C   *** d   1     -24.018 -49.197  67.793  0.00  0.00     0.022 A 
ATOM     21  C   *** d   1     -23.563 -48.333  69.898  0.00  0.00     0.214 A 
ATOM     22  C   *** d   1     -22.730 -49.423  68.145  0.00  0.00     0.289 A 
ENDROOT
BRANCH  13  23
ATOM     23  O   *** d   1     -31.240 -47.948  68.985  0.00  0.00    -0.389 OA
ATOM     24  H   *** d   1     -31.195 -48.446  68.166  0.00  0.00     0.210 HD
ENDBRANCH  13  23
BRANCH  10  25
ATOM     25  C   *** d   1     -31.622 -45.118  67.810  0.00  0.00     0.017 C 
ATOM     26  C   *** d   1     -32.843 -45.828  67.195  0.00  0.00     0.012 C 
ATOM     27  C   *** d   1     -32.016 -44.478  69.154  0.00  0.00     0.012 C 
ENDBRANCH  10  25
TORSDOF 2
ENDMDL
MODEL 11
REMARK VINA RESULT:      -5.3      2.020      6.916
REMARK  2 active torsions:
REMARK  status: ('A' for Active; 'I' for Inactive)
REMARK    1  A    between atoms: O_4  and  C_14 
REMARK    2  A    between atoms: C_11  and  C_18 
ROOT
ATOM      1  O   *** d   1     -28.911 -25.552  50.304  0.00  0.00    -0.362 OA
ATOM      2  O   *** d   1     -32.370 -25.635  49.365  0.00  0.00    -0.363 OA
ATOM      3  O   *** d   1     -29.995 -22.413  51.414  0.00  0.00    -0.363 OA
ATOM      4  O   *** d   1     -33.715 -28.118  55.314  0.00  0.00    -0.313 OA
ATOM      5  O   *** d   1     -31.934 -29.327  56.029  0.00  0.00    -0.260 OA
ATOM      6  C   *** d   1     -30.333 -25.359  51.011  0.00  0.00     0.134 A 
ATOM      7  C   *** d   1     -31.401 -24.679  50.208  0.00  0.00     0.150 A 
ATOM      8  C   *** d   1     -29.148 -24.590  51.303  0.00  0.00     0.193 A 
ATOM      9  C   *** d   1     -30.745 -26.521  51.945  0.00  0.00     0.001 C 
ATOM     10  C   *** d   1     -29.927 -22.627  49.840  0.00  0.00     0.122 A 
ATOM     11  C   *** d   1     -29.007 -23.199  50.780  0.00  0.00     0.192 A 
ATOM     12  C   *** d   1     -32.808 -24.875  50.461  0.00  0.00     0.164 A 
ATOM     13  C   *** d   1     -30.949 -23.581  49.241  0.00  0.00     0.196 C 
ATOM     14  C   *** d   1     -32.075 -26.078  52.614  0.00  0.00     0.031 C 
ATOM     15  C   *** d   1     -33.197 -25.813  51.599  0.00  0.00     0.045 C 
ATOM     16  C   *** d   1     -29.756 -26.831  53.106  0.00  0.00     0.018 C 
ATOM     17  C   *** d   1     -30.895 -27.836  51.140  0.00  0.00     0.019 C 
ATOM     18  C   *** d   1     -32.489 -27.022  53.707  0.00  0.00    -0.038 A 
ATOM     19  C   *** d   1     -30.198 -27.978  54.033  0.00  0.00     0.046 C 
ATOM     20  C   *** d   1     -31.655 -27.848  54.347  0.00  0.00     0.022 A 
ATOM     21  C   *** d   1     -33.859 -27.122  54.311  0.00  0.00     0.214 A 
ATOM     22  C   *** d   1     -32.396 -28.492  55.279  0.00  0.00     0.289 A 
ENDROOT
BRANCH  13  23
ATOM     23  O   *** d   1     -30.473 -24.143  48.021  0.00  0.00    -0.389 OA
ATOM     24  H   *** d   1     -31.126 -24.038  47.325  0.00  0.00     0.210 HD
ENDBRANCH  13  23
BRANCH  10  25
ATOM     25  C   *** d   1     -29.493 -21.397  49.038  0.00  0.00     0.017 C 
ATOM     26  C   *** d   1     -28.270 -21.604  48.125  0.00  0.00     0.012 C 
ATOM     27  C   *** d   1     -30.643 -20.768  48.231  0.00  0.00     0.012 C 
ENDBRANCH  10  25
TORSDOF 2
ENDMDL
MODEL 12
REMARK VINA RESULT:      -5.2      2.910      5.015
REMARK  2 active torsions:
REMARK  status: ('A' for Active; 'I' for Inactive)
REMARK    1  A    between atoms: O_4  and  C_14 
REMARK    2  A    between atoms: C_11  and  C_18 
ROOT
ATOM      1  O   *** d   1     -29.464 -26.102  52.576  0.00  0.00    -0.362 OA
ATOM      2  O   *** d   1     -32.085 -27.438  54.626  0.00  0.00    -0.363 OA
ATOM      3  O   *** d   1     -31.949 -26.723  50.189  0.00  0.00    -0.363 OA
ATOM      4  O   *** d   1     -34.388 -21.307  55.319  0.00  0.00    -0.313 OA
ATOM      5  O   *** d   1     -32.655 -19.850  55.202  0.00  0.00    -0.260 OA
ATOM      6  C   *** d   1     -31.005 -25.795  52.873  0.00  0.00     0.134 A 
ATOM      7  C   *** d   1     -31.899 -26.977  53.104  0.00  0.00     0.150 A 
ATOM      8  C   *** d   1     -30.372 -25.700  51.581  0.00  0.00     0.193 A 
ATOM      9  C   *** d   1     -31.254 -24.515  53.705  0.00  0.00     0.001 C 
ATOM     10  C   *** d   1     -31.263 -27.996  50.850  0.00  0.00     0.122 A 
ATOM     11  C   *** d   1     -30.585 -26.766  50.558  0.00  0.00     0.192 A 
ATOM     12  C   *** d   1     -33.125 -26.890  53.859  0.00  0.00     0.164 A 
ATOM     13  C   *** d   1     -31.580 -28.252  52.315  0.00  0.00     0.196 C 
ATOM     14  C   *** d   1     -32.795 -24.340  53.767  0.00  0.00     0.031 C 
ATOM     15  C   *** d   1     -33.507 -25.529  54.430  0.00  0.00     0.045 C 
ATOM     16  C   *** d   1     -30.690 -23.200  53.093  0.00  0.00     0.018 C 
ATOM     17  C   *** d   1     -30.615 -24.649  55.110  0.00  0.00     0.019 C 
ATOM     18  C   *** d   1     -33.181 -23.019  54.370  0.00  0.00    -0.038 A 
ATOM     19  C   *** d   1     -30.967 -21.936  53.930  0.00  0.00     0.046 C 
ATOM     20  C   *** d   1     -32.379 -21.952  54.425  0.00  0.00     0.022 A 
ATOM     21  C   *** d   1     -34.534 -22.661  54.913  0.00  0.00     0.214 A 
ATOM     22  C   *** d   1     -33.102 -20.959  54.996  0.00  0.00     0.289 A 
ENDROOT
BRANCH  13  23
ATOM     23  O   *** d   1     -30.538 -28.991  52.945  0.00  0.00    -0.389 OA
ATOM     24  H   *** d   1     -30.825 -29.889  53.127  0.00  0.00     0.210 HD
ENDBRANCH  13  23
BRANCH  10  25
ATOM     25  C   *** d   1     -31.067 -29.188  49.909  0.00  0.00     0.017 C 
ATOM     26  C   *** d   1     -32.323 -30.045  49.662  0.00  0.00     0.012 C 
ATOM     27  C   *** d   1     -30.434 -28.794  48.563  0.00  0.00     0.012 C 
ENDBRANCH  10  25
TORSDOF 2
ENDMDL
MODEL 13
REMARK VINA RESULT:      -5.2     27.118     30.176
REMARK  2 active torsions:
REMARK  status: ('A' for Active; 'I' for Inactive)
REMARK    1  A    between atoms: O_4  and  C_14 
REMARK    2  A    between atoms: C_11  and  C_18 
ROOT
ATOM      1  O   *** d   1     -13.992 -51.359  53.433  0.00  0.00    -0.362 OA
ATOM      2  O   *** d   1     -17.258 -52.533  52.528  0.00  0.00    -0.363 OA
ATOM      3  O   *** d   1     -15.784 -48.354  53.293  0.00  0.00    -0.363 OA
ATOM      4  O   *** d   1     -18.654 -52.977  58.949  0.00  0.00    -0.313 OA
ATOM      5  O   *** d   1     -16.747 -53.429  60.090  0.00  0.00    -0.260 OA
ATOM      6  C   *** d   1     -15.486 -51.249  53.995  0.00  0.00     0.134 A 
ATOM      7  C   *** d   1     -16.586 -51.152  52.979  0.00  0.00     0.150 A 
ATOM      8  C   *** d   1     -14.513 -50.184  54.004  0.00  0.00     0.193 A 
ATOM      9  C   *** d   1     -15.748 -52.064  55.282  0.00  0.00     0.001 C 
ATOM     10  C   *** d   1     -15.521 -49.092  51.909  0.00  0.00     0.122 A 
ATOM     11  C   *** d   1     -14.602 -49.075  53.010  0.00  0.00     0.192 A 
ATOM     12  C   *** d   1     -17.943 -51.551  53.261  0.00  0.00     0.164 A 
ATOM     13  C   *** d   1     -16.269 -50.397  51.684  0.00  0.00     0.196 C 
ATOM     14  C   *** d   1     -17.198 -51.719  55.718  0.00  0.00     0.031 C 
ATOM     15  C   *** d   1     -18.246 -52.086  54.656  0.00  0.00     0.045 C 
ATOM     16  C   *** d   1     -14.835 -51.715  56.493  0.00  0.00     0.018 C 
ATOM     17  C   *** d   1     -15.554 -53.577  55.014  0.00  0.00     0.019 C 
ATOM     18  C   *** d   1     -17.520 -52.280  57.074  0.00  0.00    -0.038 A 
ATOM     19  C   *** d   1     -15.128 -52.527  57.769  0.00  0.00     0.046 C 
ATOM     20  C   *** d   1     -16.605 -52.619  57.987  0.00  0.00     0.022 A 
ATOM     21  C   *** d   1     -18.896 -52.460  57.648  0.00  0.00     0.214 A 
ATOM     22  C   *** d   1     -17.290 -53.037  59.077  0.00  0.00     0.289 A 
ENDROOT
BRANCH  13  23
ATOM     23  O   *** d   1     -15.574 -51.235  50.765  0.00  0.00    -0.389 OA
ATOM     24  H   *** d   1     -14.678 -51.397  51.069  0.00  0.00     0.210 HD
ENDBRANCH  13  23
BRANCH  10  25
ATOM     25  C   *** d   1     -15.265 -48.163  50.719  0.00  0.00     0.017 C 
ATOM     26  C   *** d   1     -13.853 -48.247  50.110  0.00  0.00     0.012 C 
ATOM     27  C   *** d   1     -16.319 -48.304  49.607  0.00  0.00     0.012 C 
ENDBRANCH  10  25
TORSDOF 2
ENDMDL
MODEL 14
REMARK VINA RESULT:      -5.1     13.279     17.804
REMARK  2 active torsions:
REMARK  status: ('A' for Active; 'I' for Inactive)
REMARK    1  A    between atoms: O_4  and  C_14 
REMARK    2  A    between atoms: C_11  and  C_18 
ROOT
ATOM      1  O   *** d   1     -27.888 -41.408  46.014  0.00  0.00    -0.362 OA
ATOM      2  O   *** d   1     -30.956 -40.368  47.551  0.00  0.00    -0.363 OA
ATOM      3  O   *** d   1     -26.722 -39.094  48.368  0.00  0.00    -0.363 OA
ATOM      4  O   *** d   1     -30.131 -45.174  51.977  0.00  0.00    -0.313 OA
ATOM      5  O   *** d   1     -29.004 -46.885  51.006  0.00  0.00    -0.260 OA
ATOM      6  C   *** d   1     -28.505 -41.331  47.487  0.00  0.00     0.134 A 
ATOM      7  C   *** d   1     -29.387 -40.156  47.791  0.00  0.00     0.150 A 
ATOM      8  C   *** d   1     -27.134 -41.044  47.143  0.00  0.00     0.193 A 
ATOM      9  C   *** d   1     -28.875 -42.702  48.100  0.00  0.00     0.001 C 
ATOM     10  C   *** d   1     -27.548 -38.508  47.143  0.00  0.00     0.122 A 
ATOM     11  C   *** d   1     -26.659 -39.631  47.063  0.00  0.00     0.192 A 
ATOM     12  C   *** d   1     -30.394 -40.185  48.824  0.00  0.00     0.164 A 
ATOM     13  C   *** d   1     -29.034 -38.829  47.111  0.00  0.00     0.196 C 
ATOM     14  C   *** d   1     -29.329 -42.410  49.556  0.00  0.00     0.031 C 
ATOM     15  C   *** d   1     -30.543 -41.472  49.628  0.00  0.00     0.045 C 
ATOM     16  C   *** d   1     -27.706 -43.725  48.204  0.00  0.00     0.018 C 
ATOM     17  C   *** d   1     -29.980 -43.390  47.261  0.00  0.00     0.019 C 
ATOM     18  C   *** d   1     -29.522 -43.676  50.343  0.00  0.00    -0.038 A 
ATOM     19  C   *** d   1     -28.095 -45.075  48.835  0.00  0.00     0.046 C 
ATOM     20  C   *** d   1     -28.960 -44.849  50.034  0.00  0.00     0.022 A 
ATOM     21  C   *** d   1     -30.283 -43.804  51.629  0.00  0.00     0.214 A 
ATOM     22  C   *** d   1     -29.339 -45.719  50.999  0.00  0.00     0.289 A 
ENDROOT
BRANCH  13  23
ATOM     23  O   *** d   1     -29.540 -38.790  45.780  0.00  0.00    -0.389 OA
ATOM     24  H   *** d   1     -30.481 -38.600  45.783  0.00  0.00     0.210 HD
ENDBRANCH  13  23
BRANCH  10  25
ATOM     25  C   *** d   1     -27.066 -37.148  46.630  0.00  0.00     0.017 C 
ATOM     26  C   *** d   1     -26.726 -37.094  45.129  0.00  0.00     0.012 C 
ATOM     27  C   *** d   1     -28.023 -35.997  46.987  0.00  0.00     0.012 C 
ENDBRANCH  10  25
TORSDOF 2
ENDMDL
MODEL 15
REMARK VINA RESULT:      -5.1     22.458     24.377
REMARK  2 active torsions:
REMARK  status: ('A' for Active; 'I' for Inactive)
REMARK    1  A    between atoms: O_4  and  C_14 
REMARK    2  A    between atoms: C_11  and  C_18 
ROOT
ATOM      1  O   *** d   1     -10.088 -33.942  65.942  0.00  0.00    -0.362 OA
ATOM      2  O   *** d   1     -10.131 -30.699  64.412  0.00  0.00    -0.363 OA
ATOM      3  O   *** d   1     -13.529 -33.316  65.763  0.00  0.00    -0.363 OA
ATOM      4  O   *** d   1     -10.446 -33.694  58.555  0.00  0.00    -0.313 OA
ATOM      5  O   *** d   1      -9.383 -35.692  58.689  0.00  0.00    -0.260 OA
ATOM      6  C   *** d   1     -10.747 -33.248  64.660  0.00  0.00     0.134 A 
ATOM      7  C   *** d   1     -11.195 -31.825  64.816  0.00  0.00     0.150 A 
ATOM      8  C   *** d   1     -11.391 -34.229  65.498  0.00  0.00     0.193 A 
ATOM      9  C   *** d   1     -10.126 -33.678  63.311  0.00  0.00     0.001 C 
ATOM     10  C   *** d   1     -12.697 -32.432  66.790  0.00  0.00     0.122 A 
ATOM     11  C   *** d   1     -12.423 -33.808  66.492  0.00  0.00     0.192 A 
ATOM     12  C   *** d   1     -11.319 -30.922  63.697  0.00  0.00     0.164 A 
ATOM     13  C   *** d   1     -11.740 -31.416  66.188  0.00  0.00     0.196 C 
ATOM     14  C   *** d   1     -10.983 -32.995  62.210  0.00  0.00     0.031 C 
ATOM     15  C   *** d   1     -10.978 -31.462  62.313  0.00  0.00     0.045 C 
ATOM     16  C   *** d   1     -10.168 -35.204  63.010  0.00  0.00     0.018 C 
ATOM     17  C   *** d   1      -8.635 -33.263  63.243  0.00  0.00     0.019 C 
ATOM     18  C   *** d   1     -10.623 -33.489  60.838  0.00  0.00    -0.038 A 
ATOM     19  C   *** d   1      -9.561 -35.605  61.652  0.00  0.00     0.046 C 
ATOM     20  C   *** d   1     -10.012 -34.651  60.591  0.00  0.00     0.022 A 
ATOM     21  C   *** d   1     -10.969 -32.815  59.542  0.00  0.00     0.214 A 
ATOM     22  C   *** d   1      -9.906 -34.749  59.245  0.00  0.00     0.289 A 
ENDROOT
BRANCH  13  23
ATOM     23  O   *** d   1     -10.676 -31.117  67.088  0.00  0.00    -0.389 OA
ATOM     24  H   *** d   1      -9.848 -31.025  66.611  0.00  0.00     0.210 HD
ENDBRANCH  13  23
BRANCH  10  25
ATOM     25  C   *** d   1     -13.429 -32.090  68.090  0.00  0.00     0.017 C 
ATOM     26  C   *** d   1     -12.671 -32.440  69.384  0.00  0.00     0.012 C 
ATOM     27  C   *** d   1     -13.906 -30.627  68.146  0.00  0.00     0.012 C 
ENDBRANCH  10  25
TORSDOF 2
ENDMDL
MODEL 16
REMARK VINA RESULT:      -5.0     26.384     27.766
REMARK  2 active torsions:
REMARK  status: ('A' for Active; 'I' for Inactive)
REMARK    1  A    between atoms: O_4  and  C_14 
REMARK    2  A    between atoms: C_11  and  C_18 
ROOT
ATOM      1  O   *** d   1     -13.496 -48.933  48.684  0.00  0.00    -0.362 OA
ATOM      2  O   *** d   1     -10.697 -47.890  50.669  0.00  0.00    -0.363 OA
ATOM      3  O   *** d   1     -15.107 -47.323  51.344  0.00  0.00    -0.363 OA
ATOM      4  O   *** d   1     -10.704 -42.215  47.328  0.00  0.00    -0.313 OA
ATOM      5  O   *** d   1     -11.481 -42.593  45.232  0.00  0.00    -0.260 OA
ATOM      6  C   *** d   1     -12.929 -47.573  49.306  0.00  0.00     0.134 A 
ATOM      7  C   *** d   1     -12.282 -47.663  50.656  0.00  0.00     0.150 A 
ATOM      8  C   *** d   1     -14.323 -47.933  49.226  0.00  0.00     0.193 A 
ATOM      9  C   *** d   1     -12.325 -46.598  48.268  0.00  0.00     0.001 C 
ATOM     10  C   *** d   1     -14.381 -48.698  51.678  0.00  0.00     0.122 A 
ATOM     11  C   *** d   1     -15.048 -48.409  50.441  0.00  0.00     0.192 A 
ATOM     12  C   *** d   1     -11.306 -46.707  51.117  0.00  0.00     0.164 A 
ATOM     13  C   *** d   1     -12.861 -48.690  51.635  0.00  0.00     0.196 C 
ATOM     14  C   *** d   1     -11.957 -45.311  49.056  0.00  0.00     0.031 C 
ATOM     15  C   *** d   1     -10.936 -45.565  50.176  0.00  0.00     0.045 C 
ATOM     16  C   *** d   1     -13.288 -46.151  47.130  0.00  0.00     0.018 C 
ATOM     17  C   *** d   1     -11.098 -47.238  47.572  0.00  0.00     0.019 C 
ATOM     18  C   *** d   1     -11.549 -44.194  48.138  0.00  0.00    -0.038 A 
ATOM     19  C   *** d   1     -12.670 -45.166  46.121  0.00  0.00     0.046 C 
ATOM     20  C   *** d   1     -11.881 -44.121  46.845  0.00  0.00     0.022 A 
ATOM     21  C   *** d   1     -10.799 -42.957  48.536  0.00  0.00     0.214 A 
ATOM     22  C   *** d   1     -11.366 -42.957  46.383  0.00  0.00     0.289 A 
ENDROOT
BRANCH  13  23
ATOM     23  O   *** d   1     -12.348 -49.992  51.367  0.00  0.00    -0.389 OA
ATOM     24  H   *** d   1     -11.912 -50.348  52.145  0.00  0.00     0.210 HD
ENDBRANCH  13  23
BRANCH  10  25
ATOM     25  C   *** d   1     -15.095 -49.570  52.714  0.00  0.00     0.017 C 
ATOM     26  C   *** d   1     -15.464 -50.988  52.239  0.00  0.00     0.012 C 
ATOM     27  C   *** d   1     -14.342 -49.651  54.054  0.00  0.00     0.012 C 
ENDBRANCH  10  25
TORSDOF 2
ENDMDL
MODEL 17
REMARK VINA RESULT:      -5.0     12.139     13.753
REMARK  2 active torsions:
REMARK  status: ('A' for Active; 'I' for Inactive)
REMARK    1  A    between atoms: O_4  and  C_14 
REMARK    2  A    between atoms: C_11  and  C_18 
ROOT
ATOM      1  O   *** d   1     -30.679 -36.028  46.847  0.00  0.00    -0.362 OA
ATOM      2  O   *** d   1     -30.556 -38.749  44.516  0.00  0.00    -0.363 OA
ATOM      3  O   *** d   1     -30.327 -38.761  49.006  0.00  0.00    -0.363 OA
ATOM      4  O   *** d   1     -24.004 -38.089  44.404  0.00  0.00    -0.313 OA
ATOM      5  O   *** d   1     -23.475 -35.917  44.783  0.00  0.00    -0.260 OA
ATOM      6  C   *** d   1     -29.702 -37.246  46.502  0.00  0.00     0.134 A 
ATOM      7  C   *** d   1     -30.346 -38.535  46.088  0.00  0.00     0.150 A 
ATOM      8  C   *** d   1     -29.997 -36.767  47.830  0.00  0.00     0.193 A 
ATOM      9  C   *** d   1     -28.382 -36.831  45.810  0.00  0.00     0.001 C 
ATOM     10  C   *** d   1     -31.715 -38.632  48.242  0.00  0.00     0.122 A 
ATOM     11  C   *** d   1     -30.937 -37.522  48.710  0.00  0.00     0.192 A 
ATOM     12  C   *** d   1     -29.668 -39.520  45.282  0.00  0.00     0.164 A 
ATOM     13  C   *** d   1     -31.688 -38.881  46.742  0.00  0.00     0.196 C 
ATOM     14  C   *** d   1     -27.540 -38.130  45.684  0.00  0.00     0.031 C 
ATOM     15  C   *** d   1     -28.237 -39.217  44.850  0.00  0.00     0.045 C 
ATOM     16  C   *** d   1     -27.503 -35.818  46.599  0.00  0.00     0.018 C 
ATOM     17  C   *** d   1     -28.673 -36.177  44.437  0.00  0.00     0.019 C 
ATOM     18  C   *** d   1     -26.142 -37.844  45.215  0.00  0.00    -0.038 A 
ATOM     19  C   *** d   1     -26.185 -35.435  45.898  0.00  0.00     0.046 C 
ATOM     20  C   *** d   1     -25.537 -36.657  45.328  0.00  0.00     0.022 A 
ATOM     21  C   *** d   1     -25.183 -38.846  44.643  0.00  0.00     0.214 A 
ATOM     22  C   *** d   1     -24.286 -36.818  44.836  0.00  0.00     0.289 A 
ENDROOT
BRANCH  13  23
ATOM     23  O   *** d   1     -32.759 -38.204  46.090  0.00  0.00    -0.389 OA
ATOM     24  H   *** d   1     -33.406 -38.835  45.763  0.00  0.00     0.210 HD
ENDBRANCH  13  23
BRANCH  10  25
ATOM     25  C   *** d   1     -32.941 -39.067  49.049  0.00  0.00     0.017 C 
ATOM     26  C   *** d   1     -33.902 -37.932  49.448  0.00  0.00     0.012 C 
ATOM     27  C   *** d   1     -33.730 -40.206  48.379  0.00  0.00     0.012 C 
ENDBRANCH  10  25
TORSDOF 2
ENDMDL
MODEL 18
REMARK VINA RESULT:      -4.8     20.641     22.081
REMARK  2 active torsions:
REMARK  status: ('A' for Active; 'I' for Inactive)
REMARK    1  A    between atoms: O_4  and  C_14 
REMARK    2  A    between atoms: C_11  and  C_18 
ROOT
ATOM      1  O   *** d   1      -9.892 -22.289  56.022  0.00  0.00    -0.362 OA
ATOM      2  O   *** d   1      -9.146 -25.506  57.421  0.00  0.00    -0.363 OA
ATOM      3  O   *** d   1     -12.948 -23.107  57.522  0.00  0.00    -0.363 OA
ATOM      4  O   *** d   1      -7.330 -22.447  62.963  0.00  0.00    -0.313 OA
ATOM      5  O   *** d   1      -6.521 -20.394  62.442  0.00  0.00    -0.260 OA
ATOM      6  C   *** d   1      -9.958 -23.000  57.453  0.00  0.00     0.134 A 
ATOM      7  C   *** d   1     -10.347 -24.449  57.473  0.00  0.00     0.150 A 
ATOM      8  C   *** d   1     -10.933 -22.070  56.941  0.00  0.00     0.193 A 
ATOM      9  C   *** d   1      -8.886 -22.516  58.458  0.00  0.00     0.001 C 
ATOM     10  C   *** d   1     -12.532 -23.957  56.245  0.00  0.00     0.122 A 
ATOM     11  C   *** d   1     -12.244 -22.563  56.424  0.00  0.00     0.192 A 
ATOM     12  C   *** d   1      -9.973 -25.340  58.543  0.00  0.00     0.164 A 
ATOM     13  C   *** d   1     -11.358 -24.909  56.418  0.00  0.00     0.196 C 
ATOM     14  C   *** d   1      -9.206 -23.230  59.800  0.00  0.00     0.031 C 
ATOM     15  C   *** d   1      -9.153 -24.762  59.691  0.00  0.00     0.045 C 
ATOM     16  C   *** d   1      -8.897 -20.990  58.764  0.00  0.00     0.018 C 
ATOM     17  C   *** d   1      -7.466 -22.844  57.936  0.00  0.00     0.019 C 
ATOM     18  C   *** d   1      -8.370 -22.696  60.928  0.00  0.00    -0.038 A 
ATOM     19  C   *** d   1      -7.833 -20.536  59.782  0.00  0.00     0.046 C 
ATOM     20  C   *** d   1      -7.779 -21.497  60.927  0.00  0.00     0.022 A 
ATOM     21  C   *** d   1      -8.144 -23.369  62.250  0.00  0.00     0.214 A 
ATOM     22  C   *** d   1      -7.163 -21.374  62.126  0.00  0.00     0.289 A 
ENDROOT
BRANCH  13  23
ATOM     23  O   *** d   1     -10.713 -25.160  55.172  0.00  0.00    -0.389 OA
ATOM     24  H   *** d   1     -11.054 -25.964  54.773  0.00  0.00     0.210 HD
ENDBRANCH  13  23
BRANCH  10  25
ATOM     25  C   *** d   1     -13.691 -24.360  55.330  0.00  0.00     0.017 C 
ATOM     26  C   *** d   1     -13.594 -23.848  53.881  0.00  0.00     0.012 C 
ATOM     27  C   *** d   1     -13.960 -25.875  55.329  0.00  0.00     0.012 C 
ENDBRANCH  10  25
TORSDOF 2
ENDMDL
MODEL 19
REMARK VINA RESULT:      -4.7     26.866     29.132
REMARK  2 active torsions:
REMARK  status: ('A' for Active; 'I' for Inactive)
REMARK    1  A    between atoms: O_4  and  C_14 
REMARK    2  A    between atoms: C_11  and  C_18 
ROOT
ATOM      1  O   *** d   1     -18.138 -49.424  51.898  0.00  0.00    -0.362 OA
ATOM      2  O   *** d   1     -15.022 -47.703  51.467  0.00  0.00    -0.363 OA
ATOM      3  O   *** d   1     -16.510 -51.519  49.613  0.00  0.00    -0.363 OA
ATOM      4  O   *** d   1     -12.578 -51.314  56.402  0.00  0.00    -0.313 OA
ATOM      5  O   *** d   1     -14.254 -51.830  57.840  0.00  0.00    -0.260 OA
ATOM      6  C   *** d   1     -16.578 -49.753  52.028  0.00  0.00     0.134 A 
ATOM      7  C   *** d   1     -15.664 -49.103  51.032  0.00  0.00     0.150 A 
ATOM      8  C   *** d   1     -17.576 -50.653  51.506  0.00  0.00     0.193 A 
ATOM      9  C   *** d   1     -16.077 -49.918  53.482  0.00  0.00     0.001 C 
ATOM     10  C   *** d   1     -16.967 -50.095  49.073  0.00  0.00     0.122 A 
ATOM     11  C   *** d   1     -17.694 -50.873  50.034  0.00  0.00     0.192 A 
ATOM     12  C   *** d   1     -14.265 -48.872  51.295  0.00  0.00     0.164 A 
ATOM     13  C   *** d   1     -16.217 -48.891  49.619  0.00  0.00     0.196 C 
ATOM     14  C   *** d   1     -14.590 -50.352  53.375  0.00  0.00     0.031 C 
ATOM     15  C   *** d   1     -13.717 -49.319  52.646  0.00  0.00     0.045 C 
ATOM     16  C   *** d   1     -16.793 -51.021  54.315  0.00  0.00     0.018 C 
ATOM     17  C   *** d   1     -16.255 -48.597  54.270  0.00  0.00     0.019 C 
ATOM     18  C   *** d   1     -14.029 -50.751  54.710  0.00  0.00    -0.038 A 
ATOM     19  C   *** d   1     -16.264 -51.180  55.753  0.00  0.00     0.046 C 
ATOM     20  C   *** d   1     -14.769 -51.136  55.754  0.00  0.00     0.022 A 
ATOM     21  C   *** d   1     -12.573 -50.873  55.051  0.00  0.00     0.214 A 
ATOM     22  C   *** d   1     -13.900 -51.451  56.743  0.00  0.00     0.289 A 
ENDROOT
BRANCH  13  23
ATOM     23  O   *** d   1     -17.020 -47.715  49.560  0.00  0.00    -0.389 OA
ATOM     24  H   *** d   1     -16.480 -46.932  49.689  0.00  0.00     0.210 HD
ENDBRANCH  13  23
BRANCH  10  25
ATOM     25  C   *** d   1     -17.450 -50.079  47.620  0.00  0.00     0.017 C 
ATOM     26  C   *** d   1     -18.872 -49.527  47.405  0.00  0.00     0.012 C 
ATOM     27  C   *** d   1     -16.469 -49.372  46.667  0.00  0.00     0.012 C 
ENDBRANCH  10  25
TORSDOF 2
ENDMDL
MODEL 20
REMARK VINA RESULT:      -4.6      2.336      3.724
REMARK  2 active torsions:
REMARK  status: ('A' for Active; 'I' for Inactive)
REMARK    1  A    between atoms: O_4  and  C_14 
REMARK    2  A    between atoms: C_11  and  C_18 
ROOT
ATOM      1  O   *** d   1     -29.777 -26.750  52.340  0.00  0.00    -0.362 OA
ATOM      2  O   *** d   1     -32.457 -24.367  52.356  0.00  0.00    -0.363 OA
ATOM      3  O   *** d   1     -32.566 -28.857  52.137  0.00  0.00    -0.363 OA
ATOM      4  O   *** d   1     -32.142 -24.276  45.779  0.00  0.00    -0.313 OA
ATOM      5  O   *** d   1     -30.009 -24.696  45.136  0.00  0.00    -0.260 OA
ATOM      6  C   *** d   1     -31.038 -26.383  51.427  0.00  0.00     0.134 A 
ATOM      7  C   *** d   1     -32.284 -25.944  52.139  0.00  0.00     0.150 A 
ATOM      8  C   *** d   1     -30.569 -27.719  51.700  0.00  0.00     0.193 A 
ATOM      9  C   *** d   1     -30.681 -25.700  50.086  0.00  0.00     0.001 C 
ATOM     10  C   *** d   1     -32.349 -28.094  53.515  0.00  0.00     0.122 A 
ATOM     11  C   *** d   1     -31.290 -28.584  52.680  0.00  0.00     0.192 A 
ATOM     12  C   *** d   1     -33.288 -25.120  51.512  0.00  0.00     0.164 A 
ATOM     13  C   *** d   1     -32.570 -26.590  53.498  0.00  0.00     0.196 C 
ATOM     14  C   *** d   1     -32.020 -25.550  49.315  0.00  0.00     0.031 C 
ATOM     15  C   *** d   1     -33.052 -24.696  50.066  0.00  0.00     0.045 C 
ATOM     16  C   *** d   1     -29.731 -26.509  49.156  0.00  0.00     0.018 C 
ATOM     17  C   *** d   1     -29.986 -24.340  50.339  0.00  0.00     0.019 C 
ATOM     18  C   *** d   1     -31.800 -25.089  47.902  0.00  0.00    -0.038 A 
ATOM     19  C   *** d   1     -29.406 -25.817  47.819  0.00  0.00     0.046 C 
ATOM     20  C   *** d   1     -30.649 -25.225  47.235  0.00  0.00     0.022 A 
ATOM     21  C   *** d   1     -32.841 -24.499  46.996  0.00  0.00     0.214 A 
ATOM     22  C   *** d   1     -30.867 -24.731  45.993  0.00  0.00     0.289 A 
ENDROOT
BRANCH  13  23
ATOM     23  O   *** d   1     -31.825 -25.950  54.531  0.00  0.00    -0.389 OA
ATOM     24  H   *** d   1     -31.103 -26.511  54.821  0.00  0.00     0.210 HD
ENDBRANCH  13  23
BRANCH  10  25
ATOM     25  C   *** d   1     -32.733 -28.892  54.764  0.00  0.00     0.017 C 
ATOM     26  C   *** d   1     -31.555 -29.325  55.656  0.00  0.00     0.012 C 
ATOM     27  C   *** d   1     -33.804 -28.192  55.620  0.00  0.00     0.012 C 
ENDBRANCH  10  25
TORSDOF 2
ENDMDL
