# Supplementary material for: Network pharmacology and experiments verify the effect of triptolide on extraocular muscle fibrosis
Source: PLoS One. 2025 Nov 10;20(11):e0336487. doi: 10.1371/journal.pone.0336487 (PMC12599947; doi:10.1371/journal.pone.0336487)
Supplement: S2 File — (ZIP) [file pone.0336487.s002.zip › S2_raw data/vina new/TPL dock/TPL IL4/1.pdb]

ATOM      1  C   *** d   1     -15.110   8.017  -8.587  0.00  0.00           C  
ATOM      2  C   *** d   1     -15.218   9.463  -8.205  0.00  0.00           C  
ATOM      3  C   *** d   1     -16.124   7.501  -9.474  0.00  0.00           C  
ATOM      4  C   *** d   1     -13.717   7.347  -8.537  0.00  0.00           C  
ATOM      5  C   *** d   1     -17.458   9.695  -9.409  0.00  0.00           C  
ATOM      6  C   *** d   1     -17.236   8.381  -9.939  0.00  0.00           C  
ATOM      7  C   *** d   1     -14.063  10.315  -8.054  0.00  0.00           C  
ATOM      8  C   *** d   1     -16.622  10.076  -8.197  0.00  0.00           C  
ATOM      9  C   *** d   1     -12.721   8.391  -9.111  0.00  0.00           C  
ATOM     10  C   *** d   1     -12.692   9.698  -8.303  0.00  0.00           C  
ATOM     11  C   *** d   1     -13.558   6.068  -9.410  0.00  0.00           C  
ATOM     12  C   *** d   1     -13.368   6.929  -7.088  0.00  0.00           C  
ATOM     13  C   *** d   1     -11.355   7.802  -9.317  0.00  0.00           C  
ATOM     14  C   *** d   1     -12.156   5.431  -9.359  0.00  0.00           C  
ATOM     15  C   *** d   1     -11.108   6.495  -9.446  0.00  0.00           C  
ATOM     16  C   *** d   1     -10.082   8.576  -9.503  0.00  0.00           C  
ATOM     17  C   *** d   1      -9.776   6.376  -9.657  0.00  0.00           C  
ATOM     18  C   *** d   1     -18.828  10.349  -9.606  0.00  0.00           C  
ATOM     19  C   *** d   1     -20.013   9.599  -8.968  0.00  0.00           C  
ATOM     20  C   *** d   1     -18.858  11.827  -9.178  0.00  0.00           C  
ATOM     21  O   *** d   1     -16.319   7.063  -8.152  0.00  0.00           O  
ATOM     22  O   *** d   1     -14.549   9.879  -6.811  0.00  0.00           O  
ATOM     23  O   *** d   1     -16.662   9.386 -10.750  0.00  0.00           O  
ATOM     24  O   *** d   1      -9.099   7.568  -9.698  0.00  0.00           O  
ATOM     25  O   *** d   1      -9.223   5.306  -9.805  0.00  0.00           O  
ATOM     26  O   *** d   1     -17.304   9.766  -6.985  0.00  0.00           O  
ATOM     27  H   *** d   1     -18.229  10.014  -7.047  0.00  0.00           H  
ATOM     28  N   GLU A   1     -19.990  19.118   6.407  1.00  8.29           N  
ATOM     29  CA  GLU A   1     -20.159  17.721   5.927  1.00  8.08           C  
ATOM     30  C   GLU A   1     -19.948  16.744   7.087  1.00  7.55           C  
ATOM     31  O   GLU A   1     -19.234  17.018   8.031  1.00  7.61           O  
ATOM     32  CB  GLU A   1     -19.153  17.419   4.815  1.00  8.31           C  
ATOM     33  CG  GLU A   1     -17.734  17.544   5.348  1.00  8.79           C  
ATOM     34  CD  GLU A   1     -16.981  18.610   4.546  1.00  9.03           C  
ATOM     35  OE1 GLU A   1     -17.174  19.784   4.819  1.00  9.26           O  
ATOM     36  OE2 GLU A   1     -16.226  18.229   3.668  1.00  9.26           O1-
ATOM     37  HN1 GLU A   1     -20.679  19.731   5.927  1.00  8.43           H  
ATOM     38  HN2 GLU A   1     -19.028  19.450   6.197  1.00  8.41           H  
ATOM     39  HN3 GLU A   1     -20.156  19.152   7.431  1.00  8.41           H  
ATOM     40  N   ALA A   2     -20.574  15.605   7.011  1.00  7.26           N  
ATOM     41  CA  ALA A   2     -20.438  14.584   8.086  1.00  6.95           C  
ATOM     42  C   ALA A   2     -21.247  13.359   7.675  1.00  6.47           C  
ATOM     43  O   ALA A   2     -20.813  12.233   7.816  1.00  6.77           O  
ATOM     44  CB  ALA A   2     -20.979  15.138   9.402  1.00  7.24           C  
ATOM     45  HN  ALA A   2     -21.142  15.416   6.235  1.00  7.41           H  
ATOM     46  N   GLU A   3     -22.417  13.583   7.145  1.00  6.07           N  
ATOM     47  CA  GLU A   3     -23.265  12.452   6.691  1.00  5.87           C  
ATOM     48  C   GLU A   3     -22.898  12.117   5.247  1.00  5.18           C  
ATOM     49  O   GLU A   3     -23.125  12.893   4.339  1.00  5.18           O  
ATOM     50  CB  GLU A   3     -24.738  12.854   6.756  1.00  6.19           C  
ATOM     51  CG  GLU A   3     -25.319  12.445   8.110  1.00  6.76           C  
ATOM     52  CD  GLU A   3     -26.815  12.172   7.957  1.00  7.36           C  
ATOM     53  OE1 GLU A   3     -27.156  11.093   7.502  1.00  7.82           O  
ATOM     54  OE2 GLU A   3     -27.595  13.047   8.294  1.00  7.61           O1-
ATOM     55  HN  GLU A   3     -22.731  14.504   7.031  1.00  6.10           H  
ATOM     56  N   ALA A   4     -22.326  10.975   5.029  1.00  4.93           N  
ATOM     57  CA  ALA A   4     -21.937  10.595   3.649  1.00  4.45           C  
ATOM     58  C   ALA A   4     -21.342   9.196   3.677  1.00  3.74           C  
ATOM     59  O   ALA A   4     -21.423   8.494   4.665  1.00  4.02           O  
ATOM     60  CB  ALA A   4     -20.889  11.579   3.126  1.00  4.96           C  
ATOM     61  HN  ALA A   4     -22.143  10.366   5.775  1.00  5.23           H  
ATOM     62  N   HIS A   5     -20.733   8.790   2.609  1.00  3.13           N  
ATOM     63  CA  HIS A   5     -20.116   7.446   2.581  1.00  2.78           C  
ATOM     64  C   HIS A   5     -18.607   7.620   2.551  1.00  2.30           C  
ATOM     65  O   HIS A   5     -18.050   7.938   1.524  1.00  2.48           O  
ATOM     66  CB  HIS A   5     -20.569   6.696   1.329  1.00  3.17           C  
ATOM     67  CG  HIS A   5     -22.058   6.501   1.379  1.00  3.62           C  
ATOM     68  CD2 HIS A   5     -23.103   7.360   1.147  1.00  4.16           C  
ATOM     69  ND1 HIS A   5     -22.633   5.286   1.712  1.00  4.05           N  
ATOM     70  CE1 HIS A   5     -23.967   5.445   1.672  1.00  4.58           C  
ATOM     71  NE2 HIS A   5     -24.308   6.692   1.333  1.00  4.69           N  
ATOM     72  HN  HIS A   5     -20.669   9.377   1.826  1.00  3.21           H  
ATOM     73  HD1 HIS A   5     -22.154   4.461   1.934  1.00  4.23           H  
ATOM     74  HE2 HIS A   5     -25.249   7.072   1.232  1.00  0.00           H  
ATOM     75  N   LYS A   6     -17.943   7.427   3.666  1.00  2.19           N  
ATOM     76  CA  LYS A   6     -16.462   7.585   3.687  1.00  2.33           C  
ATOM     77  C   LYS A   6     -15.894   6.668   2.612  1.00  1.90           C  
ATOM     78  O   LYS A   6     -15.719   5.482   2.812  1.00  2.40           O  
ATOM     79  CB  LYS A   6     -15.911   7.200   5.063  1.00  3.27           C  
ATOM     80  CG  LYS A   6     -15.998   8.401   6.024  1.00  4.04           C  
ATOM     81  CD  LYS A   6     -17.458   8.850   6.221  1.00  4.85           C  
ATOM     82  CE  LYS A   6     -18.253   7.765   6.958  1.00  5.84           C  
ATOM     83  NZ  LYS A   6     -19.699   7.883   6.612  1.00  6.54           N1+
ATOM     84  HN  LYS A   6     -18.421   7.177   4.483  1.00  2.55           H  
ATOM     85  HZ1 LYS A   6     -19.922   8.871   6.382  1.00  7.05           H  
ATOM     86  HZ2 LYS A   6     -19.908   7.283   5.790  1.00  6.55           H  
ATOM     87  HZ3 LYS A   6     -20.275   7.575   7.422  1.00  6.74           H  
ATOM     88  N   CYS A   7     -15.658   7.209   1.457  1.00  1.46           N  
ATOM     89  CA  CYS A   7     -15.160   6.390   0.326  1.00  1.28           C  
ATOM     90  C   CYS A   7     -14.956   7.294  -0.898  1.00  1.15           C  
ATOM     91  O   CYS A   7     -14.098   7.068  -1.726  1.00  1.49           O  
ATOM     92  CB  CYS A   7     -16.204   5.318  -0.002  1.00  1.67           C  
ATOM     93  SG  CYS A   7     -15.742   4.466  -1.529  1.00  1.92           S  
ATOM     94  HN  CYS A   7     -15.841   8.159   1.329  1.00  1.64           H  
ATOM     95  N   ASP A   8     -15.763   8.311  -1.032  1.00  1.28           N  
ATOM     96  CA  ASP A   8     -15.636   9.221  -2.199  1.00  1.59           C  
ATOM     97  C   ASP A   8     -14.437  10.159  -2.016  1.00  1.22           C  
ATOM     98  O   ASP A   8     -13.667  10.372  -2.925  1.00  1.29           O  
ATOM     99  CB  ASP A   8     -16.914  10.055  -2.319  1.00  2.24           C  
ATOM    100  CG  ASP A   8     -17.211  10.334  -3.792  1.00  2.86           C  
ATOM    101  OD1 ASP A   8     -16.393  10.978  -4.429  1.00  3.36           O  
ATOM    102  OD2 ASP A   8     -18.250   9.899  -4.259  1.00  3.39           O1-
ATOM    103  HN  ASP A   8     -16.466   8.470  -0.373  1.00  1.52           H  
ATOM    104  N   ILE A   9     -14.287  10.744  -0.862  1.00  1.10           N  
ATOM    105  CA  ILE A   9     -13.151  11.693  -0.651  1.00  1.01           C  
ATOM    106  C   ILE A   9     -11.910  10.974  -0.108  1.00  0.86           C  
ATOM    107  O   ILE A   9     -10.876  10.940  -0.742  1.00  0.86           O  
ATOM    108  CB  ILE A   9     -13.579  12.775   0.342  1.00  1.40           C  
ATOM    109  CG1 ILE A   9     -14.660  13.650  -0.297  1.00  1.82           C  
ATOM    110  CG2 ILE A   9     -12.371  13.644   0.704  1.00  1.78           C  
ATOM    111  CD1 ILE A   9     -15.103  14.723   0.699  1.00  2.16           C  
ATOM    112  HN  ILE A   9     -14.931  10.579  -0.142  1.00  1.32           H  
ATOM    113  N   THR A  10     -11.992  10.439   1.077  1.00  0.81           N  
ATOM    114  CA  THR A  10     -10.806   9.761   1.688  1.00  0.73           C  
ATOM    115  C   THR A  10     -10.283   8.628   0.797  1.00  0.64           C  
ATOM    116  O   THR A  10      -9.096   8.369   0.746  1.00  0.61           O  
ATOM    117  CB  THR A  10     -11.210   9.177   3.043  1.00  0.81           C  
ATOM    118  CG2 THR A  10     -10.023   8.434   3.656  1.00  0.73           C  
ATOM    119  OG1 THR A  10     -11.614  10.229   3.909  1.00  0.98           O  
ATOM    120  HN  THR A  10     -12.827  10.506   1.585  1.00  0.88           H  
ATOM    121  HG1 THR A  10     -12.154   9.847   4.605  1.00  1.20           H  
ATOM    122  N   LEU A  11     -11.150   7.924   0.130  1.00  0.67           N  
ATOM    123  CA  LEU A  11     -10.684   6.781  -0.710  1.00  0.64           C  
ATOM    124  C   LEU A  11     -10.203   7.246  -2.086  1.00  0.57           C  
ATOM    125  O   LEU A  11      -9.174   6.808  -2.546  1.00  0.55           O  
ATOM    126  CB  LEU A  11     -11.830   5.794  -0.875  1.00  0.75           C  
ATOM    127  CG  LEU A  11     -11.465   4.425  -0.292  1.00  0.81           C  
ATOM    128  CD1 LEU A  11     -10.905   4.576   1.123  1.00  0.90           C  
ATOM    129  CD2 LEU A  11     -12.728   3.573  -0.234  1.00  1.27           C  
ATOM    130  HN  LEU A  11     -12.106   8.123   0.204  1.00  0.76           H  
ATOM    131  N   GLN A  12     -10.918   8.109  -2.761  1.00  0.57           N  
ATOM    132  CA  GLN A  12     -10.427   8.541  -4.104  1.00  0.53           C  
ATOM    133  C   GLN A  12      -9.041   9.162  -3.932  1.00  0.48           C  
ATOM    134  O   GLN A  12      -8.174   9.021  -4.772  1.00  0.45           O  
ATOM    135  CB  GLN A  12     -11.405   9.536  -4.752  1.00  0.63           C  
ATOM    136  CG  GLN A  12     -11.029  10.984  -4.414  1.00  1.26           C  
ATOM    137  CD  GLN A  12     -12.026  11.935  -5.084  1.00  1.56           C  
ATOM    138  NE2 GLN A  12     -11.612  12.730  -6.033  1.00  2.14           N  
ATOM    139  OE1 GLN A  12     -13.192  11.954  -4.749  1.00  1.86           O  
ATOM    140  HN  GLN A  12     -11.758   8.460  -2.397  1.00  0.64           H  
ATOM    141 1HE2 GLN A  12     -10.670  12.716  -6.309  1.00  2.61           H  
ATOM    142 2HE2 GLN A  12     -12.240  13.341  -6.470  1.00  2.51           H  
ATOM    143  N   GLU A  13      -8.817   9.821  -2.829  1.00  0.56           N  
ATOM    144  CA  GLU A  13      -7.479  10.417  -2.580  1.00  0.56           C  
ATOM    145  C   GLU A  13      -6.515   9.273  -2.280  1.00  0.51           C  
ATOM    146  O   GLU A  13      -5.371   9.280  -2.689  1.00  0.53           O  
ATOM    147  CB  GLU A  13      -7.548  11.368  -1.382  1.00  0.66           C  
ATOM    148  CG  GLU A  13      -6.944  12.719  -1.766  1.00  1.15           C  
ATOM    149  CD  GLU A  13      -6.920  13.636  -0.543  1.00  1.57           C  
ATOM    150  OE1 GLU A  13      -6.335  13.246   0.455  1.00  2.28           O  
ATOM    151  OE2 GLU A  13      -7.489  14.712  -0.622  1.00  2.14           O1-
ATOM    152  HN  GLU A  13      -9.522   9.899  -2.155  1.00  0.64           H  
ATOM    153  N   ILE A  14      -6.989   8.276  -1.584  1.00  0.48           N  
ATOM    154  CA  ILE A  14      -6.132   7.100  -1.270  1.00  0.46           C  
ATOM    155  C   ILE A  14      -5.802   6.355  -2.573  1.00  0.43           C  
ATOM    156  O   ILE A  14      -4.867   5.580  -2.635  1.00  0.44           O  
ATOM    157  CB  ILE A  14      -6.896   6.174  -0.315  1.00  0.50           C  
ATOM    158  CG1 ILE A  14      -6.252   6.218   1.072  1.00  0.60           C  
ATOM    159  CG2 ILE A  14      -6.877   4.735  -0.835  1.00  0.55           C  
ATOM    160  CD1 ILE A  14      -7.324   5.968   2.135  1.00  0.80           C  
ATOM    161  HN  ILE A  14      -7.923   8.291  -1.283  1.00  0.51           H  
ATOM    162  N   ILE A  15      -6.558   6.588  -3.619  1.00  0.43           N  
ATOM    163  CA  ILE A  15      -6.286   5.902  -4.910  1.00  0.44           C  
ATOM    164  C   ILE A  15      -5.133   6.614  -5.609  1.00  0.45           C  
ATOM    165  O   ILE A  15      -4.182   5.997  -6.039  1.00  0.49           O  
ATOM    166  CB  ILE A  15      -7.532   5.969  -5.796  1.00  0.47           C  
ATOM    167  CG1 ILE A  15      -8.487   4.831  -5.432  1.00  0.59           C  
ATOM    168  CG2 ILE A  15      -7.124   5.839  -7.264  1.00  0.54           C  
ATOM    169  CD1 ILE A  15      -9.930   5.335  -5.522  1.00  1.01           C  
ATOM    170  HN  ILE A  15      -7.300   7.219  -3.560  1.00  0.45           H  
ATOM    171  N   LYS A  16      -5.206   7.913  -5.716  1.00  0.47           N  
ATOM    172  CA  LYS A  16      -4.106   8.667  -6.377  1.00  0.52           C  
ATOM    173  C   LYS A  16      -2.807   8.412  -5.612  1.00  0.52           C  
ATOM    174  O   LYS A  16      -1.735   8.360  -6.183  1.00  0.58           O  
ATOM    175  CB  LYS A  16      -4.429  10.162  -6.362  1.00  0.57           C  
ATOM    176  CG  LYS A  16      -4.887  10.598  -7.757  1.00  1.01           C  
ATOM    177  CD  LYS A  16      -5.376  12.048  -7.709  1.00  1.28           C  
ATOM    178  CE  LYS A  16      -6.538  12.165  -6.723  1.00  1.49           C  
ATOM    179  NZ  LYS A  16      -7.395  13.325  -7.099  1.00  2.03           N1+
ATOM    180  HN  LYS A  16      -5.983   8.393  -5.355  1.00  0.47           H  
ATOM    181  HZ1 LYS A  16      -6.808  14.055  -7.553  1.00  2.43           H  
ATOM    182  HZ2 LYS A  16      -8.133  13.012  -7.760  1.00  2.32           H  
ATOM    183  HZ3 LYS A  16      -7.841  13.718  -6.246  1.00  2.39           H  
ATOM    184  N   THR A  17      -2.901   8.237  -4.323  1.00  0.48           N  
ATOM    185  CA  THR A  17      -1.682   7.968  -3.511  1.00  0.50           C  
ATOM    186  C   THR A  17      -1.175   6.563  -3.843  1.00  0.46           C  
ATOM    187  O   THR A  17       0.014   6.315  -3.926  1.00  0.49           O  
ATOM    188  CB  THR A  17      -2.041   8.051  -2.023  1.00  0.51           C  
ATOM    189  CG2 THR A  17      -0.770   7.974  -1.175  1.00  0.63           C  
ATOM    190  OG1 THR A  17      -2.706   9.281  -1.768  1.00  0.65           O  
ATOM    191  HN  THR A  17      -3.777   8.273  -3.889  1.00  0.50           H  
ATOM    192  HG1 THR A  17      -2.825   9.363  -0.820  1.00  0.95           H  
ATOM    193  N   LEU A  18      -2.080   5.645  -4.046  1.00  0.43           N  
ATOM    194  CA  LEU A  18      -1.682   4.251  -4.387  1.00  0.45           C  
ATOM    195  C   LEU A  18      -0.963   4.259  -5.739  1.00  0.48           C  
ATOM    196  O   LEU A  18      -0.091   3.452  -5.994  1.00  0.56           O  
ATOM    197  CB  LEU A  18      -2.954   3.388  -4.462  1.00  0.52           C  
ATOM    198  CG  LEU A  18      -2.632   1.884  -4.413  1.00  0.49           C  
ATOM    199  CD1 LEU A  18      -1.942   1.450  -5.706  1.00  1.30           C  
ATOM    200  CD2 LEU A  18      -1.729   1.571  -3.218  1.00  1.30           C  
ATOM    201  HN  LEU A  18      -3.030   5.876  -3.980  1.00  0.44           H  
ATOM    202  N   ASN A  19      -1.312   5.174  -6.602  1.00  0.54           N  
ATOM    203  CA  ASN A  19      -0.641   5.243  -7.927  1.00  0.62           C  
ATOM    204  C   ASN A  19       0.696   5.974  -7.772  1.00  0.63           C  
ATOM    205  O   ASN A  19       1.619   5.765  -8.534  1.00  0.70           O  
ATOM    206  CB  ASN A  19      -1.531   6.002  -8.914  1.00  0.73           C  
ATOM    207  CG  ASN A  19      -1.361   5.418 -10.320  1.00  0.99           C  
ATOM    208  ND2 ASN A  19      -1.941   6.005 -11.332  1.00  1.51           N  
ATOM    209  OD1 ASN A  19      -0.694   4.418 -10.500  1.00  1.65           O  
ATOM    210  HN  ASN A  19      -2.008   5.822  -6.373  1.00  0.57           H  
ATOM    211 1HD2 ASN A  19      -2.479   6.811 -11.188  1.00  1.83           H  
ATOM    212 2HD2 ASN A  19      -1.838   5.639 -12.235  1.00  2.02           H  
ATOM    213  N   SER A  20       0.810   6.828  -6.788  1.00  0.61           N  
ATOM    214  CA  SER A  20       2.087   7.563  -6.581  1.00  0.66           C  
ATOM    215  C   SER A  20       3.189   6.565  -6.220  1.00  0.64           C  
ATOM    216  O   SER A  20       4.304   6.661  -6.692  1.00  0.71           O  
ATOM    217  CB  SER A  20       1.917   8.575  -5.448  1.00  0.67           C  
ATOM    218  OG  SER A  20       1.674   9.862  -6.000  1.00  1.27           O  
ATOM    219  HN  SER A  20       0.056   6.983  -6.181  1.00  0.59           H  
ATOM    220  HG  SER A  20       2.500  10.191  -6.362  1.00  1.62           H  
ATOM    221  N   LEU A  21       2.885   5.600  -5.391  1.00  0.59           N  
ATOM    222  CA  LEU A  21       3.918   4.590  -5.014  1.00  0.61           C  
ATOM    223  C   LEU A  21       4.237   3.694  -6.224  1.00  0.67           C  
ATOM    224  O   LEU A  21       5.234   3.000  -6.244  1.00  0.75           O  
ATOM    225  CB  LEU A  21       3.398   3.726  -3.858  1.00  0.59           C  
ATOM    226  CG  LEU A  21       3.248   4.592  -2.603  1.00  0.75           C  
ATOM    227  CD1 LEU A  21       1.920   4.275  -1.911  1.00  1.08           C  
ATOM    228  CD2 LEU A  21       4.404   4.303  -1.639  1.00  1.07           C  
ATOM    229  HN  LEU A  21       1.976   5.536  -5.024  1.00  0.56           H  
ATOM    230  N   THR A  22       3.400   3.704  -7.231  1.00  0.69           N  
ATOM    231  CA  THR A  22       3.650   2.858  -8.435  1.00  0.81           C  
ATOM    232  C   THR A  22       4.732   3.495  -9.327  1.00  0.87           C  
ATOM    233  O   THR A  22       5.113   2.938 -10.337  1.00  0.95           O  
ATOM    234  CB  THR A  22       2.346   2.740  -9.231  1.00  0.93           C  
ATOM    235  CG2 THR A  22       2.313   1.414  -9.989  1.00  1.66           C  
ATOM    236  OG1 THR A  22       1.245   2.799  -8.335  1.00  1.21           O  
ATOM    237  HN  THR A  22       2.603   4.267  -7.199  1.00  0.67           H  
ATOM    238  HG1 THR A  22       0.688   2.034  -8.501  1.00  1.50           H  
ATOM    239  N   GLU A  23       5.225   4.658  -8.977  1.00  0.90           N  
ATOM    240  CA  GLU A  23       6.268   5.315  -9.819  1.00  0.99           C  
ATOM    241  C   GLU A  23       7.597   4.564  -9.696  1.00  0.97           C  
ATOM    242  O   GLU A  23       8.164   4.119 -10.674  1.00  1.02           O  
ATOM    243  CB  GLU A  23       6.454   6.760  -9.347  1.00  1.08           C  
ATOM    244  CG  GLU A  23       7.066   7.595 -10.473  1.00  1.58           C  
ATOM    245  CD  GLU A  23       6.526   9.025 -10.397  1.00  2.01           C  
ATOM    246  OE1 GLU A  23       5.343   9.204 -10.635  1.00  2.59           O  
ATOM    247  OE2 GLU A  23       7.305   9.916 -10.103  1.00  2.47           O1-
ATOM    248  HN  GLU A  23       4.909   5.104  -8.168  1.00  0.91           H  
ATOM    249  N   GLN A  24       8.096   4.420  -8.500  1.00  0.95           N  
ATOM    250  CA  GLN A  24       9.389   3.699  -8.305  1.00  1.00           C  
ATOM    251  C   GLN A  24       9.097   2.302  -7.764  1.00  0.97           C  
ATOM    252  O   GLN A  24       9.358   1.988  -6.620  1.00  1.10           O  
ATOM    253  CB  GLN A  24      10.263   4.473  -7.317  1.00  1.20           C  
ATOM    254  CG  GLN A  24      11.705   4.492  -7.827  1.00  1.59           C  
ATOM    255  CD  GLN A  24      12.629   5.046  -6.742  1.00  1.95           C  
ATOM    256  NE2 GLN A  24      12.638   6.330  -6.505  1.00  2.56           N  
ATOM    257  OE1 GLN A  24      13.346   4.304  -6.101  1.00  2.44           O  
ATOM    258  HN  GLN A  24       7.618   4.785  -7.729  1.00  0.97           H  
ATOM    259 1HE2 GLN A  24      12.058   6.928  -7.021  1.00  2.88           H  
ATOM    260 2HE2 GLN A  24      13.225   6.695  -5.810  1.00  3.06           H  
ATOM    261  N   LYS A  25       8.542   1.465  -8.589  1.00  0.98           N  
ATOM    262  CA  LYS A  25       8.210   0.086  -8.142  1.00  1.14           C  
ATOM    263  C   LYS A  25       9.020  -0.934  -8.946  1.00  1.16           C  
ATOM    264  O   LYS A  25       8.478  -1.859  -9.518  1.00  1.47           O  
ATOM    265  CB  LYS A  25       6.721  -0.166  -8.364  1.00  1.50           C  
ATOM    266  CG  LYS A  25       6.373   0.121  -9.823  1.00  2.38           C  
ATOM    267  CD  LYS A  25       4.930  -0.306 -10.090  1.00  3.14           C  
ATOM    268  CE  LYS A  25       4.841  -1.833 -10.088  1.00  3.95           C  
ATOM    269  NZ  LYS A  25       3.674  -2.257  -9.261  1.00  4.63           N1+
ATOM    270  HN  LYS A  25       8.334   1.750  -9.500  1.00  0.98           H  
ATOM    271  HZ1 LYS A  25       2.864  -1.636  -9.457  1.00  5.11           H  
ATOM    272  HZ2 LYS A  25       3.420  -3.239  -9.492  1.00  4.93           H  
ATOM    273  HZ3 LYS A  25       3.925  -2.193  -8.253  1.00  4.70           H  
ATOM    274  N   THR A  26      10.313  -0.782  -8.987  1.00  0.97           N  
ATOM    275  CA  THR A  26      11.153  -1.753  -9.747  1.00  1.10           C  
ATOM    276  C   THR A  26      12.390  -2.102  -8.918  1.00  0.97           C  
ATOM    277  O   THR A  26      12.758  -3.252  -8.780  1.00  1.02           O  
ATOM    278  CB  THR A  26      11.590  -1.125 -11.073  1.00  1.27           C  
ATOM    279  CG2 THR A  26      11.214  -2.054 -12.229  1.00  2.10           C  
ATOM    280  OG1 THR A  26      10.939   0.127 -11.239  1.00  1.32           O  
ATOM    281  HN  THR A  26      10.734  -0.035  -8.515  1.00  0.88           H  
ATOM    282  HG1 THR A  26      10.920   0.329 -12.178  1.00  1.58           H  
ATOM    283  N   LEU A  27      13.033  -1.111  -8.369  1.00  0.89           N  
ATOM    284  CA  LEU A  27      14.250  -1.361  -7.547  1.00  0.88           C  
ATOM    285  C   LEU A  27      13.848  -1.556  -6.084  1.00  0.79           C  
ATOM    286  O   LEU A  27      14.493  -2.268  -5.342  1.00  0.87           O  
ATOM    287  CB  LEU A  27      15.175  -0.150  -7.665  1.00  0.96           C  
ATOM    288  CG  LEU A  27      16.616  -0.618  -7.877  1.00  0.99           C  
ATOM    289  CD1 LEU A  27      17.018  -0.382  -9.335  1.00  1.44           C  
ATOM    290  CD2 LEU A  27      17.554   0.172  -6.959  1.00  1.73           C  
ATOM    291  HN  LEU A  27      12.716  -0.193  -8.499  1.00  0.90           H  
ATOM    292  N   CYS A  28      12.788  -0.933  -5.663  1.00  0.69           N  
ATOM    293  CA  CYS A  28      12.348  -1.102  -4.254  1.00  0.68           C  
ATOM    294  C   CYS A  28      11.354  -2.269  -4.166  1.00  0.61           C  
ATOM    295  O   CYS A  28      11.099  -2.795  -3.101  1.00  0.72           O  
ATOM    296  CB  CYS A  28      11.685   0.185  -3.758  1.00  0.73           C  
ATOM    297  SG  CYS A  28      12.373   0.629  -2.141  1.00  0.98           S  
ATOM    298  HN  CYS A  28      12.277  -0.362  -6.274  1.00  0.68           H  
ATOM    299  N   THR A  29      10.788  -2.683  -5.276  1.00  0.55           N  
ATOM    300  CA  THR A  29       9.818  -3.812  -5.238  1.00  0.57           C  
ATOM    301  C   THR A  29      10.539  -5.152  -5.409  1.00  0.62           C  
ATOM    302  O   THR A  29       9.911  -6.178  -5.572  1.00  0.69           O  
ATOM    303  CB  THR A  29       8.788  -3.647  -6.352  1.00  0.64           C  
ATOM    304  CG2 THR A  29       7.759  -2.597  -5.934  1.00  0.68           C  
ATOM    305  OG1 THR A  29       9.444  -3.236  -7.542  1.00  0.77           O  
ATOM    306  HN  THR A  29      10.999  -2.253  -6.129  1.00  0.56           H  
ATOM    307  HG1 THR A  29       9.882  -4.002  -7.920  1.00  1.05           H  
ATOM    308  N   GLU A  30      11.844  -5.169  -5.348  1.00  0.69           N  
ATOM    309  CA  GLU A  30      12.565  -6.467  -5.480  1.00  0.83           C  
ATOM    310  C   GLU A  30      12.851  -7.000  -4.069  1.00  0.88           C  
ATOM    311  O   GLU A  30      13.934  -7.455  -3.762  1.00  1.23           O  
ATOM    312  CB  GLU A  30      13.870  -6.279  -6.276  1.00  0.96           C  
ATOM    313  CG  GLU A  30      14.604  -5.023  -5.818  1.00  1.77           C  
ATOM    314  CD  GLU A  30      16.096  -5.164  -6.131  1.00  2.23           C  
ATOM    315  OE1 GLU A  30      16.412  -5.572  -7.237  1.00  2.52           O  
ATOM    316  OE2 GLU A  30      16.894  -4.860  -5.260  1.00  2.80           O1-
ATOM    317  HN  GLU A  30      12.342  -4.342  -5.193  1.00  0.70           H  
ATOM    318  N   LEU A  31      11.853  -6.942  -3.214  1.00  0.78           N  
ATOM    319  CA  LEU A  31      11.982  -7.428  -1.814  1.00  0.89           C  
ATOM    320  C   LEU A  31      10.717  -8.229  -1.504  1.00  0.95           C  
ATOM    321  O   LEU A  31       9.697  -7.673  -1.149  1.00  1.80           O  
ATOM    322  CB  LEU A  31      12.069  -6.244  -0.839  1.00  0.97           C  
ATOM    323  CG  LEU A  31      13.118  -5.227  -1.302  1.00  1.22           C  
ATOM    324  CD1 LEU A  31      12.662  -3.820  -0.916  1.00  1.70           C  
ATOM    325  CD2 LEU A  31      14.456  -5.531  -0.624  1.00  1.56           C  
ATOM    326  HN  LEU A  31      10.998  -6.582  -3.504  1.00  0.86           H  
ATOM    327  N   THR A  32      10.773  -9.517  -1.684  1.00  0.67           N  
ATOM    328  CA  THR A  32       9.576 -10.388  -1.457  1.00  0.64           C  
ATOM    329  C   THR A  32       8.820 -10.013  -0.173  1.00  0.67           C  
ATOM    330  O   THR A  32       9.398  -9.851   0.884  1.00  0.91           O  
ATOM    331  CB  THR A  32      10.024 -11.847  -1.364  1.00  0.69           C  
ATOM    332  CG2 THR A  32      10.268 -12.399  -2.769  1.00  0.70           C  
ATOM    333  OG1 THR A  32      11.222 -11.927  -0.605  1.00  0.74           O  
ATOM    334  HN  THR A  32      11.604  -9.915  -2.011  1.00  1.20           H  
ATOM    335  HG1 THR A  32      11.003 -12.289   0.257  1.00  1.22           H  
ATOM    336  N   VAL A  33       7.519  -9.901  -0.272  1.00  0.56           N  
ATOM    337  CA  VAL A  33       6.679  -9.566   0.910  1.00  0.59           C  
ATOM    338  C   VAL A  33       5.624 -10.679   1.063  1.00  0.57           C  
ATOM    339  O   VAL A  33       5.903 -11.829   0.786  1.00  0.87           O  
ATOM    340  CB  VAL A  33       6.017  -8.199   0.684  1.00  0.61           C  
ATOM    341  CG1 VAL A  33       7.102  -7.131   0.537  1.00  0.81           C  
ATOM    342  CG2 VAL A  33       5.169  -8.234  -0.592  1.00  0.61           C  
ATOM    343  HN  VAL A  33       7.086 -10.054  -1.135  1.00  0.63           H  
ATOM    344  N   THR A  34       4.423 -10.374   1.492  1.00  0.64           N  
ATOM    345  CA  THR A  34       3.400 -11.452   1.640  1.00  0.62           C  
ATOM    346  C   THR A  34       2.292 -11.260   0.596  1.00  0.56           C  
ATOM    347  O   THR A  34       1.858 -10.155   0.333  1.00  0.64           O  
ATOM    348  CB  THR A  34       2.800 -11.386   3.053  1.00  0.68           C  
ATOM    349  CG2 THR A  34       1.296 -11.095   2.985  1.00  0.66           C  
ATOM    350  OG1 THR A  34       3.013 -12.625   3.712  1.00  0.80           O  
ATOM    351  HN  THR A  34       4.192  -9.452   1.716  1.00  0.91           H  
ATOM    352  HG1 THR A  34       3.677 -12.489   4.392  1.00  1.08           H  
ATOM    353  N   ASP A  35       1.825 -12.329   0.006  1.00  0.53           N  
ATOM    354  CA  ASP A  35       0.738 -12.210  -1.013  1.00  0.52           C  
ATOM    355  C   ASP A  35      -0.625 -12.287  -0.320  1.00  0.49           C  
ATOM    356  O   ASP A  35      -1.036 -13.332   0.143  1.00  0.66           O  
ATOM    357  CB  ASP A  35       0.849 -13.361  -2.016  1.00  0.61           C  
ATOM    358  CG  ASP A  35       0.255 -12.932  -3.360  1.00  1.02           C  
ATOM    359  OD1 ASP A  35      -0.181 -11.796  -3.457  1.00  1.52           O  
ATOM    360  OD2 ASP A  35       0.245 -13.747  -4.268  1.00  1.72           O1-
ATOM    361  HN  ASP A  35       2.187 -13.209   0.234  1.00  0.60           H  
ATOM    362  N   ILE A  36      -1.335 -11.195  -0.247  1.00  0.51           N  
ATOM    363  CA  ILE A  36      -2.670 -11.229   0.417  1.00  0.51           C  
ATOM    364  C   ILE A  36      -3.783 -11.363  -0.634  1.00  0.54           C  
ATOM    365  O   ILE A  36      -4.939 -11.112  -0.355  1.00  0.63           O  
ATOM    366  CB  ILE A  36      -2.866  -9.946   1.231  1.00  0.52           C  
ATOM    367  CG1 ILE A  36      -3.293  -8.800   0.306  1.00  0.58           C  
ATOM    368  CG2 ILE A  36      -1.548  -9.578   1.919  1.00  0.54           C  
ATOM    369  CD1 ILE A  36      -3.323  -7.492   1.100  1.00  0.62           C  
ATOM    370  HN  ILE A  36      -0.996 -10.359  -0.628  1.00  0.65           H  
ATOM    371  N   PHE A  37      -3.454 -11.769  -1.835  1.00  0.59           N  
ATOM    372  CA  PHE A  37      -4.504 -11.924  -2.882  1.00  0.65           C  
ATOM    373  C   PHE A  37      -4.534 -13.378  -3.361  1.00  0.76           C  
ATOM    374  O   PHE A  37      -4.887 -13.662  -4.488  1.00  0.89           O  
ATOM    375  CB  PHE A  37      -4.185 -11.015  -4.072  1.00  0.67           C  
ATOM    376  CG  PHE A  37      -4.141  -9.575  -3.621  1.00  0.57           C  
ATOM    377  CD1 PHE A  37      -5.323  -8.917  -3.259  1.00  0.61           C  
ATOM    378  CD2 PHE A  37      -2.918  -8.896  -3.571  1.00  0.66           C  
ATOM    379  CE1 PHE A  37      -5.280  -7.580  -2.847  1.00  0.59           C  
ATOM    380  CE2 PHE A  37      -2.876  -7.559  -3.160  1.00  0.65           C  
ATOM    381  CZ  PHE A  37      -4.057  -6.900  -2.797  1.00  0.53           C  
ATOM    382  HN  PHE A  37      -2.521 -11.979  -2.047  1.00  0.67           H  
ATOM    383  N   ALA A  38      -4.159 -14.302  -2.518  1.00  0.81           N  
ATOM    384  CA  ALA A  38      -4.161 -15.733  -2.936  1.00  0.94           C  
ATOM    385  C   ALA A  38      -5.459 -16.403  -2.484  1.00  1.11           C  
ATOM    386  O   ALA A  38      -5.937 -17.330  -3.106  1.00  1.37           O  
ATOM    387  CB  ALA A  38      -2.969 -16.450  -2.297  1.00  1.11           C  
ATOM    388  HN  ALA A  38      -3.872 -14.056  -1.614  1.00  0.82           H  
ATOM    389  N   ALA A  39      -6.033 -15.948  -1.404  1.00  1.12           N  
ATOM    390  CA  ALA A  39      -7.297 -16.571  -0.919  1.00  1.46           C  
ATOM    391  C   ALA A  39      -8.268 -15.482  -0.458  1.00  1.37           C  
ATOM    392  O   ALA A  39      -8.363 -15.178   0.715  1.00  1.54           O  
ATOM    393  CB  ALA A  39      -6.988 -17.507   0.250  1.00  1.92           C  
ATOM    394  HN  ALA A  39      -5.633 -15.202  -0.912  1.00  1.05           H  
ATOM    395  N   SER A  40      -8.996 -14.898  -1.370  1.00  1.53           N  
ATOM    396  CA  SER A  40      -9.967 -13.837  -0.982  1.00  1.55           C  
ATOM    397  C   SER A  40     -11.388 -14.394  -1.092  1.00  1.66           C  
ATOM    398  O   SER A  40     -11.870 -14.679  -2.170  1.00  2.15           O  
ATOM    399  CB  SER A  40      -9.814 -12.637  -1.917  1.00  1.76           C  
ATOM    400  OG  SER A  40      -9.581 -11.466  -1.145  1.00  2.44           O  
ATOM    401  HN  SER A  40      -8.908 -15.162  -2.310  1.00  1.84           H  
ATOM    402  HG  SER A  40      -9.804 -10.704  -1.685  1.00  2.68           H  
ATOM    403  N   LYS A  41     -12.060 -14.558   0.014  1.00  1.54           N  
ATOM    404  CA  LYS A  41     -13.445 -15.105  -0.033  1.00  1.88           C  
ATOM    405  C   LYS A  41     -14.409 -14.140   0.660  1.00  1.70           C  
ATOM    406  O   LYS A  41     -15.224 -13.499   0.026  1.00  1.94           O  
ATOM    407  CB  LYS A  41     -13.480 -16.458   0.683  1.00  2.36           C  
ATOM    408  CG  LYS A  41     -13.399 -17.586  -0.348  1.00  2.92           C  
ATOM    409  CD  LYS A  41     -13.572 -18.932   0.355  1.00  3.31           C  
ATOM    410  CE  LYS A  41     -13.186 -20.063  -0.601  1.00  3.87           C  
ATOM    411  NZ  LYS A  41     -14.418 -20.769  -1.056  1.00  4.28           N1+
ATOM    412  HN  LYS A  41     -11.652 -14.327   0.875  1.00  1.49           H  
ATOM    413  HZ1 LYS A  41     -15.248 -20.170  -0.874  1.00  4.52           H  
ATOM    414  HZ2 LYS A  41     -14.350 -20.964  -2.074  1.00  4.69           H  
ATOM    415  HZ3 LYS A  41     -14.515 -21.665  -0.536  1.00  4.36           H  
ATOM    416  N   ASP A  42     -14.330 -14.036   1.958  1.00  1.51           N  
ATOM    417  CA  ASP A  42     -15.249 -13.117   2.688  1.00  1.68           C  
ATOM    418  C   ASP A  42     -14.500 -11.850   3.116  1.00  1.47           C  
ATOM    419  O   ASP A  42     -14.902 -11.165   4.034  1.00  1.67           O  
ATOM    420  CB  ASP A  42     -15.792 -13.825   3.931  1.00  2.13           C  
ATOM    421  CG  ASP A  42     -17.070 -14.583   3.569  1.00  2.81           C  
ATOM    422  OD1 ASP A  42     -18.101 -13.942   3.446  1.00  3.45           O  
ATOM    423  OD2 ASP A  42     -16.997 -15.792   3.420  1.00  3.22           O1-
ATOM    424  HN  ASP A  42     -13.670 -14.564   2.454  1.00  1.49           H  
ATOM    425  N   THR A  43     -13.417 -11.527   2.460  1.00  1.25           N  
ATOM    426  CA  THR A  43     -12.663 -10.301   2.840  1.00  1.17           C  
ATOM    427  C   THR A  43     -13.190  -9.114   2.036  1.00  1.02           C  
ATOM    428  O   THR A  43     -13.336  -9.184   0.831  1.00  1.37           O  
ATOM    429  CB  THR A  43     -11.175 -10.498   2.539  1.00  1.34           C  
ATOM    430  CG2 THR A  43     -10.515 -11.246   3.698  1.00  1.29           C  
ATOM    431  OG1 THR A  43     -11.031 -11.250   1.343  1.00  1.64           O  
ATOM    432  HN  THR A  43     -13.104 -12.083   1.717  1.00  1.30           H  
ATOM    433  HG1 THR A  43     -10.092 -11.345   1.163  1.00  2.10           H  
ATOM    434  N   THR A  44     -13.478  -8.023   2.689  1.00  1.01           N  
ATOM    435  CA  THR A  44     -13.995  -6.839   1.952  1.00  1.16           C  
ATOM    436  C   THR A  44     -12.854  -5.857   1.701  1.00  1.01           C  
ATOM    437  O   THR A  44     -11.695  -6.190   1.836  1.00  1.24           O  
ATOM    438  CB  THR A  44     -15.093  -6.157   2.772  1.00  1.53           C  
ATOM    439  CG2 THR A  44     -16.406  -6.184   1.988  1.00  2.02           C  
ATOM    440  OG1 THR A  44     -15.257  -6.843   4.004  1.00  1.86           O  
ATOM    441  HN  THR A  44     -13.355  -7.983   3.660  1.00  1.12           H  
ATOM    442  HG1 THR A  44     -16.169  -7.139   4.060  1.00  2.12           H  
ATOM    443  N   GLU A  45     -13.173  -4.652   1.328  1.00  0.89           N  
ATOM    444  CA  GLU A  45     -12.104  -3.657   1.061  1.00  0.81           C  
ATOM    445  C   GLU A  45     -11.452  -3.228   2.379  1.00  0.69           C  
ATOM    446  O   GLU A  45     -10.247  -3.148   2.481  1.00  0.69           O  
ATOM    447  CB  GLU A  45     -12.704  -2.439   0.348  1.00  0.90           C  
ATOM    448  CG  GLU A  45     -13.701  -1.732   1.269  1.00  0.83           C  
ATOM    449  CD  GLU A  45     -14.569  -0.777   0.448  1.00  1.06           C  
ATOM    450  OE1 GLU A  45     -14.230  -0.535  -0.698  1.00  1.53           O  
ATOM    451  OE2 GLU A  45     -15.558  -0.301   0.982  1.00  1.62           O1-
ATOM    452  HN  GLU A  45     -14.115  -4.404   1.217  1.00  1.10           H  
ATOM    453  N   LYS A  46     -12.233  -2.956   3.393  1.00  0.64           N  
ATOM    454  CA  LYS A  46     -11.641  -2.526   4.692  1.00  0.59           C  
ATOM    455  C   LYS A  46     -10.707  -3.613   5.234  1.00  0.54           C  
ATOM    456  O   LYS A  46      -9.629  -3.329   5.715  1.00  0.52           O  
ATOM    457  CB  LYS A  46     -12.759  -2.262   5.704  1.00  0.65           C  
ATOM    458  CG  LYS A  46     -13.582  -3.535   5.910  1.00  1.06           C  
ATOM    459  CD  LYS A  46     -14.964  -3.165   6.452  1.00  1.27           C  
ATOM    460  CE  LYS A  46     -15.094  -3.655   7.896  1.00  1.77           C  
ATOM    461  NZ  LYS A  46     -16.536  -3.764   8.255  1.00  2.38           N1+
ATOM    462  HN  LYS A  46     -13.204  -3.032   3.299  1.00  0.68           H  
ATOM    463  HZ1 LYS A  46     -17.098  -3.162   7.618  1.00  2.85           H  
ATOM    464  HZ2 LYS A  46     -16.843  -4.753   8.159  1.00  2.83           H  
ATOM    465  HZ3 LYS A  46     -16.674  -3.454   9.237  1.00  2.49           H  
ATOM    466  N   GLU A  47     -11.108  -4.853   5.166  1.00  0.58           N  
ATOM    467  CA  GLU A  47     -10.231  -5.940   5.686  1.00  0.61           C  
ATOM    468  C   GLU A  47      -8.963  -6.024   4.835  1.00  0.57           C  
ATOM    469  O   GLU A  47      -7.882  -6.266   5.336  1.00  0.56           O  
ATOM    470  CB  GLU A  47     -10.980  -7.274   5.628  1.00  0.74           C  
ATOM    471  CG  GLU A  47     -11.376  -7.697   7.043  1.00  0.97           C  
ATOM    472  CD  GLU A  47     -11.953  -9.113   7.012  1.00  1.47           C  
ATOM    473  OE1 GLU A  47     -11.309  -9.984   6.448  1.00  2.20           O  
ATOM    474  OE2 GLU A  47     -13.030  -9.305   7.552  1.00  1.97           O1-
ATOM    475  HN  GLU A  47     -11.981  -5.069   4.777  1.00  0.66           H  
ATOM    476  N   THR A  48      -9.085  -5.834   3.549  1.00  0.62           N  
ATOM    477  CA  THR A  48      -7.884  -5.914   2.669  1.00  0.65           C  
ATOM    478  C   THR A  48      -6.968  -4.699   2.888  1.00  0.60           C  
ATOM    479  O   THR A  48      -5.808  -4.723   2.524  1.00  0.63           O  
ATOM    480  CB  THR A  48      -8.330  -5.955   1.206  1.00  0.74           C  
ATOM    481  CG2 THR A  48      -7.107  -6.124   0.303  1.00  0.89           C  
ATOM    482  OG1 THR A  48      -9.218  -7.047   1.014  1.00  0.92           O  
ATOM    483  HN  THR A  48      -9.970  -5.648   3.161  1.00  0.67           H  
ATOM    484  HG1 THR A  48      -9.207  -7.279   0.082  1.00  1.33           H  
ATOM    485  N   PHE A  49      -7.464  -3.635   3.468  1.00  0.58           N  
ATOM    486  CA  PHE A  49      -6.593  -2.438   3.681  1.00  0.60           C  
ATOM    487  C   PHE A  49      -5.847  -2.559   4.998  1.00  0.52           C  
ATOM    488  O   PHE A  49      -4.720  -2.129   5.120  1.00  0.56           O  
ATOM    489  CB  PHE A  49      -7.443  -1.172   3.709  1.00  0.66           C  
ATOM    490  CG  PHE A  49      -7.926  -0.885   2.319  1.00  0.68           C  
ATOM    491  CD1 PHE A  49      -7.022  -0.872   1.251  1.00  1.25           C  
ATOM    492  CD2 PHE A  49      -9.281  -0.654   2.095  1.00  1.06           C  
ATOM    493  CE1 PHE A  49      -7.479  -0.625  -0.044  1.00  1.32           C  
ATOM    494  CE2 PHE A  49      -9.739  -0.413   0.804  1.00  1.12           C  
ATOM    495  CZ  PHE A  49      -8.839  -0.397  -0.270  1.00  0.91           C  
ATOM    496  HN  PHE A  49      -8.401  -3.619   3.754  1.00  0.59           H  
ATOM    497  N   CYS A  50      -6.459  -3.132   5.988  1.00  0.48           N  
ATOM    498  CA  CYS A  50      -5.767  -3.273   7.291  1.00  0.49           C  
ATOM    499  C   CYS A  50      -4.665  -4.323   7.137  1.00  0.48           C  
ATOM    500  O   CYS A  50      -3.583  -4.189   7.677  1.00  0.50           O  
ATOM    501  CB  CYS A  50      -6.777  -3.716   8.348  1.00  0.54           C  
ATOM    502  SG  CYS A  50      -5.939  -3.936   9.932  1.00  1.12           S  
ATOM    503  HN  CYS A  50      -7.371  -3.470   5.873  1.00  0.51           H  
ATOM    504  N   ARG A  51      -4.924  -5.358   6.381  1.00  0.47           N  
ATOM    505  CA  ARG A  51      -3.885  -6.405   6.166  1.00  0.47           C  
ATOM    506  C   ARG A  51      -2.760  -5.799   5.331  1.00  0.44           C  
ATOM    507  O   ARG A  51      -1.604  -5.820   5.711  1.00  0.46           O  
ATOM    508  CB  ARG A  51      -4.492  -7.585   5.404  1.00  0.50           C  
ATOM    509  CG  ARG A  51      -5.073  -8.596   6.392  1.00  0.61           C  
ATOM    510  CD  ARG A  51      -6.066  -9.500   5.659  1.00  0.68           C  
ATOM    511  NE  ARG A  51      -5.719 -10.928   5.912  1.00  1.27           N  
ATOM    512  CZ  ARG A  51      -6.558 -11.891   5.608  1.00  1.55           C  
ATOM    513  NH1 ARG A  51      -7.715 -11.631   5.047  1.00  1.47           N1+
ATOM    514  NH2 ARG A  51      -6.233 -13.130   5.859  1.00  2.34           N  
ATOM    515  HN  ARG A  51      -5.797  -5.436   5.940  1.00  0.48           H  
ATOM    516  HE  ARG A  51      -4.856 -11.151   6.319  1.00  1.83           H  
ATOM    517  HH  ARG A  51      -7.982 -10.692   4.840  1.00  1.49           H  
ATOM    518  HH  ARG A  51      -8.338 -12.382   4.824  1.00  1.86           H  
ATOM    519  HH  ARG A  51      -5.350 -13.339   6.281  1.00  2.83           H  
ATOM    520  HH  ARG A  51      -6.866 -13.869   5.631  1.00  2.63           H  
ATOM    521  N   ALA A  52      -3.098  -5.240   4.201  1.00  0.43           N  
ATOM    522  CA  ALA A  52      -2.063  -4.608   3.338  1.00  0.43           C  
ATOM    523  C   ALA A  52      -1.452  -3.402   4.062  1.00  0.43           C  
ATOM    524  O   ALA A  52      -0.414  -2.906   3.678  1.00  0.45           O  
ATOM    525  CB  ALA A  52      -2.705  -4.140   2.034  1.00  0.46           C  
ATOM    526  HN  ALA A  52      -4.039  -5.225   3.925  1.00  0.45           H  
ATOM    527  N   ALA A  53      -2.081  -2.926   5.107  1.00  0.46           N  
ATOM    528  CA  ALA A  53      -1.522  -1.765   5.846  1.00  0.49           C  
ATOM    529  C   ALA A  53      -0.417  -2.269   6.768  1.00  0.49           C  
ATOM    530  O   ALA A  53       0.560  -1.592   7.008  1.00  0.51           O  
ATOM    531  CB  ALA A  53      -2.620  -1.107   6.677  1.00  0.54           C  
ATOM    532  HN  ALA A  53      -2.914  -3.335   5.410  1.00  0.49           H  
ATOM    533  N   THR A  54      -0.561  -3.463   7.276  1.00  0.51           N  
ATOM    534  CA  THR A  54       0.491  -4.024   8.165  1.00  0.54           C  
ATOM    535  C   THR A  54       1.726  -4.312   7.314  1.00  0.51           C  
ATOM    536  O   THR A  54       2.839  -3.991   7.682  1.00  0.51           O  
ATOM    537  CB  THR A  54      -0.013  -5.322   8.800  1.00  0.59           C  
ATOM    538  CG2 THR A  54       1.178  -6.159   9.268  1.00  0.64           C  
ATOM    539  OG1 THR A  54      -0.844  -5.013   9.910  1.00  0.76           O  
ATOM    540  HN  THR A  54      -1.354  -3.996   7.059  1.00  0.54           H  
ATOM    541  HG1 THR A  54      -0.331  -4.482  10.525  1.00  1.11           H  
ATOM    542  N   VAL A  55       1.530  -4.900   6.164  1.00  0.49           N  
ATOM    543  CA  VAL A  55       2.682  -5.193   5.270  1.00  0.49           C  
ATOM    544  C   VAL A  55       3.284  -3.865   4.808  1.00  0.46           C  
ATOM    545  O   VAL A  55       4.483  -3.731   4.643  1.00  0.47           O  
ATOM    546  CB  VAL A  55       2.193  -5.994   4.060  1.00  0.52           C  
ATOM    547  CG1 VAL A  55       3.382  -6.343   3.164  1.00  0.59           C  
ATOM    548  CG2 VAL A  55       1.527  -7.285   4.544  1.00  0.61           C  
ATOM    549  HN  VAL A  55       0.620  -5.135   5.884  1.00  0.51           H  
ATOM    550  N   LEU A  56       2.456  -2.874   4.619  1.00  0.48           N  
ATOM    551  CA  LEU A  56       2.962  -1.540   4.192  1.00  0.50           C  
ATOM    552  C   LEU A  56       3.754  -0.920   5.345  1.00  0.53           C  
ATOM    553  O   LEU A  56       4.648  -0.123   5.142  1.00  0.56           O  
ATOM    554  CB  LEU A  56       1.777  -0.632   3.847  1.00  0.49           C  
ATOM    555  CG  LEU A  56       1.756  -0.360   2.342  1.00  0.57           C  
ATOM    556  CD1 LEU A  56       0.884  -1.407   1.646  1.00  0.93           C  
ATOM    557  CD2 LEU A  56       1.176   1.034   2.088  1.00  0.79           C  
ATOM    558  HN  LEU A  56       1.500  -3.004   4.779  1.00  0.50           H  
ATOM    559  N   ARG A  57       3.433  -1.288   6.559  1.00  0.53           N  
ATOM    560  CA  ARG A  57       4.164  -0.735   7.728  1.00  0.59           C  
ATOM    561  C   ARG A  57       5.593  -1.272   7.712  1.00  0.61           C  
ATOM    562  O   ARG A  57       6.544  -0.538   7.881  1.00  0.68           O  
ATOM    563  CB  ARG A  57       3.462  -1.176   9.014  1.00  0.63           C  
ATOM    564  CG  ARG A  57       4.082  -0.458  10.214  1.00  1.09           C  
ATOM    565  CD  ARG A  57       3.455  -0.995  11.502  1.00  1.20           C  
ATOM    566  NE  ARG A  57       3.602   0.016  12.589  1.00  1.66           N  
ATOM    567  CZ  ARG A  57       2.902  -0.076  13.697  1.00  2.13           C  
ATOM    568  NH1 ARG A  57       2.049  -1.056  13.886  1.00  2.22           N1+
ATOM    569  NH2 ARG A  57       3.056   0.825  14.629  1.00  2.90           N  
ATOM    570  HN  ARG A  57       2.716  -1.936   6.701  1.00  0.52           H  
ATOM    571  HE  ARG A  57       4.230   0.759  12.475  1.00  2.03           H  
ATOM    572  HH  ARG A  57       1.915  -1.756  13.186  1.00  2.16           H  
ATOM    573  HH  ARG A  57       1.529  -1.102  14.738  1.00  2.68           H  
ATOM    574  HH  ARG A  57       3.702   1.576  14.496  1.00  3.24           H  
ATOM    575  HH  ARG A  57       2.528   0.764  15.476  1.00  3.30           H  
ATOM    576  N   GLN A  58       5.747  -2.550   7.501  1.00  0.59           N  
ATOM    577  CA  GLN A  58       7.113  -3.143   7.464  1.00  0.65           C  
ATOM    578  C   GLN A  58       7.881  -2.590   6.259  1.00  0.65           C  
ATOM    579  O   GLN A  58       9.094  -2.532   6.262  1.00  0.72           O  
ATOM    580  CB  GLN A  58       6.999  -4.665   7.340  1.00  0.69           C  
ATOM    581  CG  GLN A  58       7.513  -5.324   8.622  1.00  1.13           C  
ATOM    582  CD  GLN A  58       7.996  -6.741   8.307  1.00  1.33           C  
ATOM    583  NE2 GLN A  58       8.552  -7.453   9.250  1.00  1.47           N  
ATOM    584  OE1 GLN A  58       7.867  -7.206   7.192  1.00  2.22           O  
ATOM    585  HN  GLN A  58       4.962  -3.120   7.362  1.00  0.56           H  
ATOM    586 1HE2 GLN A  58       8.656  -7.079  10.149  1.00  1.80           H  
ATOM    587 2HE2 GLN A  58       8.865  -8.362   9.057  1.00  1.95           H  
ATOM    588  N   PHE A  59       7.189  -2.192   5.226  1.00  0.60           N  
ATOM    589  CA  PHE A  59       7.886  -1.652   4.023  1.00  0.64           C  
ATOM    590  C   PHE A  59       8.462  -0.265   4.329  1.00  0.64           C  
ATOM    591  O   PHE A  59       9.558   0.061   3.922  1.00  0.75           O  
ATOM    592  CB  PHE A  59       6.891  -1.543   2.862  1.00  0.74           C  
ATOM    593  CG  PHE A  59       7.625  -1.208   1.580  1.00  0.63           C  
ATOM    594  CD1 PHE A  59       8.150   0.076   1.383  1.00  0.98           C  
ATOM    595  CD2 PHE A  59       7.781  -2.183   0.586  1.00  1.07           C  
ATOM    596  CE1 PHE A  59       8.825   0.384   0.198  1.00  1.10           C  
ATOM    597  CE2 PHE A  59       8.458  -1.873  -0.599  1.00  1.26           C  
ATOM    598  CZ  PHE A  59       8.980  -0.588  -0.793  1.00  1.04           C  
ATOM    599  HN  PHE A  59       6.210  -2.254   5.238  1.00  0.57           H  
ATOM    600  N   TYR A  60       7.733   0.563   5.022  1.00  0.67           N  
ATOM    601  CA  TYR A  60       8.249   1.932   5.319  1.00  0.74           C  
ATOM    602  C   TYR A  60       9.070   1.943   6.617  1.00  0.65           C  
ATOM    603  O   TYR A  60       9.708   2.924   6.937  1.00  0.74           O  
ATOM    604  CB  TYR A  60       7.071   2.898   5.454  1.00  0.88           C  
ATOM    605  CG  TYR A  60       6.901   3.295   6.901  1.00  0.66           C  
ATOM    606  CD1 TYR A  60       6.156   2.485   7.764  1.00  0.77           C  
ATOM    607  CD2 TYR A  60       7.485   4.475   7.377  1.00  0.76           C  
ATOM    608  CE1 TYR A  60       5.995   2.853   9.105  1.00  0.93           C  
ATOM    609  CE2 TYR A  60       7.324   4.844   8.718  1.00  0.91           C  
ATOM    610  CZ  TYR A  60       6.579   4.033   9.582  1.00  0.97           C  
ATOM    611  OH  TYR A  60       6.420   4.396  10.903  1.00  1.29           O  
ATOM    612  HN  TYR A  60       6.843   0.295   5.332  1.00  0.73           H  
ATOM    613  HH  TYR A  60       6.351   5.353  10.943  1.00  1.67           H  
ATOM    614  N   SER A  61       9.062   0.877   7.374  1.00  0.64           N  
ATOM    615  CA  SER A  61       9.850   0.870   8.642  1.00  0.69           C  
ATOM    616  C   SER A  61      11.253   0.305   8.395  1.00  0.63           C  
ATOM    617  O   SER A  61      12.241   0.861   8.832  1.00  0.61           O  
ATOM    618  CB  SER A  61       9.136   0.011   9.685  1.00  0.88           C  
ATOM    619  OG  SER A  61       9.203   0.657  10.950  1.00  1.32           O  
ATOM    620  HN  SER A  61       8.542   0.090   7.118  1.00  0.74           H  
ATOM    621  HG  SER A  61       8.925   0.027  11.619  1.00  1.58           H  
ATOM    622  N   HIS A  62      11.346  -0.813   7.724  1.00  0.71           N  
ATOM    623  CA  HIS A  62      12.684  -1.432   7.482  1.00  0.74           C  
ATOM    624  C   HIS A  62      13.299  -0.932   6.170  1.00  0.70           C  
ATOM    625  O   HIS A  62      14.384  -0.386   6.156  1.00  0.73           O  
ATOM    626  CB  HIS A  62      12.525  -2.952   7.414  1.00  0.97           C  
ATOM    627  CG  HIS A  62      12.852  -3.554   8.752  1.00  1.45           C  
ATOM    628  CD2 HIS A  62      12.364  -3.308  10.012  1.00  1.97           C  
ATOM    629  ND1 HIS A  62      13.801  -4.552   8.902  1.00  2.21           N  
ATOM    630  CE1 HIS A  62      13.855  -4.868  10.209  1.00  2.59           C  
ATOM    631  NE2 HIS A  62      12.999  -4.139  10.930  1.00  2.42           N  
ATOM    632  HN  HIS A  62      10.536  -1.257   7.401  1.00  0.80           H  
ATOM    633  HD1 HIS A  62      14.337  -4.954   8.187  1.00  2.69           H  
ATOM    634  HE2 HIS A  62      12.844  -4.182  11.937  1.00  0.00           H  
ATOM    635  N   HIS A  63      12.635  -1.137   5.063  1.00  0.70           N  
ATOM    636  CA  HIS A  63      13.211  -0.697   3.757  1.00  0.78           C  
ATOM    637  C   HIS A  63      13.400   0.825   3.728  1.00  0.72           C  
ATOM    638  O   HIS A  63      14.159   1.344   2.934  1.00  1.00           O  
ATOM    639  CB  HIS A  63      12.278  -1.115   2.619  1.00  1.00           C  
ATOM    640  CG  HIS A  63      12.213  -2.615   2.550  1.00  1.17           C  
ATOM    641  CD2 HIS A  63      11.157  -3.491   2.584  1.00  1.56           C  
ATOM    642  ND1 HIS A  63      13.350  -3.399   2.432  1.00  1.78           N  
ATOM    643  CE1 HIS A  63      12.955  -4.685   2.399  1.00  2.32           C  
ATOM    644  NE2 HIS A  63      11.628  -4.797   2.488  1.00  2.20           N  
ATOM    645  HN  HIS A  63      11.772  -1.600   5.089  1.00  0.73           H  
ATOM    646  HD1 HIS A  63      14.274  -3.076   2.381  1.00  2.01           H  
ATOM    647  HE2 HIS A  63      11.077  -5.656   2.486  1.00  0.00           H  
ATOM    648  N   GLU A  64      12.720   1.549   4.575  1.00  0.58           N  
ATOM    649  CA  GLU A  64      12.874   3.032   4.569  1.00  0.64           C  
ATOM    650  C   GLU A  64      14.348   3.405   4.749  1.00  0.78           C  
ATOM    651  O   GLU A  64      14.806   4.417   4.257  1.00  1.12           O  
ATOM    652  CB  GLU A  64      12.055   3.633   5.713  1.00  0.59           C  
ATOM    653  CG  GLU A  64      12.822   4.801   6.340  1.00  0.76           C  
ATOM    654  CD  GLU A  64      11.892   5.580   7.272  1.00  1.16           C  
ATOM    655  OE1 GLU A  64      10.831   5.066   7.586  1.00  1.85           O  
ATOM    656  OE2 GLU A  64      12.258   6.679   7.657  1.00  1.69           O1-
ATOM    657  HN  GLU A  64      12.106   1.122   5.207  1.00  0.67           H  
ATOM    658  N   LYS A  65      15.094   2.603   5.459  1.00  0.82           N  
ATOM    659  CA  LYS A  65      16.533   2.925   5.676  1.00  1.13           C  
ATOM    660  C   LYS A  65      17.399   1.717   5.299  1.00  1.09           C  
ATOM    661  O   LYS A  65      18.227   1.269   6.067  1.00  1.37           O  
ATOM    662  CB  LYS A  65      16.747   3.283   7.150  1.00  1.47           C  
ATOM    663  CG  LYS A  65      17.557   4.577   7.248  1.00  2.11           C  
ATOM    664  CD  LYS A  65      17.966   4.812   8.702  1.00  2.62           C  
ATOM    665  CE  LYS A  65      19.318   5.527   8.743  1.00  3.12           C  
ATOM    666  NZ  LYS A  65      19.481   6.207  10.059  1.00  3.54           N1+
ATOM    667  HN  LYS A  65      14.706   1.797   5.855  1.00  0.83           H  
ATOM    668  HZ1 LYS A  65      18.619   6.745  10.281  1.00  3.86           H  
ATOM    669  HZ2 LYS A  65      19.642   5.495  10.800  1.00  3.78           H  
ATOM    670  HZ3 LYS A  65      20.294   6.854  10.017  1.00  3.81           H  
ATOM    671  N   ASP A  66      17.221   1.191   4.119  1.00  0.90           N  
ATOM    672  CA  ASP A  66      18.039   0.018   3.699  1.00  0.94           C  
ATOM    673  C   ASP A  66      18.912   0.407   2.504  1.00  0.82           C  
ATOM    674  O   ASP A  66      18.449   0.993   1.546  1.00  0.78           O  
ATOM    675  CB  ASP A  66      17.118  -1.135   3.299  1.00  0.99           C  
ATOM    676  CG  ASP A  66      17.347  -2.321   4.237  1.00  1.57           C  
ATOM    677  OD1 ASP A  66      17.637  -2.086   5.398  1.00  2.17           O  
ATOM    678  OD2 ASP A  66      17.229  -3.445   3.778  1.00  1.92           O1-
ATOM    679  HN  ASP A  66      16.552   1.567   3.509  1.00  0.89           H  
ATOM    680  N   THR A  67      20.172   0.076   2.552  1.00  0.86           N  
ATOM    681  CA  THR A  67      21.073   0.424   1.410  1.00  0.87           C  
ATOM    682  C   THR A  67      20.517  -0.193   0.122  1.00  0.80           C  
ATOM    683  O   THR A  67      20.763   0.290  -0.966  1.00  0.90           O  
ATOM    684  CB  THR A  67      22.497  -0.114   1.649  1.00  1.06           C  
ATOM    685  CG2 THR A  67      23.491   1.047   1.613  1.00  2.02           C  
ATOM    686  OG1 THR A  67      22.577  -0.764   2.909  1.00  1.31           O  
ATOM    687  HN  THR A  67      20.518  -0.400   3.331  1.00  0.96           H  
ATOM    688  HG1 THR A  67      23.459  -0.622   3.260  1.00  1.71           H  
ATOM    689  N   ARG A  68      19.773  -1.262   0.238  1.00  0.81           N  
ATOM    690  CA  ARG A  68      19.202  -1.922  -0.970  1.00  0.89           C  
ATOM    691  C   ARG A  68      18.450  -0.901  -1.831  1.00  0.80           C  
ATOM    692  O   ARG A  68      18.808  -0.647  -2.963  1.00  0.92           O  
ATOM    693  CB  ARG A  68      18.224  -3.013  -0.531  1.00  1.02           C  
ATOM    694  CG  ARG A  68      18.965  -4.340  -0.360  1.00  1.27           C  
ATOM    695  CD  ARG A  68      17.946  -5.450  -0.093  1.00  1.50           C  
ATOM    696  NE  ARG A  68      18.529  -6.462   0.848  1.00  2.03           N  
ATOM    697  CZ  ARG A  68      19.662  -7.074   0.597  1.00  2.59           C  
ATOM    698  NH1 ARG A  68      20.233  -6.993  -0.579  1.00  2.88           N1+
ATOM    699  NH2 ARG A  68      20.195  -7.835   1.514  1.00  3.36           N  
ATOM    700  HN  ARG A  68      19.593  -1.638   1.124  1.00  0.86           H  
ATOM    701  HE  ARG A  68      18.079  -6.631   1.702  1.00  2.52           H  
ATOM    702  HH  ARG A  68      19.810  -6.466  -1.311  1.00  2.72           H  
ATOM    703  HH  ARG A  68      21.100  -7.463  -0.742  1.00  3.56           H  
ATOM    704  HH  ARG A  68      19.739  -7.946   2.398  1.00  3.66           H  
ATOM    705  HH  ARG A  68      21.056  -8.307   1.333  1.00  3.91           H  
ATOM    706  N   CYS A  69      17.396  -0.331  -1.310  1.00  0.72           N  
ATOM    707  CA  CYS A  69      16.607   0.654  -2.107  1.00  0.71           C  
ATOM    708  C   CYS A  69      17.400   1.949  -2.298  1.00  0.74           C  
ATOM    709  O   CYS A  69      17.206   2.665  -3.260  1.00  0.93           O  
ATOM    710  CB  CYS A  69      15.292   0.961  -1.386  1.00  0.73           C  
ATOM    711  SG  CYS A  69      14.089   1.604  -2.578  1.00  1.03           S  
ATOM    712  HN  CYS A  69      17.116  -0.561  -0.399  1.00  0.77           H  
ATOM    713  N   LEU A  70      18.290   2.263  -1.396  1.00  0.74           N  
ATOM    714  CA  LEU A  70      19.080   3.520  -1.549  1.00  0.88           C  
ATOM    715  C   LEU A  70      19.788   3.513  -2.905  1.00  1.01           C  
ATOM    716  O   LEU A  70      19.439   4.253  -3.802  1.00  1.18           O  
ATOM    717  CB  LEU A  70      20.125   3.616  -0.435  1.00  0.98           C  
ATOM    718  CG  LEU A  70      19.514   4.281   0.802  1.00  1.10           C  
ATOM    719  CD1 LEU A  70      20.550   4.312   1.927  1.00  1.42           C  
ATOM    720  CD2 LEU A  70      19.098   5.716   0.462  1.00  1.38           C  
ATOM    721  HN  LEU A  70      18.436   1.679  -0.624  1.00  0.76           H  
ATOM    722  N   GLY A  71      20.782   2.682  -3.059  1.00  1.06           N  
ATOM    723  CA  GLY A  71      21.514   2.629  -4.355  1.00  1.29           C  
ATOM    724  C   GLY A  71      22.951   3.112  -4.151  1.00  1.30           C  
ATOM    725  O   GLY A  71      23.661   2.632  -3.288  1.00  1.45           O  
ATOM    726  HN  GLY A  71      21.049   2.095  -2.321  1.00  1.06           H  
ATOM    727  N   ALA A  72      23.385   4.059  -4.936  1.00  1.41           N  
ATOM    728  CA  ALA A  72      24.775   4.574  -4.786  1.00  1.55           C  
ATOM    729  C   ALA A  72      24.869   5.969  -5.407  1.00  1.63           C  
ATOM    730  O   ALA A  72      25.880   6.345  -5.965  1.00  2.01           O  
ATOM    731  CB  ALA A  72      25.748   3.630  -5.498  1.00  1.82           C  
ATOM    732  HN  ALA A  72      22.797   4.433  -5.624  1.00  1.57           H  
ATOM    733  N   THR A  73      23.819   6.738  -5.317  1.00  1.45           N  
ATOM    734  CA  THR A  73      23.847   8.107  -5.905  1.00  1.57           C  
ATOM    735  C   THR A  73      23.136   9.083  -4.969  1.00  1.35           C  
ATOM    736  O   THR A  73      22.341   8.695  -4.136  1.00  1.27           O  
ATOM    737  CB  THR A  73      23.127   8.093  -7.255  1.00  1.79           C  
ATOM    738  CG2 THR A  73      24.104   7.683  -8.357  1.00  2.14           C  
ATOM    739  OG1 THR A  73      22.050   7.167  -7.205  1.00  2.19           O  
ATOM    740  HN  THR A  73      23.013   6.416  -4.864  1.00  1.43           H  
ATOM    741  HG1 THR A  73      21.892   6.846  -8.096  1.00  2.44           H  
ATOM    742  N   ALA A  74      23.406  10.352  -5.106  1.00  1.37           N  
ATOM    743  CA  ALA A  74      22.736  11.355  -4.234  1.00  1.32           C  
ATOM    744  C   ALA A  74      21.323  11.609  -4.762  1.00  1.15           C  
ATOM    745  O   ALA A  74      20.416  11.922  -4.016  1.00  1.10           O  
ATOM    746  CB  ALA A  74      23.533  12.662  -4.252  1.00  1.55           C  
ATOM    747  HN  ALA A  74      24.045  10.645  -5.790  1.00  1.53           H  
ATOM    748  N   GLN A  75      21.127  11.472  -6.048  1.00  1.17           N  
ATOM    749  CA  GLN A  75      19.775  11.698  -6.629  1.00  1.13           C  
ATOM    750  C   GLN A  75      18.804  10.651  -6.084  1.00  0.98           C  
ATOM    751  O   GLN A  75      17.727  10.970  -5.624  1.00  0.90           O  
ATOM    752  CB  GLN A  75      19.849  11.569  -8.153  1.00  1.33           C  
ATOM    753  CG  GLN A  75      20.233  12.916  -8.766  1.00  1.48           C  
ATOM    754  CD  GLN A  75      19.942  12.888 -10.267  1.00  1.83           C  
ATOM    755  NE2 GLN A  75      20.679  13.598 -11.076  1.00  2.24           N  
ATOM    756  OE1 GLN A  75      19.030  12.218 -10.709  1.00  2.45           O  
ATOM    757  HN  GLN A  75      21.872  11.216  -6.631  1.00  1.29           H  
ATOM    758 1HE2 GLN A  75      21.411  14.144 -10.721  1.00  2.47           H  
ATOM    759 2HE2 GLN A  75      20.497  13.590 -12.040  1.00  2.65           H  
ATOM    760  N   GLN A  76      19.177   9.400  -6.135  1.00  0.97           N  
ATOM    761  CA  GLN A  76      18.274   8.330  -5.623  1.00  0.87           C  
ATOM    762  C   GLN A  76      18.035   8.511  -4.118  1.00  0.75           C  
ATOM    763  O   GLN A  76      17.120   7.940  -3.562  1.00  0.68           O  
ATOM    764  CB  GLN A  76      18.907   6.961  -5.882  1.00  0.93           C  
ATOM    765  CG  GLN A  76      18.179   6.281  -7.043  1.00  1.21           C  
ATOM    766  CD  GLN A  76      18.901   4.983  -7.411  1.00  1.53           C  
ATOM    767  NE2 GLN A  76      18.231   4.016  -7.975  1.00  1.80           N  
ATOM    768  OE1 GLN A  76      20.087   4.849  -7.186  1.00  2.35           O  
ATOM    769  HN  GLN A  76      20.050   9.166  -6.514  1.00  1.04           H  
ATOM    770 1HE2 GLN A  76      17.275   4.125  -8.158  1.00  2.02           H  
ATOM    771 2HE2 GLN A  76      18.684   3.181  -8.216  1.00  2.33           H  
ATOM    772  N   PHE A  77      18.841   9.295  -3.450  1.00  0.78           N  
ATOM    773  CA  PHE A  77      18.635   9.500  -1.989  1.00  0.74           C  
ATOM    774  C   PHE A  77      17.445  10.442  -1.779  1.00  0.67           C  
ATOM    775  O   PHE A  77      16.601  10.221  -0.932  1.00  0.66           O  
ATOM    776  CB  PHE A  77      19.895  10.125  -1.384  1.00  0.89           C  
ATOM    777  CG  PHE A  77      20.109   9.595   0.014  1.00  1.07           C  
ATOM    778  CD1 PHE A  77      19.399  10.146   1.087  1.00  1.39           C  
ATOM    779  CD2 PHE A  77      21.020   8.556   0.236  1.00  1.57           C  
ATOM    780  CE1 PHE A  77      19.600   9.656   2.384  1.00  1.85           C  
ATOM    781  CE2 PHE A  77      21.223   8.067   1.531  1.00  2.01           C  
ATOM    782  CZ  PHE A  77      20.513   8.617   2.606  1.00  2.05           C  
ATOM    783  HN  PHE A  77      19.578   9.750  -3.904  1.00  0.86           H  
ATOM    784  N   HIS A  78      17.377  11.494  -2.549  1.00  0.71           N  
ATOM    785  CA  HIS A  78      16.251  12.461  -2.410  1.00  0.72           C  
ATOM    786  C   HIS A  78      14.950  11.814  -2.895  1.00  0.67           C  
ATOM    787  O   HIS A  78      13.892  12.025  -2.336  1.00  0.70           O  
ATOM    788  CB  HIS A  78      16.552  13.701  -3.254  1.00  0.83           C  
ATOM    789  CG  HIS A  78      15.487  14.739  -3.034  1.00  1.01           C  
ATOM    790  CD2 HIS A  78      15.434  15.842  -2.218  1.00  1.56           C  
ATOM    791  ND1 HIS A  78      14.281  14.716  -3.717  1.00  1.34           N  
ATOM    792  CE1 HIS A  78      13.560  15.774  -3.304  1.00  1.54           C  
ATOM    793  NE2 HIS A  78      14.217  16.495  -2.390  1.00  1.64           N  
ATOM    794  HN  HIS A  78      18.070  11.648  -3.225  1.00  0.80           H  
ATOM    795  HD1 HIS A  78      14.004  14.051  -4.381  1.00  1.77           H  
ATOM    796  HE2 HIS A  78      13.896  17.341  -1.920  1.00  0.00           H  
ATOM    797  N   ARG A  79      15.024  11.025  -3.930  1.00  0.67           N  
ATOM    798  CA  ARG A  79      13.800  10.355  -4.461  1.00  0.71           C  
ATOM    799  C   ARG A  79      13.299   9.329  -3.440  1.00  0.65           C  
ATOM    800  O   ARG A  79      12.113   9.172  -3.228  1.00  0.71           O  
ATOM    801  CB  ARG A  79      14.151   9.632  -5.763  1.00  0.81           C  
ATOM    802  CG  ARG A  79      13.457  10.308  -6.949  1.00  1.04           C  
ATOM    803  CD  ARG A  79      13.518   9.369  -8.155  1.00  1.46           C  
ATOM    804  NE  ARG A  79      14.054  10.104  -9.347  1.00  2.01           N  
ATOM    805  CZ  ARG A  79      13.496  11.202  -9.798  1.00  2.59           C  
ATOM    806  NH1 ARG A  79      12.344  11.620  -9.337  1.00  2.85           N1+
ATOM    807  NH2 ARG A  79      14.076  11.860 -10.766  1.00  3.43           N  
ATOM    808  HN  ARG A  79      15.889  10.870  -4.361  1.00  0.72           H  
ATOM    809  HE  ARG A  79      14.873   9.779  -9.776  1.00  2.39           H  
ATOM    810  HH  ARG A  79      11.862  11.105  -8.632  1.00  2.71           H  
ATOM    811  HH  ARG A  79      11.942  12.461  -9.699  1.00  3.54           H  
ATOM    812  HH  ARG A  79      14.935  11.527 -11.153  1.00  3.76           H  
ATOM    813  HH  ARG A  79      13.658  12.698 -11.120  1.00  3.97           H  
ATOM    814  N   HIS A  80      14.202   8.626  -2.815  1.00  0.59           N  
ATOM    815  CA  HIS A  80      13.803   7.598  -1.812  1.00  0.57           C  
ATOM    816  C   HIS A  80      13.074   8.268  -0.646  1.00  0.57           C  
ATOM    817  O   HIS A  80      12.109   7.747  -0.122  1.00  0.56           O  
ATOM    818  CB  HIS A  80      15.060   6.892  -1.295  1.00  0.65           C  
ATOM    819  CG  HIS A  80      14.675   5.749  -0.398  1.00  0.51           C  
ATOM    820  CD2 HIS A  80      15.284   5.207   0.707  1.00  1.20           C  
ATOM    821  ND1 HIS A  80      13.523   5.004  -0.598  1.00  0.66           N  
ATOM    822  CE1 HIS A  80      13.478   4.064   0.364  1.00  0.57           C  
ATOM    823  NE2 HIS A  80      14.527   4.143   1.185  1.00  1.25           N  
ATOM    824  HN  HIS A  80      15.148   8.772  -3.009  1.00  0.59           H  
ATOM    825  HD1 HIS A  80      12.863   5.137  -1.310  1.00  1.27           H  
ATOM    826  HE2 HIS A  80      14.730   3.550   1.990  1.00  0.00           H  
ATOM    827  N   LYS A  81      13.530   9.418  -0.233  1.00  0.64           N  
ATOM    828  CA  LYS A  81      12.863  10.119   0.901  1.00  0.69           C  
ATOM    829  C   LYS A  81      11.404  10.411   0.540  1.00  0.62           C  
ATOM    830  O   LYS A  81      10.526  10.373   1.380  1.00  0.65           O  
ATOM    831  CB  LYS A  81      13.590  11.435   1.183  1.00  0.80           C  
ATOM    832  CG  LYS A  81      13.547  11.731   2.683  1.00  1.25           C  
ATOM    833  CD  LYS A  81      14.257  13.058   2.960  1.00  1.39           C  
ATOM    834  CE  LYS A  81      15.350  12.842   4.008  1.00  1.89           C  
ATOM    835  NZ  LYS A  81      15.728  14.152   4.608  1.00  2.51           N1+
ATOM    836  HN  LYS A  81      14.311   9.821  -0.667  1.00  0.70           H  
ATOM    837  HZ1 LYS A  81      15.001  14.861   4.378  1.00  2.83           H  
ATOM    838  HZ2 LYS A  81      15.802  14.053   5.639  1.00  2.72           H  
ATOM    839  HZ3 LYS A  81      16.644  14.459   4.224  1.00  3.01           H  
ATOM    840  N   GLN A  82      11.139  10.708  -0.701  1.00  0.57           N  
ATOM    841  CA  GLN A  82       9.739  11.009  -1.117  1.00  0.58           C  
ATOM    842  C   GLN A  82       8.896   9.732  -1.061  1.00  0.53           C  
ATOM    843  O   GLN A  82       7.707   9.774  -0.818  1.00  0.56           O  
ATOM    844  CB  GLN A  82       9.740  11.553  -2.545  1.00  0.65           C  
ATOM    845  CG  GLN A  82       9.807  13.082  -2.511  1.00  1.11           C  
ATOM    846  CD  GLN A  82       9.178  13.649  -3.786  1.00  1.53           C  
ATOM    847  NE2 GLN A  82       8.162  14.463  -3.692  1.00  1.81           N  
ATOM    848  OE1 GLN A  82       9.616  13.348  -4.879  1.00  2.21           O  
ATOM    849  HN  GLN A  82      11.862  10.736  -1.362  1.00  0.58           H  
ATOM    850 1HE2 GLN A  82       7.809  14.707  -2.811  1.00  2.08           H  
ATOM    851 2HE2 GLN A  82       7.753  14.833  -4.503  1.00  2.18           H  
ATOM    852  N   LEU A  83       9.500   8.598  -1.290  1.00  0.52           N  
ATOM    853  CA  LEU A  83       8.729   7.323  -1.254  1.00  0.54           C  
ATOM    854  C   LEU A  83       8.320   7.005   0.186  1.00  0.51           C  
ATOM    855  O   LEU A  83       7.208   6.588   0.449  1.00  0.54           O  
ATOM    856  CB  LEU A  83       9.603   6.188  -1.795  1.00  0.63           C  
ATOM    857  CG  LEU A  83       8.791   4.893  -1.843  1.00  0.75           C  
ATOM    858  CD1 LEU A  83       8.669   4.420  -3.292  1.00  1.09           C  
ATOM    859  CD2 LEU A  83       9.496   3.816  -1.015  1.00  0.86           C  
ATOM    860  HN  LEU A  83      10.459   8.586  -1.488  1.00  0.56           H  
ATOM    861  N   ILE A  84       9.211   7.192   1.119  1.00  0.53           N  
ATOM    862  CA  ILE A  84       8.881   6.893   2.541  1.00  0.57           C  
ATOM    863  C   ILE A  84       7.759   7.813   3.026  1.00  0.53           C  
ATOM    864  O   ILE A  84       6.926   7.422   3.818  1.00  0.55           O  
ATOM    865  CB  ILE A  84      10.122   7.109   3.406  1.00  0.65           C  
ATOM    866  CG1 ILE A  84      11.308   6.351   2.800  1.00  0.75           C  
ATOM    867  CG2 ILE A  84       9.857   6.593   4.819  1.00  0.71           C  
ATOM    868  CD1 ILE A  84      10.846   4.971   2.325  1.00  0.69           C  
ATOM    869  HN  ILE A  84      10.103   7.522   0.883  1.00  0.57           H  
ATOM    870  N   ARG A  85       7.728   9.034   2.566  1.00  0.53           N  
ATOM    871  CA  ARG A  85       6.656   9.969   3.015  1.00  0.54           C  
ATOM    872  C   ARG A  85       5.307   9.509   2.462  1.00  0.48           C  
ATOM    873  O   ARG A  85       4.361   9.308   3.198  1.00  0.50           O  
ATOM    874  CB  ARG A  85       6.962  11.379   2.515  1.00  0.60           C  
ATOM    875  CG  ARG A  85       7.241  12.289   3.711  1.00  0.96           C  
ATOM    876  CD  ARG A  85       7.928  13.566   3.233  1.00  1.24           C  
ATOM    877  NE  ARG A  85       7.697  14.653   4.226  1.00  1.90           N  
ATOM    878  CZ  ARG A  85       8.408  15.758   4.198  1.00  2.34           C  
ATOM    879  NH1 ARG A  85       9.342  15.943   3.296  1.00  2.30           N1+
ATOM    880  NH2 ARG A  85       8.180  16.688   5.085  1.00  3.17           N  
ATOM    881  HN  ARG A  85       8.410   9.337   1.931  1.00  0.56           H  
ATOM    882  HE  ARG A  85       7.005  14.543   4.912  1.00  2.30           H  
ATOM    883  HH  ARG A  85       9.532  15.244   2.609  1.00  2.06           H  
ATOM    884  HH  ARG A  85       9.868  16.793   3.296  1.00  2.80           H  
ATOM    885  HH  ARG A  85       7.470  16.556   5.776  1.00  3.52           H  
ATOM    886  HH  ARG A  85       8.716  17.532   5.072  1.00  3.57           H  
ATOM    887  N   PHE A  86       5.217   9.340   1.171  1.00  0.47           N  
ATOM    888  CA  PHE A  86       3.937   8.884   0.553  1.00  0.48           C  
ATOM    889  C   PHE A  86       3.447   7.627   1.279  1.00  0.47           C  
ATOM    890  O   PHE A  86       2.262   7.369   1.378  1.00  0.52           O  
ATOM    891  CB  PHE A  86       4.183   8.548  -0.920  1.00  0.52           C  
ATOM    892  CG  PHE A  86       3.463   9.539  -1.804  1.00  0.60           C  
ATOM    893  CD1 PHE A  86       2.125   9.321  -2.149  1.00  0.88           C  
ATOM    894  CD2 PHE A  86       4.135  10.669  -2.283  1.00  1.04           C  
ATOM    895  CE1 PHE A  86       1.457  10.235  -2.974  1.00  1.03           C  
ATOM    896  CE2 PHE A  86       3.468  11.581  -3.109  1.00  1.20           C  
ATOM    897  CZ  PHE A  86       2.129  11.365  -3.454  1.00  0.96           C  
ATOM    898  HN  PHE A  86       5.999   9.508   0.605  1.00  0.51           H  
ATOM    899  N   LEU A  87       4.359   6.844   1.783  1.00  0.50           N  
ATOM    900  CA  LEU A  87       3.974   5.597   2.498  1.00  0.54           C  
ATOM    901  C   LEU A  87       3.299   5.932   3.827  1.00  0.49           C  
ATOM    902  O   LEU A  87       2.227   5.448   4.118  1.00  0.51           O  
ATOM    903  CB  LEU A  87       5.231   4.779   2.774  1.00  0.62           C  
ATOM    904  CG  LEU A  87       5.150   3.455   2.023  1.00  0.96           C  
ATOM    905  CD1 LEU A  87       6.404   2.639   2.321  1.00  1.71           C  
ATOM    906  CD2 LEU A  87       3.914   2.679   2.488  1.00  1.67           C  
ATOM    907  HN  LEU A  87       5.308   7.072   1.685  1.00  0.55           H  
ATOM    908  N   LYS A  88       3.927   6.741   4.639  1.00  0.49           N  
ATOM    909  CA  LYS A  88       3.333   7.100   5.962  1.00  0.49           C  
ATOM    910  C   LYS A  88       1.892   7.575   5.774  1.00  0.47           C  
ATOM    911  O   LYS A  88       1.016   7.258   6.553  1.00  0.47           O  
ATOM    912  CB  LYS A  88       4.148   8.228   6.596  1.00  0.57           C  
ATOM    913  CG  LYS A  88       5.577   7.753   6.864  1.00  0.62           C  
ATOM    914  CD  LYS A  88       6.384   8.901   7.473  1.00  0.88           C  
ATOM    915  CE  LYS A  88       7.236   8.376   8.632  1.00  1.35           C  
ATOM    916  NZ  LYS A  88       7.505   9.485   9.590  1.00  1.73           N1+
ATOM    917  HN  LYS A  88       4.798   7.107   4.382  1.00  0.52           H  
ATOM    918  HZ1 LYS A  88       6.941  10.319   9.323  1.00  2.25           H  
ATOM    919  HZ2 LYS A  88       7.246   9.185  10.551  1.00  1.95           H  
ATOM    920  HZ3 LYS A  88       8.516   9.729   9.565  1.00  2.00           H  
ATOM    921  N   ARG A  89       1.645   8.340   4.750  1.00  0.49           N  
ATOM    922  CA  ARG A  89       0.267   8.848   4.512  1.00  0.51           C  
ATOM    923  C   ARG A  89      -0.675   7.682   4.208  1.00  0.48           C  
ATOM    924  O   ARG A  89      -1.798   7.642   4.669  1.00  0.50           O  
ATOM    925  CB  ARG A  89       0.284   9.807   3.323  1.00  0.59           C  
ATOM    926  CG  ARG A  89      -1.055  10.540   3.239  1.00  1.02           C  
ATOM    927  CD  ARG A  89      -0.813  12.007   2.880  1.00  1.20           C  
ATOM    928  NE  ARG A  89      -1.094  12.210   1.429  1.00  1.33           N  
ATOM    929  CZ  ARG A  89      -1.212  13.416   0.924  1.00  1.57           C  
ATOM    930  NH1 ARG A  89      -1.063  14.484   1.670  1.00  1.84           N1+
ATOM    931  NH2 ARG A  89      -1.476  13.554  -0.347  1.00  2.16           N  
ATOM    932  HN  ARG A  89       2.371   8.588   4.139  1.00  0.52           H  
ATOM    933  HE  ARG A  89      -1.198  11.429   0.845  1.00  1.86           H  
ATOM    934  HH  ARG A  89      -0.856  14.401   2.644  1.00  2.04           H  
ATOM    935  HH  ARG A  89      -1.158  15.391   1.261  1.00  2.19           H  
ATOM    936  HH  ARG A  89      -1.587  12.745  -0.925  1.00  2.64           H  
ATOM    937  HH  ARG A  89      -1.569  14.467  -0.741  1.00  2.38           H  
ATOM    938  N   LEU A  90      -0.235   6.740   3.421  1.00  0.49           N  
ATOM    939  CA  LEU A  90      -1.118   5.588   3.075  1.00  0.51           C  
ATOM    940  C   LEU A  90      -1.173   4.570   4.223  1.00  0.50           C  
ATOM    941  O   LEU A  90      -1.989   3.675   4.218  1.00  0.52           O  
ATOM    942  CB  LEU A  90      -0.584   4.901   1.820  1.00  0.57           C  
ATOM    943  CG  LEU A  90      -1.745   4.239   1.081  1.00  0.57           C  
ATOM    944  CD1 LEU A  90      -2.427   5.267   0.174  1.00  1.05           C  
ATOM    945  CD2 LEU A  90      -1.215   3.083   0.234  1.00  1.12           C  
ATOM    946  HN  LEU A  90       0.670   6.797   3.048  1.00  0.52           H  
ATOM    947  N   ASP A  91      -0.328   4.687   5.207  1.00  0.50           N  
ATOM    948  CA  ASP A  91      -0.372   3.707   6.327  1.00  0.52           C  
ATOM    949  C   ASP A  91      -1.454   4.126   7.321  1.00  0.50           C  
ATOM    950  O   ASP A  91      -2.060   3.307   7.982  1.00  0.55           O  
ATOM    951  CB  ASP A  91       0.986   3.681   7.034  1.00  0.54           C  
ATOM    952  CG  ASP A  91       1.047   2.481   7.983  1.00  0.93           C  
ATOM    953  OD1 ASP A  91       0.196   2.396   8.854  1.00  1.68           O  
ATOM    954  OD2 ASP A  91       1.943   1.670   7.822  1.00  1.43           O1-
ATOM    955  HN  ASP A  91       0.326   5.411   5.216  1.00  0.51           H  
ATOM    956  N   ARG A  92      -1.686   5.402   7.436  1.00  0.48           N  
ATOM    957  CA  ARG A  92      -2.713   5.897   8.391  1.00  0.50           C  
ATOM    958  C   ARG A  92      -4.073   6.016   7.687  1.00  0.46           C  
ATOM    959  O   ARG A  92      -5.112   5.840   8.292  1.00  0.48           O  
ATOM    960  CB  ARG A  92      -2.249   7.277   8.901  1.00  0.55           C  
ATOM    961  CG  ARG A  92      -2.904   7.661  10.241  1.00  1.04           C  
ATOM    962  CD  ARG A  92      -2.917   6.476  11.212  1.00  1.29           C  
ATOM    963  NE  ARG A  92      -2.697   6.958  12.607  1.00  2.00           N  
ATOM    964  CZ  ARG A  92      -3.036   6.218  13.642  1.00  2.63           C  
ATOM    965  NH1 ARG A  92      -3.625   5.055  13.490  1.00  2.88           N1+
ATOM    966  NH2 ARG A  92      -2.788   6.652  14.846  1.00  3.45           N  
ATOM    967  HN  ARG A  92      -1.176   6.042   6.899  1.00  0.51           H  
ATOM    968  HE  ARG A  92      -2.278   7.832  12.755  1.00  2.36           H  
ATOM    969  HH  ARG A  92      -3.830   4.701  12.581  1.00  2.74           H  
ATOM    970  HH  ARG A  92      -3.875   4.518  14.296  1.00  3.58           H  
ATOM    971  HH  ARG A  92      -2.344   7.539  14.978  1.00  3.70           H  
ATOM    972  HH  ARG A  92      -3.043   6.099  15.640  1.00  3.99           H  
ATOM    973  N   ASN A  93      -4.075   6.325   6.419  1.00  0.45           N  
ATOM    974  CA  ASN A  93      -5.371   6.480   5.687  1.00  0.46           C  
ATOM    975  C   ASN A  93      -5.895   5.130   5.177  1.00  0.48           C  
ATOM    976  O   ASN A  93      -7.066   4.833   5.298  1.00  0.61           O  
ATOM    977  CB  ASN A  93      -5.162   7.412   4.491  1.00  0.51           C  
ATOM    978  CG  ASN A  93      -4.879   8.831   4.989  1.00  0.67           C  
ATOM    979  ND2 ASN A  93      -5.597   9.823   4.538  1.00  1.27           N  
ATOM    980  OD1 ASN A  93      -3.993   9.039   5.795  1.00  1.43           O  
ATOM    981  HN  ASN A  93      -3.228   6.474   5.950  1.00  0.47           H  
ATOM    982 1HD2 ASN A  93      -6.310   9.653   3.887  1.00  1.97           H  
ATOM    983 2HD2 ASN A  93      -5.423  10.735   4.849  1.00  1.43           H  
ATOM    984  N   LEU A  94      -5.053   4.328   4.580  1.00  0.51           N  
ATOM    985  CA  LEU A  94      -5.524   3.017   4.033  1.00  0.55           C  
ATOM    986  C   LEU A  94      -6.301   2.229   5.094  1.00  0.49           C  
ATOM    987  O   LEU A  94      -7.441   1.867   4.888  1.00  0.57           O  
ATOM    988  CB  LEU A  94      -4.322   2.199   3.559  1.00  0.64           C  
ATOM    989  CG  LEU A  94      -4.790   1.102   2.602  1.00  0.70           C  
ATOM    990  CD1 LEU A  94      -4.752   1.631   1.167  1.00  1.14           C  
ATOM    991  CD2 LEU A  94      -3.860  -0.107   2.722  1.00  1.07           C  
ATOM    992  HN  LEU A  94      -4.115   4.597   4.469  1.00  0.60           H  
ATOM    993  N   TRP A  95      -5.703   1.948   6.221  1.00  0.49           N  
ATOM    994  CA  TRP A  95      -6.435   1.173   7.266  1.00  0.59           C  
ATOM    995  C   TRP A  95      -7.207   2.116   8.187  1.00  0.50           C  
ATOM    996  O   TRP A  95      -8.157   1.716   8.830  1.00  0.53           O  
ATOM    997  CB  TRP A  95      -5.445   0.337   8.071  1.00  0.82           C  
ATOM    998  CG  TRP A  95      -5.102   1.007   9.356  1.00  0.74           C  
ATOM    999  CD1 TRP A  95      -4.505   2.205   9.458  1.00  1.39           C  
ATOM   1000  CD2 TRP A  95      -5.298   0.525  10.715  1.00  0.96           C  
ATOM   1001  CE2 TRP A  95      -4.804   1.496  11.615  1.00  1.05           C  
ATOM   1002  CE3 TRP A  95      -5.858  -0.646  11.245  1.00  1.87           C  
ATOM   1003  NE1 TRP A  95      -4.330   2.507  10.799  1.00  1.54           N  
ATOM   1004  CZ2 TRP A  95      -4.860   1.304  12.998  1.00  1.28           C  
ATOM   1005  CZ3 TRP A  95      -5.915  -0.844  12.631  1.00  2.31           C  
ATOM   1006  CH2 TRP A  95      -5.419   0.130  13.507  1.00  1.78           C  
ATOM   1007  HN  TRP A  95      -4.781   2.239   6.376  1.00  0.51           H  
ATOM   1008  HE1 TRP A  95      -3.921   3.329  11.145  1.00  2.18           H  
ATOM   1009  N   GLY A  96      -6.815   3.360   8.258  1.00  0.52           N  
ATOM   1010  CA  GLY A  96      -7.548   4.322   9.132  1.00  0.63           C  
ATOM   1011  C   GLY A  96      -9.038   4.274   8.780  1.00  0.66           C  
ATOM   1012  O   GLY A  96      -9.895   4.444   9.626  1.00  0.76           O  
ATOM   1013  HN  GLY A  96      -6.044   3.662   7.733  1.00  0.52           H  
ATOM   1014  N   LEU A  97      -9.350   4.023   7.536  1.00  0.66           N  
ATOM   1015  CA  LEU A  97     -10.778   3.939   7.123  1.00  0.82           C  
ATOM   1016  C   LEU A  97     -11.339   2.593   7.577  1.00  0.78           C  
ATOM   1017  O   LEU A  97     -12.476   2.485   7.995  1.00  0.92           O  
ATOM   1018  CB  LEU A  97     -10.876   4.043   5.598  1.00  0.97           C  
ATOM   1019  CG  LEU A  97     -12.231   4.635   5.209  1.00  1.06           C  
ATOM   1020  CD1 LEU A  97     -12.048   6.094   4.787  1.00  1.63           C  
ATOM   1021  CD2 LEU A  97     -12.818   3.839   4.040  1.00  1.37           C  
ATOM   1022  HN  LEU A  97      -8.641   3.876   6.875  1.00  0.61           H  
ATOM   1023  N   ALA A  98     -10.540   1.564   7.500  1.00  0.70           N  
ATOM   1024  CA  ALA A  98     -11.000   0.212   7.925  1.00  0.83           C  
ATOM   1025  C   ALA A  98     -11.564   0.284   9.344  1.00  0.99           C  
ATOM   1026  O   ALA A  98     -12.584  -0.300   9.648  1.00  1.18           O  
ATOM   1027  CB  ALA A  98      -9.813  -0.754   7.896  1.00  0.83           C  
ATOM   1028  HN  ALA A  98      -9.629   1.681   7.159  1.00  0.64           H  
ATOM   1029  N   GLY A  99     -10.903   0.992  10.218  1.00  1.01           N  
ATOM   1030  CA  GLY A  99     -11.398   1.098  11.619  1.00  1.28           C  
ATOM   1031  C   GLY A  99     -11.228  -0.251  12.320  1.00  1.43           C  
ATOM   1032  O   GLY A  99     -12.146  -0.767  12.925  1.00  1.94           O  
ATOM   1033  HN  GLY A  99     -10.080   1.453   9.951  1.00  0.93           H  
ATOM   1034  N   LEU A 100     -10.061  -0.827  12.236  1.00  1.30           N  
ATOM   1035  CA  LEU A 100      -9.831  -2.145  12.890  1.00  1.56           C  
ATOM   1036  C   LEU A 100      -8.720  -2.013  13.931  1.00  1.40           C  
ATOM   1037  O   LEU A 100      -8.170  -0.950  14.134  1.00  1.90           O  
ATOM   1038  CB  LEU A 100      -9.410  -3.167  11.831  1.00  1.96           C  
ATOM   1039  CG  LEU A 100     -10.178  -4.471  12.041  1.00  2.58           C  
ATOM   1040  CD1 LEU A 100     -11.255  -4.609  10.962  1.00  3.02           C  
ATOM   1041  CD2 LEU A 100      -9.209  -5.653  11.946  1.00  3.30           C  
ATOM   1042  HN  LEU A 100      -9.336  -0.394  11.738  1.00  1.30           H  
ATOM   1043  N   ASN A 101      -8.383  -3.087  14.590  1.00  1.20           N  
ATOM   1044  CA  ASN A 101      -7.299  -3.028  15.608  1.00  1.21           C  
ATOM   1045  C   ASN A 101      -6.201  -4.025  15.224  1.00  1.08           C  
ATOM   1046  O   ASN A 101      -5.173  -3.657  14.689  1.00  1.52           O  
ATOM   1047  CB  ASN A 101      -7.863  -3.386  16.985  1.00  1.54           C  
ATOM   1048  CG  ASN A 101      -7.688  -2.200  17.935  1.00  2.41           C  
ATOM   1049  ND2 ASN A 101      -6.836  -2.289  18.920  1.00  3.03           N  
ATOM   1050  OD1 ASN A 101      -8.331  -1.182  17.779  1.00  3.07           O  
ATOM   1051  HN  ASN A 101      -8.839  -3.935  14.409  1.00  1.45           H  
ATOM   1052 1HD2 ASN A 101      -6.317  -3.112  19.045  1.00  2.96           H  
ATOM   1053 2HD2 ASN A 101      -6.716  -1.536  19.534  1.00  3.83           H  
ATOM   1054  N   SER A 102      -6.413  -5.286  15.494  1.00  1.21           N  
ATOM   1055  CA  SER A 102      -5.387  -6.310  15.147  1.00  1.55           C  
ATOM   1056  C   SER A 102      -5.658  -6.866  13.746  1.00  1.20           C  
ATOM   1057  O   SER A 102      -6.791  -7.040  13.342  1.00  1.24           O  
ATOM   1058  CB  SER A 102      -5.442  -7.450  16.163  1.00  2.29           C  
ATOM   1059  OG  SER A 102      -4.258  -7.435  16.951  1.00  2.50           O  
ATOM   1060  HN  SER A 102      -7.250  -5.563  15.923  1.00  1.49           H  
ATOM   1061  HG  SER A 102      -4.080  -6.524  17.198  1.00  2.65           H  
ATOM   1062  N   CYS A 103      -4.622  -7.157  13.010  1.00  1.10           N  
ATOM   1063  CA  CYS A 103      -4.802  -7.716  11.641  1.00  0.88           C  
ATOM   1064  C   CYS A 103      -3.681  -8.716  11.377  1.00  0.94           C  
ATOM   1065  O   CYS A 103      -2.736  -8.416  10.677  1.00  0.95           O  
ATOM   1066  CB  CYS A 103      -4.727  -6.594  10.612  1.00  0.96           C  
ATOM   1067  SG  CYS A 103      -6.358  -5.839  10.437  1.00  0.96           S  
ATOM   1068  HN  CYS A 103      -3.719  -7.017  13.363  1.00  1.34           H  
ATOM   1069  N   PRO A 104      -3.816  -9.868  11.971  1.00  1.19           N  
ATOM   1070  CA  PRO A 104      -2.819 -10.943  11.851  1.00  1.32           C  
ATOM   1071  C   PRO A 104      -2.587 -11.342  10.389  1.00  1.07           C  
ATOM   1072  O   PRO A 104      -3.169 -12.288   9.896  1.00  1.22           O  
ATOM   1073  CB  PRO A 104      -3.413 -12.118  12.643  1.00  1.71           C  
ATOM   1074  CG  PRO A 104      -4.760 -11.646  13.248  1.00  1.84           C  
ATOM   1075  CD  PRO A 104      -4.983 -10.192  12.810  1.00  1.48           C  
ATOM   1076  N   VAL A 105      -1.710 -10.660   9.702  1.00  0.90           N  
ATOM   1077  CA  VAL A 105      -1.422 -11.053   8.297  1.00  0.81           C  
ATOM   1078  C   VAL A 105      -0.573 -12.325   8.374  1.00  0.99           C  
ATOM   1079  O   VAL A 105       0.424 -12.368   9.070  1.00  1.23           O  
ATOM   1080  CB  VAL A 105      -0.669  -9.916   7.575  1.00  0.89           C  
ATOM   1081  CG1 VAL A 105       0.840 -10.046   7.791  1.00  1.76           C  
ATOM   1082  CG2 VAL A 105      -0.971  -9.977   6.076  1.00  1.92           C  
ATOM   1083  HN  VAL A 105      -1.219  -9.922  10.117  1.00  1.02           H  
ATOM   1084  N   LYS A 106      -0.971 -13.390   7.733  1.00  1.13           N  
ATOM   1085  CA  LYS A 106      -0.165 -14.636   7.871  1.00  1.41           C  
ATOM   1086  C   LYS A 106      -0.409 -15.617   6.719  1.00  1.18           C  
ATOM   1087  O   LYS A 106       0.500 -16.304   6.304  1.00  1.60           O  
ATOM   1088  CB  LYS A 106      -0.538 -15.314   9.190  1.00  2.10           C  
ATOM   1089  CG  LYS A 106       0.648 -15.256  10.151  1.00  2.70           C  
ATOM   1090  CD  LYS A 106       0.193 -15.683  11.550  1.00  3.28           C  
ATOM   1091  CE  LYS A 106      -0.105 -17.187  11.555  1.00  4.00           C  
ATOM   1092  NZ  LYS A 106       1.177 -17.945  11.633  1.00  4.64           N1+
ATOM   1093  HN  LYS A 106      -1.799 -13.381   7.209  1.00  1.22           H  
ATOM   1094  HZ1 LYS A 106       1.864 -17.530  10.973  1.00  4.81           H  
ATOM   1095  HZ2 LYS A 106       1.552 -17.894  12.602  1.00  4.91           H  
ATOM   1096  HZ3 LYS A 106       1.009 -18.939  11.381  1.00  5.03           H  
ATOM   1097  N   GLU A 107      -1.611 -15.723   6.211  1.00  1.21           N  
ATOM   1098  CA  GLU A 107      -1.846 -16.702   5.104  1.00  1.25           C  
ATOM   1099  C   GLU A 107      -1.267 -16.153   3.792  1.00  1.03           C  
ATOM   1100  O   GLU A 107      -1.937 -15.529   2.996  1.00  1.55           O  
ATOM   1101  CB  GLU A 107      -3.351 -17.012   4.973  1.00  1.76           C  
ATOM   1102  CG  GLU A 107      -4.131 -15.791   4.472  1.00  2.19           C  
ATOM   1103  CD  GLU A 107      -5.590 -15.900   4.918  1.00  2.97           C  
ATOM   1104  OE1 GLU A 107      -5.831 -15.832   6.112  1.00  3.45           O  
ATOM   1105  OE2 GLU A 107      -6.442 -16.050   4.057  1.00  3.55           O1-
ATOM   1106  HN  GLU A 107      -2.349 -15.183   6.562  1.00  1.63           H  
ATOM   1107  N   ALA A 108      -0.006 -16.385   3.564  1.00  0.85           N  
ATOM   1108  CA  ALA A 108       0.629 -15.883   2.322  1.00  0.84           C  
ATOM   1109  C   ALA A 108       2.079 -16.359   2.258  1.00  0.80           C  
ATOM   1110  O   ALA A 108       2.790 -16.362   3.243  1.00  0.84           O  
ATOM   1111  CB  ALA A 108       0.603 -14.356   2.317  1.00  1.24           C  
ATOM   1112  HN  ALA A 108       0.525 -16.891   4.210  1.00  1.20           H  
ATOM   1113  N   ASP A 109       2.525 -16.737   1.096  1.00  0.95           N  
ATOM   1114  CA  ASP A 109       3.932 -17.186   0.951  1.00  1.04           C  
ATOM   1115  C   ASP A 109       4.784 -15.972   0.589  1.00  0.96           C  
ATOM   1116  O   ASP A 109       4.318 -14.850   0.613  1.00  1.39           O  
ATOM   1117  CB  ASP A 109       4.030 -18.238  -0.155  1.00  1.29           C  
ATOM   1118  CG  ASP A 109       3.994 -19.636   0.467  1.00  1.70           C  
ATOM   1119  OD1 ASP A 109       4.822 -19.903   1.322  1.00  2.18           O  
ATOM   1120  OD2 ASP A 109       3.138 -20.414   0.078  1.00  2.15           O1-
ATOM   1121  HN  ASP A 109       1.937 -16.708   0.313  1.00  1.12           H  
ATOM   1122  N   GLN A 110       6.025 -16.175   0.262  1.00  0.85           N  
ATOM   1123  CA  GLN A 110       6.887 -15.014  -0.090  1.00  0.80           C  
ATOM   1124  C   GLN A 110       6.635 -14.613  -1.543  1.00  0.74           C  
ATOM   1125  O   GLN A 110       7.218 -15.156  -2.459  1.00  0.79           O  
ATOM   1126  CB  GLN A 110       8.356 -15.400   0.078  1.00  0.85           C  
ATOM   1127  CG  GLN A 110       9.060 -14.392   0.990  1.00  0.96           C  
ATOM   1128  CD  GLN A 110       9.414 -15.066   2.316  1.00  1.32           C  
ATOM   1129  NE2 GLN A 110       9.423 -14.359   3.414  1.00  1.82           N  
ATOM   1130  OE1 GLN A 110       9.685 -16.251   2.357  1.00  1.77           O  
ATOM   1131  HN  GLN A 110       6.392 -17.083   0.250  1.00  1.15           H  
ATOM   1132 1HE2 GLN A 110       9.204 -13.404   3.382  1.00  2.24           H  
ATOM   1133 2HE2 GLN A 110       9.647 -14.783   4.267  1.00  2.16           H  
ATOM   1134  N   SER A 111       5.785 -13.652  -1.757  1.00  0.74           N  
ATOM   1135  CA  SER A 111       5.508 -13.197  -3.146  1.00  0.71           C  
ATOM   1136  C   SER A 111       6.451 -12.038  -3.452  1.00  0.70           C  
ATOM   1137  O   SER A 111       7.219 -11.636  -2.612  1.00  1.07           O  
ATOM   1138  CB  SER A 111       4.051 -12.731  -3.240  1.00  0.73           C  
ATOM   1139  OG  SER A 111       3.995 -11.428  -3.806  1.00  1.26           O  
ATOM   1140  HN  SER A 111       5.337 -13.214  -1.001  1.00  0.82           H  
ATOM   1141  HG  SER A 111       3.077 -11.151  -3.824  1.00  1.77           H  
ATOM   1142  N   THR A 112       6.406 -11.489  -4.630  1.00  0.65           N  
ATOM   1143  CA  THR A 112       7.306 -10.345  -4.934  1.00  0.61           C  
ATOM   1144  C   THR A 112       6.498  -9.053  -4.821  1.00  0.55           C  
ATOM   1145  O   THR A 112       5.355  -8.993  -5.230  1.00  0.50           O  
ATOM   1146  CB  THR A 112       7.866 -10.489  -6.351  1.00  0.66           C  
ATOM   1147  CG2 THR A 112       8.620 -11.814  -6.467  1.00  0.70           C  
ATOM   1148  OG1 THR A 112       6.798 -10.461  -7.287  1.00  0.72           O  
ATOM   1149  HN  THR A 112       5.776 -11.817  -5.305  1.00  0.95           H  
ATOM   1150  HG1 THR A 112       6.773 -11.312  -7.732  1.00  1.12           H  
ATOM   1151  N   LEU A 113       7.065  -8.016  -4.262  1.00  0.59           N  
ATOM   1152  CA  LEU A 113       6.294  -6.747  -4.128  1.00  0.58           C  
ATOM   1153  C   LEU A 113       5.905  -6.212  -5.512  1.00  0.54           C  
ATOM   1154  O   LEU A 113       5.058  -5.357  -5.627  1.00  0.57           O  
ATOM   1155  CB  LEU A 113       7.117  -5.691  -3.387  1.00  0.64           C  
ATOM   1156  CG  LEU A 113       6.165  -4.630  -2.825  1.00  0.71           C  
ATOM   1157  CD1 LEU A 113       5.901  -4.908  -1.344  1.00  1.02           C  
ATOM   1158  CD2 LEU A 113       6.789  -3.242  -2.976  1.00  1.16           C  
ATOM   1159  HN  LEU A 113       7.985  -8.074  -3.928  1.00  0.65           H  
ATOM   1160  N   GLU A 114       6.501  -6.700  -6.566  1.00  0.52           N  
ATOM   1161  CA  GLU A 114       6.122  -6.199  -7.914  1.00  0.51           C  
ATOM   1162  C   GLU A 114       4.663  -6.575  -8.189  1.00  0.48           C  
ATOM   1163  O   GLU A 114       3.849  -5.744  -8.550  1.00  0.52           O  
ATOM   1164  CB  GLU A 114       7.022  -6.847  -8.968  1.00  0.52           C  
ATOM   1165  CG  GLU A 114       7.934  -5.786  -9.588  1.00  0.92           C  
ATOM   1166  CD  GLU A 114       8.774  -6.422 -10.696  1.00  1.26           C  
ATOM   1167  OE1 GLU A 114       9.490  -7.364 -10.402  1.00  1.78           O  
ATOM   1168  OE2 GLU A 114       8.686  -5.956 -11.820  1.00  1.73           O1-
ATOM   1169  HN  GLU A 114       7.188  -7.389  -6.477  1.00  0.54           H  
ATOM   1170  N   ASN A 115       4.330  -7.824  -8.017  1.00  0.44           N  
ATOM   1171  CA  ASN A 115       2.930  -8.275  -8.265  1.00  0.44           C  
ATOM   1172  C   ASN A 115       2.015  -7.823  -7.119  1.00  0.44           C  
ATOM   1173  O   ASN A 115       0.815  -7.752  -7.276  1.00  0.43           O  
ATOM   1174  CB  ASN A 115       2.902  -9.804  -8.362  1.00  0.46           C  
ATOM   1175  CG  ASN A 115       2.021 -10.243  -9.536  1.00  1.33           C  
ATOM   1176  ND2 ASN A 115       1.914 -11.513  -9.814  1.00  1.83           N  
ATOM   1177  OD1 ASN A 115       1.422  -9.425 -10.208  1.00  2.27           O  
ATOM   1178  HN  ASN A 115       5.007  -8.470  -7.725  1.00  0.45           H  
ATOM   1179 1HD2 ASN A 115       2.393 -12.174  -9.272  1.00  2.00           H  
ATOM   1180 2HD2 ASN A 115       1.354 -11.806 -10.561  1.00  2.50           H  
ATOM   1181  N   PHE A 116       2.562  -7.520  -5.971  1.00  0.51           N  
ATOM   1182  CA  PHE A 116       1.700  -7.074  -4.838  1.00  0.56           C  
ATOM   1183  C   PHE A 116       1.148  -5.680  -5.147  1.00  0.52           C  
ATOM   1184  O   PHE A 116      -0.048  -5.466  -5.176  1.00  0.51           O  
ATOM   1185  CB  PHE A 116       2.529  -7.029  -3.553  1.00  0.65           C  
ATOM   1186  CG  PHE A 116       1.748  -6.321  -2.472  1.00  0.57           C  
ATOM   1187  CD1 PHE A 116       0.622  -6.931  -1.908  1.00  0.66           C  
ATOM   1188  CD2 PHE A 116       2.152  -5.054  -2.033  1.00  0.59           C  
ATOM   1189  CE1 PHE A 116      -0.101  -6.275  -0.904  1.00  0.67           C  
ATOM   1190  CE2 PHE A 116       1.429  -4.398  -1.030  1.00  0.60           C  
ATOM   1191  CZ  PHE A 116       0.302  -5.008  -0.465  1.00  0.59           C  
ATOM   1192  HN  PHE A 116       3.532  -7.583  -5.854  1.00  0.57           H  
ATOM   1193  N   LEU A 117       2.013  -4.734  -5.388  1.00  0.60           N  
ATOM   1194  CA  LEU A 117       1.548  -3.357  -5.709  1.00  0.61           C  
ATOM   1195  C   LEU A 117       0.685  -3.408  -6.966  1.00  0.58           C  
ATOM   1196  O   LEU A 117      -0.257  -2.659  -7.113  1.00  0.58           O  
ATOM   1197  CB  LEU A 117       2.754  -2.447  -5.964  1.00  0.69           C  
ATOM   1198  CG  LEU A 117       3.197  -1.773  -4.660  1.00  0.82           C  
ATOM   1199  CD1 LEU A 117       4.401  -0.873  -4.944  1.00  1.68           C  
ATOM   1200  CD2 LEU A 117       2.054  -0.920  -4.101  1.00  1.43           C  
ATOM   1201  HN  LEU A 117       2.965  -4.931  -5.366  1.00  0.69           H  
ATOM   1202  N   GLU A 118       0.999  -4.289  -7.878  1.00  0.58           N  
ATOM   1203  CA  GLU A 118       0.189  -4.387  -9.122  1.00  0.59           C  
ATOM   1204  C   GLU A 118      -1.263  -4.685  -8.744  1.00  0.55           C  
ATOM   1205  O   GLU A 118      -2.178  -4.023  -9.187  1.00  0.57           O  
ATOM   1206  CB  GLU A 118       0.742  -5.514  -9.999  1.00  0.67           C  
ATOM   1207  CG  GLU A 118      -0.242  -5.825 -11.129  1.00  0.68           C  
ATOM   1208  CD  GLU A 118       0.511  -5.896 -12.458  1.00  1.31           C  
ATOM   1209  OE1 GLU A 118       1.588  -6.470 -12.478  1.00  2.05           O  
ATOM   1210  OE2 GLU A 118      -0.001  -5.374 -13.435  1.00  1.82           O1-
ATOM   1211  HN  GLU A 118       1.767  -4.886  -7.741  1.00  0.59           H  
ATOM   1212  N   ARG A 119      -1.472  -5.674  -7.919  1.00  0.55           N  
ATOM   1213  CA  ARG A 119      -2.857  -6.029  -7.492  1.00  0.55           C  
ATOM   1214  C   ARG A 119      -3.434  -4.925  -6.601  1.00  0.51           C  
ATOM   1215  O   ARG A 119      -4.627  -4.844  -6.405  1.00  0.54           O  
ATOM   1216  CB  ARG A 119      -2.821  -7.338  -6.701  1.00  0.61           C  
ATOM   1217  CG  ARG A 119      -2.420  -8.487  -7.627  1.00  0.58           C  
ATOM   1218  CD  ARG A 119      -3.678  -9.193  -8.131  1.00  0.89           C  
ATOM   1219  NE  ARG A 119      -3.343 -10.005  -9.336  1.00  1.43           N  
ATOM   1220  CZ  ARG A 119      -4.174 -10.915  -9.790  1.00  1.96           C  
ATOM   1221  NH1 ARG A 119      -5.326 -11.137  -9.205  1.00  2.20           N1+
ATOM   1222  NH2 ARG A 119      -3.846 -11.611 -10.846  1.00  2.73           N  
ATOM   1223  HN  ARG A 119      -0.713  -6.182  -7.574  1.00  0.58           H  
ATOM   1224  HE  ARG A 119      -2.488  -9.859  -9.794  1.00  1.89           H  
ATOM   1225  HH  ARG A 119      -5.597 -10.616  -8.398  1.00  2.20           H  
ATOM   1226  HH  ARG A 119      -5.941 -11.836  -9.571  1.00  2.74           H  
ATOM   1227  HH  ARG A 119      -2.969 -11.449 -11.299  1.00  3.12           H  
ATOM   1228  HH  ARG A 119      -4.471 -12.306 -11.200  1.00  3.14           H  
ATOM   1229  N   LEU A 120      -2.606  -4.076  -6.053  1.00  0.48           N  
ATOM   1230  CA  LEU A 120      -3.137  -2.991  -5.181  1.00  0.46           C  
ATOM   1231  C   LEU A 120      -3.786  -1.914  -6.054  1.00  0.46           C  
ATOM   1232  O   LEU A 120      -4.814  -1.369  -5.718  1.00  0.51           O  
ATOM   1233  CB  LEU A 120      -1.993  -2.378  -4.371  1.00  0.49           C  
ATOM   1234  CG  LEU A 120      -2.273  -2.558  -2.877  1.00  0.56           C  
ATOM   1235  CD1 LEU A 120      -0.978  -2.368  -2.086  1.00  0.99           C  
ATOM   1236  CD2 LEU A 120      -3.304  -1.522  -2.425  1.00  0.84           C  
ATOM   1237  HN  LEU A 120      -1.643  -4.152  -6.208  1.00  0.50           H  
ATOM   1238  N   LYS A 121      -3.193  -1.609  -7.176  1.00  0.47           N  
ATOM   1239  CA  LYS A 121      -3.774  -0.570  -8.076  1.00  0.51           C  
ATOM   1240  C   LYS A 121      -5.004  -1.136  -8.780  1.00  0.54           C  
ATOM   1241  O   LYS A 121      -5.988  -0.457  -8.984  1.00  0.63           O  
ATOM   1242  CB  LYS A 121      -2.744  -0.190  -9.138  1.00  0.57           C  
ATOM   1243  CG  LYS A 121      -2.990   1.248  -9.601  1.00  0.77           C  
ATOM   1244  CD  LYS A 121      -2.259   1.491 -10.923  1.00  1.14           C  
ATOM   1245  CE  LYS A 121      -2.855   0.598 -12.013  1.00  1.30           C  
ATOM   1246  NZ  LYS A 121      -2.440   1.103 -13.352  1.00  1.85           N1+
ATOM   1247  HN  LYS A 121      -2.367  -2.066  -7.431  1.00  0.50           H  
ATOM   1248  HZ1 LYS A 121      -1.533   1.604 -13.266  1.00  2.12           H  
ATOM   1249  HZ2 LYS A 121      -2.334   0.303 -14.007  1.00  2.20           H  
ATOM   1250  HZ3 LYS A 121      -3.163   1.754 -13.717  1.00  2.37           H  
ATOM   1251  N   THR A 122      -4.937  -2.373  -9.166  1.00  0.56           N  
ATOM   1252  CA  THR A 122      -6.088  -3.002  -9.880  1.00  0.62           C  
ATOM   1253  C   THR A 122      -7.304  -3.076  -8.952  1.00  0.62           C  
ATOM   1254  O   THR A 122      -8.416  -2.773  -9.338  1.00  0.69           O  
ATOM   1255  CB  THR A 122      -5.714  -4.426 -10.332  1.00  0.65           C  
ATOM   1256  CG2 THR A 122      -5.715  -4.500 -11.860  1.00  0.77           C  
ATOM   1257  OG1 THR A 122      -4.426  -4.776  -9.853  1.00  0.62           O  
ATOM   1258  HN  THR A 122      -4.122  -2.882  -8.995  1.00  0.60           H  
ATOM   1259  HG1 THR A 122      -4.047  -5.414 -10.462  1.00  1.02           H  
ATOM   1260  N   ILE A 123      -7.099  -3.496  -7.742  1.00  0.60           N  
ATOM   1261  CA  ILE A 123      -8.229  -3.622  -6.775  1.00  0.65           C  
ATOM   1262  C   ILE A 123      -8.796  -2.244  -6.408  1.00  0.62           C  
ATOM   1263  O   ILE A 123      -9.993  -2.066  -6.309  1.00  0.71           O  
ATOM   1264  CB  ILE A 123      -7.721  -4.309  -5.505  1.00  0.69           C  
ATOM   1265  CG1 ILE A 123      -7.308  -5.749  -5.826  1.00  0.78           C  
ATOM   1266  CG2 ILE A 123      -8.827  -4.314  -4.448  1.00  0.84           C  
ATOM   1267  CD1 ILE A 123      -8.553  -6.610  -6.060  1.00  1.16           C  
ATOM   1268  HN  ILE A 123      -6.197  -3.749  -7.471  1.00  0.59           H  
ATOM   1269  N   MET A 124      -7.952  -1.278  -6.183  1.00  0.53           N  
ATOM   1270  CA  MET A 124      -8.450   0.078  -5.796  1.00  0.54           C  
ATOM   1271  C   MET A 124      -9.316   0.677  -6.907  1.00  0.61           C  
ATOM   1272  O   MET A 124     -10.414   1.134  -6.676  1.00  0.78           O  
ATOM   1273  CB  MET A 124      -7.260   1.001  -5.540  1.00  0.57           C  
ATOM   1274  CG  MET A 124      -6.395   0.417  -4.422  1.00  0.83           C  
ATOM   1275  SD  MET A 124      -6.861   1.158  -2.840  1.00  0.68           S  
ATOM   1276  CE  MET A 124      -5.919   2.690  -3.014  1.00  0.55           C  
ATOM   1277  HN  MET A 124      -6.990  -1.446  -6.250  1.00  0.49           H  
ATOM   1278  N   ARG A 125      -8.815   0.700  -8.103  1.00  0.67           N  
ATOM   1279  CA  ARG A 125      -9.578   1.296  -9.240  1.00  0.82           C  
ATOM   1280  C   ARG A 125     -10.843   0.484  -9.547  1.00  0.91           C  
ATOM   1281  O   ARG A 125     -11.948   0.986  -9.487  1.00  1.11           O  
ATOM   1282  CB  ARG A 125      -8.674   1.293 -10.473  1.00  0.95           C  
ATOM   1283  CG  ARG A 125      -9.012   2.478 -11.378  1.00  1.31           C  
ATOM   1284  CD  ARG A 125      -8.113   2.426 -12.614  1.00  2.03           C  
ATOM   1285  NE  ARG A 125      -8.697   3.267 -13.700  1.00  2.37           N  
ATOM   1286  CZ  ARG A 125      -7.988   3.593 -14.755  1.00  3.08           C  
ATOM   1287  NH1 ARG A 125      -6.751   3.182 -14.896  1.00  3.62           N1+
ATOM   1288  NH2 ARG A 125      -8.525   4.335 -15.683  1.00  3.64           N  
ATOM   1289  HN  ARG A 125      -7.920   0.342  -8.257  1.00  0.70           H  
ATOM   1290  HE  ARG A 125      -9.623   3.578 -13.625  1.00  2.46           H  
ATOM   1291  HH  ARG A 125      -6.322   2.610 -14.200  1.00  3.63           H  
ATOM   1292  HH  ARG A 125      -6.233   3.443 -15.710  1.00  4.28           H  
ATOM   1293  HH  ARG A 125      -9.469   4.650 -15.587  1.00  3.73           H  
ATOM   1294  HH  ARG A 125      -7.994   4.587 -16.492  1.00  4.19           H  
ATOM   1295  N   GLU A 126     -10.675  -0.751  -9.917  1.00  0.95           N  
ATOM   1296  CA  GLU A 126     -11.841  -1.611 -10.283  1.00  1.11           C  
ATOM   1297  C   GLU A 126     -12.961  -1.550  -9.235  1.00  1.05           C  
ATOM   1298  O   GLU A 126     -14.125  -1.473  -9.576  1.00  1.20           O  
ATOM   1299  CB  GLU A 126     -11.367  -3.059 -10.415  1.00  1.25           C  
ATOM   1300  CG  GLU A 126     -12.116  -3.738 -11.563  1.00  1.41           C  
ATOM   1301  CD  GLU A 126     -11.536  -5.135 -11.795  1.00  1.82           C  
ATOM   1302  OE1 GLU A 126     -11.476  -5.895 -10.841  1.00  2.31           O  
ATOM   1303  OE2 GLU A 126     -11.163  -5.421 -12.920  1.00  2.32           O1-
ATOM   1304  HN  GLU A 126      -9.768  -1.112  -9.983  1.00  0.99           H  
ATOM   1305  N   LYS A 127     -12.641  -1.628  -7.974  1.00  0.97           N  
ATOM   1306  CA  LYS A 127     -13.720  -1.626  -6.942  1.00  1.11           C  
ATOM   1307  C   LYS A 127     -14.186  -0.204  -6.609  1.00  1.14           C  
ATOM   1308  O   LYS A 127     -15.284  -0.015  -6.124  1.00  1.39           O  
ATOM   1309  CB  LYS A 127     -13.206  -2.304  -5.667  1.00  1.22           C  
ATOM   1310  CG  LYS A 127     -14.124  -3.473  -5.294  1.00  1.43           C  
ATOM   1311  CD  LYS A 127     -13.278  -4.716  -5.010  1.00  1.80           C  
ATOM   1312  CE  LYS A 127     -14.034  -5.643  -4.056  1.00  2.12           C  
ATOM   1313  NZ  LYS A 127     -14.687  -6.734  -4.835  1.00  2.61           N1+
ATOM   1314  HN  LYS A 127     -11.703  -1.724  -7.709  1.00  0.91           H  
ATOM   1315  HZ1 LYS A 127     -14.740  -6.462  -5.837  1.00  2.94           H  
ATOM   1316  HZ2 LYS A 127     -14.131  -7.607  -4.740  1.00  3.04           H  
ATOM   1317  HZ3 LYS A 127     -15.649  -6.893  -4.471  1.00  2.82           H  
ATOM   1318  N   TYR A 128     -13.386   0.799  -6.841  1.00  0.99           N  
ATOM   1319  CA  TYR A 128     -13.853   2.176  -6.500  1.00  1.12           C  
ATOM   1320  C   TYR A 128     -14.563   2.824  -7.686  1.00  1.41           C  
ATOM   1321  O   TYR A 128     -15.164   3.870  -7.550  1.00  1.67           O  
ATOM   1322  CB  TYR A 128     -12.686   3.049  -6.027  1.00  0.91           C  
ATOM   1323  CG  TYR A 128     -12.202   2.561  -4.684  1.00  0.94           C  
ATOM   1324  CD1 TYR A 128     -13.120   2.121  -3.718  1.00  1.89           C  
ATOM   1325  CD2 TYR A 128     -10.834   2.553  -4.398  1.00  1.77           C  
ATOM   1326  CE1 TYR A 128     -12.669   1.676  -2.483  1.00  2.98           C  
ATOM   1327  CE2 TYR A 128     -10.387   2.113  -3.152  1.00  2.74           C  
ATOM   1328  CZ  TYR A 128     -11.305   1.674  -2.197  1.00  3.25           C  
ATOM   1329  OH  TYR A 128     -10.868   1.257  -0.970  1.00  4.45           O  
ATOM   1330  HN  TYR A 128     -12.499   0.652  -7.227  1.00  0.88           H  
ATOM   1331  HH  TYR A 128     -10.465   2.007  -0.529  1.00  4.83           H  
ATOM   1332  N   SER A 129     -14.556   2.209  -8.836  1.00  1.48           N  
ATOM   1333  CA  SER A 129     -15.297   2.810  -9.972  1.00  1.86           C  
ATOM   1334  C   SER A 129     -16.801   2.710  -9.669  1.00  2.12           C  
ATOM   1335  O   SER A 129     -17.614   3.357 -10.298  1.00  2.50           O  
ATOM   1336  CB  SER A 129     -14.977   2.053 -11.261  1.00  1.89           C  
ATOM   1337  OG  SER A 129     -14.736   2.989 -12.304  1.00  2.51           O  
ATOM   1338  HN  SER A 129     -14.104   1.347  -8.941  1.00  1.34           H  
ATOM   1339  HG  SER A 129     -14.928   2.556 -13.141  1.00  2.79           H  
ATOM   1340  N   LYS A 130     -17.176   1.899  -8.701  1.00  2.09           N  
ATOM   1341  CA  LYS A 130     -18.615   1.754  -8.353  1.00  2.46           C  
ATOM   1342  C   LYS A 130     -18.856   2.155  -6.888  1.00  2.47           C  
ATOM   1343  O   LYS A 130     -19.943   1.978  -6.374  1.00  2.97           O  
ATOM   1344  CB  LYS A 130     -19.025   0.294  -8.543  1.00  2.77           C  
ATOM   1345  CG  LYS A 130     -20.503   0.219  -8.932  1.00  3.47           C  
ATOM   1346  CD  LYS A 130     -21.128  -1.039  -8.324  1.00  4.00           C  
ATOM   1347  CE  LYS A 130     -20.465  -2.284  -8.918  1.00  4.42           C  
ATOM   1348  NZ  LYS A 130     -21.252  -2.755 -10.091  1.00  4.94           N1+
ATOM   1349  HN  LYS A 130     -16.512   1.382  -8.205  1.00  1.94           H  
ATOM   1350  HZ1 LYS A 130     -21.318  -1.992 -10.795  1.00  5.28           H  
ATOM   1351  HZ2 LYS A 130     -20.781  -3.579 -10.516  1.00  5.18           H  
ATOM   1352  HZ3 LYS A 130     -22.208  -3.022  -9.783  1.00  5.06           H  
ATOM   1353  N   CYS A 131     -17.868   2.699  -6.208  1.00  2.08           N  
ATOM   1354  CA  CYS A 131     -18.084   3.107  -4.788  1.00  2.26           C  
ATOM   1355  C   CYS A 131     -19.292   4.036  -4.736  1.00  2.83           C  
ATOM   1356  O   CYS A 131     -20.279   3.761  -4.083  1.00  3.33           O  
ATOM   1357  CB  CYS A 131     -16.849   3.844  -4.266  1.00  1.95           C  
ATOM   1358  SG  CYS A 131     -17.290   4.784  -2.783  1.00  2.01           S  
ATOM   1359  HN  CYS A 131     -16.998   2.843  -6.629  1.00  1.90           H  
ATOM   1360  N   SER A 132     -19.232   5.118  -5.457  1.00  3.04           N  
ATOM   1361  CA  SER A 132     -20.387   6.049  -5.495  1.00  3.79           C  
ATOM   1362  C   SER A 132     -21.245   5.664  -6.700  1.00  4.23           C  
ATOM   1363  O   SER A 132     -20.766   5.050  -7.632  1.00  4.24           O  
ATOM   1364  CB  SER A 132     -19.902   7.495  -5.643  1.00  4.24           C  
ATOM   1365  OG  SER A 132     -18.520   7.507  -5.985  1.00  4.56           O  
ATOM   1366  HN  SER A 132     -18.437   5.298  -6.000  1.00  2.89           H  
ATOM   1367  HG  SER A 132     -18.010   7.429  -5.174  1.00  4.82           H  
ATOM   1368  N   SER A 133     -22.502   5.998  -6.694  1.00  4.79           N  
ATOM   1369  CA  SER A 133     -23.366   5.623  -7.849  1.00  5.36           C  
ATOM   1370  C   SER A 133     -24.086   6.861  -8.381  1.00  6.20           C  
ATOM   1371  O   SER A 133     -24.707   6.756  -9.427  1.00  6.65           O  
ATOM   1372  CB  SER A 133     -24.392   4.585  -7.396  1.00  5.62           C  
ATOM   1373  OG  SER A 133     -23.771   3.307  -7.332  1.00  5.88           O  
ATOM   1374  OXT SER A 133     -24.002   7.894  -7.738  1.00  6.63           O1-
ATOM   1375  HN  SER A 133     -22.881   6.484  -5.932  1.00  4.97           H  
ATOM   1376  HG  SER A 133     -22.836   3.421  -7.523  1.00  6.19           H  
TER   
END
