# Supplementary material for: Network pharmacology and experiments verify the effect of triptolide on extraocular muscle fibrosis
Source: PLoS One. 2025 Nov 10;20(11):e0336487. doi: 10.1371/journal.pone.0336487 (PMC12599947; doi:10.1371/journal.pone.0336487)
Supplement: S2 File — (ZIP) [file pone.0336487.s002.zip › S2_raw data/vina new/TPL dock/TPL IL4/config.txt]

receptor = IL4 rep.pdbqt
ligand=TPL IL4.pdbqt

center_x =  -0.018            
center_y = 0.322   
center_z = 0.02    

size_x = 40                   
size_y = 28  
size_z = 24

energy_range = 5
num_modes = 20
