# Supplementary material for: Network pharmacology and experiments verify the effect of triptolide on extraocular muscle fibrosis
Source: PLoS One. 2025 Nov 10;20(11):e0336487. doi: 10.1371/journal.pone.0336487 (PMC12599947; doi:10.1371/journal.pone.0336487)
Supplement: S2 File — (ZIP) [file pone.0336487.s002.zip › S2_raw data/vina new/TPL dock/TPL IL4/log.txt]

#################################################################
# If you used AutoDock Vina in your work, please cite:          #
#                                                               #
# O. Trott, A. J. Olson,                                        #
# AutoDock Vina: improving the speed and accuracy of docking    #
# with a new scoring function, efficient optimization and       #
# multithreading, Journal of Computational Chemistry 31 (2010)  #
# 455-461                                                       #
#                                                               #
# DOI 10.1002/jcc.21334                                         #
#                                                               #
# Please see http://vina.scripps.edu for more information.      #
#################################################################

Detected 20 CPUs
WARNING: at low exhaustiveness, it may be impossible to utilize all CPUs
Reading input ... done.
Setting up the scoring function ... done.
Analyzing the binding site ... done.
Using random seed: 552254836
Performing search ... done.
Refining results ... done.

mode |   affinity | dist from best mode
     | (kcal/mol) | rmsd l.b.| rmsd u.b.
-----+------------+----------+----------
   1         -6.4      0.000      0.000
   2         -6.3      1.564      7.301
   3         -6.1     30.202     34.146
   4         -5.9      1.841      6.939
   5         -5.9     31.403     35.578
   6         -5.8      1.856      2.867
   7         -5.6     31.108     32.961
   8         -5.5     31.898     35.102
   9         -5.5     30.348     34.206
  10         -5.4     32.383     34.991
  11         -5.4     32.979     35.971
  12         -5.4     17.752     19.583
  13         -5.3     14.401     16.671
  14         -5.3     14.682     16.742
  15         -5.2     34.298     36.548
  16         -5.0     32.150     34.426
  17         -5.0     32.281     35.196
  18         -5.0      2.416      7.576
  19         -4.9     31.993     35.502
  20         -4.9      1.873      6.959
Writing output ... done.
