# Supplementary material for: Network pharmacology and experiments verify the effect of triptolide on extraocular muscle fibrosis
Source: PLoS One. 2025 Nov 10;20(11):e0336487. doi: 10.1371/journal.pone.0336487 (PMC12599947; doi:10.1371/journal.pone.0336487)
Supplement: S2 File — (ZIP) [file pone.0336487.s002.zip › S2_raw data/vina new/TPL dock/TPL IL4/output.pdbqt]

MODEL 1
REMARK VINA RESULT:      -6.4      0.000      0.000
REMARK  2 active torsions:
REMARK  status: ('A' for Active; 'I' for Inactive)
REMARK    1  A    between atoms: O_4  and  C_14 
REMARK    2  A    between atoms: C_11  and  C_18 
ROOT
ATOM      1  O   *** d   1     -16.319   7.063  -8.152  0.00  0.00    -0.362 OA
ATOM      2  O   *** d   1     -14.549   9.879  -6.811  0.00  0.00    -0.363 OA
ATOM      3  O   *** d   1     -16.662   9.386 -10.750  0.00  0.00    -0.363 OA
ATOM      4  O   *** d   1      -9.099   7.568  -9.698  0.00  0.00    -0.313 OA
ATOM      5  O   *** d   1      -9.223   5.306  -9.805  0.00  0.00    -0.260 OA
ATOM      6  C   *** d   1     -15.110   8.017  -8.587  0.00  0.00     0.134 A 
ATOM      7  C   *** d   1     -15.218   9.463  -8.205  0.00  0.00     0.150 A 
ATOM      8  C   *** d   1     -16.124   7.501  -9.474  0.00  0.00     0.193 A 
ATOM      9  C   *** d   1     -13.717   7.347  -8.537  0.00  0.00     0.001 C 
ATOM     10  C   *** d   1     -17.458   9.695  -9.409  0.00  0.00     0.122 A 
ATOM     11  C   *** d   1     -17.236   8.381  -9.939  0.00  0.00     0.192 A 
ATOM     12  C   *** d   1     -14.063  10.315  -8.054  0.00  0.00     0.164 A 
ATOM     13  C   *** d   1     -16.622  10.076  -8.197  0.00  0.00     0.196 C 
ATOM     14  C   *** d   1     -12.721   8.391  -9.111  0.00  0.00     0.031 C 
ATOM     15  C   *** d   1     -12.692   9.698  -8.303  0.00  0.00     0.045 C 
ATOM     16  C   *** d   1     -13.558   6.068  -9.410  0.00  0.00     0.018 C 
ATOM     17  C   *** d   1     -13.368   6.929  -7.088  0.00  0.00     0.019 C 
ATOM     18  C   *** d   1     -11.355   7.802  -9.317  0.00  0.00    -0.038 A 
ATOM     19  C   *** d   1     -12.156   5.431  -9.359  0.00  0.00     0.046 C 
ATOM     20  C   *** d   1     -11.108   6.495  -9.446  0.00  0.00     0.022 A 
ATOM     21  C   *** d   1     -10.082   8.576  -9.503  0.00  0.00     0.214 A 
ATOM     22  C   *** d   1      -9.776   6.376  -9.657  0.00  0.00     0.289 A 
ENDROOT
BRANCH  13  23
ATOM     23  O   *** d   1     -17.304   9.766  -6.985  0.00  0.00    -0.389 OA
ATOM     24  H   *** d   1     -18.229  10.014  -7.047  0.00  0.00     0.210 HD
ENDBRANCH  13  23
BRANCH  10  25
ATOM     25  C   *** d   1     -18.828  10.349  -9.606  0.00  0.00     0.017 C 
ATOM     26  C   *** d   1     -20.013   9.599  -8.968  0.00  0.00     0.012 C 
ATOM     27  C   *** d   1     -18.858  11.827  -9.178  0.00  0.00     0.012 C 
ENDBRANCH  10  25
TORSDOF 2
ENDMDL
MODEL 2
REMARK VINA RESULT:      -6.3      1.564      7.301
REMARK  2 active torsions:
REMARK  status: ('A' for Active; 'I' for Inactive)
REMARK    1  A    between atoms: O_4  and  C_14 
REMARK    2  A    between atoms: C_11  and  C_18 
ROOT
ATOM      1  O   *** d   1     -10.371   7.809  -7.619  0.00  0.00    -0.362 OA
ATOM      2  O   *** d   1     -11.945   5.003  -9.203  0.00  0.00    -0.363 OA
ATOM      3  O   *** d   1      -9.909   8.585 -11.002  0.00  0.00    -0.363 OA
ATOM      4  O   *** d   1     -17.560   8.444  -9.258  0.00  0.00    -0.313 OA
ATOM      5  O   *** d   1     -17.581   9.851  -7.480  0.00  0.00    -0.260 OA
ATOM      6  C   *** d   1     -11.521   7.554  -8.701  0.00  0.00     0.134 A 
ATOM      7  C   *** d   1     -11.319   6.408  -9.647  0.00  0.00     0.150 A 
ATOM      8  C   *** d   1     -10.552   8.620  -8.753  0.00  0.00     0.193 A 
ATOM      9  C   *** d   1     -12.954   7.839  -8.192  0.00  0.00     0.001 C 
ATOM     10  C   *** d   1      -9.081   7.352 -10.435  0.00  0.00     0.122 A 
ATOM     11  C   *** d   1      -9.391   8.537  -9.688  0.00  0.00     0.192 A 
ATOM     12  C   *** d   1     -12.415   5.737 -10.303  0.00  0.00     0.164 A 
ATOM     13  C   *** d   1      -9.878   6.109 -10.076  0.00  0.00     0.196 C 
ATOM     14  C   *** d   1     -13.887   7.653  -9.419  0.00  0.00     0.031 C 
ATOM     15  C   *** d   1     -13.825   6.236 -10.010  0.00  0.00     0.045 C 
ATOM     16  C   *** d   1     -13.203   9.284  -7.671  0.00  0.00     0.018 C 
ATOM     17  C   *** d   1     -13.313   6.888  -7.024  0.00  0.00     0.019 C 
ATOM     18  C   *** d   1     -15.291   8.101  -9.124  0.00  0.00    -0.038 A 
ATOM     19  C   *** d   1     -14.641   9.549  -7.188  0.00  0.00     0.046 C 
ATOM     20  C   *** d   1     -15.621   8.954  -8.149  0.00  0.00     0.022 A 
ATOM     21  C   *** d   1     -16.513   7.745  -9.918  0.00  0.00     0.214 A 
ATOM     22  C   *** d   1     -16.960   9.134  -8.237  0.00  0.00     0.289 A 
ENDROOT
BRANCH  13  23
ATOM     23  O   *** d   1      -9.205   5.334  -9.087  0.00  0.00    -0.389 OA
ATOM     24  H   *** d   1      -9.525   5.557  -8.210  0.00  0.00     0.210 HD
ENDBRANCH  13  23
BRANCH  10  25
ATOM     25  C   *** d   1      -7.674   7.195 -11.018  0.00  0.00     0.017 C 
ATOM     26  C   *** d   1      -6.529   7.702 -10.121  0.00  0.00     0.012 C 
ATOM     27  C   *** d   1      -7.372   5.759 -11.483  0.00  0.00     0.012 C 
ENDBRANCH  10  25
TORSDOF 2
ENDMDL
MODEL 3
REMARK VINA RESULT:      -6.1     30.202     34.146
REMARK  2 active torsions:
REMARK  status: ('A' for Active; 'I' for Inactive)
REMARK    1  A    between atoms: O_4  and  C_14 
REMARK    2  A    between atoms: C_11  and  C_18 
ROOT
ATOM      1  O   *** d   1      12.513  -7.741   3.601  0.00  0.00    -0.362 OA
ATOM      2  O   *** d   1      12.389 -10.884   5.321  0.00  0.00    -0.363 OA
ATOM      3  O   *** d   1      12.594  -9.991   0.919  0.00  0.00    -0.363 OA
ATOM      4  O   *** d   1       5.825 -10.658   4.836  0.00  0.00    -0.313 OA
ATOM      5  O   *** d   1       5.159  -8.491   4.837  0.00  0.00    -0.260 OA
ATOM      6  C   *** d   1      11.610  -9.060   3.589  0.00  0.00     0.134 A 
ATOM      7  C   *** d   1      12.315 -10.366   3.808  0.00  0.00     0.150 A 
ATOM      8  C   *** d   1      11.991  -8.302   2.422  0.00  0.00     0.193 A 
ATOM      9  C   *** d   1      10.200  -8.877   4.198  0.00  0.00     0.001 C 
ATOM     10  C   *** d   1      13.887  -9.937   1.843  0.00  0.00     0.122 A 
ATOM     11  C   *** d   1      13.070  -8.803   1.520  0.00  0.00     0.192 A 
ATOM     12  C   *** d   1      11.644 -11.534   4.324  0.00  0.00     0.164 A 
ATOM     13  C   *** d   1      13.737 -10.488   3.252  0.00  0.00     0.196 C 
ATOM     14  C   *** d   1       9.459 -10.223   3.972  0.00  0.00     0.031 C 
ATOM     15  C   *** d   1      10.159 -11.412   4.647  0.00  0.00     0.045 C 
ATOM     16  C   *** d   1       9.321  -7.778   3.533  0.00  0.00     0.018 C 
ATOM     17  C   *** d   1      10.303  -8.501   5.697  0.00  0.00     0.019 C 
ATOM     18  C   *** d   1       8.003 -10.123   4.330  0.00  0.00    -0.038 A 
ATOM     19  C   *** d   1       7.915  -7.628   4.145  0.00  0.00     0.046 C 
ATOM     20  C   *** d   1       7.317  -8.978   4.388  0.00  0.00     0.022 A 
ATOM     21  C   *** d   1       7.079 -11.278   4.584  0.00  0.00     0.214 A 
ATOM     22  C   *** d   1       6.042  -9.311   4.697  0.00  0.00     0.289 A 
ENDROOT
BRANCH  13  23
ATOM     23  O   *** d   1      14.682  -9.896   4.139  0.00  0.00    -0.389 OA
ATOM     24  H   *** d   1      15.170 -10.574   4.611  0.00  0.00     0.210 HD
ENDBRANCH  13  23
BRANCH  10  25
ATOM     25  C   *** d   1      15.216 -10.122   1.106  0.00  0.00     0.017 C 
ATOM     26  C   *** d   1      16.245  -8.995   1.312  0.00  0.00     0.012 C 
ATOM     27  C   *** d   1      15.875 -11.485   1.386  0.00  0.00     0.012 C 
ENDBRANCH  10  25
TORSDOF 2
ENDMDL
MODEL 4
REMARK VINA RESULT:      -5.9      1.841      6.939
REMARK  2 active torsions:
REMARK  status: ('A' for Active; 'I' for Inactive)
REMARK    1  A    between atoms: O_4  and  C_14 
REMARK    2  A    between atoms: C_11  and  C_18 
ROOT
ATOM      1  O   *** d   1     -11.815  10.382  -8.256  0.00  0.00    -0.362 OA
ATOM      2  O   *** d   1     -12.318   7.023  -7.106  0.00  0.00    -0.363 OA
ATOM      3  O   *** d   1     -11.074   8.551 -11.147  0.00  0.00    -0.363 OA
ATOM      4  O   *** d   1     -18.577   7.495  -9.100  0.00  0.00    -0.313 OA
ATOM      5  O   *** d   1     -19.244   9.655  -8.933  0.00  0.00    -0.260 OA
ATOM      6  C   *** d   1     -12.677   9.103  -8.681  0.00  0.00     0.134 A 
ATOM      7  C   *** d   1     -12.033   7.761  -8.498  0.00  0.00     0.150 A 
ATOM      8  C   *** d   1     -12.034  10.014  -9.596  0.00  0.00     0.193 A 
ATOM      9  C   *** d   1     -14.193   9.232  -8.404  0.00  0.00     0.001 C 
ATOM     10  C   *** d   1     -10.040   8.432  -9.945  0.00  0.00     0.122 A 
ATOM     11  C   *** d   1     -10.767   9.623 -10.280  0.00  0.00     0.192 A 
ATOM     12  C   *** d   1     -12.797   6.547  -8.337  0.00  0.00     0.164 A 
ATOM     13  C   *** d   1     -10.518   7.684  -8.712  0.00  0.00     0.196 C 
ATOM     14  C   *** d   1     -14.846   7.955  -8.999  0.00  0.00     0.031 C 
ATOM     15  C   *** d   1     -14.317   6.660  -8.363  0.00  0.00     0.045 C 
ATOM     16  C   *** d   1     -14.898  10.440  -9.087  0.00  0.00     0.018 C 
ATOM     17  C   *** d   1     -14.456   9.380  -6.885  0.00  0.00     0.019 C 
ATOM     18  C   *** d   1     -16.346   8.039  -8.987  0.00  0.00    -0.038 A 
ATOM     19  C   *** d   1     -16.410  10.536  -8.812  0.00  0.00     0.046 C 
ATOM     20  C   *** d   1     -17.037   9.182  -8.924  0.00  0.00     0.022 A 
ATOM     21  C   *** d   1     -17.294   6.885  -9.137  0.00  0.00     0.214 A 
ATOM     22  C   *** d   1     -18.346   8.841  -8.980  0.00  0.00     0.289 A 
ENDROOT
BRANCH  13  23
ATOM     23  O   *** d   1      -9.818   8.113  -7.547  0.00  0.00    -0.389 OA
ATOM     24  H   *** d   1      -8.906   8.321  -7.760  0.00  0.00     0.210 HD
ENDBRANCH  13  23
BRANCH  10  25
ATOM     25  C   *** d   1      -8.572   8.322 -10.364  0.00  0.00     0.017 C 
ATOM     26  C   *** d   1      -7.581   9.134  -9.509  0.00  0.00     0.012 C 
ATOM     27  C   *** d   1      -8.086   6.866 -10.480  0.00  0.00     0.012 C 
ENDBRANCH  10  25
TORSDOF 2
ENDMDL
MODEL 5
REMARK VINA RESULT:      -5.9     31.403     35.578
REMARK  2 active torsions:
REMARK  status: ('A' for Active; 'I' for Inactive)
REMARK    1  A    between atoms: O_4  and  C_14 
REMARK    2  A    between atoms: C_11  and  C_18 
ROOT
ATOM      1  O   *** d   1      12.491  -9.973   5.390  0.00  0.00    -0.362 OA
ATOM      2  O   *** d   1      13.187  -6.742   6.780  0.00  0.00    -0.363 OA
ATOM      3  O   *** d   1      11.690  -7.884   2.697  0.00  0.00    -0.363 OA
ATOM      4  O   *** d   1      19.319  -7.284   4.440  0.00  0.00    -0.313 OA
ATOM      5  O   *** d   1      19.903  -9.474   4.399  0.00  0.00    -0.260 OA
ATOM      6  C   *** d   1      13.384  -8.697   5.026  0.00  0.00     0.134 A 
ATOM      7  C   *** d   1      12.806  -7.352   5.350  0.00  0.00     0.150 A 
ATOM      8  C   *** d   1      12.661  -9.505   4.075  0.00  0.00     0.193 A 
ATOM      9  C   *** d   1      14.905  -8.906   5.215  0.00  0.00     0.001 C 
ATOM     10  C   *** d   1      10.720  -7.826   3.955  0.00  0.00     0.122 A 
ATOM     11  C   *** d   1      11.380  -9.012   3.490  0.00  0.00     0.192 A 
ATOM     12  C   *** d   1      13.626  -6.185   5.569  0.00  0.00     0.164 A 
ATOM     13  C   *** d   1      11.287  -7.200   5.219  0.00  0.00     0.196 C 
ATOM     14  C   *** d   1      15.581  -7.610   4.693  0.00  0.00     0.031 C 
ATOM     15  C   *** d   1      15.137  -6.353   5.457  0.00  0.00     0.045 C 
ATOM     16  C   *** d   1      15.525 -10.079   4.402  0.00  0.00     0.018 C 
ATOM     17  C   *** d   1      15.233  -9.188   6.703  0.00  0.00     0.019 C 
ATOM     18  C   *** d   1      17.076  -7.751   4.622  0.00  0.00    -0.038 A 
ATOM     19  C   *** d   1      17.044 -10.255   4.592  0.00  0.00     0.046 C 
ATOM     20  C   *** d   1      17.720  -8.920   4.558  0.00  0.00     0.022 A 
ATOM     21  C   *** d   1      18.062  -6.625   4.518  0.00  0.00     0.214 A 
ATOM     22  C   *** d   1      19.038  -8.626   4.464  0.00  0.00     0.289 A 
ENDROOT
BRANCH  13  23
ATOM     23  O   *** d   1      10.626  -7.697   6.380  0.00  0.00    -0.389 OA
ATOM     24  H   *** d   1       9.674  -7.638   6.276  0.00  0.00     0.210 HD
ENDBRANCH  13  23
BRANCH  10  25
ATOM     25  C   *** d   1       9.239  -7.627   3.622  0.00  0.00     0.017 C 
ATOM     26  C   *** d   1       8.294  -8.726   4.142  0.00  0.00     0.012 C 
ATOM     27  C   *** d   1       8.709  -6.244   4.041  0.00  0.00     0.012 C 
ENDBRANCH  10  25
TORSDOF 2
ENDMDL
MODEL 6
REMARK VINA RESULT:      -5.8      1.856      2.867
REMARK  2 active torsions:
REMARK  status: ('A' for Active; 'I' for Inactive)
REMARK    1  A    between atoms: O_4  and  C_14 
REMARK    2  A    between atoms: C_11  and  C_18 
ROOT
ATOM      1  O   *** d   1     -13.172   7.836  -7.690  0.00  0.00    -0.362 OA
ATOM      2  O   *** d   1     -11.395  10.888  -8.314  0.00  0.00    -0.363 OA
ATOM      3  O   *** d   1     -14.701   8.925 -10.646  0.00  0.00    -0.363 OA
ATOM      4  O   *** d   1      -7.102   7.414 -11.902  0.00  0.00    -0.313 OA
ATOM      5  O   *** d   1      -6.980   5.308 -11.071  0.00  0.00    -0.260 OA
ATOM      6  C   *** d   1     -12.325   8.489  -8.879  0.00  0.00     0.134 A 
ATOM      7  C   *** d   1     -12.463   9.970  -9.076  0.00  0.00     0.150 A 
ATOM      8  C   *** d   1     -13.518   7.696  -9.045  0.00  0.00     0.193 A 
ATOM      9  C   *** d   1     -10.936   7.847  -9.102  0.00  0.00     0.001 C 
ATOM     10  C   *** d   1     -14.996   9.777  -9.336  0.00  0.00     0.122 A 
ATOM     11  C   *** d   1     -14.820   8.353  -9.359  0.00  0.00     0.192 A 
ATOM     12  C   *** d   1     -11.444  10.768  -9.712  0.00  0.00     0.164 A 
ATOM     13  C   *** d   1     -13.834  10.584  -8.777  0.00  0.00     0.196 C 
ATOM     14  C   *** d   1     -10.346   8.534 -10.363  0.00  0.00     0.031 C 
ATOM     15  C   *** d   1     -10.188  10.054 -10.198  0.00  0.00     0.045 C 
ATOM     16  C   *** d   1     -10.945   6.320  -9.403  0.00  0.00     0.018 C 
ATOM     17  C   *** d   1     -10.043   8.037  -7.851  0.00  0.00     0.019 C 
ATOM     18  C   *** d   1      -9.082   7.863 -10.823  0.00  0.00    -0.038 A 
ATOM     19  C   *** d   1      -9.552   5.707  -9.641  0.00  0.00     0.046 C 
ATOM     20  C   *** d   1      -8.742   6.608 -10.519  0.00  0.00     0.022 A 
ATOM     21  C   *** d   1      -8.065   8.450 -11.757  0.00  0.00     0.214 A 
ATOM     22  C   *** d   1      -7.570   6.365 -11.152  0.00  0.00     0.289 A 
ENDROOT
BRANCH  13  23
ATOM     23  O   *** d   1     -13.994  10.814  -7.380  0.00  0.00    -0.389 OA
ATOM     24  H   *** d   1     -14.846  11.219  -7.201  0.00  0.00     0.210 HD
ENDBRANCH  13  23
BRANCH  10  25
ATOM     25  C   *** d   1     -16.414  10.344  -9.239  0.00  0.00     0.017 C 
ATOM     26  C   *** d   1     -17.158  10.037  -7.926  0.00  0.00     0.012 C 
ATOM     27  C   *** d   1     -16.481  11.854  -9.533  0.00  0.00     0.012 C 
ENDBRANCH  10  25
TORSDOF 2
ENDMDL
MODEL 7
REMARK VINA RESULT:      -5.6     31.108     32.961
REMARK  2 active torsions:
REMARK  status: ('A' for Active; 'I' for Inactive)
REMARK    1  A    between atoms: O_4  and  C_14 
REMARK    2  A    between atoms: C_11  and  C_18 
ROOT
ATOM      1  O   *** d   1       5.893 -10.951   4.253  0.00  0.00    -0.362 OA
ATOM      2  O   *** d   1       8.177 -13.285   5.736  0.00  0.00    -0.363 OA
ATOM      3  O   *** d   1       5.177 -10.541   7.656  0.00  0.00    -0.363 OA
ATOM      4  O   *** d   1      12.577  -8.403   6.151  0.00  0.00    -0.313 OA
ATOM      5  O   *** d   1      12.224  -6.944   4.451  0.00  0.00    -0.260 OA
ATOM      6  C   *** d   1       7.052 -10.934   5.356  0.00  0.00     0.134 A 
ATOM      7  C   *** d   1       7.169 -12.145   6.234  0.00  0.00     0.150 A 
ATOM      8  C   *** d   1       5.818 -10.191   5.434  0.00  0.00     0.193 A 
ATOM      9  C   *** d   1       8.351 -10.224   4.909  0.00  0.00     0.001 C 
ATOM     10  C   *** d   1       4.743 -11.922   6.999  0.00  0.00     0.122 A 
ATOM     11  C   *** d   1       4.715 -10.656   6.325  0.00  0.00     0.192 A 
ATOM     12  C   *** d   1       8.401 -12.515   6.888  0.00  0.00     0.164 A 
ATOM     13  C   *** d   1       5.867 -12.865   6.600  0.00  0.00     0.196 C 
ATOM     14  C   *** d   1       9.280 -10.211   6.153  0.00  0.00     0.031 C 
ATOM     15  C   *** d   1       9.615 -11.620   6.666  0.00  0.00     0.045 C 
ATOM     16  C   *** d   1       8.186  -8.739   4.473  0.00  0.00     0.018 C 
ATOM     17  C   *** d   1       8.984 -10.963   3.704  0.00  0.00     0.019 C 
ATOM     18  C   *** d   1      10.502  -9.367   5.927  0.00  0.00    -0.038 A 
ATOM     19  C   *** d   1       9.497  -8.049   4.050  0.00  0.00     0.046 C 
ATOM     20  C   *** d   1      10.590  -8.398   5.010  0.00  0.00     0.022 A 
ATOM     21  C   *** d   1      11.763  -9.408   6.739  0.00  0.00     0.214 A 
ATOM     22  C   *** d   1      11.820  -7.851   5.149  0.00  0.00     0.289 A 
ENDROOT
BRANCH  13  23
ATOM     23  O   *** d   1       5.458 -13.738   5.551  0.00  0.00    -0.389 OA
ATOM     24  H   *** d   1       5.500 -13.288   4.703  0.00  0.00     0.210 HD
ENDBRANCH  13  23
BRANCH  10  25
ATOM     25  C   *** d   1       3.431 -12.506   7.527  0.00  0.00     0.017 C 
ATOM     26  C   *** d   1       2.449 -13.001   6.449  0.00  0.00     0.012 C 
ATOM     27  C   *** d   1       3.643 -13.608   8.582  0.00  0.00     0.012 C 
ENDBRANCH  10  25
TORSDOF 2
ENDMDL
MODEL 8
REMARK VINA RESULT:      -5.5     31.898     35.102
REMARK  2 active torsions:
REMARK  status: ('A' for Active; 'I' for Inactive)
REMARK    1  A    between atoms: O_4  and  C_14 
REMARK    2  A    between atoms: C_11  and  C_18 
ROOT
ATOM      1  O   *** d   1      12.416 -10.226   6.113  0.00  0.00    -0.362 OA
ATOM      2  O   *** d   1      11.732  -7.448   3.951  0.00  0.00    -0.363 OA
ATOM      3  O   *** d   1      10.295 -11.704   3.752  0.00  0.00    -0.363 OA
ATOM      4  O   *** d   1      16.916  -9.263   0.318  0.00  0.00    -0.313 OA
ATOM      5  O   *** d   1      18.445 -10.264   1.660  0.00  0.00    -0.260 OA
ATOM      6  C   *** d   1      12.531  -9.884   4.555  0.00  0.00     0.134 A 
ATOM      7  C   *** d   1      11.451  -9.024   3.968  0.00  0.00     0.150 A 
ATOM      8  C   *** d   1      12.127 -11.157   5.099  0.00  0.00     0.193 A 
ATOM      9  C   *** d   1      13.979  -9.689   4.047  0.00  0.00     0.001 C 
ATOM     10  C   *** d   1       9.635 -10.645   4.738  0.00  0.00     0.122 A 
ATOM     11  C   *** d   1      10.687 -11.551   5.101  0.00  0.00     0.192 A 
ATOM     12  C   *** d   1      11.651  -8.225   2.784  0.00  0.00     0.164 A 
ATOM     13  C   *** d   1      10.041  -9.193   4.543  0.00  0.00     0.196 C 
ATOM     14  C   *** d   1      13.870  -9.496   2.510  0.00  0.00     0.031 C 
ATOM     15  C   *** d   1      13.021  -8.277   2.119  0.00  0.00     0.045 C 
ATOM     16  C   *** d   1      14.934 -10.899   4.268  0.00  0.00     0.018 C 
ATOM     17  C   *** d   1      14.642  -8.480   4.752  0.00  0.00     0.019 C 
ATOM     18  C   *** d   1      15.221  -9.502   1.852  0.00  0.00    -0.038 A 
ATOM     19  C   *** d   1      16.364 -10.688   3.737  0.00  0.00     0.046 C 
ATOM     20  C   *** d   1      16.318 -10.046   2.386  0.00  0.00     0.022 A 
ATOM     21  C   *** d   1      15.530  -8.993   0.474  0.00  0.00     0.214 A 
ATOM     22  C   *** d   1      17.307  -9.886   1.475  0.00  0.00     0.289 A 
ENDROOT
BRANCH  13  23
ATOM     23  O   *** d   1       9.894  -8.452   5.752  0.00  0.00    -0.389 OA
ATOM     24  H   *** d   1       9.008  -8.560   6.106  0.00  0.00     0.210 HD
ENDBRANCH  13  23
BRANCH  10  25
ATOM     25  C   *** d   1       8.202 -10.969   5.169  0.00  0.00     0.017 C 
ATOM     26  C   *** d   1       7.987 -11.107   6.688  0.00  0.00     0.012 C 
ATOM     27  C   *** d   1       7.163  -9.996   4.584  0.00  0.00     0.012 C 
ENDBRANCH  10  25
TORSDOF 2
ENDMDL
MODEL 9
REMARK VINA RESULT:      -5.5     30.348     34.206
REMARK  2 active torsions:
REMARK  status: ('A' for Active; 'I' for Inactive)
REMARK    1  A    between atoms: O_4  and  C_14 
REMARK    2  A    between atoms: C_11  and  C_18 
ROOT
ATOM      1  O   *** d   1      12.719 -10.458   5.481  0.00  0.00    -0.362 OA
ATOM      2  O   *** d   1      11.547  -8.316   2.855  0.00  0.00    -0.363 OA
ATOM      3  O   *** d   1      12.352  -7.423   7.188  0.00  0.00    -0.363 OA
ATOM      4  O   *** d   1       5.395  -9.931   4.561  0.00  0.00    -0.313 OA
ATOM      5  O   *** d   1       5.392 -12.034   5.409  0.00  0.00    -0.260 OA
ATOM      6  C   *** d   1      11.473  -9.491   5.211  0.00  0.00     0.134 A 
ATOM      7  C   *** d   1      11.747  -8.233   4.442  0.00  0.00     0.150 A 
ATOM      8  C   *** d   1      12.151  -9.642   6.476  0.00  0.00     0.193 A 
ATOM      9  C   *** d   1      10.135 -10.226   4.963  0.00  0.00     0.001 C 
ATOM     10  C   *** d   1      13.527  -7.502   6.120  0.00  0.00     0.122 A 
ATOM     11  C   *** d   1      13.104  -8.595   6.947  0.00  0.00     0.192 A 
ATOM     12  C   *** d   1      10.727  -7.542   3.692  0.00  0.00     0.164 A 
ATOM     13  C   *** d   1      13.111  -7.571   4.659  0.00  0.00     0.196 C 
ATOM     14  C   *** d   1       9.054  -9.116   4.852  0.00  0.00     0.031 C 
ATOM     15  C   *** d   1       9.321  -8.133   3.702  0.00  0.00     0.045 C 
ATOM     16  C   *** d   1       9.670 -11.174   6.106  0.00  0.00     0.018 C 
ATOM     17  C   *** d   1      10.224 -11.097   3.685  0.00  0.00     0.019 C 
ATOM     18  C   *** d   1       7.667  -9.693   4.816  0.00  0.00    -0.038 A 
ATOM     19  C   *** d   1       8.326 -11.879   5.843  0.00  0.00     0.046 C 
ATOM     20  C   *** d   1       7.343 -10.906   5.272  0.00  0.00     0.022 A 
ATOM     21  C   *** d   1       6.429  -8.978   4.360  0.00  0.00     0.214 A 
ATOM     22  C   *** d   1       6.005 -11.033   5.103  0.00  0.00     0.289 A 
ENDROOT
BRANCH  13  23
ATOM     23  O   *** d   1      14.115  -8.202   3.869  0.00  0.00    -0.389 OA
ATOM     24  H   *** d   1      13.717  -8.660   3.124  0.00  0.00     0.210 HD
ENDBRANCH  13  23
BRANCH  10  25
ATOM     25  C   *** d   1      14.798  -6.738   6.500  0.00  0.00     0.017 C 
ATOM     26  C   *** d   1      16.086  -7.582   6.538  0.00  0.00     0.012 C 
ATOM     27  C   *** d   1      15.026  -5.482   5.640  0.00  0.00     0.012 C 
ENDBRANCH  10  25
TORSDOF 2
ENDMDL
MODEL 10
REMARK VINA RESULT:      -5.4     32.383     34.991
REMARK  2 active torsions:
REMARK  status: ('A' for Active; 'I' for Inactive)
REMARK    1  A    between atoms: O_4  and  C_14 
REMARK    2  A    between atoms: C_11  and  C_18 
ROOT
ATOM      1  O   *** d   1      11.030  -8.115   7.026  0.00  0.00    -0.362 OA
ATOM      2  O   *** d   1      11.044  -7.374   3.518  0.00  0.00    -0.363 OA
ATOM      3  O   *** d   1      11.028 -11.334   5.648  0.00  0.00    -0.363 OA
ATOM      4  O   *** d   1      17.625  -7.547   3.716  0.00  0.00    -0.313 OA
ATOM      5  O   *** d   1      18.319  -6.896   5.775  0.00  0.00    -0.260 OA
ATOM      6  C   *** d   1      11.916  -8.478   5.745  0.00  0.00     0.134 A 
ATOM      7  C   *** d   1      11.186  -8.669   4.449  0.00  0.00     0.150 A 
ATOM      8  C   *** d   1      11.592  -9.387   6.816  0.00  0.00     0.193 A 
ATOM      9  C   *** d   1      13.302  -7.793   5.711  0.00  0.00     0.001 C 
ATOM     10  C   *** d   1       9.699 -10.480   5.464  0.00  0.00     0.122 A 
ATOM     11  C   *** d   1      10.544 -10.433   6.623  0.00  0.00     0.192 A 
ATOM     12  C   *** d   1      11.820  -8.490   3.165  0.00  0.00     0.164 A 
ATOM     13  C   *** d   1       9.786  -9.286   4.527  0.00  0.00     0.196 C 
ATOM     14  C   *** d   1      14.034  -8.372   4.470  0.00  0.00     0.031 C 
ATOM     15  C   *** d   1      13.292  -8.095   3.153  0.00  0.00     0.045 C 
ATOM     16  C   *** d   1      14.222  -8.081   6.933  0.00  0.00     0.018 C 
ATOM     17  C   *** d   1      13.144  -6.253   5.641  0.00  0.00     0.019 C 
ATOM     18  C   *** d   1      15.476  -7.951   4.426  0.00  0.00    -0.038 A 
ATOM     19  C   *** d   1      15.604  -7.403   6.866  0.00  0.00     0.046 C 
ATOM     20  C   *** d   1      16.174  -7.541   5.490  0.00  0.00     0.022 A 
ATOM     21  C   *** d   1      16.374  -8.010   3.226  0.00  0.00     0.214 A 
ATOM     22  C   *** d   1      17.431  -7.297   5.051  0.00  0.00     0.289 A 
ENDROOT
BRANCH  13  23
ATOM     23  O   *** d   1       8.814  -8.299   4.860  0.00  0.00    -0.389 OA
ATOM     24  H   *** d   1       8.333  -8.555   5.651  0.00  0.00     0.210 HD
ENDBRANCH  13  23
BRANCH  10  25
ATOM     25  C   *** d   1       8.399 -11.284   5.532  0.00  0.00     0.017 C 
ATOM     26  C   *** d   1       7.410 -10.847   6.629  0.00  0.00     0.012 C 
ATOM     27  C   *** d   1       7.670 -11.365   4.178  0.00  0.00     0.012 C 
ENDBRANCH  10  25
TORSDOF 2
ENDMDL
MODEL 11
REMARK VINA RESULT:      -5.4     32.979     35.971
REMARK  2 active torsions:
REMARK  status: ('A' for Active; 'I' for Inactive)
REMARK    1  A    between atoms: O_4  and  C_14 
REMARK    2  A    between atoms: C_11  and  C_18 
ROOT
ATOM      1  O   *** d   1      15.538 -10.921   3.357  0.00  0.00    -0.362 OA
ATOM      2  O   *** d   1      12.424 -10.285   1.696  0.00  0.00    -0.363 OA
ATOM      3  O   *** d   1      16.354  -8.116   1.426  0.00  0.00    -0.363 OA
ATOM      4  O   *** d   1      10.815  -6.292   6.678  0.00  0.00    -0.313 OA
ATOM      5  O   *** d   1      11.813  -7.036   8.573  0.00  0.00    -0.260 OA
ATOM      6  C   *** d   1      14.519  -9.700   3.182  0.00  0.00     0.134 A 
ATOM      7  C   *** d   1      13.847  -9.566   1.847  0.00  0.00     0.150 A 
ATOM      8  C   *** d   1      15.956  -9.587   3.201  0.00  0.00     0.193 A 
ATOM      9  C   *** d   1      13.703  -9.360   4.451  0.00  0.00     0.001 C 
ATOM     10  C   *** d   1      16.093  -9.472   0.637  0.00  0.00     0.122 A 
ATOM     11  C   *** d   1      16.712  -9.387   1.929  0.00  0.00     0.192 A 
ATOM     12  C   *** d   1      12.583  -8.891   1.678  0.00  0.00     0.164 A 
ATOM     13  C   *** d   1      14.660  -9.979   0.617  0.00  0.00     0.196 C 
ATOM     14  C   *** d   1      12.885  -8.087   4.103  0.00  0.00     0.031 C 
ATOM     15  C   *** d   1      11.928  -8.295   2.918  0.00  0.00     0.045 C 
ATOM     16  C   *** d   1      14.544  -9.006   5.712  0.00  0.00     0.018 C 
ATOM     17  C   *** d   1      12.801 -10.554   4.851  0.00  0.00     0.019 C 
ATOM     18  C   *** d   1      12.199  -7.518   5.313  0.00  0.00    -0.038 A 
ATOM     19  C   *** d   1      13.709  -8.652   6.957  0.00  0.00     0.046 C 
ATOM     20  C   *** d   1      12.576  -7.753   6.573  0.00  0.00     0.022 A 
ATOM     21  C   *** d   1      11.063  -6.538   5.301  0.00  0.00     0.214 A 
ATOM     22  C   *** d   1      11.744  -7.034   7.362  0.00  0.00     0.289 A 
ENDROOT
BRANCH  13  23
ATOM     23  O   *** d   1      14.617 -11.391   0.430  0.00  0.00    -0.389 OA
ATOM     24  H   *** d   1      14.395 -11.603  -0.480  0.00  0.00     0.210 HD
ENDBRANCH  13  23
BRANCH  10  25
ATOM     25  C   *** d   1      16.979  -9.686  -0.592  0.00  0.00     0.017 C 
ATOM     26  C   *** d   1      17.855 -10.952  -0.561  0.00  0.00     0.012 C 
ATOM     27  C   *** d   1      16.196  -9.628  -1.916  0.00  0.00     0.012 C 
ENDBRANCH  10  25
TORSDOF 2
ENDMDL
MODEL 12
REMARK VINA RESULT:      -5.4     17.752     19.583
REMARK  2 active torsions:
REMARK  status: ('A' for Active; 'I' for Inactive)
REMARK    1  A    between atoms: O_4  and  C_14 
REMARK    2  A    between atoms: C_11  and  C_18 
ROOT
ATOM      1  O   *** d   1     -13.231  -8.876  -3.001  0.00  0.00    -0.362 OA
ATOM      2  O   *** d   1     -14.308  -9.417  -6.378  0.00  0.00    -0.363 OA
ATOM      3  O   *** d   1     -14.198 -12.239  -2.879  0.00  0.00    -0.363 OA
ATOM      4  O   *** d   1      -8.167 -11.313  -7.817  0.00  0.00    -0.313 OA
ATOM      5  O   *** d   1      -6.719 -10.214  -6.462  0.00  0.00    -0.260 OA
ATOM      6  C   *** d   1     -12.904  -9.885  -4.199  0.00  0.00     0.134 A 
ATOM      7  C   *** d   1     -14.055 -10.300  -5.067  0.00  0.00     0.150 A 
ATOM      8  C   *** d   1     -12.977 -10.245  -2.805  0.00  0.00     0.193 A 
ATOM      9  C   *** d   1     -11.527  -9.662  -4.866  0.00  0.00     0.001 C 
ATOM     10  C   *** d   1     -15.361 -11.170  -3.052  0.00  0.00     0.122 A 
ATOM     11  C   *** d   1     -14.174 -10.962  -2.274  0.00  0.00     0.192 A 
ATOM     12  C   *** d   1     -13.881 -10.754  -6.425  0.00  0.00     0.164 A 
ATOM     13  C   *** d   1     -15.420 -10.443  -4.387  0.00  0.00     0.196 C 
ATOM     14  C   *** d   1     -11.363 -10.809  -5.899  0.00  0.00     0.031 C 
ATOM     15  C   *** d   1     -12.460 -10.808  -6.975  0.00  0.00     0.045 C 
ATOM     16  C   *** d   1     -10.299  -9.755  -3.913  0.00  0.00     0.018 C 
ATOM     17  C   *** d   1     -11.462  -8.260  -5.521  0.00  0.00     0.019 C 
ATOM     18  C   *** d   1      -9.977 -10.842  -6.480  0.00  0.00    -0.038 A 
ATOM     19  C   *** d   1      -8.938  -9.549  -4.604  0.00  0.00     0.046 C 
ATOM     20  C   *** d   1      -8.903 -10.301  -5.897  0.00  0.00     0.022 A 
ATOM     21  C   *** d   1      -9.565 -11.554  -7.735  0.00  0.00     0.214 A 
ATOM     22  C   *** d   1      -7.851 -10.578  -6.703  0.00  0.00     0.289 A 
ENDROOT
BRANCH  13  23
ATOM     23  O   *** d   1     -16.056  -9.174  -4.253  0.00  0.00    -0.389 OA
ATOM     24  H   *** d   1     -16.818  -9.118  -4.834  0.00  0.00     0.210 HD
ENDBRANCH  13  23
BRANCH  10  25
ATOM     25  C   *** d   1     -16.666 -11.511  -2.329  0.00  0.00     0.017 C 
ATOM     26  C   *** d   1     -17.150 -10.461  -1.312  0.00  0.00     0.012 C 
ATOM     27  C   *** d   1     -17.813 -11.868  -3.292  0.00  0.00     0.012 C 
ENDBRANCH  10  25
TORSDOF 2
ENDMDL
MODEL 13
REMARK VINA RESULT:      -5.3     14.401     16.671
REMARK  2 active torsions:
REMARK  status: ('A' for Active; 'I' for Inactive)
REMARK    1  A    between atoms: O_4  and  C_14 
REMARK    2  A    between atoms: C_11  and  C_18 
ROOT
ATOM      1  O   *** d   1     -12.553  11.034   6.397  0.00  0.00    -0.362 OA
ATOM      2  O   *** d   1     -13.678  14.381   7.020  0.00  0.00    -0.363 OA
ATOM      3  O   *** d   1     -14.970  10.493   8.872  0.00  0.00    -0.363 OA
ATOM      4  O   *** d   1     -18.297  13.469   2.416  0.00  0.00    -0.313 OA
ATOM      5  O   *** d   1     -17.516  12.010   0.866  0.00  0.00    -0.260 OA
ATOM      6  C   *** d   1     -13.938  11.834   6.403  0.00  0.00     0.134 A 
ATOM      7  C   *** d   1     -14.101  12.898   7.448  0.00  0.00     0.150 A 
ATOM      8  C   *** d   1     -13.756  10.482   6.872  0.00  0.00     0.193 A 
ATOM      9  C   *** d   1     -14.537  12.088   5.000  0.00  0.00     0.001 C 
ATOM     10  C   *** d   1     -13.638  11.232   9.327  0.00  0.00     0.122 A 
ATOM     11  C   *** d   1     -13.697  10.196   8.336  0.00  0.00     0.192 A 
ATOM     12  C   *** d   1     -15.005  14.011   7.291  0.00  0.00     0.164 A 
ATOM     13  C   *** d   1     -13.435  12.645   8.804  0.00  0.00     0.196 C 
ATOM     14  C   *** d   1     -15.919  12.754   5.240  0.00  0.00     0.031 C 
ATOM     15  C   *** d   1     -15.818  14.084   6.003  0.00  0.00     0.045 C 
ATOM     16  C   *** d   1     -14.810  10.814   4.149  0.00  0.00     0.018 C 
ATOM     17  C   *** d   1     -13.588  12.977   4.158  0.00  0.00     0.019 C 
ATOM     18  C   *** d   1     -16.710  12.870   3.968  0.00  0.00    -0.038 A 
ATOM     19  C   *** d   1     -15.425  11.091   2.764  0.00  0.00     0.046 C 
ATOM     20  C   *** d   1     -16.503  12.122   2.881  0.00  0.00     0.022 A 
ATOM     21  C   *** d   1     -17.897  13.761   3.748  0.00  0.00     0.214 A 
ATOM     22  C   *** d   1     -17.437  12.496   1.975  0.00  0.00     0.289 A 
ENDROOT
BRANCH  13  23
ATOM     23  O   *** d   1     -12.051  12.982   8.761  0.00  0.00    -0.389 OA
ATOM     24  H   *** d   1     -11.768  13.124   7.855  0.00  0.00     0.210 HD
ENDBRANCH  13  23
BRANCH  10  25
ATOM     25  C   *** d   1     -13.152  10.879  10.735  0.00  0.00     0.017 C 
ATOM     26  C   *** d   1     -11.725  10.305  10.814  0.00  0.00     0.012 C 
ATOM     27  C   *** d   1     -13.300  12.041  11.733  0.00  0.00     0.012 C 
ENDBRANCH  10  25
TORSDOF 2
ENDMDL
MODEL 14
REMARK VINA RESULT:      -5.3     14.682     16.742
REMARK  2 active torsions:
REMARK  status: ('A' for Active; 'I' for Inactive)
REMARK    1  A    between atoms: O_4  and  C_14 
REMARK    2  A    between atoms: C_11  and  C_18 
ROOT
ATOM      1  O   *** d   1     -17.867   4.259   4.338  0.00  0.00    -0.362 OA
ATOM      2  O   *** d   1     -15.504   1.591   3.942  0.00  0.00    -0.363 OA
ATOM      3  O   *** d   1     -20.000   1.521   3.880  0.00  0.00    -0.363 OA
ATOM      4  O   *** d   1     -15.800   0.637  10.451  0.00  0.00    -0.313 OA
ATOM      5  O   *** d   1     -16.245   2.615  11.468  0.00  0.00    -0.260 OA
ATOM      6  C   *** d   1     -17.562   2.840   5.010  0.00  0.00     0.134 A 
ATOM      7  C   *** d   1     -17.090   1.747   4.099  0.00  0.00     0.150 A 
ATOM      8  C   *** d   1     -18.877   3.376   4.757  0.00  0.00     0.193 A 
ATOM      9  C   *** d   1     -16.958   2.922   6.431  0.00  0.00     0.001 C 
ATOM     10  C   *** d   1     -19.155   1.984   2.615  0.00  0.00     0.122 A 
ATOM     11  C   *** d   1     -19.687   2.872   3.609  0.00  0.00     0.192 A 
ATOM     12  C   *** d   1     -16.311   0.626   4.567  0.00  0.00     0.164 A 
ATOM     13  C   *** d   1     -17.656   1.738   2.675  0.00  0.00     0.196 C 
ATOM     14  C   *** d   1     -16.862   1.457   6.939  0.00  0.00     0.031 C 
ATOM     15  C   *** d   1     -15.971   0.573   6.052  0.00  0.00     0.045 C 
ATOM     16  C   *** d   1     -17.815   3.690   7.480  0.00  0.00     0.018 C 
ATOM     17  C   *** d   1     -15.581   3.628   6.395  0.00  0.00     0.019 C 
ATOM     18  C   *** d   1     -16.484   1.394   8.391  0.00  0.00    -0.038 A 
ATOM     19  C   *** d   1     -17.201   3.740   8.892  0.00  0.00     0.046 C 
ATOM     20  C   *** d   1     -16.652   2.398   9.258  0.00  0.00     0.022 A 
ATOM     21  C   *** d   1     -15.956   0.189   9.112  0.00  0.00     0.214 A 
ATOM     22  C   *** d   1     -16.234   1.938  10.461  0.00  0.00     0.289 A 
ENDROOT
BRANCH  13  23
ATOM     23  O   *** d   1     -16.951   2.655   1.843  0.00  0.00    -0.389 OA
ATOM     24  H   *** d   1     -17.303   2.638   0.950  0.00  0.00     0.210 HD
ENDBRANCH  13  23
BRANCH  10  25
ATOM     25  C   *** d   1     -19.880   1.861   1.273  0.00  0.00     0.017 C 
ATOM     26  C   *** d   1     -19.884   3.135   0.407  0.00  0.00     0.012 C 
ATOM     27  C   *** d   1     -19.395   0.665   0.434  0.00  0.00     0.012 C 
ENDBRANCH  10  25
TORSDOF 2
ENDMDL
MODEL 15
REMARK VINA RESULT:      -5.2     34.298     36.548
REMARK  2 active torsions:
REMARK  status: ('A' for Active; 'I' for Inactive)
REMARK    1  A    between atoms: O_4  and  C_14 
REMARK    2  A    between atoms: C_11  and  C_18 
ROOT
ATOM      1  O   *** d   1      15.950  -6.744   2.936  0.00  0.00    -0.362 OA
ATOM      2  O   *** d   1      12.934  -6.659   4.874  0.00  0.00    -0.363 OA
ATOM      3  O   *** d   1      17.131  -7.730   6.082  0.00  0.00    -0.363 OA
ATOM      4  O   *** d   1      12.002 -12.991   3.321  0.00  0.00    -0.313 OA
ATOM      5  O   *** d   1      12.913 -13.393   1.284  0.00  0.00    -0.260 OA
ATOM      6  C   *** d   1      15.115  -7.740   3.869  0.00  0.00     0.134 A 
ATOM      7  C   *** d   1      14.448  -7.142   5.072  0.00  0.00     0.150 A 
ATOM      8  C   *** d   1      16.554  -7.660   3.816  0.00  0.00     0.193 A 
ATOM      9  C   *** d   1      14.378  -8.865   3.105  0.00  0.00     0.001 C 
ATOM     10  C   *** d   1      16.664  -6.217   5.939  0.00  0.00     0.122 A 
ATOM     11  C   *** d   1      17.310  -6.971   4.903  0.00  0.00     0.192 A 
ATOM     12  C   *** d   1      13.293  -7.739   5.697  0.00  0.00     0.164 A 
ATOM     13  C   *** d   1      15.172  -5.983   5.762  0.00  0.00     0.196 C 
ATOM     14  C   *** d   1      13.747  -9.776   4.193  0.00  0.00     0.031 C 
ATOM     15  C   *** d   1      12.751  -9.031   5.094  0.00  0.00     0.045 C 
ATOM     16  C   *** d   1      15.282  -9.787   2.236  0.00  0.00     0.018 C 
ATOM     17  C   *** d   1      13.320  -8.266   2.146  0.00  0.00     0.019 C 
ATOM     18  C   *** d   1      13.171 -11.032   3.601  0.00  0.00    -0.038 A 
ATOM     19  C   *** d   1      14.528 -10.911   1.500  0.00  0.00     0.046 C 
ATOM     20  C   *** d   1      13.531 -11.543   2.420  0.00  0.00     0.022 A 
ATOM     21  C   *** d   1      12.189 -11.948   4.269  0.00  0.00     0.214 A 
ATOM     22  C   *** d   1      12.825 -12.687   2.267  0.00  0.00     0.289 A 
ENDROOT
BRANCH  13  23
ATOM     23  O   *** d   1      14.922  -4.753   5.086  0.00  0.00    -0.389 OA
ATOM     24  H   *** d   1      14.724  -4.057   5.716  0.00  0.00     0.210 HD
ENDBRANCH  13  23
BRANCH  10  25
ATOM     25  C   *** d   1      17.489  -5.208   6.741  0.00  0.00     0.017 C 
ATOM     26  C   *** d   1      17.341  -5.304   8.271  0.00  0.00     0.012 C 
ATOM     27  C   *** d   1      18.981  -5.213   6.362  0.00  0.00     0.012 C 
ENDBRANCH  10  25
TORSDOF 2
ENDMDL
MODEL 16
REMARK VINA RESULT:      -5.0     32.150     34.426
REMARK  2 active torsions:
REMARK  status: ('A' for Active; 'I' for Inactive)
REMARK    1  A    between atoms: O_4  and  C_14 
REMARK    2  A    between atoms: C_11  and  C_18 
ROOT
ATOM      1  O   *** d   1      10.636 -11.789   4.474  0.00  0.00    -0.362 OA
ATOM      2  O   *** d   1      11.396 -10.284   7.638  0.00  0.00    -0.363 OA
ATOM      3  O   *** d   1       8.250  -9.229   4.603  0.00  0.00    -0.363 OA
ATOM      4  O   *** d   1      15.491  -6.204   4.484  0.00  0.00    -0.313 OA
ATOM      5  O   *** d   1      16.326  -7.261   2.660  0.00  0.00    -0.260 OA
ATOM      6  C   *** d   1      10.998 -10.335   5.035  0.00  0.00     0.134 A 
ATOM      7  C   *** d   1      10.450  -9.975   6.384  0.00  0.00     0.150 A 
ATOM      8  C   *** d   1      10.038 -10.610   3.994  0.00  0.00     0.193 A 
ATOM      9  C   *** d   1      12.415  -9.840   4.664  0.00  0.00     0.001 C 
ATOM     10  C   *** d   1       8.057 -10.435   5.621  0.00  0.00     0.122 A 
ATOM     11  C   *** d   1       8.576 -10.569   4.290  0.00  0.00     0.192 A 
ATOM     12  C   *** d   1      11.062  -8.982   7.232  0.00  0.00     0.164 A 
ATOM     13  C   *** d   1       9.073 -10.541   6.747  0.00  0.00     0.196 C 
ATOM     14  C   *** d   1      12.509  -8.383   5.191  0.00  0.00     0.031 C 
ATOM     15  C   *** d   1      12.312  -8.282   6.712  0.00  0.00     0.045 C 
ATOM     16  C   *** d   1      12.723  -9.773   3.140  0.00  0.00     0.018 C 
ATOM     17  C   *** d   1      13.492 -10.766   5.283  0.00  0.00     0.019 C 
ATOM     18  C   *** d   1      13.762  -7.700   4.719  0.00  0.00    -0.038 A 
ATOM     19  C   *** d   1      14.133  -9.258   2.795  0.00  0.00     0.046 C 
ATOM     20  C   *** d   1      14.468  -8.076   3.649  0.00  0.00     0.022 A 
ATOM     21  C   *** d   1      14.358  -6.453   5.304  0.00  0.00     0.214 A 
ATOM     22  C   *** d   1      15.487  -7.192   3.534  0.00  0.00     0.289 A 
ENDROOT
BRANCH  13  23
ATOM     23  O   *** d   1       9.183 -11.882   7.215  0.00  0.00    -0.389 OA
ATOM     24  H   *** d   1       8.481 -12.425   6.848  0.00  0.00     0.210 HD
ENDBRANCH  13  23
BRANCH  10  25
ATOM     25  C   *** d   1       6.602 -10.828   5.888  0.00  0.00     0.017 C 
ATOM     26  C   *** d   1       6.249 -12.296   5.581  0.00  0.00     0.012 C 
ATOM     27  C   *** d   1       6.131 -10.467   7.309  0.00  0.00     0.012 C 
ENDBRANCH  10  25
TORSDOF 2
ENDMDL
MODEL 17
REMARK VINA RESULT:      -5.0     32.281     35.196
REMARK  2 active torsions:
REMARK  status: ('A' for Active; 'I' for Inactive)
REMARK    1  A    between atoms: O_4  and  C_14 
REMARK    2  A    between atoms: C_11  and  C_18 
ROOT
ATOM      1  O   *** d   1      10.395  -8.602   3.872  0.00  0.00    -0.362 OA
ATOM      2  O   *** d   1      11.361 -11.793   2.552  0.00  0.00    -0.363 OA
ATOM      3  O   *** d   1      10.481 -10.547   6.782  0.00  0.00    -0.363 OA
ATOM      4  O   *** d   1      17.638 -10.093   3.592  0.00  0.00    -0.313 OA
ATOM      5  O   *** d   1      17.836  -7.843   3.395  0.00  0.00    -0.260 OA
ATOM      6  C   *** d   1      11.545  -9.685   4.121  0.00  0.00     0.134 A 
ATOM      7  C   *** d   1      11.156 -11.128   3.994  0.00  0.00     0.150 A 
ATOM      8  C   *** d   1      10.886  -8.921   5.150  0.00  0.00     0.193 A 
ATOM      9  C   *** d   1      12.945  -9.258   3.622  0.00  0.00     0.001 C 
ATOM     10  C   *** d   1       9.318 -10.867   5.747  0.00  0.00     0.122 A 
ATOM     11  C   *** d   1       9.840  -9.556   6.006  0.00  0.00     0.192 A 
ATOM     12  C   *** d   1      12.108 -12.166   3.681  0.00  0.00     0.164 A 
ATOM     13  C   *** d   1       9.737 -11.504   4.432  0.00  0.00     0.196 C 
ATOM     14  C   *** d   1      13.919 -10.381   4.070  0.00  0.00     0.031 C 
ATOM     15  C   *** d   1      13.562 -11.754   3.480  0.00  0.00     0.045 C 
ATOM     16  C   *** d   1      13.497  -7.935   4.229  0.00  0.00     0.018 C 
ATOM     17  C   *** d   1      12.936  -9.059   2.086  0.00  0.00     0.019 C 
ATOM     18  C   *** d   1      15.354 -10.001   3.834  0.00  0.00    -0.038 A 
ATOM     19  C   *** d   1      14.901  -7.541   3.732  0.00  0.00     0.046 C 
ATOM     20  C   *** d   1      15.789  -8.744   3.704  0.00  0.00     0.022 A 
ATOM     21  C   *** d   1      16.520 -10.945   3.803  0.00  0.00     0.214 A 
ATOM     22  C   *** d   1      17.132  -8.819   3.551  0.00  0.00     0.289 A 
ENDROOT
BRANCH  13  23
ATOM     23  O   *** d   1       8.795 -11.221   3.400  0.00  0.00    -0.389 OA
ATOM     24  H   *** d   1       8.721 -11.965   2.799  0.00  0.00     0.210 HD
ENDBRANCH  13  23
BRANCH  10  25
ATOM     25  C   *** d   1       7.982 -11.266   6.378  0.00  0.00     0.017 C 
ATOM     26  C   *** d   1       6.775 -10.400   5.970  0.00  0.00     0.012 C 
ATOM     27  C   *** d   1       7.643 -12.754   6.181  0.00  0.00     0.012 C 
ENDBRANCH  10  25
TORSDOF 2
ENDMDL
MODEL 18
REMARK VINA RESULT:      -5.0      2.416      7.576
REMARK  2 active torsions:
REMARK  status: ('A' for Active; 'I' for Inactive)
REMARK    1  A    between atoms: O_4  and  C_14 
REMARK    2  A    between atoms: C_11  and  C_18 
ROOT
ATOM      1  O   *** d   1      -9.113   9.692  -8.338  0.00  0.00    -0.362 OA
ATOM      2  O   *** d   1      -9.089   6.453  -9.876  0.00  0.00    -0.363 OA
ATOM      3  O   *** d   1      -9.267  10.545 -11.731  0.00  0.00    -0.363 OA
ATOM      4  O   *** d   1     -15.669   6.516  -9.638  0.00  0.00    -0.313 OA
ATOM      5  O   *** d   1     -16.332   7.738  -7.846  0.00  0.00    -0.260 OA
ATOM      6  C   *** d   1     -10.015   8.866  -9.369  0.00  0.00     0.134 A 
ATOM      7  C   *** d   1      -9.294   7.973 -10.335  0.00  0.00     0.150 A 
ATOM      8  C   *** d   1      -9.736  10.278  -9.455  0.00  0.00     0.193 A 
ATOM      9  C   *** d   1     -11.366   8.381  -8.792  0.00  0.00     0.001 C 
ATOM     10  C   *** d   1      -7.899   9.922 -11.215  0.00  0.00     0.122 A 
ATOM     11  C   *** d   1      -8.741  10.789 -10.442  0.00  0.00     0.192 A 
ATOM     12  C   *** d   1      -9.918   6.825 -10.947  0.00  0.00     0.164 A 
ATOM     13  C   *** d   1      -7.926   8.451 -10.832  0.00  0.00     0.196 C 
ATOM     14  C   *** d   1     -12.124   7.724  -9.976  0.00  0.00     0.031 C 
ATOM     15  C   *** d   1     -11.369   6.531 -10.583  0.00  0.00     0.045 C 
ATOM     16  C   *** d   1     -12.299   9.500  -8.244  0.00  0.00     0.018 C 
ATOM     17  C   *** d   1     -11.132   7.399  -7.618  0.00  0.00     0.019 C 
ATOM     18  C   *** d   1     -13.543   7.390  -9.612  0.00  0.00    -0.038 A 
ATOM     19  C   *** d   1     -13.646   8.995  -7.693  0.00  0.00     0.046 C 
ATOM     20  C   *** d   1     -14.221   7.967  -8.614  0.00  0.00     0.022 A 
ATOM     21  C   *** d   1     -14.443   6.445 -10.352  0.00  0.00     0.214 A 
ATOM     22  C   *** d   1     -15.465   7.432  -8.638  0.00  0.00     0.289 A 
ENDROOT
BRANCH  13  23
ATOM     23  O   *** d   1      -6.907   8.148  -9.884  0.00  0.00    -0.389 OA
ATOM     24  H   *** d   1      -7.028   8.665  -9.084  0.00  0.00     0.210 HD
ENDBRANCH  13  23
BRANCH  10  25
ATOM     25  C   *** d   1      -6.639  10.502 -11.864  0.00  0.00     0.017 C 
ATOM     26  C   *** d   1      -6.111  11.802 -11.230  0.00  0.00     0.012 C 
ATOM     27  C   *** d   1      -5.495   9.478 -11.979  0.00  0.00     0.012 C 
ENDBRANCH  10  25
TORSDOF 2
ENDMDL
MODEL 19
REMARK VINA RESULT:      -4.9     31.993     35.502
REMARK  2 active torsions:
REMARK  status: ('A' for Active; 'I' for Inactive)
REMARK    1  A    between atoms: O_4  and  C_14 
REMARK    2  A    between atoms: C_11  and  C_18 
ROOT
ATOM      1  O   *** d   1      11.758  -7.758   3.415  0.00  0.00    -0.362 OA
ATOM      2  O   *** d   1      13.831 -10.649   3.868  0.00  0.00    -0.363 OA
ATOM      3  O   *** d   1      10.258  -9.244   6.208  0.00  0.00    -0.363 OA
ATOM      4  O   *** d   1      17.604  -7.060   7.899  0.00  0.00    -0.313 OA
ATOM      5  O   *** d   1      17.527  -4.890   7.245  0.00  0.00    -0.260 OA
ATOM      6  C   *** d   1      12.631  -8.416   4.583  0.00  0.00     0.134 A 
ATOM      7  C   *** d   1      12.646  -9.914   4.655  0.00  0.00     0.150 A 
ATOM      8  C   *** d   1      11.355  -7.768   4.762  0.00  0.00     0.193 A 
ATOM      9  C   *** d   1      13.935  -7.653   4.915  0.00  0.00     0.001 C 
ATOM     10  C   *** d   1      10.100 -10.009   4.823  0.00  0.00     0.122 A 
ATOM     11  C   *** d   1      10.121  -8.582   4.967  0.00  0.00     0.192 A 
ATOM     12  C   *** d   1      13.723 -10.652   5.267  0.00  0.00     0.164 A 
ATOM     13  C   *** d   1      11.359 -10.640   4.251  0.00  0.00     0.196 C 
ATOM     14  C   *** d   1      14.553  -8.379   6.141  0.00  0.00     0.031 C 
ATOM     15  C   *** d   1      14.878  -9.854   5.862  0.00  0.00     0.045 C 
ATOM     16  C   *** d   1      13.751  -6.166   5.336  0.00  0.00     0.018 C 
ATOM     17  C   *** d   1      14.884  -7.643   3.691  0.00  0.00     0.019 C 
ATOM     18  C   *** d   1      15.721  -7.621   6.706  0.00  0.00    -0.038 A 
ATOM     19  C   *** d   1      15.062  -5.434   5.681  0.00  0.00     0.046 C 
ATOM     20  C   *** d   1      15.934  -6.315   6.518  0.00  0.00     0.022 A 
ATOM     21  C   *** d   1      16.764  -8.174   7.632  0.00  0.00     0.214 A 
ATOM     22  C   *** d   1      17.052  -6.006   7.217  0.00  0.00     0.289 A 
ENDROOT
BRANCH  13  23
ATOM     23  O   *** d   1      11.272 -10.768   2.834  0.00  0.00    -0.389 OA
ATOM     24  H   *** d   1      10.793 -11.566   2.598  0.00  0.00     0.210 HD
ENDBRANCH  13  23
BRANCH  10  25
ATOM     25  C   *** d   1       8.754 -10.711   4.622  0.00  0.00     0.017 C 
ATOM     26  C   *** d   1       8.394 -11.761   5.689  0.00  0.00     0.012 C 
ATOM     27  C   *** d   1       7.583  -9.728   4.444  0.00  0.00     0.012 C 
ENDBRANCH  10  25
TORSDOF 2
ENDMDL
MODEL 20
REMARK VINA RESULT:      -4.9      1.873      6.959
REMARK  2 active torsions:
REMARK  status: ('A' for Active; 'I' for Inactive)
REMARK    1  A    between atoms: O_4  and  C_14 
REMARK    2  A    between atoms: C_11  and  C_18 
ROOT
ATOM      1  O   *** d   1     -13.783   6.704  -7.770  0.00  0.00    -0.362 OA
ATOM      2  O   *** d   1     -14.859   5.923 -11.101  0.00  0.00    -0.363 OA
ATOM      3  O   *** d   1     -11.388   8.402  -9.678  0.00  0.00    -0.363 OA
ATOM      4  O   *** d   1     -18.529  11.390 -10.978  0.00  0.00    -0.313 OA
ATOM      5  O   *** d   1     -19.176  11.796  -8.843  0.00  0.00    -0.260 OA
ATOM      6  C   *** d   1     -14.182   7.497  -9.101  0.00  0.00     0.134 A 
ATOM      7  C   *** d   1     -13.778   6.878 -10.406  0.00  0.00     0.150 A 
ATOM      8  C   *** d   1     -13.119   7.867  -8.199  0.00  0.00     0.193 A 
ATOM      9  C   *** d   1     -15.544   8.227  -9.026  0.00  0.00     0.001 C 
ATOM     10  C   *** d   1     -11.324   6.814  -9.705  0.00  0.00     0.122 A 
ATOM     11  C   *** d   1     -11.697   7.594  -8.560  0.00  0.00     0.192 A 
ATOM     12  C   *** d   1     -14.464   7.155 -11.644  0.00  0.00     0.164 A 
ATOM     13  C   *** d   1     -12.457   6.102 -10.425  0.00  0.00     0.196 C 
ATOM     14  C   *** d   1     -15.673   9.024 -10.353  0.00  0.00     0.031 C 
ATOM     15  C   *** d   1     -15.641   8.124 -11.598  0.00  0.00     0.045 C 
ATOM     16  C   *** d   1     -15.683   9.268  -7.878  0.00  0.00     0.018 C 
ATOM     17  C   *** d   1     -16.694   7.209  -8.831  0.00  0.00     0.019 C 
ATOM     18  C   *** d   1     -16.857   9.949 -10.333  0.00  0.00    -0.038 A 
ATOM     19  C   *** d   1     -17.040   9.995  -7.836  0.00  0.00     0.046 C 
ATOM     20  C   *** d   1     -17.448  10.393  -9.220  0.00  0.00     0.022 A 
ATOM     21  C   *** d   1     -17.495  10.588 -11.532  0.00  0.00     0.214 A 
ATOM     22  C   *** d   1     -18.436  11.229  -9.619  0.00  0.00     0.289 A 
ENDROOT
BRANCH  13  23
ATOM     23  O   *** d   1     -12.637   4.781  -9.921  0.00  0.00    -0.389 OA
ATOM     24  H   *** d   1     -13.145   4.798  -9.107  0.00  0.00     0.210 HD
ENDBRANCH  13  23
BRANCH  10  25
ATOM     25  C   *** d   1      -9.912   6.225  -9.767  0.00  0.00     0.017 C 
ATOM     26  C   *** d   1      -9.723   4.887  -9.027  0.00  0.00     0.012 C 
ATOM     27  C   *** d   1      -9.373   6.104 -11.204  0.00  0.00     0.012 C 
ENDBRANCH  10  25
TORSDOF 2
ENDMDL
