# Supplementary material for: Network pharmacology and experiments verify the effect of triptolide on extraocular muscle fibrosis
Source: PLoS One. 2025 Nov 10;20(11):e0336487. doi: 10.1371/journal.pone.0336487 (PMC12599947; doi:10.1371/journal.pone.0336487)
Supplement: S2 File — (ZIP) [file pone.0336487.s002.zip › S2_raw data/vina new/TPL dock/TPL IL4/TPL IL4.gpf]

npts 40 28 24                        # num.grid points in xyz
gridfld IL4 rep.maps.fld             # grid_data_file
spacing 1.0                          # spacing(A)
receptor_types A C H HD N OA SA      # receptor atom types
ligand_types A C HD N NA OA SA       # ligand atom types
receptor IL4 rep.pdbqt               # macromolecule
gridcenter -0.018 0.322 0.02         # xyz-coordinates or auto
smooth 0.5                           # store minimum energy w/in rad(A)
map IL4 rep.A.map                    # atom-specific affinity map
map IL4 rep.C.map                    # atom-specific affinity map
map IL4 rep.HD.map                   # atom-specific affinity map
map IL4 rep.N.map                    # atom-specific affinity map
map IL4 rep.NA.map                   # atom-specific affinity map
map IL4 rep.OA.map                   # atom-specific affinity map
map IL4 rep.SA.map                   # atom-specific affinity map
elecmap IL4 rep.e.map                # electrostatic potential map
dsolvmap IL4 rep.d.map              # desolvation potential map
dielectric -0.1465                   # <0, AD4 distance-dep.diel;>0, constant
