# Supplementary material for: Network pharmacology and experiments verify the effect of triptolide on extraocular muscle fibrosis
Source: PLoS One. 2025 Nov 10;20(11):e0336487. doi: 10.1371/journal.pone.0336487 (PMC12599947; doi:10.1371/journal.pone.0336487)
Supplement: S2 File — (ZIP) [file pone.0336487.s002.zip › S2_raw data/vina new/TPL dock/TPL TP53/11.pdb]

ATOM      1  C   *** d   1       2.868  21.213 -12.826  0.00  0.00           C  
ATOM      2  C   *** d   1       2.046  20.015 -13.202  0.00  0.00           C  
ATOM      3  C   *** d   1       2.174  22.303 -12.185  0.00  0.00           C  
ATOM      4  C   *** d   1       4.382  21.015 -12.583  0.00  0.00           C  
ATOM      5  C   *** d   1      -0.116  21.184 -12.507  0.00  0.00           C  
ATOM      6  C   *** d   1       0.701  22.228 -11.960  0.00  0.00           C  
ATOM      7  C   *** d   1       2.541  18.666 -13.088  0.00  0.00           C  
ATOM      8  C   *** d   1       0.564  20.259 -13.504  0.00  0.00           C  
ATOM      9  C   *** d   1       4.517  19.685 -11.793  0.00  0.00           C  
ATOM     10  C   *** d   1       3.958  18.475 -12.558  0.00  0.00           C  
ATOM     11  C   *** d   1       5.069  22.109 -11.714  0.00  0.00           C  
ATOM     12  C   *** d   1       5.148  20.986 -13.929  0.00  0.00           C  
ATOM     13  C   *** d   1       5.922  19.468 -11.305  0.00  0.00           C  
ATOM     14  C   *** d   1       6.572  21.879 -11.470  0.00  0.00           C  
ATOM     15  C   *** d   1       6.823  20.441 -11.144  0.00  0.00           C  
ATOM     16  C   *** d   1       6.499  18.163 -10.838  0.00  0.00           C  
ATOM     17  C   *** d   1       7.938  19.852 -10.652  0.00  0.00           C  
ATOM     18  C   *** d   1      -1.628  21.402 -12.601  0.00  0.00           C  
ATOM     19  C   *** d   1      -2.068  22.600 -13.463  0.00  0.00           C  
ATOM     20  C   *** d   1      -2.393  20.139 -13.038  0.00  0.00           C  
ATOM     21  O   *** d   1       2.485  22.600 -13.525  0.00  0.00           O  
ATOM     22  O   *** d   1       2.602  19.127 -14.413  0.00  0.00           O  
ATOM     23  O   *** d   1       0.473  21.188 -11.030  0.00  0.00           O  
ATOM     24  O   *** d   1       7.824  18.500 -10.450  0.00  0.00           O  
ATOM     25  O   *** d   1       8.956  20.465 -10.403  0.00  0.00           O  
ATOM     26  O   *** d   1       0.388  20.725 -14.839  0.00  0.00           O  
ATOM     27  H   *** d   1       1.133  21.269 -15.106  0.00  0.00           H  
ATOM     28  N   MET A   0       3.020  -3.393 -13.439  1.00  0.00           N  
ATOM     29  CA  MET A   0       2.345  -4.031 -14.606  1.00  0.00           C  
ATOM     30  C   MET A   0       1.243  -3.110 -15.133  1.00  0.00           C  
ATOM     31  O   MET A   0       0.072  -3.354 -14.926  1.00  0.00           O  
ATOM     32  CB  MET A   0       1.721  -5.357 -14.171  1.00  0.00           C  
ATOM     33  CG  MET A   0       1.211  -6.111 -15.400  1.00  0.00           C  
ATOM     34  SD  MET A   0       0.448  -7.670 -14.880  1.00  0.00           S  
ATOM     35  CE  MET A   0       1.956  -8.530 -14.363  1.00  0.00           C  
ATOM     36  HN1 MET A   0       3.343  -2.441 -13.701  1.00  0.00           H  
ATOM     37  HN2 MET A   0       2.349  -3.327 -12.645  1.00  0.00           H  
ATOM     38  HN3 MET A   0       3.837  -3.969 -13.155  1.00  0.00           H  
ATOM     39  N   SER A   1       1.601  -2.054 -15.814  1.00  0.00           N  
ATOM     40  CA  SER A   1       0.555  -1.130 -16.348  1.00  0.00           C  
ATOM     41  C   SER A   1      -0.429  -0.783 -15.228  1.00  0.00           C  
ATOM     42  O   SER A   1      -1.540  -0.351 -15.464  1.00  0.00           O  
ATOM     43  CB  SER A   1      -0.192  -1.814 -17.493  1.00  0.00           C  
ATOM     44  OG  SER A   1      -1.186  -0.932 -17.999  1.00  0.00           O  
ATOM     45  HN  SER A   1       2.555  -1.868 -15.975  1.00  0.00           H  
ATOM     46  HG  SER A   1      -2.016  -1.412 -18.043  1.00  0.00           H  
ATOM     47  N   GLU A   2      -0.013  -0.968 -14.010  1.00  0.00           N  
ATOM     48  CA  GLU A   2      -0.882  -0.656 -12.846  1.00  0.00           C  
ATOM     49  C   GLU A   2      -0.917   0.857 -12.645  1.00  0.00           C  
ATOM     50  O   GLU A   2      -1.115   1.345 -11.558  1.00  0.00           O  
ATOM     51  CB  GLU A   2      -0.306  -1.340 -11.601  1.00  0.00           C  
ATOM     52  CG  GLU A   2       1.102  -0.806 -11.321  1.00  0.00           C  
ATOM     53  CD  GLU A   2       1.720  -1.585 -10.157  1.00  0.00           C  
ATOM     54  OE1 GLU A   2       0.993  -2.315  -9.505  1.00  0.00           O  
ATOM     55  OE2 GLU A   2       2.912  -1.440  -9.941  1.00  0.00           O1-
ATOM     56  HN  GLU A   2       0.887  -1.305 -13.858  1.00  0.00           H  
ATOM     57  N   LEU A   3      -0.707   1.608 -13.682  1.00  0.00           N  
ATOM     58  CA  LEU A   3      -0.717   3.086 -13.525  1.00  0.00           C  
ATOM     59  C   LEU A   3      -2.119   3.538 -13.091  1.00  0.00           C  
ATOM     60  O   LEU A   3      -2.281   4.523 -12.405  1.00  0.00           O  
ATOM     61  CB  LEU A   3      -0.324   3.743 -14.870  1.00  0.00           C  
ATOM     62  CG  LEU A   3       0.532   4.996 -14.633  1.00  0.00           C  
ATOM     63  CD1 LEU A   3       0.879   5.638 -15.978  1.00  0.00           C  
ATOM     64  CD2 LEU A   3      -0.246   6.000 -13.787  1.00  0.00           C  
ATOM     65  HN  LEU A   3      -0.534   1.203 -14.559  1.00  0.00           H  
ATOM     66  N   GLU A   4      -3.127   2.826 -13.500  1.00  0.00           N  
ATOM     67  CA  GLU A   4      -4.526   3.210 -13.129  1.00  0.00           C  
ATOM     68  C   GLU A   4      -4.749   3.154 -11.616  1.00  0.00           C  
ATOM     69  O   GLU A   4      -5.420   4.000 -11.058  1.00  0.00           O  
ATOM     70  CB  GLU A   4      -5.505   2.257 -13.823  1.00  0.00           C  
ATOM     71  CG  GLU A   4      -6.943   2.602 -13.424  1.00  0.00           C  
ATOM     72  CD  GLU A   4      -7.920   1.801 -14.287  1.00  0.00           C  
ATOM     73  OE1 GLU A   4      -7.497   1.300 -15.317  1.00  0.00           O  
ATOM     74  OE2 GLU A   4      -9.071   1.692 -13.899  1.00  0.00           O1-
ATOM     75  HN  GLU A   4      -2.966   2.035 -14.060  1.00  0.00           H  
ATOM     76  N   LYS A   5      -4.220   2.177 -10.938  1.00  0.00           N  
ATOM     77  CA  LYS A   5      -4.455   2.116  -9.466  1.00  0.00           C  
ATOM     78  C   LYS A   5      -3.616   3.194  -8.790  1.00  0.00           C  
ATOM     79  O   LYS A   5      -3.946   3.681  -7.731  1.00  0.00           O  
ATOM     80  CB  LYS A   5      -4.108   0.716  -8.912  1.00  0.00           C  
ATOM     81  CG  LYS A   5      -2.599   0.555  -8.696  1.00  0.00           C  
ATOM     82  CD  LYS A   5      -2.299  -0.866  -8.230  1.00  0.00           C  
ATOM     83  CE  LYS A   5      -0.836  -0.941  -7.797  1.00  0.00           C  
ATOM     84  NZ  LYS A   5      -0.456  -2.363  -7.565  1.00  0.00           N1+
ATOM     85  HN  LYS A   5      -3.679   1.496 -11.390  1.00  0.00           H  
ATOM     86  HZ1 LYS A   5      -1.073  -2.773  -6.837  1.00  0.00           H  
ATOM     87  HZ2 LYS A   5       0.534  -2.409  -7.248  1.00  0.00           H  
ATOM     88  HZ3 LYS A   5      -0.563  -2.898  -8.449  1.00  0.00           H  
ATOM     89  N   ALA A   6      -2.516   3.545  -9.390  1.00  0.00           N  
ATOM     90  CA  ALA A   6      -1.628   4.572  -8.787  1.00  0.00           C  
ATOM     91  C   ALA A   6      -2.287   5.947  -8.830  1.00  0.00           C  
ATOM     92  O   ALA A   6      -2.175   6.717  -7.903  1.00  0.00           O  
ATOM     93  CB  ALA A   6      -0.299   4.606  -9.547  1.00  0.00           C  
ATOM     94  HN  ALA A   6      -2.265   3.119 -10.236  1.00  0.00           H  
ATOM     95  N   MET A   7      -2.958   6.275  -9.894  1.00  0.00           N  
ATOM     96  CA  MET A   7      -3.605   7.614  -9.962  1.00  0.00           C  
ATOM     97  C   MET A   7      -4.754   7.665  -8.970  1.00  0.00           C  
ATOM     98  O   MET A   7      -4.993   8.664  -8.323  1.00  0.00           O  
ATOM     99  CB  MET A   7      -4.158   7.875 -11.366  1.00  0.00           C  
ATOM    100  CG  MET A   7      -3.014   8.033 -12.370  1.00  0.00           C  
ATOM    101  SD  MET A   7      -3.625   8.925 -13.823  1.00  0.00           S  
ATOM    102  CE  MET A   7      -2.018   9.341 -14.546  1.00  0.00           C  
ATOM    103  HN  MET A   7      -3.037   5.647 -10.641  1.00  0.00           H  
ATOM    104  N   VAL A   8      -5.482   6.598  -8.866  1.00  0.00           N  
ATOM    105  CA  VAL A   8      -6.641   6.583  -7.933  1.00  0.00           C  
ATOM    106  C   VAL A   8      -6.165   6.689  -6.483  1.00  0.00           C  
ATOM    107  O   VAL A   8      -6.817   7.287  -5.655  1.00  0.00           O  
ATOM    108  CB  VAL A   8      -7.440   5.293  -8.112  1.00  0.00           C  
ATOM    109  CG1 VAL A   8      -8.597   5.275  -7.106  1.00  0.00           C  
ATOM    110  CG2 VAL A   8      -7.995   5.232  -9.538  1.00  0.00           C  
ATOM    111  HN  VAL A   8      -5.268   5.803  -9.412  1.00  0.00           H  
ATOM    112  N   ALA A   9      -5.049   6.095  -6.165  1.00  0.00           N  
ATOM    113  CA  ALA A   9      -4.543   6.145  -4.759  1.00  0.00           C  
ATOM    114  C   ALA A   9      -4.015   7.537  -4.439  1.00  0.00           C  
ATOM    115  O   ALA A   9      -4.182   8.048  -3.348  1.00  0.00           O  
ATOM    116  CB  ALA A   9      -3.412   5.138  -4.592  1.00  0.00           C  
ATOM    117  HN  ALA A   9      -4.537   5.615  -6.853  1.00  0.00           H  
ATOM    118  N   LEU A  10      -3.363   8.143  -5.380  1.00  0.00           N  
ATOM    119  CA  LEU A  10      -2.792   9.492  -5.152  1.00  0.00           C  
ATOM    120  C   LEU A  10      -3.939  10.440  -4.786  1.00  0.00           C  
ATOM    121  O   LEU A  10      -3.850  11.233  -3.865  1.00  0.00           O  
ATOM    122  CB  LEU A  10      -2.109   9.927  -6.466  1.00  0.00           C  
ATOM    123  CG  LEU A  10      -0.903  10.838  -6.196  1.00  0.00           C  
ATOM    124  CD1 LEU A  10      -1.335  12.028  -5.330  1.00  0.00           C  
ATOM    125  CD2 LEU A  10       0.232  10.048  -5.500  1.00  0.00           C  
ATOM    126  HN  LEU A  10      -3.235   7.701  -6.242  1.00  0.00           H  
ATOM    127  N   ILE A  11      -5.023  10.333  -5.492  1.00  0.00           N  
ATOM    128  CA  ILE A  11      -6.206  11.184  -5.207  1.00  0.00           C  
ATOM    129  C   ILE A  11      -6.855  10.772  -3.874  1.00  0.00           C  
ATOM    130  O   ILE A  11      -7.399  11.595  -3.163  1.00  0.00           O  
ATOM    131  CB  ILE A  11      -7.213  11.042  -6.360  1.00  0.00           C  
ATOM    132  CG1 ILE A  11      -6.649  11.731  -7.612  1.00  0.00           C  
ATOM    133  CG2 ILE A  11      -8.545  11.679  -5.972  1.00  0.00           C  
ATOM    134  CD1 ILE A  11      -7.512  11.396  -8.838  1.00  0.00           C  
ATOM    135  HN  ILE A  11      -5.067   9.670  -6.212  1.00  0.00           H  
ATOM    136  N   ASP A  12      -6.841   9.506  -3.545  1.00  0.00           N  
ATOM    137  CA  ASP A  12      -7.498   9.055  -2.278  1.00  0.00           C  
ATOM    138  C   ASP A  12      -6.876   9.727  -1.047  1.00  0.00           C  
ATOM    139  O   ASP A  12      -7.578  10.199  -0.176  1.00  0.00           O  
ATOM    140  CB  ASP A  12      -7.360   7.536  -2.149  1.00  0.00           C  
ATOM    141  CG  ASP A  12      -8.270   6.849  -3.171  1.00  0.00           C  
ATOM    142  OD1 ASP A  12      -9.134   7.519  -3.712  1.00  0.00           O  
ATOM    143  OD2 ASP A  12      -8.086   5.664  -3.397  1.00  0.00           O1-
ATOM    144  HN  ASP A  12      -6.415   8.848  -4.136  1.00  0.00           H  
ATOM    145  N   VAL A  13      -5.577   9.774  -0.954  1.00  0.00           N  
ATOM    146  CA  VAL A  13      -4.946  10.418   0.243  1.00  0.00           C  
ATOM    147  C   VAL A  13      -5.330  11.906   0.269  1.00  0.00           C  
ATOM    148  O   VAL A  13      -5.601  12.481   1.314  1.00  0.00           O  
ATOM    149  CB  VAL A  13      -3.397  10.211   0.189  1.00  0.00           C  
ATOM    150  CG1 VAL A  13      -2.636  11.545   0.202  1.00  0.00           C  
ATOM    151  CG2 VAL A  13      -2.929   9.389   1.399  1.00  0.00           C  
ATOM    152  HN  VAL A  13      -5.020   9.386  -1.662  1.00  0.00           H  
ATOM    153  N   PHE A  14      -5.347  12.533  -0.871  1.00  0.00           N  
ATOM    154  CA  PHE A  14      -5.695  13.976  -0.913  1.00  0.00           C  
ATOM    155  C   PHE A  14      -7.080  14.198  -0.299  1.00  0.00           C  
ATOM    156  O   PHE A  14      -7.309  15.183   0.357  1.00  0.00           O  
ATOM    157  CB  PHE A  14      -5.697  14.472  -2.368  1.00  0.00           C  
ATOM    158  CG  PHE A  14      -6.253  15.878  -2.417  1.00  0.00           C  
ATOM    159  CD1 PHE A  14      -7.638  16.072  -2.483  1.00  0.00           C  
ATOM    160  CD2 PHE A  14      -5.394  16.981  -2.372  1.00  0.00           C  
ATOM    161  CE1 PHE A  14      -8.165  17.367  -2.508  1.00  0.00           C  
ATOM    162  CE2 PHE A  14      -5.921  18.276  -2.393  1.00  0.00           C  
ATOM    163  CZ  PHE A  14      -7.307  18.470  -2.459  1.00  0.00           C  
ATOM    164  HN  PHE A  14      -5.121  12.056  -1.697  1.00  0.00           H  
ATOM    165  N   HIS A  15      -8.012  13.321  -0.528  1.00  0.00           N  
ATOM    166  CA  HIS A  15      -9.377  13.531   0.037  1.00  0.00           C  
ATOM    167  C   HIS A  15      -9.355  13.440   1.567  1.00  0.00           C  
ATOM    168  O   HIS A  15     -10.159  14.053   2.239  1.00  0.00           O  
ATOM    169  CB  HIS A  15     -10.334  12.478  -0.528  1.00  0.00           C  
ATOM    170  CG  HIS A  15     -11.743  12.787  -0.097  1.00  0.00           C  
ATOM    171  CD2 HIS A  15     -12.730  13.556  -0.666  1.00  0.00           C  
ATOM    172  ND1 HIS A  15     -12.293  12.264   1.065  1.00  0.00           N  
ATOM    173  CE1 HIS A  15     -13.557  12.718   1.156  1.00  0.00           C  
ATOM    174  NE2 HIS A  15     -13.870  13.507   0.127  1.00  0.00           N  
ATOM    175  HN  HIS A  15      -7.823  12.536  -1.083  1.00  0.00           H  
ATOM    176  HD1 HIS A  15     -11.844  11.670   1.702  1.00  0.00           H  
ATOM    177  HE2 HIS A  15     -14.726  13.954  -0.038  1.00  0.00           H  
ATOM    178  N   GLN A  16      -8.464  12.673   2.126  1.00  0.00           N  
ATOM    179  CA  GLN A  16      -8.430  12.547   3.608  1.00  0.00           C  
ATOM    180  C   GLN A  16      -8.185  13.916   4.256  1.00  0.00           C  
ATOM    181  O   GLN A  16      -8.785  14.245   5.261  1.00  0.00           O  
ATOM    182  CB  GLN A  16      -7.308  11.573   4.008  1.00  0.00           C  
ATOM    183  CG  GLN A  16      -7.781  10.118   3.858  1.00  0.00           C  
ATOM    184  CD  GLN A  16      -8.058   9.782   2.390  1.00  0.00           C  
ATOM    185  NE2 GLN A  16      -7.381   8.825   1.816  1.00  0.00           N  
ATOM    186  OE1 GLN A  16      -8.908  10.379   1.764  1.00  0.00           O  
ATOM    187  HN  GLN A  16      -7.825  12.175   1.578  1.00  0.00           H  
ATOM    188 1HE2 GLN A  16      -6.706   8.330   2.324  1.00  0.00           H  
ATOM    189 2HE2 GLN A  16      -7.551   8.599   0.878  1.00  0.00           H  
ATOM    190  N   TYR A  17      -7.298  14.710   3.715  1.00  0.00           N  
ATOM    191  CA  TYR A  17      -7.016  16.047   4.345  1.00  0.00           C  
ATOM    192  C   TYR A  17      -7.910  17.158   3.785  1.00  0.00           C  
ATOM    193  O   TYR A  17      -8.344  18.031   4.505  1.00  0.00           O  
ATOM    194  CB  TYR A  17      -5.549  16.407   4.100  1.00  0.00           C  
ATOM    195  CG  TYR A  17      -4.701  15.596   5.037  1.00  0.00           C  
ATOM    196  CD1 TYR A  17      -4.476  14.246   4.771  1.00  0.00           C  
ATOM    197  CD2 TYR A  17      -4.164  16.189   6.183  1.00  0.00           C  
ATOM    198  CE1 TYR A  17      -3.715  13.481   5.652  1.00  0.00           C  
ATOM    199  CE2 TYR A  17      -3.396  15.429   7.066  1.00  0.00           C  
ATOM    200  CZ  TYR A  17      -3.172  14.072   6.803  1.00  0.00           C  
ATOM    201  OH  TYR A  17      -2.417  13.316   7.677  1.00  0.00           O  
ATOM    202  HN  TYR A  17      -6.801  14.426   2.916  1.00  0.00           H  
ATOM    203  HH  TYR A  17      -2.727  12.409   7.628  1.00  0.00           H  
ATOM    204  N   SER A  18      -8.154  17.164   2.515  1.00  0.00           N  
ATOM    205  CA  SER A  18      -8.983  18.257   1.933  1.00  0.00           C  
ATOM    206  C   SER A  18     -10.374  18.265   2.566  1.00  0.00           C  
ATOM    207  O   SER A  18     -10.917  19.307   2.873  1.00  0.00           O  
ATOM    208  CB  SER A  18      -9.098  18.051   0.426  1.00  0.00           C  
ATOM    209  OG  SER A  18     -10.108  17.089   0.156  1.00  0.00           O  
ATOM    210  HN  SER A  18      -7.778  16.470   1.943  1.00  0.00           H  
ATOM    211  HG  SER A  18     -10.671  17.440  -0.538  1.00  0.00           H  
ATOM    212  N   GLY A  19     -10.955  17.118   2.772  1.00  0.00           N  
ATOM    213  CA  GLY A  19     -12.311  17.076   3.386  1.00  0.00           C  
ATOM    214  C   GLY A  19     -12.205  17.365   4.883  1.00  0.00           C  
ATOM    215  O   GLY A  19     -13.196  17.567   5.557  1.00  0.00           O  
ATOM    216  HN  GLY A  19     -10.502  16.287   2.523  1.00  0.00           H  
ATOM    217  N   ARG A  20     -11.011  17.390   5.412  1.00  0.00           N  
ATOM    218  CA  ARG A  20     -10.849  17.671   6.866  1.00  0.00           C  
ATOM    219  C   ARG A  20     -11.416  19.057   7.183  1.00  0.00           C  
ATOM    220  O   ARG A  20     -12.149  19.238   8.134  1.00  0.00           O  
ATOM    221  CB  ARG A  20      -9.367  17.650   7.220  1.00  0.00           C  
ATOM    222  CG  ARG A  20      -9.202  17.780   8.731  1.00  0.00           C  
ATOM    223  CD  ARG A  20      -7.716  17.763   9.066  1.00  0.00           C  
ATOM    224  NE  ARG A  20      -7.538  17.889  10.538  1.00  0.00           N  
ATOM    225  CZ  ARG A  20      -6.379  17.633  11.078  1.00  0.00           C  
ATOM    226  NH1 ARG A  20      -5.381  17.253  10.328  1.00  0.00           N1+
ATOM    227  NH2 ARG A  20      -6.220  17.755  12.367  1.00  0.00           N  
ATOM    228  HN  ARG A  20     -10.220  17.232   4.851  1.00  0.00           H  
ATOM    229  HE  ARG A  20      -8.290  18.167  11.101  1.00  0.00           H  
ATOM    230  HH  ARG A  20      -5.506  17.156   9.340  1.00  0.00           H  
ATOM    231  HH  ARG A  20      -4.490  17.063  10.739  1.00  0.00           H  
ATOM    232  HH  ARG A  20      -6.988  18.044  12.939  1.00  0.00           H  
ATOM    233  HH  ARG A  20      -5.331  17.564  12.781  1.00  0.00           H  
ATOM    234  N   GLU A  21     -11.063  20.039   6.387  1.00  0.00           N  
ATOM    235  CA  GLU A  21     -11.551  21.441   6.614  1.00  0.00           C  
ATOM    236  C   GLU A  21     -12.455  21.879   5.458  1.00  0.00           C  
ATOM    237  O   GLU A  21     -12.615  21.185   4.474  1.00  0.00           O  
ATOM    238  CB  GLU A  21     -10.356  22.392   6.717  1.00  0.00           C  
ATOM    239  CG  GLU A  21      -9.630  22.155   8.043  1.00  0.00           C  
ATOM    240  CD  GLU A  21      -8.419  23.085   8.143  1.00  0.00           C  
ATOM    241  OE1 GLU A  21      -8.290  23.950   7.293  1.00  0.00           O  
ATOM    242  OE2 GLU A  21      -7.643  22.917   9.069  1.00  0.00           O1-
ATOM    243  HN  GLU A  21     -10.459  19.854   5.638  1.00  0.00           H  
ATOM    244  N   GLY A  22     -13.070  23.021   5.599  1.00  0.00           N  
ATOM    245  CA  GLY A  22     -14.004  23.528   4.551  1.00  0.00           C  
ATOM    246  C   GLY A  22     -13.336  23.600   3.170  1.00  0.00           C  
ATOM    247  O   GLY A  22     -13.992  23.420   2.163  1.00  0.00           O  
ATOM    248  HN  GLY A  22     -12.935  23.543   6.417  1.00  0.00           H  
ATOM    249  N   ASP A  23     -12.060  23.879   3.086  1.00  0.00           N  
ATOM    250  CA  ASP A  23     -11.427  23.972   1.741  1.00  0.00           C  
ATOM    251  C   ASP A  23     -11.347  22.578   1.107  1.00  0.00           C  
ATOM    252  O   ASP A  23     -10.281  22.062   0.843  1.00  0.00           O  
ATOM    253  CB  ASP A  23     -10.025  24.564   1.882  1.00  0.00           C  
ATOM    254  CG  ASP A  23     -10.077  25.790   2.794  1.00  0.00           C  
ATOM    255  OD1 ASP A  23     -11.146  26.364   2.924  1.00  0.00           O  
ATOM    256  OD2 ASP A  23      -9.046  26.136   3.347  1.00  0.00           O1-
ATOM    257  HN  ASP A  23     -11.523  24.041   3.894  1.00  0.00           H  
ATOM    258  N   LYS A  24     -12.473  21.965   0.861  1.00  0.00           N  
ATOM    259  CA  LYS A  24     -12.470  20.605   0.245  1.00  0.00           C  
ATOM    260  C   LYS A  24     -11.822  20.652  -1.142  1.00  0.00           C  
ATOM    261  O   LYS A  24     -11.100  19.756  -1.528  1.00  0.00           O  
ATOM    262  CB  LYS A  24     -13.913  20.116   0.098  1.00  0.00           C  
ATOM    263  CG  LYS A  24     -13.919  18.721  -0.535  1.00  0.00           C  
ATOM    264  CD  LYS A  24     -15.334  18.132  -0.487  1.00  0.00           C  
ATOM    265  CE  LYS A  24     -16.276  18.967  -1.361  1.00  0.00           C  
ATOM    266  NZ  LYS A  24     -17.501  18.177  -1.668  1.00  0.00           N1+
ATOM    267  HN  LYS A  24     -13.324  22.398   1.082  1.00  0.00           H  
ATOM    268  HZ1 LYS A  24     -17.447  17.254  -1.194  1.00  0.00           H  
ATOM    269  HZ2 LYS A  24     -17.573  18.036  -2.697  1.00  0.00           H  
ATOM    270  HZ3 LYS A  24     -18.340  18.690  -1.328  1.00  0.00           H  
ATOM    271  N   HIS A  25     -12.093  21.680  -1.905  1.00  0.00           N  
ATOM    272  CA  HIS A  25     -11.516  21.771  -3.282  1.00  0.00           C  
ATOM    273  C   HIS A  25     -10.221  22.594  -3.280  1.00  0.00           C  
ATOM    274  O   HIS A  25      -9.605  22.783  -4.310  1.00  0.00           O  
ATOM    275  CB  HIS A  25     -12.543  22.416  -4.220  1.00  0.00           C  
ATOM    276  CG  HIS A  25     -13.064  23.695  -3.622  1.00  0.00           C  
ATOM    277  CD2 HIS A  25     -13.855  23.945  -2.525  1.00  0.00           C  
ATOM    278  ND1 HIS A  25     -12.786  24.935  -4.178  1.00  0.00           N  
ATOM    279  CE1 HIS A  25     -13.397  25.866  -3.423  1.00  0.00           C  
ATOM    280  NE2 HIS A  25     -14.059  25.315  -2.405  1.00  0.00           N  
ATOM    281  HN  HIS A  25     -12.693  22.382  -1.580  1.00  0.00           H  
ATOM    282  HD1 HIS A  25     -12.245  25.101  -4.979  1.00  0.00           H  
ATOM    283  HE2 HIS A  25     -14.580  25.779  -1.716  1.00  0.00           H  
ATOM    284  N   LYS A  26      -9.796  23.084  -2.140  1.00  0.00           N  
ATOM    285  CA  LYS A  26      -8.532  23.891  -2.091  1.00  0.00           C  
ATOM    286  C   LYS A  26      -7.753  23.557  -0.816  1.00  0.00           C  
ATOM    287  O   LYS A  26      -8.315  23.138   0.174  1.00  0.00           O  
ATOM    288  CB  LYS A  26      -8.872  25.383  -2.096  1.00  0.00           C  
ATOM    289  CG  LYS A  26      -9.541  25.755  -3.419  1.00  0.00           C  
ATOM    290  CD  LYS A  26      -9.641  27.280  -3.532  1.00  0.00           C  
ATOM    291  CE  LYS A  26     -10.537  27.832  -2.418  1.00  0.00           C  
ATOM    292  NZ  LYS A  26     -10.993  29.203  -2.785  1.00  0.00           N1+
ATOM    293  HN  LYS A  26     -10.304  22.919  -1.318  1.00  0.00           H  
ATOM    294  HZ1 LYS A  26     -11.928  29.149  -3.234  1.00  0.00           H  
ATOM    295  HZ2 LYS A  26     -10.312  29.627  -3.448  1.00  0.00           H  
ATOM    296  HZ3 LYS A  26     -11.054  29.789  -1.928  1.00  0.00           H  
ATOM    297  N   LEU A  27      -6.457  23.751  -0.837  1.00  0.00           N  
ATOM    298  CA  LEU A  27      -5.606  23.460   0.365  1.00  0.00           C  
ATOM    299  C   LEU A  27      -4.932  24.756   0.826  1.00  0.00           C  
ATOM    300  O   LEU A  27      -4.355  25.475   0.039  1.00  0.00           O  
ATOM    301  CB  LEU A  27      -4.516  22.429  -0.019  1.00  0.00           C  
ATOM    302  CG  LEU A  27      -4.947  20.991   0.326  1.00  0.00           C  
ATOM    303  CD1 LEU A  27      -5.043  20.796   1.850  1.00  0.00           C  
ATOM    304  CD2 LEU A  27      -6.295  20.681  -0.328  1.00  0.00           C  
ATOM    305  HN  LEU A  27      -6.038  24.097  -1.651  1.00  0.00           H  
ATOM    306  N   LYS A  28      -4.984  25.048   2.099  1.00  0.00           N  
ATOM    307  CA  LYS A  28      -4.327  26.279   2.615  1.00  0.00           C  
ATOM    308  C   LYS A  28      -2.967  25.884   3.193  1.00  0.00           C  
ATOM    309  O   LYS A  28      -2.808  24.795   3.709  1.00  0.00           O  
ATOM    310  CB  LYS A  28      -5.209  26.887   3.710  1.00  0.00           C  
ATOM    311  CG  LYS A  28      -4.573  28.169   4.244  1.00  0.00           C  
ATOM    312  CD  LYS A  28      -5.484  28.777   5.310  1.00  0.00           C  
ATOM    313  CE  LYS A  28      -4.859  30.067   5.841  1.00  0.00           C  
ATOM    314  NZ  LYS A  28      -4.871  31.103   4.768  1.00  0.00           N1+
ATOM    315  HN  LYS A  28      -5.448  24.449   2.727  1.00  0.00           H  
ATOM    316  HZ1 LYS A  28      -5.379  31.945   5.104  1.00  0.00           H  
ATOM    317  HZ2 LYS A  28      -5.348  30.722   3.924  1.00  0.00           H  
ATOM    318  HZ3 LYS A  28      -3.894  31.364   4.526  1.00  0.00           H  
ATOM    319  N   LYS A  29      -1.980  26.743   3.105  1.00  0.00           N  
ATOM    320  CA  LYS A  29      -0.631  26.393   3.653  1.00  0.00           C  
ATOM    321  C   LYS A  29      -0.800  25.740   5.021  1.00  0.00           C  
ATOM    322  O   LYS A  29       0.036  24.990   5.482  1.00  0.00           O  
ATOM    323  CB  LYS A  29       0.216  27.669   3.801  1.00  0.00           C  
ATOM    324  CG  LYS A  29      -0.323  28.556   4.934  1.00  0.00           C  
ATOM    325  CD  LYS A  29       0.452  29.877   4.962  1.00  0.00           C  
ATOM    326  CE  LYS A  29       0.015  30.695   6.179  1.00  0.00           C  
ATOM    327  NZ  LYS A  29       0.901  31.882   6.322  1.00  0.00           N1+
ATOM    328  HN  LYS A  29      -2.121  27.611   2.674  1.00  0.00           H  
ATOM    329  HZ1 LYS A  29       1.882  31.607   6.124  1.00  0.00           H  
ATOM    330  HZ2 LYS A  29       0.832  32.251   7.293  1.00  0.00           H  
ATOM    331  HZ3 LYS A  29       0.607  32.618   5.649  1.00  0.00           H  
ATOM    332  N   SER A  30      -1.892  26.030   5.663  1.00  0.00           N  
ATOM    333  CA  SER A  30      -2.151  25.437   7.006  1.00  0.00           C  
ATOM    334  C   SER A  30      -2.604  23.990   6.826  1.00  0.00           C  
ATOM    335  O   SER A  30      -2.072  23.078   7.429  1.00  0.00           O  
ATOM    336  CB  SER A  30      -3.241  26.241   7.713  1.00  0.00           C  
ATOM    337  OG  SER A  30      -3.389  25.765   9.044  1.00  0.00           O  
ATOM    338  HN  SER A  30      -2.551  26.629   5.246  1.00  0.00           H  
ATOM    339  HG  SER A  30      -3.360  24.806   9.021  1.00  0.00           H  
ATOM    340  N   GLU A  31      -3.570  23.774   5.978  1.00  0.00           N  
ATOM    341  CA  GLU A  31      -4.051  22.390   5.724  1.00  0.00           C  
ATOM    342  C   GLU A  31      -2.908  21.601   5.095  1.00  0.00           C  
ATOM    343  O   GLU A  31      -2.723  20.429   5.355  1.00  0.00           O  
ATOM    344  CB  GLU A  31      -5.233  22.427   4.755  1.00  0.00           C  
ATOM    345  CG  GLU A  31      -6.449  23.035   5.450  1.00  0.00           C  
ATOM    346  CD  GLU A  31      -7.543  23.290   4.413  1.00  0.00           C  
ATOM    347  OE1 GLU A  31      -7.377  22.849   3.287  1.00  0.00           O  
ATOM    348  OE2 GLU A  31      -8.524  23.928   4.758  1.00  0.00           O1-
ATOM    349  HN  GLU A  31      -3.968  24.525   5.492  1.00  0.00           H  
ATOM    350  N   LEU A  32      -2.141  22.245   4.259  1.00  0.00           N  
ATOM    351  CA  LEU A  32      -1.005  21.554   3.593  1.00  0.00           C  
ATOM    352  C   LEU A  32      -0.038  21.038   4.649  1.00  0.00           C  
ATOM    353  O   LEU A  32       0.482  19.957   4.538  1.00  0.00           O  
ATOM    354  CB  LEU A  32      -0.280  22.543   2.669  1.00  0.00           C  
ATOM    355  CG  LEU A  32       0.914  21.860   1.980  1.00  0.00           C  
ATOM    356  CD1 LEU A  32       0.433  20.657   1.152  1.00  0.00           C  
ATOM    357  CD2 LEU A  32       1.614  22.874   1.063  1.00  0.00           C  
ATOM    358  HN  LEU A  32      -2.314  23.190   4.068  1.00  0.00           H  
ATOM    359  N   LYS A  33       0.209  21.801   5.671  1.00  0.00           N  
ATOM    360  CA  LYS A  33       1.149  21.336   6.732  1.00  0.00           C  
ATOM    361  C   LYS A  33       0.623  20.043   7.360  1.00  0.00           C  
ATOM    362  O   LYS A  33       1.377  19.143   7.670  1.00  0.00           O  
ATOM    363  CB  LYS A  33       1.266  22.406   7.820  1.00  0.00           C  
ATOM    364  CG  LYS A  33       2.286  21.960   8.873  1.00  0.00           C  
ATOM    365  CD  LYS A  33       2.404  23.027   9.958  1.00  0.00           C  
ATOM    366  CE  LYS A  33       3.464  22.600  10.974  1.00  0.00           C  
ATOM    367  NZ  LYS A  33       3.036  21.334  11.635  1.00  0.00           N1+
ATOM    368  HN  LYS A  33      -0.222  22.682   5.742  1.00  0.00           H  
ATOM    369  HZ1 LYS A  33       2.862  21.510  12.643  1.00  0.00           H  
ATOM    370  HZ2 LYS A  33       3.786  20.620  11.531  1.00  0.00           H  
ATOM    371  HZ3 LYS A  33       2.164  20.987  11.190  1.00  0.00           H  
ATOM    372  N   GLU A  34      -0.657  19.954   7.573  1.00  0.00           N  
ATOM    373  CA  GLU A  34      -1.223  18.733   8.205  1.00  0.00           C  
ATOM    374  C   GLU A  34      -0.987  17.538   7.285  1.00  0.00           C  
ATOM    375  O   GLU A  34      -0.652  16.460   7.717  1.00  0.00           O  
ATOM    376  CB  GLU A  34      -2.722  18.938   8.440  1.00  0.00           C  
ATOM    377  CG  GLU A  34      -2.931  20.061   9.462  1.00  0.00           C  
ATOM    378  CD  GLU A  34      -4.428  20.267   9.697  1.00  0.00           C  
ATOM    379  OE1 GLU A  34      -5.207  19.696   8.955  1.00  0.00           O  
ATOM    380  OE2 GLU A  34      -4.770  20.995  10.615  1.00  0.00           O1-
ATOM    381  HN  GLU A  34      -1.248  20.693   7.324  1.00  0.00           H  
ATOM    382  N   LEU A  35      -1.142  17.724   6.014  1.00  0.00           N  
ATOM    383  CA  LEU A  35      -0.896  16.604   5.067  1.00  0.00           C  
ATOM    384  C   LEU A  35       0.554  16.158   5.217  1.00  0.00           C  
ATOM    385  O   LEU A  35       0.857  14.994   5.326  1.00  0.00           O  
ATOM    386  CB  LEU A  35      -1.156  17.101   3.632  1.00  0.00           C  
ATOM    387  CG  LEU A  35      -0.766  16.039   2.575  1.00  0.00           C  
ATOM    388  CD1 LEU A  35       0.775  15.931   2.415  1.00  0.00           C  
ATOM    389  CD2 LEU A  35      -1.344  14.676   2.970  1.00  0.00           C  
ATOM    390  HN  LEU A  35      -1.391  18.606   5.677  1.00  0.00           H  
ATOM    391  N   ILE A  36       1.453  17.090   5.176  1.00  0.00           N  
ATOM    392  CA  ILE A  36       2.898  16.756   5.260  1.00  0.00           C  
ATOM    393  C   ILE A  36       3.308  16.278   6.654  1.00  0.00           C  
ATOM    394  O   ILE A  36       4.015  15.303   6.793  1.00  0.00           O  
ATOM    395  CB  ILE A  36       3.705  18.014   4.921  1.00  0.00           C  
ATOM    396  CG1 ILE A  36       3.292  18.526   3.536  1.00  0.00           C  
ATOM    397  CG2 ILE A  36       5.201  17.684   4.920  1.00  0.00           C  
ATOM    398  CD1 ILE A  36       4.076  19.795   3.194  1.00  0.00           C  
ATOM    399  HN  ILE A  36       1.180  18.016   5.059  1.00  0.00           H  
ATOM    400  N   ASN A  37       2.943  16.983   7.683  1.00  0.00           N  
ATOM    401  CA  ASN A  37       3.410  16.572   9.043  1.00  0.00           C  
ATOM    402  C   ASN A  37       2.659  15.356   9.579  1.00  0.00           C  
ATOM    403  O   ASN A  37       3.244  14.432  10.109  1.00  0.00           O  
ATOM    404  CB  ASN A  37       3.213  17.737  10.011  1.00  0.00           C  
ATOM    405  CG  ASN A  37       3.828  17.381  11.365  1.00  0.00           C  
ATOM    406  ND2 ASN A  37       5.114  17.518  11.539  1.00  0.00           N  
ATOM    407  OD1 ASN A  37       3.131  16.975  12.273  1.00  0.00           O  
ATOM    408  HN  ASN A  37       2.407  17.807   7.563  1.00  0.00           H  
ATOM    409 1HD2 ASN A  37       5.675  17.847  10.806  1.00  0.00           H  
ATOM    410 2HD2 ASN A  37       5.519  17.293  12.403  1.00  0.00           H  
ATOM    411  N   ASN A  38       1.374  15.380   9.497  1.00  0.00           N  
ATOM    412  CA  ASN A  38       0.564  14.257  10.063  1.00  0.00           C  
ATOM    413  C   ASN A  38       0.541  13.022   9.154  1.00  0.00           C  
ATOM    414  O   ASN A  38       0.704  11.911   9.616  1.00  0.00           O  
ATOM    415  CB  ASN A  38      -0.870  14.734  10.291  1.00  0.00           C  
ATOM    416  CG  ASN A  38      -1.656  13.641  11.013  1.00  0.00           C  
ATOM    417  ND2 ASN A  38      -2.140  12.644  10.324  1.00  0.00           N  
ATOM    418  OD1 ASN A  38      -1.827  13.690  12.215  1.00  0.00           O  
ATOM    419  HN  ASN A  38       0.940  16.158   9.100  1.00  0.00           H  
ATOM    420 1HD2 ASN A  38      -1.997  12.603   9.354  1.00  0.00           H  
ATOM    421 2HD2 ASN A  38      -2.646  11.936  10.775  1.00  0.00           H  
ATOM    422  N   GLU A  39       0.304  13.184   7.884  1.00  0.00           N  
ATOM    423  CA  GLU A  39       0.235  11.980   7.002  1.00  0.00           C  
ATOM    424  C   GLU A  39       1.623  11.359   6.858  1.00  0.00           C  
ATOM    425  O   GLU A  39       1.778  10.154   6.852  1.00  0.00           O  
ATOM    426  CB  GLU A  39      -0.292  12.368   5.615  1.00  0.00           C  
ATOM    427  CG  GLU A  39      -0.830  11.131   4.906  1.00  0.00           C  
ATOM    428  CD  GLU A  39      -1.323  11.522   3.513  1.00  0.00           C  
ATOM    429  OE1 GLU A  39      -2.387  12.112   3.425  1.00  0.00           O  
ATOM    430  OE2 GLU A  39      -0.631  11.220   2.555  1.00  0.00           O1-
ATOM    431  HN  GLU A  39       0.152  14.078   7.519  1.00  0.00           H  
ATOM    432  N   LEU A  40       2.634  12.173   6.733  1.00  0.00           N  
ATOM    433  CA  LEU A  40       4.017  11.634   6.577  1.00  0.00           C  
ATOM    434  C   LEU A  40       4.680  11.586   7.952  1.00  0.00           C  
ATOM    435  O   LEU A  40       5.664  12.251   8.207  1.00  0.00           O  
ATOM    436  CB  LEU A  40       4.814  12.548   5.637  1.00  0.00           C  
ATOM    437  CG  LEU A  40       3.900  13.041   4.509  1.00  0.00           C  
ATOM    438  CD1 LEU A  40       4.717  13.859   3.504  1.00  0.00           C  
ATOM    439  CD2 LEU A  40       3.261  11.839   3.800  1.00  0.00           C  
ATOM    440  HN  LEU A  40       2.484  13.141   6.736  1.00  0.00           H  
ATOM    441  N   SER A  41       4.133  10.809   8.841  1.00  0.00           N  
ATOM    442  CA  SER A  41       4.707  10.714  10.209  1.00  0.00           C  
ATOM    443  C   SER A  41       6.152  10.212  10.142  1.00  0.00           C  
ATOM    444  O   SER A  41       7.007  10.674  10.871  1.00  0.00           O  
ATOM    445  CB  SER A  41       3.870   9.739  11.039  1.00  0.00           C  
ATOM    446  OG  SER A  41       3.977   8.437  10.479  1.00  0.00           O  
ATOM    447  HN  SER A  41       3.331  10.295   8.610  1.00  0.00           H  
ATOM    448  HG  SER A  41       3.459   8.420   9.670  1.00  0.00           H  
ATOM    449  N   HIS A  42       6.431   9.262   9.284  1.00  0.00           N  
ATOM    450  CA  HIS A  42       7.826   8.719   9.180  1.00  0.00           C  
ATOM    451  C   HIS A  42       8.219   8.531   7.709  1.00  0.00           C  
ATOM    452  O   HIS A  42       9.383   8.418   7.382  1.00  0.00           O  
ATOM    453  CB  HIS A  42       7.882   7.368   9.893  1.00  0.00           C  
ATOM    454  CG  HIS A  42       7.687   7.576  11.369  1.00  0.00           C  
ATOM    455  CD2 HIS A  42       8.580   7.706  12.405  1.00  0.00           C  
ATOM    456  ND1 HIS A  42       6.427   7.674  11.941  1.00  0.00           N  
ATOM    457  CE1 HIS A  42       6.594   7.854  13.264  1.00  0.00           C  
ATOM    458  NE2 HIS A  42       7.886   7.880  13.596  1.00  0.00           N  
ATOM    459  HN  HIS A  42       5.722   8.899   8.714  1.00  0.00           H  
ATOM    460  HD1 HIS A  42       5.571   7.620  11.467  1.00  0.00           H  
ATOM    461  HE2 HIS A  42       8.265   7.991  14.493  1.00  0.00           H  
ATOM    462  N   PHE A  43       7.265   8.487   6.821  1.00  0.00           N  
ATOM    463  CA  PHE A  43       7.599   8.296   5.383  1.00  0.00           C  
ATOM    464  C   PHE A  43       8.467   9.455   4.882  1.00  0.00           C  
ATOM    465  O   PHE A  43       9.395   9.254   4.123  1.00  0.00           O  
ATOM    466  CB  PHE A  43       6.308   8.206   4.562  1.00  0.00           C  
ATOM    467  CG  PHE A  43       6.640   8.031   3.093  1.00  0.00           C  
ATOM    468  CD1 PHE A  43       7.373   6.914   2.662  1.00  0.00           C  
ATOM    469  CD2 PHE A  43       6.216   8.987   2.159  1.00  0.00           C  
ATOM    470  CE1 PHE A  43       7.679   6.758   1.304  1.00  0.00           C  
ATOM    471  CE2 PHE A  43       6.522   8.828   0.804  1.00  0.00           C  
ATOM    472  CZ  PHE A  43       7.254   7.714   0.376  1.00  0.00           C  
ATOM    473  HN  PHE A  43       6.330   8.574   7.099  1.00  0.00           H  
ATOM    474  N   LEU A  44       8.174  10.665   5.297  1.00  0.00           N  
ATOM    475  CA  LEU A  44       8.979  11.843   4.846  1.00  0.00           C  
ATOM    476  C   LEU A  44       9.390  12.643   6.082  1.00  0.00           C  
ATOM    477  O   LEU A  44       8.786  12.528   7.130  1.00  0.00           O  
ATOM    478  CB  LEU A  44       8.118  12.714   3.917  1.00  0.00           C  
ATOM    479  CG  LEU A  44       9.014  13.627   3.051  1.00  0.00           C  
ATOM    480  CD1 LEU A  44       9.502  12.870   1.806  1.00  0.00           C  
ATOM    481  CD2 LEU A  44       8.210  14.851   2.601  1.00  0.00           C  
ATOM    482  HN  LEU A  44       7.423  10.802   5.913  1.00  0.00           H  
ATOM    483  N   GLU A  45      10.414  13.441   5.983  1.00  0.00           N  
ATOM    484  CA  GLU A  45      10.845  14.219   7.175  1.00  0.00           C  
ATOM    485  C   GLU A  45       9.710  15.140   7.622  1.00  0.00           C  
ATOM    486  O   GLU A  45       9.359  16.088   6.950  1.00  0.00           O  
ATOM    487  CB  GLU A  45      12.074  15.060   6.820  1.00  0.00           C  
ATOM    488  CG  GLU A  45      12.526  15.857   8.048  1.00  0.00           C  
ATOM    489  CD  GLU A  45      13.858  16.545   7.745  1.00  0.00           C  
ATOM    490  OE1 GLU A  45      14.350  16.378   6.641  1.00  0.00           O  
ATOM    491  OE2 GLU A  45      14.364  17.226   8.621  1.00  0.00           O1-
ATOM    492  HN  GLU A  45      10.901  13.519   5.137  1.00  0.00           H  
ATOM    493  N   GLU A  46       9.143  14.866   8.762  1.00  0.00           N  
ATOM    494  CA  GLU A  46       8.034  15.720   9.277  1.00  0.00           C  
ATOM    495  C   GLU A  46       8.476  17.183   9.307  1.00  0.00           C  
ATOM    496  O   GLU A  46       9.646  17.496   9.376  1.00  0.00           O  
ATOM    497  CB  GLU A  46       7.664  15.279  10.709  1.00  0.00           C  
ATOM    498  CG  GLU A  46       6.576  14.209  10.677  1.00  0.00           C  
ATOM    499  CD  GLU A  46       6.256  13.786  12.113  1.00  0.00           C  
ATOM    500  OE1 GLU A  46       7.083  14.031  12.977  1.00  0.00           O  
ATOM    501  OE2 GLU A  46       5.190  13.236  12.330  1.00  0.00           O1-
ATOM    502  HN  GLU A  46       9.445  14.092   9.281  1.00  0.00           H  
ATOM    503  N   ILE A  47       7.527  18.077   9.277  1.00  0.00           N  
ATOM    504  CA  ILE A  47       7.844  19.528   9.330  1.00  0.00           C  
ATOM    505  C   ILE A  47       7.730  19.972  10.789  1.00  0.00           C  
ATOM    506  O   ILE A  47       6.744  19.704  11.447  1.00  0.00           O  
ATOM    507  CB  ILE A  47       6.832  20.308   8.479  1.00  0.00           C  
ATOM    508  CG1 ILE A  47       6.796  19.753   7.037  1.00  0.00           C  
ATOM    509  CG2 ILE A  47       7.213  21.791   8.467  1.00  0.00           C  
ATOM    510  CD1 ILE A  47       7.942  20.322   6.186  1.00  0.00           C  
ATOM    511  HN  ILE A  47       6.595  17.791   9.237  1.00  0.00           H  
ATOM    512  N   LYS A  48       8.736  20.623  11.312  1.00  0.00           N  
ATOM    513  CA  LYS A  48       8.693  21.055  12.743  1.00  0.00           C  
ATOM    514  C   LYS A  48       8.336  22.541  12.811  1.00  0.00           C  
ATOM    515  O   LYS A  48       7.835  23.022  13.808  1.00  0.00           O  
ATOM    516  CB  LYS A  48      10.077  20.821  13.371  1.00  0.00           C  
ATOM    517  CG  LYS A  48      10.704  19.541  12.800  1.00  0.00           C  
ATOM    518  CD  LYS A  48       9.807  18.332  13.080  1.00  0.00           C  
ATOM    519  CE  LYS A  48      10.464  17.084  12.498  1.00  0.00           C  
ATOM    520  NZ  LYS A  48      11.733  16.807  13.227  1.00  0.00           N1+
ATOM    521  HN  LYS A  48       9.531  20.813  10.770  1.00  0.00           H  
ATOM    522  HZ1 LYS A  48      11.526  16.650  14.233  1.00  0.00           H  
ATOM    523  HZ2 LYS A  48      12.374  17.621  13.126  1.00  0.00           H  
ATOM    524  HZ3 LYS A  48      12.183  15.959  12.831  1.00  0.00           H  
ATOM    525  N   GLU A  49       8.586  23.268  11.750  1.00  0.00           N  
ATOM    526  CA  GLU A  49       8.263  24.729  11.723  1.00  0.00           C  
ATOM    527  C   GLU A  49       7.359  25.037  10.534  1.00  0.00           C  
ATOM    528  O   GLU A  49       7.544  24.522   9.449  1.00  0.00           O  
ATOM    529  CB  GLU A  49       9.553  25.535  11.591  1.00  0.00           C  
ATOM    530  CG  GLU A  49      10.340  25.444  12.894  1.00  0.00           C  
ATOM    531  CD  GLU A  49      11.738  26.033  12.694  1.00  0.00           C  
ATOM    532  OE1 GLU A  49      12.023  26.470  11.592  1.00  0.00           O  
ATOM    533  OE2 GLU A  49      12.498  26.039  13.648  1.00  0.00           O1-
ATOM    534  HN  GLU A  49       8.986  22.846  10.961  1.00  0.00           H  
ATOM    535  N   GLN A  50       6.392  25.884  10.727  1.00  0.00           N  
ATOM    536  CA  GLN A  50       5.485  26.239   9.607  1.00  0.00           C  
ATOM    537  C   GLN A  50       6.261  27.064   8.580  1.00  0.00           C  
ATOM    538  O   GLN A  50       5.862  27.182   7.443  1.00  0.00           O  
ATOM    539  CB  GLN A  50       4.309  27.072  10.127  1.00  0.00           C  
ATOM    540  CG  GLN A  50       3.194  27.108   9.062  1.00  0.00           C  
ATOM    541  CD  GLN A  50       2.414  28.418   9.160  1.00  0.00           C  
ATOM    542  NE2 GLN A  50       2.638  29.344   8.270  1.00  0.00           N  
ATOM    543  OE1 GLN A  50       1.606  28.600  10.048  1.00  0.00           O  
ATOM    544  HN  GLN A  50       6.268  26.295  11.608  1.00  0.00           H  
ATOM    545 1HE2 GLN A  50       3.298  29.186   7.558  1.00  0.00           H  
ATOM    546 2HE2 GLN A  50       2.154  30.193   8.311  1.00  0.00           H  
ATOM    547  N   GLU A  51       7.362  27.650   8.969  1.00  0.00           N  
ATOM    548  CA  GLU A  51       8.138  28.477   7.996  1.00  0.00           C  
ATOM    549  C   GLU A  51       8.564  27.601   6.821  1.00  0.00           C  
ATOM    550  O   GLU A  51       8.592  28.042   5.695  1.00  0.00           O  
ATOM    551  CB  GLU A  51       9.371  29.079   8.682  1.00  0.00           C  
ATOM    552  CG  GLU A  51      10.436  27.999   8.901  1.00  0.00           C  
ATOM    553  CD  GLU A  51      11.447  28.481   9.946  1.00  0.00           C  
ATOM    554  OE1 GLU A  51      11.068  28.594  11.101  1.00  0.00           O  
ATOM    555  OE2 GLU A  51      12.580  28.735   9.573  1.00  0.00           O1-
ATOM    556  HN  GLU A  51       7.673  27.553   9.899  1.00  0.00           H  
ATOM    557  N   VAL A  52       8.875  26.362   7.067  1.00  0.00           N  
ATOM    558  CA  VAL A  52       9.267  25.466   5.948  1.00  0.00           C  
ATOM    559  C   VAL A  52       8.105  25.394   4.978  1.00  0.00           C  
ATOM    560  O   VAL A  52       8.282  25.343   3.782  1.00  0.00           O  
ATOM    561  CB  VAL A  52       9.567  24.071   6.488  1.00  0.00           C  
ATOM    562  CG1 VAL A  52       9.914  23.130   5.332  1.00  0.00           C  
ATOM    563  CG2 VAL A  52      10.740  24.149   7.462  1.00  0.00           C  
ATOM    564  HN  VAL A  52       8.830  26.013   7.983  1.00  0.00           H  
ATOM    565  N   VAL A  53       6.917  25.376   5.496  1.00  0.00           N  
ATOM    566  CA  VAL A  53       5.722  25.303   4.629  1.00  0.00           C  
ATOM    567  C   VAL A  53       5.576  26.608   3.852  1.00  0.00           C  
ATOM    568  O   VAL A  53       5.113  26.617   2.740  1.00  0.00           O  
ATOM    569  CB  VAL A  53       4.507  25.072   5.509  1.00  0.00           C  
ATOM    570  CG1 VAL A  53       3.277  24.848   4.643  1.00  0.00           C  
ATOM    571  CG2 VAL A  53       4.755  23.845   6.379  1.00  0.00           C  
ATOM    572  HN  VAL A  53       6.807  25.415   6.471  1.00  0.00           H  
ATOM    573  N   ASP A  54       5.959  27.708   4.442  1.00  0.00           N  
ATOM    574  CA  ASP A  54       5.854  29.021   3.745  1.00  0.00           C  
ATOM    575  C   ASP A  54       6.796  29.036   2.539  1.00  0.00           C  
ATOM    576  O   ASP A  54       6.498  29.576   1.493  1.00  0.00           O  
ATOM    577  CB  ASP A  54       6.251  30.145   4.706  1.00  0.00           C  
ATOM    578  CG  ASP A  54       6.130  31.495   3.996  1.00  0.00           C  
ATOM    579  OD1 ASP A  54       5.952  31.496   2.789  1.00  0.00           O  
ATOM    580  OD2 ASP A  54       6.215  32.507   4.673  1.00  0.00           O1-
ATOM    581  HN  ASP A  54       6.322  27.671   5.346  1.00  0.00           H  
ATOM    582  N   LYS A  55       7.941  28.456   2.700  1.00  0.00           N  
ATOM    583  CA  LYS A  55       8.941  28.417   1.597  1.00  0.00           C  
ATOM    584  C   LYS A  55       8.423  27.488   0.507  1.00  0.00           C  
ATOM    585  O   LYS A  55       8.529  27.753  -0.679  1.00  0.00           O  
ATOM    586  CB  LYS A  55      10.273  27.899   2.149  1.00  0.00           C  
ATOM    587  CG  LYS A  55      11.364  28.069   1.096  1.00  0.00           C  
ATOM    588  CD  LYS A  55      12.707  27.615   1.669  1.00  0.00           C  
ATOM    589  CE  LYS A  55      13.813  27.913   0.655  1.00  0.00           C  
ATOM    590  NZ  LYS A  55      13.598  27.086  -0.562  1.00  0.00           N1+
ATOM    591  HN  LYS A  55       8.141  28.030   3.553  1.00  0.00           H  
ATOM    592  HZ1 LYS A  55      13.791  26.090  -0.340  1.00  0.00           H  
ATOM    593  HZ2 LYS A  55      14.240  27.405  -1.317  1.00  0.00           H  
ATOM    594  HZ3 LYS A  55      12.613  27.183  -0.880  1.00  0.00           H  
ATOM    595  N   VAL A  56       7.839  26.408   0.918  1.00  0.00           N  
ATOM    596  CA  VAL A  56       7.275  25.441  -0.052  1.00  0.00           C  
ATOM    597  C   VAL A  56       6.087  26.106  -0.741  1.00  0.00           C  
ATOM    598  O   VAL A  56       5.787  25.850  -1.891  1.00  0.00           O  
ATOM    599  CB  VAL A  56       6.839  24.181   0.699  1.00  0.00           C  
ATOM    600  CG1 VAL A  56       6.009  23.285  -0.220  1.00  0.00           C  
ATOM    601  CG2 VAL A  56       8.085  23.421   1.161  1.00  0.00           C  
ATOM    602  HN  VAL A  56       7.745  26.246   1.883  1.00  0.00           H  
ATOM    603  N   MET A  57       5.427  26.980  -0.035  1.00  0.00           N  
ATOM    604  CA  MET A  57       4.264  27.707  -0.619  1.00  0.00           C  
ATOM    605  C   MET A  57       4.765  28.541  -1.794  1.00  0.00           C  
ATOM    606  O   MET A  57       4.123  28.653  -2.805  1.00  0.00           O  
ATOM    607  CB  MET A  57       3.631  28.619   0.458  1.00  0.00           C  
ATOM    608  CG  MET A  57       2.361  27.987   1.086  1.00  0.00           C  
ATOM    609  SD  MET A  57       0.890  28.801   0.373  1.00  0.00           S  
ATOM    610  CE  MET A  57      -0.212  27.377   0.137  1.00  0.00           C  
ATOM    611  HN  MET A  57       5.722  27.183   0.877  1.00  0.00           H  
ATOM    612  N   GLU A  58       5.915  29.121  -1.682  1.00  0.00           N  
ATOM    613  CA  GLU A  58       6.419  29.928  -2.817  1.00  0.00           C  
ATOM    614  C   GLU A  58       6.437  29.029  -4.048  1.00  0.00           C  
ATOM    615  O   GLU A  58       6.105  29.437  -5.142  1.00  0.00           O  
ATOM    616  CB  GLU A  58       7.835  30.417  -2.514  1.00  0.00           C  
ATOM    617  CG  GLU A  58       8.299  31.350  -3.633  1.00  0.00           C  
ATOM    618  CD  GLU A  58       9.715  31.842  -3.334  1.00  0.00           C  
ATOM    619  OE1 GLU A  58      10.205  31.554  -2.255  1.00  0.00           O  
ATOM    620  OE2 GLU A  58      10.283  32.504  -4.187  1.00  0.00           O1-
ATOM    621  HN  GLU A  58       6.444  29.022  -0.865  1.00  0.00           H  
ATOM    622  N   THR A  59       6.827  27.800  -3.866  1.00  0.00           N  
ATOM    623  CA  THR A  59       6.875  26.852  -5.011  1.00  0.00           C  
ATOM    624  C   THR A  59       5.475  26.315  -5.357  1.00  0.00           C  
ATOM    625  O   THR A  59       5.112  26.221  -6.513  1.00  0.00           O  
ATOM    626  CB  THR A  59       7.781  25.677  -4.636  1.00  0.00           C  
ATOM    627  CG2 THR A  59       8.098  24.849  -5.880  1.00  0.00           C  
ATOM    628  OG1 THR A  59       8.989  26.173  -4.076  1.00  0.00           O  
ATOM    629  HN  THR A  59       7.089  27.498  -2.971  1.00  0.00           H  
ATOM    630  HG1 THR A  59       9.507  26.562  -4.784  1.00  0.00           H  
ATOM    631  N   LEU A  60       4.698  25.928  -4.375  1.00  0.00           N  
ATOM    632  CA  LEU A  60       3.342  25.361  -4.667  1.00  0.00           C  
ATOM    633  C   LEU A  60       2.283  26.454  -4.711  1.00  0.00           C  
ATOM    634  O   LEU A  60       1.194  26.241  -5.201  1.00  0.00           O  
ATOM    635  CB  LEU A  60       2.967  24.346  -3.584  1.00  0.00           C  
ATOM    636  CG  LEU A  60       4.081  23.304  -3.423  1.00  0.00           C  
ATOM    637  CD1 LEU A  60       3.588  22.185  -2.500  1.00  0.00           C  
ATOM    638  CD2 LEU A  60       4.456  22.716  -4.793  1.00  0.00           C  
ATOM    639  HN  LEU A  60       5.009  25.991  -3.453  1.00  0.00           H  
ATOM    640  N   ASP A  61       2.575  27.623  -4.228  1.00  0.00           N  
ATOM    641  CA  ASP A  61       1.546  28.700  -4.288  1.00  0.00           C  
ATOM    642  C   ASP A  61       1.602  29.284  -5.686  1.00  0.00           C  
ATOM    643  O   ASP A  61       1.898  30.446  -5.889  1.00  0.00           O  
ATOM    644  CB  ASP A  61       1.823  29.792  -3.253  1.00  0.00           C  
ATOM    645  CG  ASP A  61       0.611  30.720  -3.174  1.00  0.00           C  
ATOM    646  OD1 ASP A  61      -0.271  30.583  -4.007  1.00  0.00           O  
ATOM    647  OD2 ASP A  61       0.581  31.548  -2.278  1.00  0.00           O1-
ATOM    648  HN  ASP A  61       3.467  27.797  -3.849  1.00  0.00           H  
ATOM    649  N   GLU A  62       1.338  28.461  -6.654  1.00  0.00           N  
ATOM    650  CA  GLU A  62       1.389  28.914  -8.065  1.00  0.00           C  
ATOM    651  C   GLU A  62       0.389  30.049  -8.264  1.00  0.00           C  
ATOM    652  O   GLU A  62       0.660  31.019  -8.943  1.00  0.00           O  
ATOM    653  CB  GLU A  62       1.008  27.744  -8.967  1.00  0.00           C  
ATOM    654  CG  GLU A  62       1.853  26.519  -8.600  1.00  0.00           C  
ATOM    655  CD  GLU A  62       1.554  25.383  -9.581  1.00  0.00           C  
ATOM    656  OE1 GLU A  62       0.612  25.519 -10.344  1.00  0.00           O  
ATOM    657  OE2 GLU A  62       2.274  24.398  -9.554  1.00  0.00           O1-
ATOM    658  HN  GLU A  62       1.129  27.525  -6.447  1.00  0.00           H  
ATOM    659  N   ASP A  63      -0.762  29.939  -7.667  1.00  0.00           N  
ATOM    660  CA  ASP A  63      -1.777  31.015  -7.811  1.00  0.00           C  
ATOM    661  C   ASP A  63      -1.344  32.213  -6.966  1.00  0.00           C  
ATOM    662  O   ASP A  63      -1.845  33.309  -7.116  1.00  0.00           O  
ATOM    663  CB  ASP A  63      -3.128  30.501  -7.313  1.00  0.00           C  
ATOM    664  CG  ASP A  63      -3.560  29.300  -8.155  1.00  0.00           C  
ATOM    665  OD1 ASP A  63      -3.521  29.407  -9.370  1.00  0.00           O  
ATOM    666  OD2 ASP A  63      -3.921  28.293  -7.569  1.00  0.00           O1-
ATOM    667  HN  ASP A  63      -0.954  29.151  -7.119  1.00  0.00           H  
ATOM    668  N   GLY A  64      -0.402  32.010  -6.084  1.00  0.00           N  
ATOM    669  CA  GLY A  64       0.077  33.138  -5.232  1.00  0.00           C  
ATOM    670  C   GLY A  64      -1.043  33.593  -4.291  1.00  0.00           C  
ATOM    671  O   GLY A  64      -1.115  34.750  -3.926  1.00  0.00           O  
ATOM    672  HN  GLY A  64      -0.005  31.115  -5.989  1.00  0.00           H  
ATOM    673  N   ASP A  65      -1.921  32.698  -3.897  1.00  0.00           N  
ATOM    674  CA  ASP A  65      -3.043  33.085  -2.981  1.00  0.00           C  
ATOM    675  C   ASP A  65      -2.782  32.526  -1.582  1.00  0.00           C  
ATOM    676  O   ASP A  65      -3.623  32.603  -0.708  1.00  0.00           O  
ATOM    677  CB  ASP A  65      -4.358  32.520  -3.527  1.00  0.00           C  
ATOM    678  CG  ASP A  65      -4.277  30.995  -3.595  1.00  0.00           C  
ATOM    679  OD1 ASP A  65      -3.179  30.473  -3.494  1.00  0.00           O  
ATOM    680  OD2 ASP A  65      -5.315  30.374  -3.754  1.00  0.00           O1-
ATOM    681  HN  ASP A  65      -1.841  31.765  -4.199  1.00  0.00           H  
ATOM    682  N   GLY A  66      -1.629  31.956  -1.363  1.00  0.00           N  
ATOM    683  CA  GLY A  66      -1.327  31.386  -0.020  1.00  0.00           C  
ATOM    684  C   GLY A  66      -2.029  30.037   0.104  1.00  0.00           C  
ATOM    685  O   GLY A  66      -2.016  29.404   1.141  1.00  0.00           O  
ATOM    686  HN  GLY A  66      -0.966  31.897  -2.083  1.00  0.00           H  
ATOM    687  N   GLU A  67      -2.646  29.602  -0.961  1.00  0.00           N  
ATOM    688  CA  GLU A  67      -3.367  28.299  -0.953  1.00  0.00           C  
ATOM    689  C   GLU A  67      -3.041  27.540  -2.240  1.00  0.00           C  
ATOM    690  O   GLU A  67      -3.157  28.068  -3.329  1.00  0.00           O  
ATOM    691  CB  GLU A  67      -4.873  28.564  -0.902  1.00  0.00           C  
ATOM    692  CG  GLU A  67      -5.181  29.549   0.226  1.00  0.00           C  
ATOM    693  CD  GLU A  67      -6.690  29.794   0.294  1.00  0.00           C  
ATOM    694  OE1 GLU A  67      -7.152  30.708  -0.370  1.00  0.00           O  
ATOM    695  OE2 GLU A  67      -7.356  29.067   1.011  1.00  0.00           O1-
ATOM    696  HN  GLU A  67      -2.635  30.139  -1.771  1.00  0.00           H  
ATOM    697  N   CYS A  68      -2.656  26.298  -2.126  1.00  0.00           N  
ATOM    698  CA  CYS A  68      -2.343  25.484  -3.344  1.00  0.00           C  
ATOM    699  C   CYS A  68      -3.579  24.643  -3.676  1.00  0.00           C  
ATOM    700  O   CYS A  68      -4.112  23.951  -2.842  1.00  0.00           O  
ATOM    701  CB  CYS A  68      -1.119  24.584  -3.073  1.00  0.00           C  
ATOM    702  SG  CYS A  68      -0.933  24.333  -1.289  1.00  0.00           S  
ATOM    703  HN  CYS A  68      -2.586  25.892  -1.236  1.00  0.00           H  
ATOM    704  HG  CYS A  68      -1.470  23.579  -1.037  1.00  0.00           H  
ATOM    705  N   ASP A  69      -4.044  24.723  -4.886  1.00  0.00           N  
ATOM    706  CA  ASP A  69      -5.259  23.958  -5.284  1.00  0.00           C  
ATOM    707  C   ASP A  69      -4.927  22.469  -5.405  1.00  0.00           C  
ATOM    708  O   ASP A  69      -3.775  22.087  -5.484  1.00  0.00           O  
ATOM    709  CB  ASP A  69      -5.773  24.509  -6.612  1.00  0.00           C  
ATOM    710  CG  ASP A  69      -6.376  25.898  -6.386  1.00  0.00           C  
ATOM    711  OD1 ASP A  69      -6.728  26.195  -5.255  1.00  0.00           O  
ATOM    712  OD2 ASP A  69      -6.477  26.642  -7.347  1.00  0.00           O1-
ATOM    713  HN  ASP A  69      -3.598  25.299  -5.537  1.00  0.00           H  
ATOM    714  N   PHE A  70      -5.923  21.617  -5.387  1.00  0.00           N  
ATOM    715  CA  PHE A  70      -5.641  20.158  -5.465  1.00  0.00           C  
ATOM    716  C   PHE A  70      -4.739  19.884  -6.667  1.00  0.00           C  
ATOM    717  O   PHE A  70      -3.923  18.994  -6.633  1.00  0.00           O  
ATOM    718  CB  PHE A  70      -6.966  19.352  -5.532  1.00  0.00           C  
ATOM    719  CG  PHE A  70      -7.338  18.937  -6.942  1.00  0.00           C  
ATOM    720  CD1 PHE A  70      -8.052  19.802  -7.778  1.00  0.00           C  
ATOM    721  CD2 PHE A  70      -6.988  17.658  -7.394  1.00  0.00           C  
ATOM    722  CE1 PHE A  70      -8.411  19.387  -9.069  1.00  0.00           C  
ATOM    723  CE2 PHE A  70      -7.351  17.244  -8.675  1.00  0.00           C  
ATOM    724  CZ  PHE A  70      -8.061  18.105  -9.514  1.00  0.00           C  
ATOM    725  HN  PHE A  70      -6.844  21.936  -5.297  1.00  0.00           H  
ATOM    726  N   GLN A  71      -4.856  20.645  -7.719  1.00  0.00           N  
ATOM    727  CA  GLN A  71      -3.959  20.406  -8.881  1.00  0.00           C  
ATOM    728  C   GLN A  71      -2.533  20.789  -8.478  1.00  0.00           C  
ATOM    729  O   GLN A  71      -1.577  20.136  -8.849  1.00  0.00           O  
ATOM    730  CB  GLN A  71      -4.404  21.239 -10.090  1.00  0.00           C  
ATOM    731  CG  GLN A  71      -4.295  22.723  -9.775  1.00  0.00           C  
ATOM    732  CD  GLN A  71      -4.934  23.529 -10.908  1.00  0.00           C  
ATOM    733  NE2 GLN A  71      -4.290  24.545 -11.416  1.00  0.00           N  
ATOM    734  OE1 GLN A  71      -6.028  23.227 -11.340  1.00  0.00           O  
ATOM    735  HN  GLN A  71      -5.508  21.376  -7.734  1.00  0.00           H  
ATOM    736 1HE2 GLN A  71      -3.405  24.787 -11.071  1.00  0.00           H  
ATOM    737 2HE2 GLN A  71      -4.690  25.064 -12.145  1.00  0.00           H  
ATOM    738  N   GLU A  72      -2.378  21.842  -7.713  1.00  0.00           N  
ATOM    739  CA  GLU A  72      -1.010  22.251  -7.289  1.00  0.00           C  
ATOM    740  C   GLU A  72      -0.444  21.205  -6.323  1.00  0.00           C  
ATOM    741  O   GLU A  72       0.716  20.841  -6.383  1.00  0.00           O  
ATOM    742  CB  GLU A  72      -1.094  23.608  -6.585  1.00  0.00           C  
ATOM    743  CG  GLU A  72      -1.435  24.692  -7.611  1.00  0.00           C  
ATOM    744  CD  GLU A  72      -1.605  26.040  -6.906  1.00  0.00           C  
ATOM    745  OE1 GLU A  72      -0.602  26.688  -6.660  1.00  0.00           O  
ATOM    746  OE2 GLU A  72      -2.736  26.403  -6.630  1.00  0.00           O1-
ATOM    747  HN  GLU A  72      -3.158  22.358  -7.415  1.00  0.00           H  
ATOM    748  N   PHE A  73      -1.269  20.706  -5.444  1.00  0.00           N  
ATOM    749  CA  PHE A  73      -0.816  19.674  -4.475  1.00  0.00           C  
ATOM    750  C   PHE A  73      -0.339  18.432  -5.225  1.00  0.00           C  
ATOM    751  O   PHE A  73       0.602  17.775  -4.830  1.00  0.00           O  
ATOM    752  CB  PHE A  73      -1.978  19.296  -3.555  1.00  0.00           C  
ATOM    753  CG  PHE A  73      -1.540  18.173  -2.653  1.00  0.00           C  
ATOM    754  CD1 PHE A  73      -0.841  18.454  -1.477  1.00  0.00           C  
ATOM    755  CD2 PHE A  73      -1.827  16.850  -3.002  1.00  0.00           C  
ATOM    756  CE1 PHE A  73      -0.426  17.410  -0.648  1.00  0.00           C  
ATOM    757  CE2 PHE A  73      -1.416  15.804  -2.174  1.00  0.00           C  
ATOM    758  CZ  PHE A  73      -0.716  16.081  -0.996  1.00  0.00           C  
ATOM    759  HN  PHE A  73      -2.201  21.007  -5.426  1.00  0.00           H  
ATOM    760  N   MET A  74      -1.008  18.105  -6.288  1.00  0.00           N  
ATOM    761  CA  MET A  74      -0.651  16.898  -7.077  1.00  0.00           C  
ATOM    762  C   MET A  74       0.781  17.002  -7.601  1.00  0.00           C  
ATOM    763  O   MET A  74       1.502  16.023  -7.666  1.00  0.00           O  
ATOM    764  CB  MET A  74      -1.619  16.766  -8.264  1.00  0.00           C  
ATOM    765  CG  MET A  74      -2.953  16.148  -7.810  1.00  0.00           C  
ATOM    766  SD  MET A  74      -2.695  14.472  -7.159  1.00  0.00           S  
ATOM    767  CE  MET A  74      -1.987  13.735  -8.650  1.00  0.00           C  
ATOM    768  HN  MET A  74      -1.764  18.655  -6.564  1.00  0.00           H  
ATOM    769  N   ALA A  75       1.189  18.159  -8.019  1.00  0.00           N  
ATOM    770  CA  ALA A  75       2.562  18.279  -8.578  1.00  0.00           C  
ATOM    771  C   ALA A  75       3.624  18.083  -7.490  1.00  0.00           C  
ATOM    772  O   ALA A  75       4.719  17.631  -7.762  1.00  0.00           O  
ATOM    773  CB  ALA A  75       2.730  19.648  -9.246  1.00  0.00           C  
ATOM    774  HN  ALA A  75       0.588  18.940  -7.992  1.00  0.00           H  
ATOM    775  N   PHE A  76       3.323  18.417  -6.271  1.00  0.00           N  
ATOM    776  CA  PHE A  76       4.335  18.247  -5.180  1.00  0.00           C  
ATOM    777  C   PHE A  76       4.557  16.764  -4.891  1.00  0.00           C  
ATOM    778  O   PHE A  76       5.564  16.367  -4.350  1.00  0.00           O  
ATOM    779  CB  PHE A  76       3.828  18.935  -3.911  1.00  0.00           C  
ATOM    780  CG  PHE A  76       4.846  18.787  -2.801  1.00  0.00           C  
ATOM    781  CD1 PHE A  76       6.052  19.495  -2.860  1.00  0.00           C  
ATOM    782  CD2 PHE A  76       4.582  17.948  -1.711  1.00  0.00           C  
ATOM    783  CE1 PHE A  76       6.992  19.365  -1.833  1.00  0.00           C  
ATOM    784  CE2 PHE A  76       5.523  17.820  -0.682  1.00  0.00           C  
ATOM    785  CZ  PHE A  76       6.728  18.529  -0.743  1.00  0.00           C  
ATOM    786  HN  PHE A  76       2.436  18.782  -6.067  1.00  0.00           H  
ATOM    787  N   VAL A  77       3.611  15.953  -5.218  1.00  0.00           N  
ATOM    788  CA  VAL A  77       3.738  14.491  -4.943  1.00  0.00           C  
ATOM    789  C   VAL A  77       4.630  13.840  -5.999  1.00  0.00           C  
ATOM    790  O   VAL A  77       5.340  12.893  -5.726  1.00  0.00           O  
ATOM    791  CB  VAL A  77       2.329  13.867  -4.965  1.00  0.00           C  
ATOM    792  CG1 VAL A  77       2.243  12.686  -3.989  1.00  0.00           C  
ATOM    793  CG2 VAL A  77       1.319  14.943  -4.566  1.00  0.00           C  
ATOM    794  HN  VAL A  77       2.800  16.303  -5.635  1.00  0.00           H  
ATOM    795  N   SER A  78       4.593  14.333  -7.202  1.00  0.00           N  
ATOM    796  CA  SER A  78       5.436  13.728  -8.271  1.00  0.00           C  
ATOM    797  C   SER A  78       6.907  14.071  -8.046  1.00  0.00           C  
ATOM    798  O   SER A  78       7.780  13.252  -8.260  1.00  0.00           O  
ATOM    799  CB  SER A  78       4.998  14.265  -9.638  1.00  0.00           C  
ATOM    800  OG  SER A  78       6.114  14.280 -10.520  1.00  0.00           O  
ATOM    801  HN  SER A  78       4.014  15.098  -7.402  1.00  0.00           H  
ATOM    802  HG  SER A  78       5.808  14.014 -11.390  1.00  0.00           H  
ATOM    803  N   MET A  79       7.200  15.276  -7.646  1.00  0.00           N  
ATOM    804  CA  MET A  79       8.626  15.646  -7.451  1.00  0.00           C  
ATOM    805  C   MET A  79       9.216  14.930  -6.229  1.00  0.00           C  
ATOM    806  O   MET A  79      10.323  14.433  -6.273  1.00  0.00           O  
ATOM    807  CB  MET A  79       8.736  17.165  -7.290  1.00  0.00           C  
ATOM    808  CG  MET A  79       8.143  17.588  -5.950  1.00  0.00           C  
ATOM    809  SD  MET A  79       7.956  19.387  -5.911  1.00  0.00           S  
ATOM    810  CE  MET A  79       9.716  19.797  -5.960  1.00  0.00           C  
ATOM    811  HN  MET A  79       6.489  15.940  -7.494  1.00  0.00           H  
ATOM    812  N   VAL A  80       8.501  14.856  -5.142  1.00  0.00           N  
ATOM    813  CA  VAL A  80       9.072  14.160  -3.950  1.00  0.00           C  
ATOM    814  C   VAL A  80       9.264  12.680  -4.273  1.00  0.00           C  
ATOM    815  O   VAL A  80      10.213  12.056  -3.840  1.00  0.00           O  
ATOM    816  CB  VAL A  80       8.153  14.284  -2.734  1.00  0.00           C  
ATOM    817  CG1 VAL A  80       8.876  13.703  -1.514  1.00  0.00           C  
ATOM    818  CG2 VAL A  80       7.803  15.754  -2.467  1.00  0.00           C  
ATOM    819  HN  VAL A  80       7.602  15.249  -5.109  1.00  0.00           H  
ATOM    820  N   THR A  81       8.368  12.111  -5.029  1.00  0.00           N  
ATOM    821  CA  THR A  81       8.500  10.669  -5.376  1.00  0.00           C  
ATOM    822  C   THR A  81       9.810  10.462  -6.111  1.00  0.00           C  
ATOM    823  O   THR A  81      10.502   9.486  -5.909  1.00  0.00           O  
ATOM    824  CB  THR A  81       7.346  10.235  -6.278  1.00  0.00           C  
ATOM    825  CG2 THR A  81       7.589   8.803  -6.785  1.00  0.00           C  
ATOM    826  OG1 THR A  81       6.130  10.298  -5.554  1.00  0.00           O  
ATOM    827  HN  THR A  81       7.612  12.634  -5.373  1.00  0.00           H  
ATOM    828  HG1 THR A  81       5.450   9.872  -6.081  1.00  0.00           H  
ATOM    829  N   THR A  82      10.155  11.374  -6.969  1.00  0.00           N  
ATOM    830  CA  THR A  82      11.421  11.235  -7.724  1.00  0.00           C  
ATOM    831  C   THR A  82      12.542  10.983  -6.711  1.00  0.00           C  
ATOM    832  O   THR A  82      13.382  10.122  -6.897  1.00  0.00           O  
ATOM    833  CB  THR A  82      11.665  12.540  -8.496  1.00  0.00           C  
ATOM    834  CG2 THR A  82      12.545  12.282  -9.715  1.00  0.00           C  
ATOM    835  OG1 THR A  82      10.416  13.061  -8.932  1.00  0.00           O  
ATOM    836  HN  THR A  82       9.579  12.150  -7.116  1.00  0.00           H  
ATOM    837  HG1 THR A  82      10.352  13.970  -8.628  1.00  0.00           H  
ATOM    838  N   ALA A  83      12.521  11.693  -5.613  1.00  0.00           N  
ATOM    839  CA  ALA A  83      13.547  11.466  -4.556  1.00  0.00           C  
ATOM    840  C   ALA A  83      13.429  10.015  -4.087  1.00  0.00           C  
ATOM    841  O   ALA A  83      14.409   9.351  -3.812  1.00  0.00           O  
ATOM    842  CB  ALA A  83      13.290  12.404  -3.371  1.00  0.00           C  
ATOM    843  HN  ALA A  83      11.807  12.350  -5.469  1.00  0.00           H  
ATOM    844  N   CYS A  84      12.221   9.527  -3.994  1.00  0.00           N  
ATOM    845  CA  CYS A  84      12.000   8.126  -3.541  1.00  0.00           C  
ATOM    846  C   CYS A  84      12.714   7.154  -4.488  1.00  0.00           C  
ATOM    847  O   CYS A  84      13.190   6.120  -4.069  1.00  0.00           O  
ATOM    848  CB  CYS A  84      10.497   7.823  -3.530  1.00  0.00           C  
ATOM    849  SG  CYS A  84      10.174   6.428  -2.421  1.00  0.00           S  
ATOM    850  HN  CYS A  84      11.451  10.091  -4.220  1.00  0.00           H  
ATOM    851  HG  CYS A  84      10.143   5.628  -2.949  1.00  0.00           H  
ATOM    852  N   HIS A  85      12.797   7.465  -5.757  1.00  0.00           N  
ATOM    853  CA  HIS A  85      13.487   6.531  -6.691  1.00  0.00           C  
ATOM    854  C   HIS A  85      14.932   6.357  -6.237  1.00  0.00           C  
ATOM    855  O   HIS A  85      15.459   5.262  -6.229  1.00  0.00           O  
ATOM    856  CB  HIS A  85      13.461   7.109  -8.106  1.00  0.00           C  
ATOM    857  CG  HIS A  85      14.239   6.214  -9.033  1.00  0.00           C  
ATOM    858  CD2 HIS A  85      13.860   5.171  -9.845  1.00  0.00           C  
ATOM    859  ND1 HIS A  85      15.607   6.358  -9.214  1.00  0.00           N  
ATOM    860  CE1 HIS A  85      16.000   5.428 -10.103  1.00  0.00           C  
ATOM    861  NE2 HIS A  85      14.976   4.680 -10.517  1.00  0.00           N  
ATOM    862  HN  HIS A  85      12.412   8.301  -6.091  1.00  0.00           H  
ATOM    863  HD1 HIS A  85      16.182   7.020  -8.778  1.00  0.00           H  
ATOM    864  HE2 HIS A  85      15.003   3.942 -11.161  1.00  0.00           H  
ATOM    865  N   GLU A  86      15.575   7.414  -5.824  1.00  0.00           N  
ATOM    866  CA  GLU A  86      16.976   7.265  -5.339  1.00  0.00           C  
ATOM    867  C   GLU A  86      16.984   6.344  -4.120  1.00  0.00           C  
ATOM    868  O   GLU A  86      17.874   5.537  -3.945  1.00  0.00           O  
ATOM    869  CB  GLU A  86      17.568   8.624  -4.947  1.00  0.00           C  
ATOM    870  CG  GLU A  86      17.822   9.468  -6.198  1.00  0.00           C  
ATOM    871  CD  GLU A  86      16.493   9.969  -6.750  1.00  0.00           C  
ATOM    872  OE1 GLU A  86      15.502   9.816  -6.063  1.00  0.00           O  
ATOM    873  OE2 GLU A  86      16.489  10.501  -7.848  1.00  0.00           O1-
ATOM    874  HN  GLU A  86      15.134   8.290  -5.810  1.00  0.00           H  
ATOM    875  N   PHE A  87      16.003   6.469  -3.267  1.00  0.00           N  
ATOM    876  CA  PHE A  87      15.961   5.610  -2.049  1.00  0.00           C  
ATOM    877  C   PHE A  87      15.379   4.243  -2.394  1.00  0.00           C  
ATOM    878  O   PHE A  87      15.850   3.222  -1.935  1.00  0.00           O  
ATOM    879  CB  PHE A  87      15.088   6.276  -0.985  1.00  0.00           C  
ATOM    880  CG  PHE A  87      15.792   7.503  -0.453  1.00  0.00           C  
ATOM    881  CD1 PHE A  87      16.896   7.360   0.394  1.00  0.00           C  
ATOM    882  CD2 PHE A  87      15.341   8.782  -0.805  1.00  0.00           C  
ATOM    883  CE1 PHE A  87      17.550   8.493   0.890  1.00  0.00           C  
ATOM    884  CE2 PHE A  87      15.996   9.915  -0.309  1.00  0.00           C  
ATOM    885  CZ  PHE A  87      17.100   9.771   0.538  1.00  0.00           C  
ATOM    886  HN  PHE A  87      15.292   7.126  -3.431  1.00  0.00           H  
ATOM    887  N   PHE A  88      14.359   4.217  -3.204  1.00  0.00           N  
ATOM    888  CA  PHE A  88      13.739   2.922  -3.592  1.00  0.00           C  
ATOM    889  C   PHE A  88      14.347   2.472  -4.917  1.00  0.00           C  
ATOM    890  O   PHE A  88      13.690   2.443  -5.938  1.00  0.00           O  
ATOM    891  CB  PHE A  88      12.224   3.115  -3.743  1.00  0.00           C  
ATOM    892  CG  PHE A  88      11.600   1.873  -4.347  1.00  0.00           C  
ATOM    893  CD1 PHE A  88      11.741   0.635  -3.706  1.00  0.00           C  
ATOM    894  CD2 PHE A  88      10.880   1.959  -5.547  1.00  0.00           C  
ATOM    895  CE1 PHE A  88      11.167  -0.512  -4.263  1.00  0.00           C  
ATOM    896  CE2 PHE A  88      10.305   0.811  -6.103  1.00  0.00           C  
ATOM    897  CZ  PHE A  88      10.449  -0.425  -5.461  1.00  0.00           C  
ATOM    898  HN  PHE A  88      14.003   5.053  -3.565  1.00  0.00           H  
ATOM    899  N   GLU A  89      15.605   2.126  -4.905  1.00  0.00           N  
ATOM    900  CA  GLU A  89      16.266   1.683  -6.161  1.00  0.00           C  
ATOM    901  C   GLU A  89      15.928   0.217  -6.412  1.00  0.00           C  
ATOM    902  O   GLU A  89      16.469  -0.678  -5.792  1.00  0.00           O  
ATOM    903  CB  GLU A  89      17.783   1.853  -6.025  1.00  0.00           C  
ATOM    904  CG  GLU A  89      18.477   1.402  -7.315  1.00  0.00           C  
ATOM    905  CD  GLU A  89      19.984   1.637  -7.191  1.00  0.00           C  
ATOM    906  OE1 GLU A  89      20.391   2.244  -6.214  1.00  0.00           O  
ATOM    907  OE2 GLU A  89      20.706   1.209  -8.077  1.00  0.00           O1-
ATOM    908  HN  GLU A  89      16.112   2.165  -4.072  1.00  0.00           H  
ATOM    909  N   HIS A  90      15.033  -0.026  -7.321  1.00  0.00           N  
ATOM    910  CA  HIS A  90      14.634  -1.427  -7.639  1.00  0.00           C  
ATOM    911  C   HIS A  90      15.798  -2.145  -8.333  1.00  0.00           C  
ATOM    912  O   HIS A  90      15.757  -2.405  -9.519  1.00  0.00           O  
ATOM    913  CB  HIS A  90      13.421  -1.395  -8.575  1.00  0.00           C  
ATOM    914  CG  HIS A  90      13.590  -0.273  -9.568  1.00  0.00           C  
ATOM    915  CD2 HIS A  90      14.697   0.219 -10.221  1.00  0.00           C  
ATOM    916  ND1 HIS A  90      12.523   0.507  -9.994  1.00  0.00           N  
ATOM    917  CE1 HIS A  90      13.006   1.416 -10.863  1.00  0.00           C  
ATOM    918  NE2 HIS A  90      14.322   1.282 -11.033  1.00  0.00           N  
ATOM    919  HN  HIS A  90      14.614   0.722  -7.796  1.00  0.00           H  
ATOM    920  HD1 HIS A  90      11.589   0.415  -9.711  1.00  0.00           H  
ATOM    921  HE2 HIS A  90      14.904   1.823 -11.607  1.00  0.00           H  
ATOM    922  N   GLU A  91      16.834  -2.469  -7.605  1.00  0.00           N  
ATOM    923  CA  GLU A  91      18.002  -3.167  -8.224  1.00  0.00           C  
ATOM    924  CB  GLU A  91      18.884  -3.760  -7.122  1.00  0.00           C  
ATOM    925  CG  GLU A  91      19.576  -2.630  -6.358  1.00  0.00           C  
ATOM    926  CD  GLU A  91      20.457  -3.224  -5.257  1.00  0.00           C  
ATOM    927  OE1 GLU A  91      20.385  -4.425  -5.052  1.00  0.00           O  
ATOM    928  OE2 GLU A  91      21.186  -2.469  -4.637  1.00  0.00           O1-
ATOM    929  HN  GLU A  91      16.847  -2.251  -6.649  1.00  0.00           H  
TER   
HETATM  930 CA    CA A 114      -8.979  21.179   2.078  1.00  0.00          Ca  
HETATM  931 CA    CA A 115      -1.967  28.873  -5.535  1.00  0.00          Ca  
ATOM    932  N   MET B   0      -5.721   6.162   3.140  1.00  0.00           N  
ATOM    933  CA  MET B   0      -5.296   6.141   4.568  1.00  0.00           C  
ATOM    934  C   MET B   0      -3.784   6.358   4.658  1.00  0.00           C  
ATOM    935  O   MET B   0      -3.032   5.436   4.904  1.00  0.00           O  
ATOM    936  CB  MET B   0      -5.652   4.785   5.178  1.00  0.00           C  
ATOM    937  CG  MET B   0      -5.395   4.821   6.684  1.00  0.00           C  
ATOM    938  SD  MET B   0      -5.750   3.193   7.394  1.00  0.00           S  
ATOM    939  CE  MET B   0      -7.549   3.222   7.191  1.00  0.00           C  
ATOM    940  HN1 MET B   0      -6.490   5.475   2.998  1.00  0.00           H  
ATOM    941  HN2 MET B   0      -6.056   7.116   2.891  1.00  0.00           H  
ATOM    942  HN3 MET B   0      -4.916   5.907   2.534  1.00  0.00           H  
ATOM    943  N   SER B   1      -3.329   7.565   4.458  1.00  0.00           N  
ATOM    944  CA  SER B   1      -1.859   7.823   4.533  1.00  0.00           C  
ATOM    945  C   SER B   1      -1.123   6.792   3.678  1.00  0.00           C  
ATOM    946  O   SER B   1       0.059   6.559   3.836  1.00  0.00           O  
ATOM    947  CB  SER B   1      -1.392   7.717   5.986  1.00  0.00           C  
ATOM    948  OG  SER B   1       0.006   7.963   6.051  1.00  0.00           O  
ATOM    949  HN  SER B   1      -3.951   8.301   4.255  1.00  0.00           H  
ATOM    950  HG  SER B   1       0.269   7.943   6.973  1.00  0.00           H  
ATOM    951  N   GLU B   2      -1.824   6.186   2.769  1.00  0.00           N  
ATOM    952  CA  GLU B   2      -1.209   5.172   1.874  1.00  0.00           C  
ATOM    953  C   GLU B   2      -0.374   5.887   0.814  1.00  0.00           C  
ATOM    954  O   GLU B   2      -0.169   5.391  -0.268  1.00  0.00           O  
ATOM    955  CB  GLU B   2      -2.322   4.359   1.207  1.00  0.00           C  
ATOM    956  CG  GLU B   2      -3.219   5.288   0.384  1.00  0.00           C  
ATOM    957  CD  GLU B   2      -4.399   4.491  -0.176  1.00  0.00           C  
ATOM    958  OE1 GLU B   2      -4.368   3.276  -0.079  1.00  0.00           O  
ATOM    959  OE2 GLU B   2      -5.316   5.111  -0.690  1.00  0.00           O1-
ATOM    960  HN  GLU B   2      -2.765   6.407   2.664  1.00  0.00           H  
ATOM    961  N   LEU B   3       0.093   7.061   1.106  1.00  0.00           N  
ATOM    962  CA  LEU B   3       0.897   7.796   0.094  1.00  0.00           C  
ATOM    963  C   LEU B   3       2.176   7.000  -0.209  1.00  0.00           C  
ATOM    964  O   LEU B   3       2.708   7.051  -1.296  1.00  0.00           O  
ATOM    965  CB  LEU B   3       1.245   9.201   0.642  1.00  0.00           C  
ATOM    966  CG  LEU B   3       1.208  10.248  -0.480  1.00  0.00           C  
ATOM    967  CD1 LEU B   3       1.582  11.617   0.091  1.00  0.00           C  
ATOM    968  CD2 LEU B   3       2.205   9.873  -1.574  1.00  0.00           C  
ATOM    969  HN  LEU B   3      -0.092   7.464   1.981  1.00  0.00           H  
ATOM    970  N   GLU B   4       2.675   6.281   0.754  1.00  0.00           N  
ATOM    971  CA  GLU B   4       3.929   5.489   0.538  1.00  0.00           C  
ATOM    972  C   GLU B   4       3.747   4.419  -0.539  1.00  0.00           C  
ATOM    973  O   GLU B   4       4.635   4.183  -1.333  1.00  0.00           O  
ATOM    974  CB  GLU B   4       4.329   4.819   1.857  1.00  0.00           C  
ATOM    975  CG  GLU B   4       5.581   3.959   1.650  1.00  0.00           C  
ATOM    976  CD  GLU B   4       6.106   3.484   3.008  1.00  0.00           C  
ATOM    977  OE1 GLU B   4       5.717   4.065   4.007  1.00  0.00           O  
ATOM    978  OE2 GLU B   4       6.880   2.541   3.026  1.00  0.00           O1-
ATOM    979  HN  GLU B   4       2.228   6.264   1.629  1.00  0.00           H  
ATOM    980  N   LYS B   5       2.629   3.753  -0.580  1.00  0.00           N  
ATOM    981  CA  LYS B   5       2.465   2.696  -1.620  1.00  0.00           C  
ATOM    982  C   LYS B   5       2.252   3.366  -2.972  1.00  0.00           C  
ATOM    983  O   LYS B   5       2.557   2.816  -4.007  1.00  0.00           O  
ATOM    984  CB  LYS B   5       1.282   1.764  -1.276  1.00  0.00           C  
ATOM    985  CG  LYS B   5      -0.062   2.392  -1.665  1.00  0.00           C  
ATOM    986  CD  LYS B   5      -1.198   1.469  -1.236  1.00  0.00           C  
ATOM    987  CE  LYS B   5      -2.505   1.995  -1.825  1.00  0.00           C  
ATOM    988  NZ  LYS B   5      -3.654   1.248  -1.239  1.00  0.00           N1+
ATOM    989  HN  LYS B   5       1.913   3.944   0.061  1.00  0.00           H  
ATOM    990  HZ1 LYS B   5      -4.282   0.923  -2.001  1.00  0.00           H  
ATOM    991  HZ2 LYS B   5      -4.181   1.873  -0.596  1.00  0.00           H  
ATOM    992  HZ3 LYS B   5      -3.299   0.425  -0.711  1.00  0.00           H  
ATOM    993  N   ALA B   6       1.699   4.544  -2.962  1.00  0.00           N  
ATOM    994  CA  ALA B   6       1.433   5.255  -4.237  1.00  0.00           C  
ATOM    995  C   ALA B   6       2.738   5.697  -4.893  1.00  0.00           C  
ATOM    996  O   ALA B   6       2.879   5.635  -6.094  1.00  0.00           O  
ATOM    997  CB  ALA B   6       0.545   6.469  -3.968  1.00  0.00           C  
ATOM    998  HN  ALA B   6       1.443   4.957  -2.110  1.00  0.00           H  
ATOM    999  N   MET B   7       3.690   6.148  -4.131  1.00  0.00           N  
ATOM   1000  CA  MET B   7       4.972   6.584  -4.750  1.00  0.00           C  
ATOM   1001  C   MET B   7       5.701   5.367  -5.296  1.00  0.00           C  
ATOM   1002  O   MET B   7       6.310   5.407  -6.347  1.00  0.00           O  
ATOM   1003  CB  MET B   7       5.868   7.266  -3.712  1.00  0.00           C  
ATOM   1004  CG  MET B   7       5.253   8.594  -3.266  1.00  0.00           C  
ATOM   1005  SD  MET B   7       6.556   9.641  -2.564  1.00  0.00           S  
ATOM   1006  CE  MET B   7       5.670  11.219  -2.636  1.00  0.00           C  
ATOM   1007  HN  MET B   7       3.566   6.195  -3.161  1.00  0.00           H  
ATOM   1008  N   VAL B   8       5.663   4.292  -4.574  1.00  0.00           N  
ATOM   1009  CA  VAL B   8       6.377   3.068  -5.031  1.00  0.00           C  
ATOM   1010  C   VAL B   8       5.740   2.520  -6.308  1.00  0.00           C  
ATOM   1011  O   VAL B   8       6.415   1.990  -7.163  1.00  0.00           O  
ATOM   1012  CB  VAL B   8       6.333   2.001  -3.940  1.00  0.00           C  
ATOM   1013  CG1 VAL B   8       7.022   0.734  -4.453  1.00  0.00           C  
ATOM   1014  CG2 VAL B   8       7.063   2.517  -2.697  1.00  0.00           C  
ATOM   1015  HN  VAL B   8       5.167   4.293  -3.717  1.00  0.00           H  
ATOM   1016  N   ALA B   9       4.446   2.620  -6.434  1.00  0.00           N  
ATOM   1017  CA  ALA B   9       3.767   2.080  -7.652  1.00  0.00           C  
ATOM   1018  C   ALA B   9       4.051   2.973  -8.854  1.00  0.00           C  
ATOM   1019  O   ALA B   9       4.227   2.511  -9.963  1.00  0.00           O  
ATOM   1020  CB  ALA B   9       2.262   2.027  -7.412  1.00  0.00           C  
ATOM   1021  HN  ALA B   9       3.917   3.052  -5.728  1.00  0.00           H  
ATOM   1022  N   LEU B  10       4.076   4.250  -8.637  1.00  0.00           N  
ATOM   1023  CA  LEU B  10       4.322   5.195  -9.751  1.00  0.00           C  
ATOM   1024  C   LEU B  10       5.692   4.871 -10.360  1.00  0.00           C  
ATOM   1025  O   LEU B  10       5.865   4.816 -11.566  1.00  0.00           O  
ATOM   1026  CB  LEU B  10       4.304   6.617  -9.153  1.00  0.00           C  
ATOM   1027  CG  LEU B  10       3.777   7.638 -10.168  1.00  0.00           C  
ATOM   1028  CD1 LEU B  10       4.603   7.553 -11.457  1.00  0.00           C  
ATOM   1029  CD2 LEU B  10       2.278   7.383 -10.469  1.00  0.00           C  
ATOM   1030  HN  LEU B  10       3.919   4.591  -7.736  1.00  0.00           H  
ATOM   1031  N   ILE B  11       6.651   4.626  -9.521  1.00  0.00           N  
ATOM   1032  CA  ILE B  11       8.013   4.273  -9.997  1.00  0.00           C  
ATOM   1033  C   ILE B  11       8.011   2.871 -10.634  1.00  0.00           C  
ATOM   1034  O   ILE B  11       8.750   2.605 -11.561  1.00  0.00           O  
ATOM   1035  CB  ILE B  11       8.986   4.319  -8.809  1.00  0.00           C  
ATOM   1036  CG1 ILE B  11       9.210   5.782  -8.390  1.00  0.00           C  
ATOM   1037  CG2 ILE B  11      10.319   3.680  -9.198  1.00  0.00           C  
ATOM   1038  CD1 ILE B  11       9.978   5.849  -7.058  1.00  0.00           C  
ATOM   1039  HN  ILE B  11       6.470   4.658  -8.558  1.00  0.00           H  
ATOM   1040  N   ASP B  12       7.221   1.962 -10.121  1.00  0.00           N  
ATOM   1041  CA  ASP B  12       7.218   0.573 -10.678  1.00  0.00           C  
ATOM   1042  C   ASP B  12       6.826   0.558 -12.162  1.00  0.00           C  
ATOM   1043  O   ASP B  12       7.462  -0.092 -12.964  1.00  0.00           O  
ATOM   1044  CB  ASP B  12       6.229  -0.285  -9.887  1.00  0.00           C  
ATOM   1045  CG  ASP B  12       6.794  -0.569  -8.493  1.00  0.00           C  
ATOM   1046  OD1 ASP B  12       7.977  -0.345  -8.296  1.00  0.00           O  
ATOM   1047  OD2 ASP B  12       6.033  -1.007  -7.646  1.00  0.00           O1-
ATOM   1048  HN  ASP B  12       6.646   2.185  -9.358  1.00  0.00           H  
ATOM   1049  N   VAL B  13       5.793   1.257 -12.540  1.00  0.00           N  
ATOM   1050  CA  VAL B  13       5.390   1.251 -13.984  1.00  0.00           C  
ATOM   1051  C   VAL B  13       6.525   1.861 -14.821  1.00  0.00           C  
ATOM   1052  O   VAL B  13       6.834   1.404 -15.913  1.00  0.00           O  
ATOM   1053  CB  VAL B  13       4.048   2.034 -14.157  1.00  0.00           C  
ATOM   1054  CG1 VAL B  13       4.190   3.215 -15.130  1.00  0.00           C  
ATOM   1055  CG2 VAL B  13       2.957   1.103 -14.705  1.00  0.00           C  
ATOM   1056  HN  VAL B  13       5.283   1.779 -11.883  1.00  0.00           H  
ATOM   1057  N   PHE B  14       7.137   2.895 -14.324  1.00  0.00           N  
ATOM   1058  CA  PHE B  14       8.230   3.540 -15.094  1.00  0.00           C  
ATOM   1059  C   PHE B  14       9.330   2.521 -15.396  1.00  0.00           C  
ATOM   1060  O   PHE B  14       9.924   2.553 -16.443  1.00  0.00           O  
ATOM   1061  CB  PHE B  14       8.820   4.706 -14.287  1.00  0.00           C  
ATOM   1062  CG  PHE B  14      10.068   5.214 -14.976  1.00  0.00           C  
ATOM   1063  CD1 PHE B  14      11.297   4.588 -14.734  1.00  0.00           C  
ATOM   1064  CD2 PHE B  14       9.995   6.289 -15.866  1.00  0.00           C  
ATOM   1065  CE1 PHE B  14      12.453   5.039 -15.381  1.00  0.00           C  
ATOM   1066  CE2 PHE B  14      11.148   6.739 -16.515  1.00  0.00           C  
ATOM   1067  CZ  PHE B  14      12.379   6.112 -16.274  1.00  0.00           C  
ATOM   1068  HN  PHE B  14       6.869   3.254 -13.452  1.00  0.00           H  
ATOM   1069  N   HIS B  15       9.632   1.642 -14.488  1.00  0.00           N  
ATOM   1070  CA  HIS B  15      10.720   0.658 -14.755  1.00  0.00           C  
ATOM   1071  C   HIS B  15      10.317  -0.308 -15.873  1.00  0.00           C  
ATOM   1072  O   HIS B  15      11.157  -0.824 -16.585  1.00  0.00           O  
ATOM   1073  CB  HIS B  15      11.027  -0.128 -13.476  1.00  0.00           C  
ATOM   1074  CG  HIS B  15      12.227  -1.012 -13.695  1.00  0.00           C  
ATOM   1075  CD2 HIS B  15      13.573  -0.797 -13.510  1.00  0.00           C  
ATOM   1076  ND1 HIS B  15      12.113  -2.317 -14.154  1.00  0.00           N  
ATOM   1077  CE1 HIS B  15      13.355  -2.833 -14.227  1.00  0.00           C  
ATOM   1078  NE2 HIS B  15      14.278  -1.947 -13.847  1.00  0.00           N  
ATOM   1079  HN  HIS B  15       9.159   1.635 -13.629  1.00  0.00           H  
ATOM   1080  HD1 HIS B  15      11.280  -2.780 -14.383  1.00  0.00           H  
ATOM   1081  HE2 HIS B  15      15.248  -2.081 -13.808  1.00  0.00           H  
ATOM   1082  N   GLN B  16       9.053  -0.577 -16.031  1.00  0.00           N  
ATOM   1083  CA  GLN B  16       8.632  -1.525 -17.098  1.00  0.00           C  
ATOM   1084  C   GLN B  16       9.065  -1.009 -18.476  1.00  0.00           C  
ATOM   1085  O   GLN B  16       9.509  -1.769 -19.315  1.00  0.00           O  
ATOM   1086  CB  GLN B  16       7.103  -1.692 -17.058  1.00  0.00           C  
ATOM   1087  CG  GLN B  16       6.701  -2.692 -15.963  1.00  0.00           C  
ATOM   1088  CD  GLN B  16       7.053  -2.151 -14.575  1.00  0.00           C  
ATOM   1089  NE2 GLN B  16       6.100  -1.970 -13.703  1.00  0.00           N  
ATOM   1090  OE1 GLN B  16       8.204  -1.912 -14.272  1.00  0.00           O  
ATOM   1091  HN  GLN B  16       8.382  -0.162 -15.450  1.00  0.00           H  
ATOM   1092 1HE2 GLN B  16       5.172  -2.180 -13.939  1.00  0.00           H  
ATOM   1093 2HE2 GLN B  16       6.312  -1.625 -12.810  1.00  0.00           H  
ATOM   1094  N   TYR B  17       8.918   0.264 -18.735  1.00  0.00           N  
ATOM   1095  CA  TYR B  17       9.303   0.797 -20.088  1.00  0.00           C  
ATOM   1096  C   TYR B  17      10.762   1.262 -20.138  1.00  0.00           C  
ATOM   1097  O   TYR B  17      11.441   1.078 -21.126  1.00  0.00           O  
ATOM   1098  CB  TYR B  17       8.385   1.973 -20.431  1.00  0.00           C  
ATOM   1099  CG  TYR B  17       7.049   1.423 -20.844  1.00  0.00           C  
ATOM   1100  CD1 TYR B  17       6.171   0.944 -19.872  1.00  0.00           C  
ATOM   1101  CD2 TYR B  17       6.702   1.370 -22.196  1.00  0.00           C  
ATOM   1102  CE1 TYR B  17       4.943   0.406 -20.249  1.00  0.00           C  
ATOM   1103  CE2 TYR B  17       5.471   0.837 -22.578  1.00  0.00           C  
ATOM   1104  CZ  TYR B  17       4.590   0.352 -21.605  1.00  0.00           C  
ATOM   1105  OH  TYR B  17       3.375  -0.182 -21.980  1.00  0.00           O  
ATOM   1106  HN  TYR B  17       8.534   0.865 -18.058  1.00  0.00           H  
ATOM   1107  HH  TYR B  17       2.751   0.541 -22.074  1.00  0.00           H  
ATOM   1108  N   SER B  18      11.241   1.896 -19.116  1.00  0.00           N  
ATOM   1109  CA  SER B  18      12.644   2.398 -19.159  1.00  0.00           C  
ATOM   1110  C   SER B  18      13.619   1.239 -19.350  1.00  0.00           C  
ATOM   1111  O   SER B  18      14.569   1.337 -20.100  1.00  0.00           O  
ATOM   1112  CB  SER B  18      12.964   3.126 -17.858  1.00  0.00           C  
ATOM   1113  OG  SER B  18      13.251   2.174 -16.843  1.00  0.00           O  
ATOM   1114  HN  SER B  18      10.679   2.061 -18.337  1.00  0.00           H  
ATOM   1115  HA  SER B  18      12.747   3.087 -19.984  1.00  0.00           H  
ATOM   1116  HG  SER B  18      14.206   2.094 -16.775  1.00  0.00           H  
ATOM   1117  N   GLY B  19      13.394   0.142 -18.687  1.00  0.00           N  
ATOM   1118  CA  GLY B  19      14.317  -1.016 -18.838  1.00  0.00           C  
ATOM   1119  C   GLY B  19      14.069  -1.695 -20.183  1.00  0.00           C  
ATOM   1120  O   GLY B  19      14.828  -2.544 -20.609  1.00  0.00           O  
ATOM   1121  HN  GLY B  19      12.623   0.081 -18.089  1.00  0.00           H  
ATOM   1122  N   ARG B  20      13.016  -1.329 -20.861  1.00  0.00           N  
ATOM   1123  CA  ARG B  20      12.730  -1.957 -22.179  1.00  0.00           C  
ATOM   1124  C   ARG B  20      13.888  -1.679 -23.139  1.00  0.00           C  
ATOM   1125  O   ARG B  20      14.365  -2.562 -23.824  1.00  0.00           O  
ATOM   1126  CB  ARG B  20      11.452  -1.359 -22.755  1.00  0.00           C  
ATOM   1127  CG  ARG B  20      11.068  -2.104 -24.030  1.00  0.00           C  
ATOM   1128  CD  ARG B  20       9.799  -1.480 -24.596  1.00  0.00           C  
ATOM   1129  NE  ARG B  20       9.404  -2.194 -25.842  1.00  0.00           N  
ATOM   1130  CZ  ARG B  20       8.212  -2.020 -26.342  1.00  0.00           C  
ATOM   1131  NH1 ARG B  20       7.362  -1.230 -25.744  1.00  0.00           N1+
ATOM   1132  NH2 ARG B  20       7.868  -2.640 -27.438  1.00  0.00           N  
ATOM   1133  HN  ARG B  20      12.416  -0.636 -20.506  1.00  0.00           H  
ATOM   1134  HE  ARG B  20      10.040  -2.793 -26.287  1.00  0.00           H  
ATOM   1135  HH  ARG B  20       7.625  -0.757 -24.902  1.00  0.00           H  
ATOM   1136  HH  ARG B  20       6.448  -1.097 -26.127  1.00  0.00           H  
ATOM   1137  HH  ARG B  20       8.519  -3.247 -27.894  1.00  0.00           H  
ATOM   1138  HH  ARG B  20       6.955  -2.507 -27.822  1.00  0.00           H  
ATOM   1139  N   GLU B  21      14.332  -0.445 -23.196  1.00  0.00           N  
ATOM   1140  CA  GLU B  21      15.456  -0.067 -24.115  1.00  0.00           C  
ATOM   1141  C   GLU B  21      16.676   0.372 -23.302  1.00  0.00           C  
ATOM   1142  O   GLU B  21      16.630   0.486 -22.093  1.00  0.00           O  
ATOM   1143  CB  GLU B  21      15.013   1.077 -25.031  1.00  0.00           C  
ATOM   1144  CG  GLU B  21      13.980   0.555 -26.032  1.00  0.00           C  
ATOM   1145  CD  GLU B  21      13.533   1.695 -26.950  1.00  0.00           C  
ATOM   1146  OE1 GLU B  21      14.113   2.764 -26.859  1.00  0.00           O  
ATOM   1147  OE2 GLU B  21      12.617   1.479 -27.727  1.00  0.00           O1-
ATOM   1148  HN  GLU B  21      13.912   0.242 -22.638  1.00  0.00           H  
ATOM   1149  N   GLY B  22      17.777   0.585 -23.968  1.00  0.00           N  
ATOM   1150  CA  GLY B  22      19.034   0.980 -23.269  1.00  0.00           C  
ATOM   1151  C   GLY B  22      18.840   2.230 -22.400  1.00  0.00           C  
ATOM   1152  O   GLY B  22      19.482   2.372 -21.379  1.00  0.00           O  
ATOM   1153  HN  GLY B  22      17.784   0.461 -24.940  1.00  0.00           H  
ATOM   1154  N   ASP B  23      17.992   3.152 -22.781  1.00  0.00           N  
ATOM   1155  CA  ASP B  23      17.832   4.372 -21.942  1.00  0.00           C  
ATOM   1156  C   ASP B  23      17.127   4.012 -20.629  1.00  0.00           C  
ATOM   1157  O   ASP B  23      16.045   4.479 -20.344  1.00  0.00           O  
ATOM   1158  CB  ASP B  23      17.013   5.411 -22.708  1.00  0.00           C  
ATOM   1159  CG  ASP B  23      17.542   5.527 -24.139  1.00  0.00           C  
ATOM   1160  OD1 ASP B  23      18.690   5.175 -24.355  1.00  0.00           O  
ATOM   1161  OD2 ASP B  23      16.791   5.968 -24.992  1.00  0.00           O1-
ATOM   1162  HN  ASP B  23      17.476   3.055 -23.614  1.00  0.00           H  
ATOM   1163  N   LYS B  24      17.737   3.182 -19.827  1.00  0.00           N  
ATOM   1164  CA  LYS B  24      17.109   2.789 -18.531  1.00  0.00           C  
ATOM   1165  C   LYS B  24      16.920   4.018 -17.636  1.00  0.00           C  
ATOM   1166  O   LYS B  24      15.926   4.148 -16.950  1.00  0.00           O  
ATOM   1167  CB  LYS B  24      18.021   1.793 -17.812  1.00  0.00           C  
ATOM   1168  CG  LYS B  24      17.385   1.384 -16.480  1.00  0.00           C  
ATOM   1169  CD  LYS B  24      18.177   0.229 -15.857  1.00  0.00           C  
ATOM   1170  CE  LYS B  24      19.582   0.708 -15.474  1.00  0.00           C  
ATOM   1171  NZ  LYS B  24      20.194  -0.259 -14.521  1.00  0.00           N1+
ATOM   1172  HN  LYS B  24      18.612   2.816 -20.076  1.00  0.00           H  
ATOM   1173  HZ1 LYS B  24      21.048   0.160 -14.103  1.00  0.00           H  
ATOM   1174  HZ2 LYS B  24      20.448  -1.130 -15.029  1.00  0.00           H  
ATOM   1175  HZ3 LYS B  24      19.515  -0.481 -13.766  1.00  0.00           H  
ATOM   1176  N   HIS B  25      17.878   4.909 -17.616  1.00  0.00           N  
ATOM   1177  CA  HIS B  25      17.769   6.117 -16.738  1.00  0.00           C  
ATOM   1178  C   HIS B  25      17.195   7.307 -17.517  1.00  0.00           C  
ATOM   1179  O   HIS B  25      17.033   8.382 -16.975  1.00  0.00           O  
ATOM   1180  CB  HIS B  25      19.155   6.471 -16.187  1.00  0.00           C  
ATOM   1181  CG  HIS B  25      20.158   6.541 -17.307  1.00  0.00           C  
ATOM   1182  CD2 HIS B  25      20.688   5.578 -18.132  1.00  0.00           C  
ATOM   1183  ND1 HIS B  25      20.755   7.735 -17.687  1.00  0.00           N  
ATOM   1184  CE1 HIS B  25      21.600   7.463 -18.699  1.00  0.00           C  
ATOM   1185  NE2 HIS B  25      21.595   6.165 -19.007  1.00  0.00           N  
ATOM   1186  HN  HIS B  25      18.679   4.775 -18.162  1.00  0.00           H  
ATOM   1187  HD1 HIS B  25      20.593   8.616 -17.289  1.00  0.00           H  
ATOM   1188  HE2 HIS B  25      22.118   5.720 -19.706  1.00  0.00           H  
ATOM   1189  N   LYS B  26      16.882   7.133 -18.778  1.00  0.00           N  
ATOM   1190  CA  LYS B  26      16.312   8.270 -19.576  1.00  0.00           C  
ATOM   1191  C   LYS B  26      15.223   7.748 -20.520  1.00  0.00           C  
ATOM   1192  O   LYS B  26      15.220   6.598 -20.902  1.00  0.00           O  
ATOM   1193  CB  LYS B  26      17.419   8.929 -20.402  1.00  0.00           C  
ATOM   1194  CG  LYS B  26      18.462   9.545 -19.469  1.00  0.00           C  
ATOM   1195  CD  LYS B  26      19.419  10.425 -20.279  1.00  0.00           C  
ATOM   1196  CE  LYS B  26      20.208   9.568 -21.274  1.00  0.00           C  
ATOM   1197  NZ  LYS B  26      21.408  10.322 -21.735  1.00  0.00           N1+
ATOM   1198  HN  LYS B  26      17.015   6.258 -19.199  1.00  0.00           H  
ATOM   1199  HZ1 LYS B  26      21.110  11.230 -22.144  1.00  0.00           H  
ATOM   1200  HZ2 LYS B  26      21.912   9.765 -22.456  1.00  0.00           H  
ATOM   1201  HZ3 LYS B  26      22.038  10.499 -20.929  1.00  0.00           H  
ATOM   1202  N   LEU B  27      14.302   8.598 -20.899  1.00  0.00           N  
ATOM   1203  CA  LEU B  27      13.195   8.186 -21.826  1.00  0.00           C  
ATOM   1204  C   LEU B  27      13.279   9.019 -23.108  1.00  0.00           C  
ATOM   1205  O   LEU B  27      13.385  10.225 -23.066  1.00  0.00           O  
ATOM   1206  CB  LEU B  27      11.831   8.443 -21.138  1.00  0.00           C  
ATOM   1207  CG  LEU B  27      11.296   7.177 -20.443  1.00  0.00           C  
ATOM   1208  CD1 LEU B  27      10.936   6.094 -21.476  1.00  0.00           C  
ATOM   1209  CD2 LEU B  27      12.340   6.640 -19.462  1.00  0.00           C  
ATOM   1210  HN  LEU B  27      14.338   9.521 -20.574  1.00  0.00           H  
ATOM   1211  N   LYS B  28      13.212   8.385 -24.250  1.00  0.00           N  
ATOM   1212  CA  LYS B  28      13.261   9.138 -25.533  1.00  0.00           C  
ATOM   1213  C   LYS B  28      11.827   9.327 -26.030  1.00  0.00           C  
ATOM   1214  O   LYS B  28      10.979   8.486 -25.803  1.00  0.00           O  
ATOM   1215  CB  LYS B  28      14.064   8.324 -26.552  1.00  0.00           C  
ATOM   1216  CG  LYS B  28      14.165   9.087 -27.874  1.00  0.00           C  
ATOM   1217  CD  LYS B  28      15.000   8.271 -28.862  1.00  0.00           C  
ATOM   1218  CE  LYS B  28      15.115   9.030 -30.184  1.00  0.00           C  
ATOM   1219  NZ  LYS B  28      15.926  10.264 -29.979  1.00  0.00           N1+
ATOM   1220  HN  LYS B  28      13.117   7.407 -24.270  1.00  0.00           H  
ATOM   1221  HZ1 LYS B  28      16.122  10.385 -28.965  1.00  0.00           H  
ATOM   1222  HZ2 LYS B  28      15.397  11.088 -30.331  1.00  0.00           H  
ATOM   1223  HZ3 LYS B  28      16.823  10.180 -30.495  1.00  0.00           H  
ATOM   1224  N   LYS B  29      11.539  10.420 -26.695  1.00  0.00           N  
ATOM   1225  CA  LYS B  29      10.146  10.648 -27.195  1.00  0.00           C  
ATOM   1226  C   LYS B  29       9.620   9.357 -27.812  1.00  0.00           C  
ATOM   1227  O   LYS B  29       8.430   9.124 -27.898  1.00  0.00           O  
ATOM   1228  CB  LYS B  29      10.153  11.753 -28.264  1.00  0.00           C  
ATOM   1229  CG  LYS B  29      10.834  11.267 -29.552  1.00  0.00           C  
ATOM   1230  CD  LYS B  29      10.954  12.434 -30.534  1.00  0.00           C  
ATOM   1231  CE  LYS B  29      11.479  11.917 -31.876  1.00  0.00           C  
ATOM   1232  NZ  LYS B  29      11.414  13.006 -32.891  1.00  0.00           N1+
ATOM   1233  HN  LYS B  29      12.232  11.092 -26.858  1.00  0.00           H  
ATOM   1234  HZ1 LYS B  29      10.927  12.659 -33.741  1.00  0.00           H  
ATOM   1235  HZ2 LYS B  29      12.379  13.306 -33.140  1.00  0.00           H  
ATOM   1236  HZ3 LYS B  29      10.889  13.814 -32.500  1.00  0.00           H  
ATOM   1237  N   SER B  30      10.516   8.521 -28.240  1.00  0.00           N  
ATOM   1238  CA  SER B  30      10.099   7.230 -28.857  1.00  0.00           C  
ATOM   1239  C   SER B  30       9.685   6.266 -27.749  1.00  0.00           C  
ATOM   1240  O   SER B  30       8.618   5.686 -27.774  1.00  0.00           O  
ATOM   1241  CB  SER B  30      11.268   6.642 -29.645  1.00  0.00           C  
ATOM   1242  OG  SER B  30      10.824   5.497 -30.359  1.00  0.00           O  
ATOM   1243  HN  SER B  30      11.468   8.743 -28.136  1.00  0.00           H  
ATOM   1244  HG  SER B  30      11.417   5.364 -31.102  1.00  0.00           H  
ATOM   1245  N   GLU B  31      10.521   6.114 -26.761  1.00  0.00           N  
ATOM   1246  CA  GLU B  31      10.187   5.215 -25.626  1.00  0.00           C  
ATOM   1247  C   GLU B  31       8.968   5.789 -24.911  1.00  0.00           C  
ATOM   1248  O   GLU B  31       8.108   5.072 -24.441  1.00  0.00           O  
ATOM   1249  CB  GLU B  31      11.364   5.157 -24.651  1.00  0.00           C  
ATOM   1250  CG  GLU B  31      12.526   4.398 -25.289  1.00  0.00           C  
ATOM   1251  CD  GLU B  31      13.770   4.559 -24.415  1.00  0.00           C  
ATOM   1252  OE1 GLU B  31      13.636   5.081 -23.319  1.00  0.00           O  
ATOM   1253  OE2 GLU B  31      14.837   4.166 -24.857  1.00  0.00           O1-
ATOM   1254  HN  GLU B  31      11.367   6.608 -26.759  1.00  0.00           H  
ATOM   1255  N   LEU B  32       8.899   7.091 -24.824  1.00  0.00           N  
ATOM   1256  CA  LEU B  32       7.749   7.739 -24.137  1.00  0.00           C  
ATOM   1257  C   LEU B  32       6.455   7.354 -24.842  1.00  0.00           C  
ATOM   1258  O   LEU B  32       5.458   7.099 -24.213  1.00  0.00           O  
ATOM   1259  CB  LEU B  32       7.924   9.264 -24.188  1.00  0.00           C  
ATOM   1260  CG  LEU B  32       6.740   9.966 -23.501  1.00  0.00           C  
ATOM   1261  CD1 LEU B  32       6.647   9.532 -22.030  1.00  0.00           C  
ATOM   1262  CD2 LEU B  32       6.947  11.483 -23.581  1.00  0.00           C  
ATOM   1263  HN  LEU B  32       9.609   7.643 -25.209  1.00  0.00           H  
ATOM   1264  N   LYS B  33       6.463   7.306 -26.140  1.00  0.00           N  
ATOM   1265  CA  LYS B  33       5.221   6.929 -26.876  1.00  0.00           C  
ATOM   1266  C   LYS B  33       4.781   5.523 -26.462  1.00  0.00           C  
ATOM   1267  O   LYS B  33       3.608   5.247 -26.316  1.00  0.00           O  
ATOM   1268  CB  LYS B  33       5.492   6.943 -28.383  1.00  0.00           C  
ATOM   1269  CG  LYS B  33       4.195   6.636 -29.139  1.00  0.00           C  
ATOM   1270  CD  LYS B  33       4.462   6.649 -30.644  1.00  0.00           C  
ATOM   1271  CE  LYS B  33       3.156   6.375 -31.392  1.00  0.00           C  
ATOM   1272  NZ  LYS B  33       2.658   5.016 -31.037  1.00  0.00           N1+
ATOM   1273  HN  LYS B  33       7.286   7.517 -26.634  1.00  0.00           H  
ATOM   1274  HZ1 LYS B  33       3.259   4.612 -30.291  1.00  0.00           H  
ATOM   1275  HZ2 LYS B  33       2.691   4.405 -31.878  1.00  0.00           H  
ATOM   1276  HZ3 LYS B  33       1.680   5.082 -30.693  1.00  0.00           H  
ATOM   1277  N   GLU B  34       5.710   4.626 -26.296  1.00  0.00           N  
ATOM   1278  CA  GLU B  34       5.342   3.237 -25.919  1.00  0.00           C  
ATOM   1279  C   GLU B  34       4.681   3.247 -24.542  1.00  0.00           C  
ATOM   1280  O   GLU B  34       3.714   2.565 -24.296  1.00  0.00           O  
ATOM   1281  CB  GLU B  34       6.612   2.381 -25.896  1.00  0.00           C  
ATOM   1282  CG  GLU B  34       7.157   2.246 -27.320  1.00  0.00           C  
ATOM   1283  CD  GLU B  34       8.425   1.392 -27.305  1.00  0.00           C  
ATOM   1284  OE1 GLU B  34       8.898   1.090 -26.223  1.00  0.00           O  
ATOM   1285  OE2 GLU B  34       8.904   1.057 -28.376  1.00  0.00           O1-
ATOM   1286  HN  GLU B  34       6.649   4.862 -26.424  1.00  0.00           H  
ATOM   1287  N   LEU B  35       5.183   4.032 -23.647  1.00  0.00           N  
ATOM   1288  CA  LEU B  35       4.566   4.110 -22.297  1.00  0.00           C  
ATOM   1289  C   LEU B  35       3.124   4.580 -22.452  1.00  0.00           C  
ATOM   1290  O   LEU B  35       2.207   4.028 -21.892  1.00  0.00           O  
ATOM   1291  CB  LEU B  35       5.361   5.121 -21.449  1.00  0.00           C  
ATOM   1292  CG  LEU B  35       4.688   5.376 -20.077  1.00  0.00           C  
ATOM   1293  CD1 LEU B  35       3.425   6.269 -20.215  1.00  0.00           C  
ATOM   1294  CD2 LEU B  35       4.318   4.039 -19.425  1.00  0.00           C  
ATOM   1295  HN  LEU B  35       5.952   4.593 -23.869  1.00  0.00           H  
ATOM   1296  N   ILE B  36       2.937   5.634 -23.182  1.00  0.00           N  
ATOM   1297  CA  ILE B  36       1.580   6.207 -23.355  1.00  0.00           C  
ATOM   1298  C   ILE B  36       0.678   5.325 -24.222  1.00  0.00           C  
ATOM   1299  O   ILE B  36      -0.464   5.090 -23.891  1.00  0.00           O  
ATOM   1300  CB  ILE B  36       1.715   7.576 -24.029  1.00  0.00           C  
ATOM   1301  CG1 ILE B  36       2.632   8.473 -23.189  1.00  0.00           C  
ATOM   1302  CG2 ILE B  36       0.334   8.227 -24.150  1.00  0.00           C  
ATOM   1303  CD1 ILE B  36       2.797   9.834 -23.869  1.00  0.00           C  
ATOM   1304  HN  ILE B  36       3.700   6.071 -23.596  1.00  0.00           H  
ATOM   1305  N   ASN B  37       1.141   4.894 -25.358  1.00  0.00           N  
ATOM   1306  CA  ASN B  37       0.239   4.104 -26.252  1.00  0.00           C  
ATOM   1307  C   ASN B  37       0.041   2.671 -25.767  1.00  0.00           C  
ATOM   1308  O   ASN B  37      -1.060   2.156 -25.740  1.00  0.00           O  
ATOM   1309  CB  ASN B  37       0.834   4.073 -27.659  1.00  0.00           C  
ATOM   1310  CG  ASN B  37      -0.150   3.392 -28.612  1.00  0.00           C  
ATOM   1311  ND2 ASN B  37      -1.155   4.074 -29.089  1.00  0.00           N  
ATOM   1312  OD1 ASN B  37      -0.005   2.227 -28.923  1.00  0.00           O  
ATOM   1313  HN  ASN B  37       2.059   5.129 -25.648  1.00  0.00           H  
ATOM   1314 1HD2 ASN B  37      -1.274   5.012 -28.836  1.00  0.00           H  
ATOM   1315 2HD2 ASN B  37      -1.791   3.645 -29.699  1.00  0.00           H  
ATOM   1316  N   ASN B  38       1.098   2.013 -25.442  1.00  0.00           N  
ATOM   1317  CA  ASN B  38       0.995   0.581 -25.021  1.00  0.00           C  
ATOM   1318  C   ASN B  38       0.522   0.419 -23.570  1.00  0.00           C  
ATOM   1319  O   ASN B  38      -0.330  -0.400 -23.286  1.00  0.00           O  
ATOM   1320  CB  ASN B  38       2.359  -0.090 -25.181  1.00  0.00           C  
ATOM   1321  CG  ASN B  38       2.221  -1.585 -24.898  1.00  0.00           C  
ATOM   1322  ND2 ASN B  38       2.197  -1.999 -23.662  1.00  0.00           N  
ATOM   1323  OD1 ASN B  38       2.127  -2.383 -25.809  1.00  0.00           O  
ATOM   1324  HN  ASN B  38       1.968   2.449 -25.514  1.00  0.00           H  
ATOM   1325 1HD2 ASN B  38       2.266  -1.352 -22.929  1.00  0.00           H  
ATOM   1326 2HD2 ASN B  38       2.110  -2.954 -23.466  1.00  0.00           H  
ATOM   1327  N   GLU B  39       1.078   1.146 -22.641  1.00  0.00           N  
ATOM   1328  CA  GLU B  39       0.650   0.957 -21.220  1.00  0.00           C  
ATOM   1329  C   GLU B  39      -0.775   1.475 -21.034  1.00  0.00           C  
ATOM   1330  O   GLU B  39      -1.575   0.882 -20.338  1.00  0.00           O  
ATOM   1331  CB  GLU B  39       1.594   1.716 -20.276  1.00  0.00           C  
ATOM   1332  CG  GLU B  39       1.487   1.141 -18.866  1.00  0.00           C  
ATOM   1333  CD  GLU B  39       2.405   1.927 -17.929  1.00  0.00           C  
ATOM   1334  OE1 GLU B  39       3.606   1.721 -17.995  1.00  0.00           O  
ATOM   1335  OE2 GLU B  39       1.892   2.719 -17.161  1.00  0.00           O1-
ATOM   1336  HN  GLU B  39       1.778   1.790 -22.869  1.00  0.00           H  
ATOM   1337  N   LEU B  40      -1.098   2.581 -21.647  1.00  0.00           N  
ATOM   1338  CA  LEU B  40      -2.472   3.146 -21.502  1.00  0.00           C  
ATOM   1339  C   LEU B  40      -3.325   2.658 -22.669  1.00  0.00           C  
ATOM   1340  O   LEU B  40      -3.793   3.431 -23.481  1.00  0.00           O  
ATOM   1341  CB  LEU B  40      -2.395   4.678 -21.507  1.00  0.00           C  
ATOM   1342  CG  LEU B  40      -1.146   5.126 -20.740  1.00  0.00           C  
ATOM   1343  CD1 LEU B  40      -1.139   6.653 -20.622  1.00  0.00           C  
ATOM   1344  CD2 LEU B  40      -1.144   4.496 -19.337  1.00  0.00           C  
ATOM   1345  HN  LEU B  40      -0.434   3.043 -22.200  1.00  0.00           H  
ATOM   1346  N   SER B  41      -3.516   1.374 -22.761  1.00  0.00           N  
ATOM   1347  CA  SER B  41      -4.323   0.816 -23.876  1.00  0.00           C  
ATOM   1348  C   SER B  41      -5.746   1.383 -23.834  1.00  0.00           C  
ATOM   1349  O   SER B  41      -6.327   1.688 -24.856  1.00  0.00           O  
ATOM   1350  CB  SER B  41      -4.378  -0.705 -23.740  1.00  0.00           C  
ATOM   1351  OG  SER B  41      -5.107  -1.043 -22.568  1.00  0.00           O  
ATOM   1352  HN  SER B  41      -3.114   0.774 -22.098  1.00  0.00           H  
ATOM   1353  HG  SER B  41      -5.958  -0.600 -22.611  1.00  0.00           H  
ATOM   1354  N   HIS B  42      -6.317   1.518 -22.661  1.00  0.00           N  
ATOM   1355  CA  HIS B  42      -7.713   2.057 -22.554  1.00  0.00           C  
ATOM   1356  C   HIS B  42      -7.814   3.061 -21.400  1.00  0.00           C  
ATOM   1357  O   HIS B  42      -8.733   3.853 -21.336  1.00  0.00           O  
ATOM   1358  CB  HIS B  42      -8.674   0.895 -22.297  1.00  0.00           C  
ATOM   1359  CG  HIS B  42      -8.720   0.008 -23.511  1.00  0.00           C  
ATOM   1360  CD2 HIS B  42      -9.585  -0.041 -24.576  1.00  0.00           C  
ATOM   1361  ND1 HIS B  42      -7.784  -0.993 -23.737  1.00  0.00           N  
ATOM   1362  CE1 HIS B  42      -8.106  -1.596 -24.897  1.00  0.00           C  
ATOM   1363  NE2 HIS B  42      -9.193  -1.052 -25.446  1.00  0.00           N  
ATOM   1364  HN  HIS B  42      -5.831   1.257 -21.852  1.00  0.00           H  
ATOM   1365  HD1 HIS B  42      -7.024  -1.218 -23.159  1.00  0.00           H  
ATOM   1366  HE2 HIS B  42      -9.621  -1.307 -26.290  1.00  0.00           H  
ATOM   1367  N   PHE B  43      -6.887   3.033 -20.483  1.00  0.00           N  
ATOM   1368  CA  PHE B  43      -6.945   3.983 -19.336  1.00  0.00           C  
ATOM   1369  C   PHE B  43      -6.879   5.429 -19.840  1.00  0.00           C  
ATOM   1370  O   PHE B  43      -7.567   6.296 -19.336  1.00  0.00           O  
ATOM   1371  CB  PHE B  43      -5.781   3.703 -18.378  1.00  0.00           C  
ATOM   1372  CG  PHE B  43      -5.826   4.674 -17.213  1.00  0.00           C  
ATOM   1373  CD1 PHE B  43      -6.941   4.708 -16.362  1.00  0.00           C  
ATOM   1374  CD2 PHE B  43      -4.751   5.545 -16.988  1.00  0.00           C  
ATOM   1375  CE1 PHE B  43      -6.978   5.611 -15.292  1.00  0.00           C  
ATOM   1376  CE2 PHE B  43      -4.791   6.446 -15.920  1.00  0.00           C  
ATOM   1377  CZ  PHE B  43      -5.904   6.480 -15.071  1.00  0.00           C  
ATOM   1378  HN  PHE B  43      -6.156   2.385 -20.543  1.00  0.00           H  
ATOM   1379  N   LEU B  44      -6.060   5.700 -20.830  1.00  0.00           N  
ATOM   1380  CA  LEU B  44      -5.945   7.093 -21.371  1.00  0.00           C  
ATOM   1381  C   LEU B  44      -6.095   7.029 -22.892  1.00  0.00           C  
ATOM   1382  O   LEU B  44      -5.907   5.991 -23.495  1.00  0.00           O  
ATOM   1383  CB  LEU B  44      -4.567   7.669 -21.000  1.00  0.00           C  
ATOM   1384  CG  LEU B  44      -4.587   9.211 -21.075  1.00  0.00           C  
ATOM   1385  CD1 LEU B  44      -5.125   9.801 -19.761  1.00  0.00           C  
ATOM   1386  CD2 LEU B  44      -3.163   9.734 -21.299  1.00  0.00           C  
ATOM   1387  HN  LEU B  44      -5.518   4.983 -21.225  1.00  0.00           H  
ATOM   1388  N   GLU B  45      -6.443   8.115 -23.520  1.00  0.00           N  
ATOM   1389  CA  GLU B  45      -6.613   8.075 -24.997  1.00  0.00           C  
ATOM   1390  C   GLU B  45      -5.289   7.688 -25.653  1.00  0.00           C  
ATOM   1391  O   GLU B  45      -4.329   8.434 -25.637  1.00  0.00           O  
ATOM   1392  CB  GLU B  45      -7.045   9.453 -25.500  1.00  0.00           C  
ATOM   1393  CG  GLU B  45      -7.232   9.412 -27.019  1.00  0.00           C  
ATOM   1394  CD  GLU B  45      -7.840  10.735 -27.491  1.00  0.00           C  
ATOM   1395  OE1 GLU B  45      -8.087  11.583 -26.649  1.00  0.00           O  
ATOM   1396  OE2 GLU B  45      -8.049  10.877 -28.684  1.00  0.00           O1-
ATOM   1397  HN  GLU B  45      -6.603   8.945 -23.025  1.00  0.00           H  
ATOM   1398  N   GLU B  46      -5.238   6.526 -26.237  1.00  0.00           N  
ATOM   1399  CA  GLU B  46      -3.986   6.075 -26.910  1.00  0.00           C  
ATOM   1400  C   GLU B  46      -3.523   7.130 -27.914  1.00  0.00           C  
ATOM   1401  O   GLU B  46      -4.298   7.919 -28.411  1.00  0.00           O  
ATOM   1402  CB  GLU B  46      -4.252   4.754 -27.662  1.00  0.00           C  
ATOM   1403  CG  GLU B  46      -3.956   3.557 -26.762  1.00  0.00           C  
ATOM   1404  CD  GLU B  46      -4.263   2.271 -27.533  1.00  0.00           C  
ATOM   1405  OE1 GLU B  46      -4.979   2.353 -28.518  1.00  0.00           O  
ATOM   1406  OE2 GLU B  46      -3.771   1.229 -27.135  1.00  0.00           O1-
ATOM   1407  HN  GLU B  46      -6.027   5.945 -26.230  1.00  0.00           H  
ATOM   1408  N   ILE B  47      -2.257   7.124 -28.225  1.00  0.00           N  
ATOM   1409  CA  ILE B  47      -1.711   8.090 -29.213  1.00  0.00           C  
ATOM   1410  C   ILE B  47      -1.689   7.396 -30.576  1.00  0.00           C  
ATOM   1411  O   ILE B  47      -1.201   6.290 -30.706  1.00  0.00           O  
ATOM   1412  CB  ILE B  47      -0.280   8.480 -28.815  1.00  0.00           C  
ATOM   1413  CG1 ILE B  47      -0.252   9.016 -27.364  1.00  0.00           C  
ATOM   1414  CG2 ILE B  47       0.250   9.543 -29.786  1.00  0.00           C  
ATOM   1415  CD1 ILE B  47      -0.654  10.496 -27.308  1.00  0.00           C  
ATOM   1416  HN  ILE B  47      -1.664   6.465 -27.818  1.00  0.00           H  
ATOM   1417  N   LYS B  48      -2.236   8.018 -31.587  1.00  0.00           N  
ATOM   1418  CA  LYS B  48      -2.274   7.376 -32.937  1.00  0.00           C  
ATOM   1419  C   LYS B  48      -1.173   7.973 -33.814  1.00  0.00           C  
ATOM   1420  O   LYS B  48      -0.725   7.362 -34.763  1.00  0.00           O  
ATOM   1421  CB  LYS B  48      -3.649   7.648 -33.570  1.00  0.00           C  
ATOM   1422  CG  LYS B  48      -4.743   7.605 -32.491  1.00  0.00           C  
ATOM   1423  CD  LYS B  48      -4.771   6.237 -31.804  1.00  0.00           C  
ATOM   1424  CE  LYS B  48      -5.863   6.241 -30.736  1.00  0.00           C  
ATOM   1425  NZ  LYS B  48      -7.195   6.414 -31.382  1.00  0.00           N1+
ATOM   1426  HN  LYS B  48      -2.640   8.901 -31.456  1.00  0.00           H  
ATOM   1427  HZ1 LYS B  48      -7.944   6.274 -30.674  1.00  0.00           H  
ATOM   1428  HZ2 LYS B  48      -7.304   5.716 -32.146  1.00  0.00           H  
ATOM   1429  HZ3 LYS B  48      -7.268   7.374 -31.774  1.00  0.00           H  
ATOM   1430  N   GLU B  49      -0.733   9.162 -33.493  1.00  0.00           N  
ATOM   1431  CA  GLU B  49       0.348   9.823 -34.287  1.00  0.00           C  
ATOM   1432  C   GLU B  49       1.501  10.206 -33.365  1.00  0.00           C  
ATOM   1433  O   GLU B  49       1.301  10.669 -32.260  1.00  0.00           O  
ATOM   1434  CB  GLU B  49      -0.204  11.082 -34.951  1.00  0.00           C  
ATOM   1435  CG  GLU B  49      -1.171  10.685 -36.061  1.00  0.00           C  
ATOM   1436  CD  GLU B  49      -1.913  11.924 -36.565  1.00  0.00           C  
ATOM   1437  OE1 GLU B  49      -1.652  12.998 -36.048  1.00  0.00           O  
ATOM   1438  OE2 GLU B  49      -2.723  11.779 -37.466  1.00  0.00           O1-
ATOM   1439  HN  GLU B  49      -1.113   9.625 -32.716  1.00  0.00           H  
ATOM   1440  N   GLN B  50       2.708  10.030 -33.817  1.00  0.00           N  
ATOM   1441  CA  GLN B  50       3.873  10.397 -32.974  1.00  0.00           C  
ATOM   1442  C   GLN B  50       3.938  11.920 -32.858  1.00  0.00           C  
ATOM   1443  O   GLN B  50       4.571  12.452 -31.974  1.00  0.00           O  
ATOM   1444  CB  GLN B  50       5.168   9.889 -33.619  1.00  0.00           C  
ATOM   1445  CG  GLN B  50       6.314   9.943 -32.588  1.00  0.00           C  
ATOM   1446  CD  GLN B  50       7.647  10.178 -33.294  1.00  0.00           C  
ATOM   1447  NE2 GLN B  50       8.185  11.363 -33.234  1.00  0.00           N  
ATOM   1448  OE1 GLN B  50       8.197   9.285 -33.907  1.00  0.00           O  
ATOM   1449  HN  GLN B  50       2.847   9.665 -34.716  1.00  0.00           H  
ATOM   1450 1HE2 GLN B  50       7.729  12.081 -32.740  1.00  0.00           H  
ATOM   1451 2HE2 GLN B  50       9.039  11.538 -33.679  1.00  0.00           H  
ATOM   1452  N   GLU B  51       3.301  12.631 -33.750  1.00  0.00           N  
ATOM   1453  CA  GLU B  51       3.359  14.123 -33.673  1.00  0.00           C  
ATOM   1454  C   GLU B  51       2.786  14.578 -32.334  1.00  0.00           C  
ATOM   1455  O   GLU B  51       3.258  15.522 -31.745  1.00  0.00           O  
ATOM   1456  CB  GLU B  51       2.561  14.746 -34.828  1.00  0.00           C  
ATOM   1457  CG  GLU B  51       1.057  14.594 -34.576  1.00  0.00           C  
ATOM   1458  CD  GLU B  51       0.293  14.809 -35.886  1.00  0.00           C  
ATOM   1459  OE1 GLU B  51       0.399  13.961 -36.756  1.00  0.00           O  
ATOM   1460  OE2 GLU B  51      -0.381  15.820 -35.998  1.00  0.00           O1-
ATOM   1461  HN  GLU B  51       2.796  12.187 -34.469  1.00  0.00           H  
ATOM   1462  N   VAL B  52       1.789  13.904 -31.838  1.00  0.00           N  
ATOM   1463  CA  VAL B  52       1.219  14.293 -30.522  1.00  0.00           C  
ATOM   1464  C   VAL B  52       2.317  14.187 -29.484  1.00  0.00           C  
ATOM   1465  O   VAL B  52       2.410  14.982 -28.577  1.00  0.00           O  
ATOM   1466  CB  VAL B  52       0.079  13.346 -30.157  1.00  0.00           C  
ATOM   1467  CG1 VAL B  52      -0.468  13.705 -28.773  1.00  0.00           C  
ATOM   1468  CG2 VAL B  52      -1.030  13.463 -31.201  1.00  0.00           C  
ATOM   1469  HN  VAL B  52       1.429  13.128 -32.319  1.00  0.00           H  
ATOM   1470  N   VAL B  53       3.144  13.196 -29.614  1.00  0.00           N  
ATOM   1471  CA  VAL B  53       4.248  13.007 -28.649  1.00  0.00           C  
ATOM   1472  C   VAL B  53       5.262  14.134 -28.811  1.00  0.00           C  
ATOM   1473  O   VAL B  53       5.879  14.552 -27.864  1.00  0.00           O  
ATOM   1474  CB  VAL B  53       4.903  11.667 -28.928  1.00  0.00           C  
ATOM   1475  CG1 VAL B  53       5.946  11.368 -27.865  1.00  0.00           C  
ATOM   1476  CG2 VAL B  53       3.833  10.589 -28.909  1.00  0.00           C  
ATOM   1477  HN  VAL B  53       3.040  12.567 -30.361  1.00  0.00           H  
ATOM   1478  N   ASP B  54       5.444  14.615 -30.010  1.00  0.00           N  
ATOM   1479  CA  ASP B  54       6.414  15.720 -30.248  1.00  0.00           C  
ATOM   1480  C   ASP B  54       5.931  16.986 -29.537  1.00  0.00           C  
ATOM   1481  O   ASP B  54       6.700  17.757 -28.999  1.00  0.00           O  
ATOM   1482  CB  ASP B  54       6.519  15.994 -31.750  1.00  0.00           C  
ATOM   1483  CG  ASP B  54       7.523  17.123 -31.998  1.00  0.00           C  
ATOM   1484  OD1 ASP B  54       7.928  17.753 -31.035  1.00  0.00           O  
ATOM   1485  OD2 ASP B  54       7.871  17.337 -33.147  1.00  0.00           O1-
ATOM   1486  HN  ASP B  54       4.937  14.251 -30.760  1.00  0.00           H  
ATOM   1487  N   LYS B  55       4.656  17.202 -29.555  1.00  0.00           N  
ATOM   1488  CA  LYS B  55       4.076  18.409 -28.905  1.00  0.00           C  
ATOM   1489  C   LYS B  55       4.208  18.252 -27.395  1.00  0.00           C  
ATOM   1490  O   LYS B  55       4.530  19.178 -26.669  1.00  0.00           O  
ATOM   1491  CB  LYS B  55       2.601  18.528 -29.300  1.00  0.00           C  
ATOM   1492  CG  LYS B  55       2.059  19.881 -28.850  1.00  0.00           C  
ATOM   1493  CD  LYS B  55       0.598  20.016 -29.277  1.00  0.00           C  
ATOM   1494  CE  LYS B  55       0.091  21.413 -28.916  1.00  0.00           C  
ATOM   1495  NZ  LYS B  55       0.103  21.579 -27.436  1.00  0.00           N1+
ATOM   1496  HN  LYS B  55       4.072  16.558 -29.994  1.00  0.00           H  
ATOM   1497  HZ1 LYS B  55       0.357  20.677 -26.987  1.00  0.00           H  
ATOM   1498  HZ2 LYS B  55      -0.841  21.874 -27.113  1.00  0.00           H  
ATOM   1499  HZ3 LYS B  55       0.801  22.303 -27.173  1.00  0.00           H  
ATOM   1500  N   VAL B  56       3.980  17.065 -26.930  1.00  0.00           N  
ATOM   1501  CA  VAL B  56       4.100  16.788 -25.479  1.00  0.00           C  
ATOM   1502  C   VAL B  56       5.572  16.914 -25.096  1.00  0.00           C  
ATOM   1503  O   VAL B  56       5.918  17.297 -23.997  1.00  0.00           O  
ATOM   1504  CB  VAL B  56       3.578  15.377 -25.199  1.00  0.00           C  
ATOM   1505  CG1 VAL B  56       3.934  14.961 -23.773  1.00  0.00           C  
ATOM   1506  CG2 VAL B  56       2.057  15.369 -25.362  1.00  0.00           C  
ATOM   1507  HN  VAL B  56       3.753  16.337 -27.551  1.00  0.00           H  
ATOM   1508  N   MET B  57       6.435  16.610 -26.023  1.00  0.00           N  
ATOM   1509  CA  MET B  57       7.898  16.720 -25.766  1.00  0.00           C  
ATOM   1510  C   MET B  57       8.222  18.183 -25.479  1.00  0.00           C  
ATOM   1511  O   MET B  57       9.020  18.497 -24.635  1.00  0.00           O  
ATOM   1512  CB  MET B  57       8.676  16.229 -27.009  1.00  0.00           C  
ATOM   1513  CG  MET B  57       9.206  14.781 -26.831  1.00  0.00           C  
ATOM   1514  SD  MET B  57      10.994  14.852 -26.471  1.00  0.00           S  
ATOM   1515  CE  MET B  57      11.120  13.593 -25.171  1.00  0.00           C  
ATOM   1516  HN  MET B  57       6.114  16.337 -26.907  1.00  0.00           H  
ATOM   1517  N   GLU B  58       7.601  19.088 -26.161  1.00  0.00           N  
ATOM   1518  CA  GLU B  58       7.897  20.515 -25.889  1.00  0.00           C  
ATOM   1519  C   GLU B  58       7.654  20.759 -24.405  1.00  0.00           C  
ATOM   1520  O   GLU B  58       8.388  21.466 -23.744  1.00  0.00           O  
ATOM   1521  CB  GLU B  58       6.962  21.406 -26.706  1.00  0.00           C  
ATOM   1522  CG  GLU B  58       7.392  22.865 -26.555  1.00  0.00           C  
ATOM   1523  CD  GLU B  58       6.460  23.759 -27.374  1.00  0.00           C  
ATOM   1524  OE1 GLU B  58       5.674  23.220 -28.135  1.00  0.00           O  
ATOM   1525  OE2 GLU B  58       6.554  24.967 -27.232  1.00  0.00           O1-
ATOM   1526  HN  GLU B  58       6.942  18.836 -26.839  1.00  0.00           H  
ATOM   1527  N   THR B  59       6.616  20.171 -23.883  1.00  0.00           N  
ATOM   1528  CA  THR B  59       6.297  20.353 -22.442  1.00  0.00           C  
ATOM   1529  C   THR B  59       7.188  19.472 -21.551  1.00  0.00           C  
ATOM   1530  O   THR B  59       7.679  19.914 -20.532  1.00  0.00           O  
ATOM   1531  CB  THR B  59       4.831  19.976 -22.214  1.00  0.00           C  
ATOM   1532  CG2 THR B  59       4.385  20.448 -20.832  1.00  0.00           C  
ATOM   1533  OG1 THR B  59       4.026  20.594 -23.208  1.00  0.00           O  
ATOM   1534  HN  THR B  59       6.041  19.609 -24.443  1.00  0.00           H  
ATOM   1535  HG1 THR B  59       4.382  20.356 -24.067  1.00  0.00           H  
ATOM   1536  N   LEU B  60       7.376  18.225 -21.902  1.00  0.00           N  
ATOM   1537  CA  LEU B  60       8.204  17.318 -21.046  1.00  0.00           C  
ATOM   1538  C   LEU B  60       9.674  17.370 -21.447  1.00  0.00           C  
ATOM   1539  O   LEU B  60      10.532  16.935 -20.708  1.00  0.00           O  
ATOM   1540  CB  LEU B  60       7.696  15.883 -21.189  1.00  0.00           C  
ATOM   1541  CG  LEU B  60       6.189  15.823 -20.918  1.00  0.00           C  
ATOM   1542  CD1 LEU B  60       5.757  14.356 -20.873  1.00  0.00           C  
ATOM   1543  CD2 LEU B  60       5.860  16.500 -19.579  1.00  0.00           C  
ATOM   1544  HN  LEU B  60       6.960  17.878 -22.715  1.00  0.00           H  
ATOM   1545  N   ASP B  61       9.990  17.904 -22.590  1.00  0.00           N  
ATOM   1546  CA  ASP B  61      11.429  17.974 -22.975  1.00  0.00           C  
ATOM   1547  C   ASP B  61      12.016  19.182 -22.269  1.00  0.00           C  
ATOM   1548  O   ASP B  61      12.471  20.128 -22.880  1.00  0.00           O  
ATOM   1549  CB  ASP B  61      11.596  18.122 -24.490  1.00  0.00           C  
ATOM   1550  CG  ASP B  61      13.068  17.920 -24.851  1.00  0.00           C  
ATOM   1551  OD1 ASP B  61      13.877  17.850 -23.938  1.00  0.00           O  
ATOM   1552  OD2 ASP B  61      13.361  17.830 -26.031  1.00  0.00           O1-
ATOM   1553  HN  ASP B  61       9.292  18.273 -23.178  1.00  0.00           H  
ATOM   1554  N   GLU B  62      11.979  19.150 -20.972  1.00  0.00           N  
ATOM   1555  CA  GLU B  62      12.499  20.288 -20.175  1.00  0.00           C  
ATOM   1556  C   GLU B  62      13.977  20.489 -20.493  1.00  0.00           C  
ATOM   1557  O   GLU B  62      14.451  21.601 -20.614  1.00  0.00           O  
ATOM   1558  CB  GLU B  62      12.342  19.961 -18.691  1.00  0.00           C  
ATOM   1559  CG  GLU B  62      10.903  19.514 -18.413  1.00  0.00           C  
ATOM   1560  CD  GLU B  62      10.722  19.296 -16.909  1.00  0.00           C  
ATOM   1561  OE1 GLU B  62      11.718  19.311 -16.204  1.00  0.00           O  
ATOM   1562  OE2 GLU B  62       9.591  19.123 -16.487  1.00  0.00           O1-
ATOM   1563  HN  GLU B  62      11.580  18.376 -20.520  1.00  0.00           H  
ATOM   1564  N   ASP B  63      14.705  19.422 -20.638  1.00  0.00           N  
ATOM   1565  CA  ASP B  63      16.151  19.551 -20.959  1.00  0.00           C  
ATOM   1566  C   ASP B  63      16.290  19.958 -22.425  1.00  0.00           C  
ATOM   1567  O   ASP B  63      17.338  20.385 -22.867  1.00  0.00           O  
ATOM   1568  CB  ASP B  63      16.845  18.205 -20.734  1.00  0.00           C  
ATOM   1569  CG  ASP B  63      16.689  17.786 -19.271  1.00  0.00           C  
ATOM   1570  OD1 ASP B  63      16.972  18.601 -18.409  1.00  0.00           O  
ATOM   1571  OD2 ASP B  63      16.289  16.657 -19.038  1.00  0.00           O1-
ATOM   1572  HA  ASP B  63      14.299  18.537 -20.542  1.00  0.00           H  
ATOM   1573  N   GLY B  64      15.231  19.841 -23.180  1.00  0.00           N  
ATOM   1574  CA  GLY B  64      15.295  20.233 -24.618  1.00  0.00           C  
ATOM   1575  C   GLY B  64      16.239  19.293 -25.374  1.00  0.00           C  
ATOM   1576  O   GLY B  64      16.863  19.685 -26.340  1.00  0.00           O  
ATOM   1577  HN  GLY B  64      14.392  19.504 -22.796  1.00  0.00           H  
ATOM   1578  N   ASP B  65      16.355  18.055 -24.945  1.00  0.00           N  
ATOM   1579  CA  ASP B  65      17.269  17.090 -25.641  1.00  0.00           C  
ATOM   1580  C   ASP B  65      16.441  16.075 -26.430  1.00  0.00           C  
ATOM   1581  O   ASP B  65      16.963  15.117 -26.964  1.00  0.00           O  
ATOM   1582  CB  ASP B  65      18.121  16.359 -24.600  1.00  0.00           C  
ATOM   1583  CG  ASP B  65      17.214  15.588 -23.640  1.00  0.00           C  
ATOM   1584  OD1 ASP B  65      16.024  15.856 -23.634  1.00  0.00           O  
ATOM   1585  OD2 ASP B  65      17.726  14.745 -22.922  1.00  0.00           O1-
ATOM   1586  HN  ASP B  65      15.836  17.756 -24.165  1.00  0.00           H  
ATOM   1587  N   GLY B  66      15.154  16.271 -26.498  1.00  0.00           N  
ATOM   1588  CA  GLY B  66      14.295  15.309 -27.244  1.00  0.00           C  
ATOM   1589  C   GLY B  66      14.078  14.075 -26.373  1.00  0.00           C  
ATOM   1590  O   GLY B  66      13.487  13.098 -26.787  1.00  0.00           O  
ATOM   1591  HN  GLY B  66      14.751  17.046 -26.053  1.00  0.00           H  
ATOM   1592  N   GLU B  67      14.562  14.123 -25.161  1.00  0.00           N  
ATOM   1593  CA  GLU B  67      14.410  12.974 -24.226  1.00  0.00           C  
ATOM   1594  C   GLU B  67      14.002  13.504 -22.849  1.00  0.00           C  
ATOM   1595  O   GLU B  67      14.628  14.394 -22.308  1.00  0.00           O  
ATOM   1596  CB  GLU B  67      15.754  12.253 -24.102  1.00  0.00           C  
ATOM   1597  CG  GLU B  67      16.301  11.948 -25.498  1.00  0.00           C  
ATOM   1598  CD  GLU B  67      17.628  11.200 -25.374  1.00  0.00           C  
ATOM   1599  OE1 GLU B  67      18.654  11.858 -25.316  1.00  0.00           O  
ATOM   1600  OE2 GLU B  67      17.597   9.981 -25.341  1.00  0.00           O1-
ATOM   1601  HN  GLU B  67      15.032  14.922 -24.865  1.00  0.00           H  
ATOM   1602  N   CYS B  68      12.970  12.951 -22.270  1.00  0.00           N  
ATOM   1603  CA  CYS B  68      12.529  13.402 -20.911  1.00  0.00           C  
ATOM   1604  C   CYS B  68      13.118  12.433 -19.883  1.00  0.00           C  
ATOM   1605  O   CYS B  68      12.976  11.237 -19.990  1.00  0.00           O  
ATOM   1606  CB  CYS B  68      10.987  13.418 -20.840  1.00  0.00           C  
ATOM   1607  SG  CYS B  68      10.310  12.300 -22.094  1.00  0.00           S  
ATOM   1608  HN  CYS B  68      12.492  12.224 -22.723  1.00  0.00           H  
ATOM   1609  HG  CYS B  68      10.612  12.601 -22.955  1.00  0.00           H  
ATOM   1610  N   ASP B  69      13.798  12.948 -18.902  1.00  0.00           N  
ATOM   1611  CA  ASP B  69      14.430  12.072 -17.873  1.00  0.00           C  
ATOM   1612  C   ASP B  69      13.358  11.491 -16.950  1.00  0.00           C  
ATOM   1613  O   ASP B  69      12.242  11.970 -16.906  1.00  0.00           O  
ATOM   1614  CB  ASP B  69      15.440  12.897 -17.077  1.00  0.00           C  
ATOM   1615  CG  ASP B  69      16.649  13.211 -17.961  1.00  0.00           C  
ATOM   1616  OD1 ASP B  69      16.848  12.502 -18.934  1.00  0.00           O  
ATOM   1617  OD2 ASP B  69      17.357  14.155 -17.650  1.00  0.00           O1-
ATOM   1618  HN  ASP B  69      13.905  13.917 -18.846  1.00  0.00           H  
ATOM   1619  N   PHE B  70      13.671  10.439 -16.235  1.00  0.00           N  
ATOM   1620  CA  PHE B  70      12.644   9.821 -15.354  1.00  0.00           C  
ATOM   1621  C   PHE B  70      12.032  10.900 -14.460  1.00  0.00           C  
ATOM   1622  O   PHE B  70      10.874  10.834 -14.124  1.00  0.00           O  
ATOM   1623  CB  PHE B  70      13.256   8.658 -14.528  1.00  0.00           C  
ATOM   1624  CG  PHE B  70      13.634   9.065 -13.117  1.00  0.00           C  
ATOM   1625  CD1 PHE B  70      14.874   9.657 -12.850  1.00  0.00           C  
ATOM   1626  CD2 PHE B  70      12.741   8.808 -12.066  1.00  0.00           C  
ATOM   1627  CE1 PHE B  70      15.215   9.996 -11.533  1.00  0.00           C  
ATOM   1628  CE2 PHE B  70      13.086   9.138 -10.756  1.00  0.00           C  
ATOM   1629  CZ  PHE B  70      14.319   9.732 -10.486  1.00  0.00           C  
ATOM   1630  HN  PHE B  70      14.565  10.045 -16.300  1.00  0.00           H  
ATOM   1631  N   GLN B  71      12.780  11.901 -14.086  1.00  0.00           N  
ATOM   1632  CA  GLN B  71      12.179  12.970 -13.242  1.00  0.00           C  
ATOM   1633  C   GLN B  71      11.168  13.747 -14.091  1.00  0.00           C  
ATOM   1634  O   GLN B  71      10.121  14.142 -13.617  1.00  0.00           O  
ATOM   1635  CB  GLN B  71      13.266  13.918 -12.720  1.00  0.00           C  
ATOM   1636  CG  GLN B  71      13.934  14.638 -13.885  1.00  0.00           C  
ATOM   1637  CD  GLN B  71      15.152  15.411 -13.373  1.00  0.00           C  
ATOM   1638  NE2 GLN B  71      15.319  16.655 -13.731  1.00  0.00           N  
ATOM   1639  OE1 GLN B  71      15.955  14.881 -12.632  1.00  0.00           O  
ATOM   1640  HN  GLN B  71      13.715  11.960 -14.375  1.00  0.00           H  
ATOM   1641 1HE2 GLN B  71      14.668  17.087 -14.323  1.00  0.00           H  
ATOM   1642 2HE2 GLN B  71      16.095  17.158 -13.407  1.00  0.00           H  
ATOM   1643  N   GLU B  72      11.466  13.964 -15.350  1.00  0.00           N  
ATOM   1644  CA  GLU B  72      10.512  14.708 -16.219  1.00  0.00           C  
ATOM   1645  C   GLU B  72       9.263  13.847 -16.449  1.00  0.00           C  
ATOM   1646  O   GLU B  72       8.144  14.328 -16.430  1.00  0.00           O  
ATOM   1647  CB  GLU B  72      11.188  15.004 -17.562  1.00  0.00           C  
ATOM   1648  CG  GLU B  72      12.294  16.043 -17.356  1.00  0.00           C  
ATOM   1649  CD  GLU B  72      13.027  16.286 -18.676  1.00  0.00           C  
ATOM   1650  OE1 GLU B  72      12.531  17.063 -19.474  1.00  0.00           O  
ATOM   1651  OE2 GLU B  72      14.077  15.694 -18.864  1.00  0.00           O1-
ATOM   1652  HN  GLU B  72      12.313  13.635 -15.723  1.00  0.00           H  
ATOM   1653  N   PHE B  73       9.453  12.571 -16.643  1.00  0.00           N  
ATOM   1654  CA  PHE B  73       8.301  11.653 -16.855  1.00  0.00           C  
ATOM   1655  C   PHE B  73       7.388  11.675 -15.632  1.00  0.00           C  
ATOM   1656  O   PHE B  73       6.181  11.594 -15.739  1.00  0.00           O  
ATOM   1657  CB  PHE B  73       8.818  10.231 -17.073  1.00  0.00           C  
ATOM   1658  CG  PHE B  73       7.642   9.297 -17.185  1.00  0.00           C  
ATOM   1659  CD1 PHE B  73       6.982   9.147 -18.407  1.00  0.00           C  
ATOM   1660  CD2 PHE B  73       7.205   8.591 -16.059  1.00  0.00           C  
ATOM   1661  CE1 PHE B  73       5.885   8.290 -18.506  1.00  0.00           C  
ATOM   1662  CE2 PHE B  73       6.108   7.730 -16.156  1.00  0.00           C  
ATOM   1663  CZ  PHE B  73       5.447   7.579 -17.378  1.00  0.00           C  
ATOM   1664  HN  PHE B  73      10.363  12.208 -16.636  1.00  0.00           H  
ATOM   1665  N   MET B  74       7.971  11.756 -14.474  1.00  0.00           N  
ATOM   1666  CA  MET B  74       7.182  11.752 -13.215  1.00  0.00           C  
ATOM   1667  C   MET B  74       6.211  12.931 -13.184  1.00  0.00           C  
ATOM   1668  O   MET B  74       5.102  12.822 -12.695  1.00  0.00           O  
ATOM   1669  CB  MET B  74       8.140  11.854 -12.019  1.00  0.00           C  
ATOM   1670  CG  MET B  74       8.766  10.484 -11.709  1.00  0.00           C  
ATOM   1671  SD  MET B  74       7.483   9.288 -11.237  1.00  0.00           S  
ATOM   1672  CE  MET B  74       6.848  10.171  -9.792  1.00  0.00           C  
ATOM   1673  HN  MET B  74       8.943  11.807 -14.431  1.00  0.00           H  
ATOM   1674  N   ALA B  75       6.623  14.067 -13.654  1.00  0.00           N  
ATOM   1675  CA  ALA B  75       5.713  15.241 -13.591  1.00  0.00           C  
ATOM   1676  C   ALA B  75       4.519  15.067 -14.537  1.00  0.00           C  
ATOM   1677  O   ALA B  75       3.450  15.591 -14.292  1.00  0.00           O  
ATOM   1678  CB  ALA B  75       6.484  16.520 -13.938  1.00  0.00           C  
ATOM   1679  HN  ALA B  75       7.533  14.155 -14.021  1.00  0.00           H  
ATOM   1680  N   PHE B  76       4.682  14.349 -15.607  1.00  0.00           N  
ATOM   1681  CA  PHE B  76       3.541  14.161 -16.558  1.00  0.00           C  
ATOM   1682  C   PHE B  76       2.469  13.275 -15.929  1.00  0.00           C  
ATOM   1683  O   PHE B  76       1.323  13.291 -16.318  1.00  0.00           O  
ATOM   1684  CB  PHE B  76       4.052  13.494 -17.834  1.00  0.00           C  
ATOM   1685  CG  PHE B  76       2.915  13.317 -18.818  1.00  0.00           C  
ATOM   1686  CD1 PHE B  76       2.355  14.434 -19.448  1.00  0.00           C  
ATOM   1687  CD2 PHE B  76       2.425  12.035 -19.107  1.00  0.00           C  
ATOM   1688  CE1 PHE B  76       1.311  14.274 -20.363  1.00  0.00           C  
ATOM   1689  CE2 PHE B  76       1.381  11.875 -20.026  1.00  0.00           C  
ATOM   1690  CZ  PHE B  76       0.824  12.995 -20.654  1.00  0.00           C  
ATOM   1691  HN  PHE B  76       5.551  13.934 -15.792  1.00  0.00           H  
ATOM   1692  N   VAL B  77       2.844  12.479 -14.987  1.00  0.00           N  
ATOM   1693  CA  VAL B  77       1.863  11.559 -14.342  1.00  0.00           C  
ATOM   1694  C   VAL B  77       1.016  12.331 -13.332  1.00  0.00           C  
ATOM   1695  O   VAL B  77      -0.142  12.030 -13.121  1.00  0.00           O  
ATOM   1696  CB  VAL B  77       2.643  10.426 -13.646  1.00  0.00           C  
ATOM   1697  CG1 VAL B  77       1.840   9.121 -13.674  1.00  0.00           C  
ATOM   1698  CG2 VAL B  77       3.971  10.231 -14.381  1.00  0.00           C  
ATOM   1699  HN  VAL B  77       3.780  12.471 -14.707  1.00  0.00           H  
ATOM   1700  N   SER B  78       1.583  13.315 -12.699  1.00  0.00           N  
ATOM   1701  CA  SER B  78       0.803  14.091 -11.696  1.00  0.00           C  
ATOM   1702  C   SER B  78      -0.229  14.976 -12.393  1.00  0.00           C  
ATOM   1703  O   SER B  78      -1.336  15.138 -11.919  1.00  0.00           O  
ATOM   1704  CB  SER B  78       1.750  14.972 -10.874  1.00  0.00           C  
ATOM   1705  OG  SER B  78       1.064  16.147 -10.459  1.00  0.00           O  
ATOM   1706  HN  SER B  78       2.520  13.543 -12.882  1.00  0.00           H  
ATOM   1707  HG  SER B  78       1.332  16.346  -9.560  1.00  0.00           H  
ATOM   1708  N   MET B  79       0.123  15.581 -13.493  1.00  0.00           N  
ATOM   1709  CA  MET B  79      -0.851  16.477 -14.169  1.00  0.00           C  
ATOM   1710  C   MET B  79      -1.995  15.673 -14.803  1.00  0.00           C  
ATOM   1711  O   MET B  79      -3.148  16.051 -14.715  1.00  0.00           O  
ATOM   1712  CB  MET B  79      -0.120  17.304 -15.228  1.00  0.00           C  
ATOM   1713  CG  MET B  79       0.267  16.413 -16.407  1.00  0.00           C  
ATOM   1714  SD  MET B  79       1.439  17.291 -17.470  1.00  0.00           S  
ATOM   1715  CE  MET B  79       0.297  18.561 -18.064  1.00  0.00           C  
ATOM   1716  HN  MET B  79       1.029  15.463 -13.861  1.00  0.00           H  
ATOM   1717  N   VAL B  80      -1.706  14.569 -15.432  1.00  0.00           N  
ATOM   1718  CA  VAL B  80      -2.811  13.778 -16.052  1.00  0.00           C  
ATOM   1719  C   VAL B  80      -3.720  13.239 -14.950  1.00  0.00           C  
ATOM   1720  O   VAL B  80      -4.922  13.158 -15.106  1.00  0.00           O  
ATOM   1721  CB  VAL B  80      -2.264  12.602 -16.862  1.00  0.00           C  
ATOM   1722  CG1 VAL B  80      -3.424  11.938 -17.614  1.00  0.00           C  
ATOM   1723  CG2 VAL B  80      -1.213  13.085 -17.872  1.00  0.00           C  
ATOM   1724  HN  VAL B  80      -0.775  14.263 -15.494  1.00  0.00           H  
ATOM   1725  N   THR B  81      -3.155  12.866 -13.836  1.00  0.00           N  
ATOM   1726  CA  THR B  81      -3.990  12.328 -12.727  1.00  0.00           C  
ATOM   1727  C   THR B  81      -4.993  13.389 -12.315  1.00  0.00           C  
ATOM   1728  O   THR B  81      -6.136  13.103 -12.028  1.00  0.00           O  
ATOM   1729  CB  THR B  81      -3.112  11.980 -11.526  1.00  0.00           C  
ATOM   1730  CG2 THR B  81      -3.993  11.620 -10.317  1.00  0.00           C  
ATOM   1731  OG1 THR B  81      -2.267  10.891 -11.857  1.00  0.00           O  
ATOM   1732  HN  THR B  81      -2.182  12.944 -13.728  1.00  0.00           H  
ATOM   1733  HG1 THR B  81      -1.359  11.201 -11.828  1.00  0.00           H  
ATOM   1734  N   THR B  82      -4.572  14.615 -12.285  1.00  0.00           N  
ATOM   1735  CA  THR B  82      -5.496  15.704 -11.894  1.00  0.00           C  
ATOM   1736  C   THR B  82      -6.756  15.582 -12.757  1.00  0.00           C  
ATOM   1737  O   THR B  82      -7.869  15.678 -12.274  1.00  0.00           O  
ATOM   1738  CB  THR B  82      -4.793  17.041 -12.155  1.00  0.00           C  
ATOM   1739  CG2 THR B  82      -5.390  18.135 -11.281  1.00  0.00           C  
ATOM   1740  OG1 THR B  82      -3.413  16.907 -11.847  1.00  0.00           O  
ATOM   1741  HN  THR B  82      -3.646  14.819 -12.521  1.00  0.00           H  
ATOM   1742  HG1 THR B  82      -3.061  17.783 -11.676  1.00  0.00           H  
ATOM   1743  N   ALA B  83      -6.580  15.312 -14.024  1.00  0.00           N  
ATOM   1744  CA  ALA B  83      -7.757  15.128 -14.916  1.00  0.00           C  
ATOM   1745  C   ALA B  83      -8.579  13.956 -14.378  1.00  0.00           C  
ATOM   1746  O   ALA B  83      -9.794  13.965 -14.399  1.00  0.00           O  
ATOM   1747  CB  ALA B  83      -7.286  14.812 -16.339  1.00  0.00           C  
ATOM   1748  HN  ALA B  83      -5.673  15.199 -14.379  1.00  0.00           H  
ATOM   1749  N   CYS B  84      -7.909  12.944 -13.896  1.00  0.00           N  
ATOM   1750  CA  CYS B  84      -8.618  11.754 -13.352  1.00  0.00           C  
ATOM   1751  C   CYS B  84      -9.526  12.173 -12.189  1.00  0.00           C  
ATOM   1752  O   CYS B  84     -10.576  11.605 -11.986  1.00  0.00           O  
ATOM   1753  CB  CYS B  84      -7.588  10.731 -12.859  1.00  0.00           C  
ATOM   1754  SG  CYS B  84      -8.358   9.096 -12.763  1.00  0.00           S  
ATOM   1755  HN  CYS B  84      -6.930  12.968 -13.895  1.00  0.00           H  
ATOM   1756  HG  CYS B  84      -8.630   8.843 -13.648  1.00  0.00           H  
ATOM   1757  N   HIS B  85      -9.140  13.160 -11.422  1.00  0.00           N  
ATOM   1758  CA  HIS B  85     -10.009  13.585 -10.288  1.00  0.00           C  
ATOM   1759  C   HIS B  85     -11.361  14.026 -10.839  1.00  0.00           C  
ATOM   1760  O   HIS B  85     -12.396  13.700 -10.293  1.00  0.00           O  
ATOM   1761  CB  HIS B  85      -9.352  14.743  -9.539  1.00  0.00           C  
ATOM   1762  CG  HIS B  85     -10.276  15.241  -8.459  1.00  0.00           C  
ATOM   1763  CD2 HIS B  85     -10.375  14.942  -7.122  1.00  0.00           C  
ATOM   1764  ND1 HIS B  85     -11.258  16.191  -8.710  1.00  0.00           N  
ATOM   1765  CE1 HIS B  85     -11.898  16.429  -7.550  1.00  0.00           C  
ATOM   1766  NE2 HIS B  85     -11.399  15.695  -6.554  1.00  0.00           N  
ATOM   1767  HN  HIS B  85      -8.291  13.618 -11.592  1.00  0.00           H  
ATOM   1768  HD1 HIS B  85     -11.452  16.608  -9.575  1.00  0.00           H  
ATOM   1769  HE2 HIS B  85     -11.689  15.690  -5.618  1.00  0.00           H  
ATOM   1770  N   GLU B  86     -11.374  14.733 -11.934  1.00  0.00           N  
ATOM   1771  CA  GLU B  86     -12.684  15.143 -12.514  1.00  0.00           C  
ATOM   1772  C   GLU B  86     -13.471  13.890 -12.893  1.00  0.00           C  
ATOM   1773  O   GLU B  86     -14.673  13.828 -12.730  1.00  0.00           O  
ATOM   1774  CB  GLU B  86     -12.482  16.011 -13.763  1.00  0.00           C  
ATOM   1775  CG  GLU B  86     -11.936  17.384 -13.364  1.00  0.00           C  
ATOM   1776  CD  GLU B  86     -10.471  17.254 -12.966  1.00  0.00           C  
ATOM   1777  OE1 GLU B  86      -9.916  16.195 -13.190  1.00  0.00           O  
ATOM   1778  OE2 GLU B  86      -9.929  18.214 -12.444  1.00  0.00           O1-
ATOM   1779  HN  GLU B  86     -10.534  14.969 -12.383  1.00  0.00           H  
ATOM   1780  N   PHE B  87     -12.802  12.896 -13.412  1.00  0.00           N  
ATOM   1781  CA  PHE B  87     -13.517  11.651 -13.818  1.00  0.00           C  
ATOM   1782  C   PHE B  87     -13.740  10.758 -12.602  1.00  0.00           C  
ATOM   1783  O   PHE B  87     -14.787  10.164 -12.438  1.00  0.00           O  
ATOM   1784  CB  PHE B  87     -12.679  10.894 -14.848  1.00  0.00           C  
ATOM   1785  CG  PHE B  87     -12.668  11.661 -16.149  1.00  0.00           C  
ATOM   1786  CD1 PHE B  87     -13.815  11.689 -16.951  1.00  0.00           C  
ATOM   1787  CD2 PHE B  87     -11.514  12.344 -16.553  1.00  0.00           C  
ATOM   1788  CE1 PHE B  87     -13.808  12.399 -18.157  1.00  0.00           C  
ATOM   1789  CE2 PHE B  87     -11.507  13.053 -17.760  1.00  0.00           C  
ATOM   1790  CZ  PHE B  87     -12.654  13.081 -18.562  1.00  0.00           C  
ATOM   1791  HN  PHE B  87     -11.831  12.968 -13.532  1.00  0.00           H  
ATOM   1792  N   PHE B  88     -12.763  10.662 -11.744  1.00  0.00           N  
ATOM   1793  CA  PHE B  88     -12.907   9.814 -10.529  1.00  0.00           C  
ATOM   1794  C   PHE B  88     -13.358  10.699  -9.372  1.00  0.00           C  
ATOM   1795  O   PHE B  88     -12.626  10.930  -8.429  1.00  0.00           O  
ATOM   1796  CB  PHE B  88     -11.554   9.167 -10.203  1.00  0.00           C  
ATOM   1797  CG  PHE B  88     -11.620   8.476  -8.855  1.00  0.00           C  
ATOM   1798  CD1 PHE B  88     -12.569   7.470  -8.625  1.00  0.00           C  
ATOM   1799  CD2 PHE B  88     -10.730   8.841  -7.833  1.00  0.00           C  
ATOM   1800  CE1 PHE B  88     -12.630   6.834  -7.380  1.00  0.00           C  
ATOM   1801  CE2 PHE B  88     -10.792   8.203  -6.589  1.00  0.00           C  
ATOM   1802  CZ  PHE B  88     -11.742   7.201  -6.362  1.00  0.00           C  
ATOM   1803  HN  PHE B  88     -11.933  11.156 -11.895  1.00  0.00           H  
ATOM   1804  N   GLU B  89     -14.557  11.205  -9.442  1.00  0.00           N  
ATOM   1805  CA  GLU B  89     -15.059  12.084  -8.354  1.00  0.00           C  
ATOM   1806  C   GLU B  89     -15.556  11.216  -7.201  1.00  0.00           C  
ATOM   1807  O   GLU B  89     -16.624  10.639  -7.252  1.00  0.00           O  
ATOM   1808  CB  GLU B  89     -16.206  12.949  -8.887  1.00  0.00           C  
ATOM   1809  CG  GLU B  89     -16.722  13.875  -7.780  1.00  0.00           C  
ATOM   1810  CD  GLU B  89     -17.831  14.769  -8.340  1.00  0.00           C  
ATOM   1811  OE1 GLU B  89     -18.031  14.748  -9.544  1.00  0.00           O  
ATOM   1812  OE2 GLU B  89     -18.456  15.466  -7.557  1.00  0.00           O1-
ATOM   1813  HN  GLU B  89     -15.123  11.012 -10.215  1.00  0.00           H  
ATOM   1814  N   HIS B  90     -14.780  11.127  -6.164  1.00  0.00           N  
ATOM   1815  CA  HIS B  90     -15.179  10.303  -4.987  1.00  0.00           C  
ATOM   1816  C   HIS B  90     -16.360  10.969  -4.271  1.00  0.00           C  
ATOM   1817  O   HIS B  90     -16.214  11.517  -3.197  1.00  0.00           O  
ATOM   1818  CB  HIS B  90     -13.989  10.206  -4.026  1.00  0.00           C  
ATOM   1819  CG  HIS B  90     -13.278  11.533  -3.985  1.00  0.00           C  
ATOM   1820  CD2 HIS B  90     -13.742  12.827  -4.026  1.00  0.00           C  
ATOM   1821  ND1 HIS B  90     -11.896  11.630  -3.894  1.00  0.00           N  
ATOM   1822  CE1 HIS B  90     -11.581  12.939  -3.882  1.00  0.00           C  
ATOM   1823  NE2 HIS B  90     -12.669  13.706  -3.960  1.00  0.00           N  
ATOM   1824  HN  HIS B  90     -13.924  11.603  -6.162  1.00  0.00           H  
ATOM   1825  HD1 HIS B  90     -11.265  10.882  -3.852  1.00  0.00           H  
ATOM   1826  HE2 HIS B  90     -12.703  14.686  -3.970  1.00  0.00           H  
ATOM   1827  N   GLU B  91     -17.527  10.927  -4.858  1.00  0.00           N  
ATOM   1828  CA  GLU B  91     -18.715  11.562  -4.212  1.00  0.00           C  
ATOM   1829  CB  GLU B  91     -19.997  11.065  -4.883  1.00  0.00           C  
ATOM   1830  CG  GLU B  91     -20.074  11.610  -6.310  1.00  0.00           C  
ATOM   1831  CD  GLU B  91     -21.357  11.111  -6.977  1.00  0.00           C  
ATOM   1832  OE1 GLU B  91     -22.020  10.273  -6.389  1.00  0.00           O  
ATOM   1833  OE2 GLU B  91     -21.657  11.577  -8.064  1.00  0.00           O1-
ATOM   1834  HN  GLU B  91     -17.623  10.480  -5.725  1.00  0.00           H  
TER   
HETATM 1835 CA    CA B 116      14.301   3.952 -21.125  1.00  0.00          Ca  
HETATM 1836 CA    CA B 117      14.597  16.833 -21.365  1.00  0.00          Ca  
ATOM   1837  N   SER X  92      27.452  39.719  -0.730  1.00  0.00           N  
ATOM   1838  CA  SER X  92      27.790  40.770   0.271  1.00  0.00           C  
ATOM   1839  C   SER X  92      26.639  40.919   1.271  1.00  0.00           C  
ATOM   1840  O   SER X  92      26.806  40.703   2.454  1.00  0.00           O  
ATOM   1841  CB  SER X  92      28.026  42.101  -0.445  1.00  0.00           C  
ATOM   1842  OG  SER X  92      27.906  43.165   0.489  1.00  0.00           O  
ATOM   1843  HN1 SER X  92      28.076  39.813  -1.556  1.00  0.00           H  
ATOM   1844  HN2 SER X  92      27.583  38.779  -0.302  1.00  0.00           H  
ATOM   1845  HN3 SER X  92      26.464  39.829  -1.030  1.00  0.00           H  
ATOM   1846  HG  SER X  92      28.200  42.844   1.344  1.00  0.00           H  
ATOM   1847  N   HIS X  93      25.470  41.287   0.810  1.00  0.00           N  
ATOM   1848  CA  HIS X  93      24.312  41.451   1.743  1.00  0.00           C  
ATOM   1849  C   HIS X  93      23.559  40.125   1.875  1.00  0.00           C  
ATOM   1850  O   HIS X  93      22.569  40.031   2.573  1.00  0.00           O  
ATOM   1851  CB  HIS X  93      23.362  42.526   1.206  1.00  0.00           C  
ATOM   1852  CG  HIS X  93      22.977  42.206  -0.213  1.00  0.00           C  
ATOM   1853  CD2 HIS X  93      21.957  41.452  -0.742  1.00  0.00           C  
ATOM   1854  ND1 HIS X  93      23.687  42.699  -1.298  1.00  0.00           N  
ATOM   1855  CE1 HIS X  93      23.091  42.242  -2.415  1.00  0.00           C  
ATOM   1856  NE2 HIS X  93      22.035  41.478  -2.130  1.00  0.00           N  
ATOM   1857  HN  HIS X  93      25.354  41.459  -0.148  1.00  0.00           H  
ATOM   1858  HD1 HIS X  93      24.478  43.276  -1.259  1.00  0.00           H  
ATOM   1859  HE2 HIS X  93      21.438  41.030  -2.766  1.00  0.00           H  
ATOM   1860  N   LEU X  94      24.016  39.098   1.212  1.00  0.00           N  
ATOM   1861  CA  LEU X  94      23.317  37.783   1.306  1.00  0.00           C  
ATOM   1862  C   LEU X  94      23.516  37.197   2.705  1.00  0.00           C  
ATOM   1863  O   LEU X  94      24.554  37.362   3.316  1.00  0.00           O  
ATOM   1864  CB  LEU X  94      23.894  36.818   0.266  1.00  0.00           C  
ATOM   1865  CG  LEU X  94      23.407  37.208  -1.135  1.00  0.00           C  
ATOM   1866  CD1 LEU X  94      24.030  38.547  -1.558  1.00  0.00           C  
ATOM   1867  CD2 LEU X  94      23.813  36.113  -2.126  1.00  0.00           C  
ATOM   1868  HN  LEU X  94      24.816  39.191   0.653  1.00  0.00           H  
ATOM   1869  N   LYS X  95      22.519  36.521   3.223  1.00  0.00           N  
ATOM   1870  CA  LYS X  95      22.629  35.927   4.593  1.00  0.00           C  
ATOM   1871  C   LYS X  95      22.862  34.417   4.483  1.00  0.00           C  
ATOM   1872  O   LYS X  95      22.006  33.679   4.034  1.00  0.00           O  
ATOM   1873  CB  LYS X  95      21.320  36.183   5.338  1.00  0.00           C  
ATOM   1874  CG  LYS X  95      21.090  37.690   5.434  1.00  0.00           C  
ATOM   1875  CD  LYS X  95      19.785  37.968   6.178  1.00  0.00           C  
ATOM   1876  CE  LYS X  95      19.571  39.478   6.265  1.00  0.00           C  
ATOM   1877  NZ  LYS X  95      18.202  39.754   6.785  1.00  0.00           N1+
ATOM   1878  HN  LYS X  95      21.690  36.412   2.711  1.00  0.00           H  
ATOM   1879  HZ1 LYS X  95      17.953  40.746   6.599  1.00  0.00           H  
ATOM   1880  HZ2 LYS X  95      18.180  39.577   7.811  1.00  0.00           H  
ATOM   1881  HZ3 LYS X  95      17.518  39.132   6.310  1.00  0.00           H  
ATOM   1882  N   SER X  96      24.011  33.950   4.890  1.00  0.00           N  
ATOM   1883  CA  SER X  96      24.295  32.487   4.811  1.00  0.00           C  
ATOM   1884  C   SER X  96      23.312  31.712   5.697  1.00  0.00           C  
ATOM   1885  O   SER X  96      22.839  30.655   5.333  1.00  0.00           O  
ATOM   1886  CB  SER X  96      25.725  32.222   5.279  1.00  0.00           C  
ATOM   1887  OG  SER X  96      26.629  32.928   4.440  1.00  0.00           O  
ATOM   1888  HN  SER X  96      24.687  34.561   5.251  1.00  0.00           H  
ATOM   1889  HG  SER X  96      27.406  33.146   4.958  1.00  0.00           H  
ATOM   1890  N   LYS X  97      23.010  32.233   6.859  1.00  0.00           N  
ATOM   1891  CA  LYS X  97      22.061  31.539   7.786  1.00  0.00           C  
ATOM   1892  C   LYS X  97      22.553  30.115   8.070  1.00  0.00           C  
ATOM   1893  O   LYS X  97      21.808  29.160   7.968  1.00  0.00           O  
ATOM   1894  CB  LYS X  97      20.660  31.485   7.166  1.00  0.00           C  
ATOM   1895  CG  LYS X  97      20.082  32.903   7.087  1.00  0.00           C  
ATOM   1896  CD  LYS X  97      18.673  32.872   6.466  1.00  0.00           C  
ATOM   1897  CE  LYS X  97      17.624  32.568   7.542  1.00  0.00           C  
ATOM   1898  NZ  LYS X  97      17.637  33.651   8.566  1.00  0.00           N1+
ATOM   1899  HN  LYS X  97      23.412  33.085   7.127  1.00  0.00           H  
ATOM   1900  HZ1 LYS X  97      17.678  34.576   8.093  1.00  0.00           H  
ATOM   1901  HZ2 LYS X  97      18.468  33.537   9.182  1.00  0.00           H  
ATOM   1902  HZ3 LYS X  97      16.770  33.596   9.139  1.00  0.00           H  
ATOM   1903  N   LYS X  98      23.800  29.965   8.427  1.00  0.00           N  
ATOM   1904  CA  LYS X  98      24.340  28.604   8.719  1.00  0.00           C  
ATOM   1905  C   LYS X  98      23.747  28.087  10.032  1.00  0.00           C  
ATOM   1906  O   LYS X  98      23.391  28.852  10.907  1.00  0.00           O  
ATOM   1907  CB  LYS X  98      25.860  28.677   8.861  1.00  0.00           C  
ATOM   1908  CG  LYS X  98      26.486  28.984   7.498  1.00  0.00           C  
ATOM   1909  CD  LYS X  98      28.014  28.877   7.581  1.00  0.00           C  
ATOM   1910  CE  LYS X  98      28.590  30.116   8.274  1.00  0.00           C  
ATOM   1911  NZ  LYS X  98      30.077  30.073   8.208  1.00  0.00           N1+
ATOM   1912  HN  LYS X  98      24.383  30.748   8.503  1.00  0.00           H  
ATOM   1913  HZ1 LYS X  98      30.407  29.116   8.446  1.00  0.00           H  
ATOM   1914  HZ2 LYS X  98      30.473  30.756   8.886  1.00  0.00           H  
ATOM   1915  HZ3 LYS X  98      30.389  30.316   7.247  1.00  0.00           H  
ATOM   1916  N   GLY X  99      23.644  26.791  10.179  1.00  0.00           N  
ATOM   1917  CA  GLY X  99      23.081  26.220  11.439  1.00  0.00           C  
ATOM   1918  C   GLY X  99      21.564  26.087  11.312  1.00  0.00           C  
ATOM   1919  O   GLY X  99      21.033  25.981  10.226  1.00  0.00           O  
ATOM   1920  HN  GLY X  99      23.941  26.194   9.462  1.00  0.00           H  
ATOM   1921  N   GLN X 100      20.870  26.090  12.422  1.00  0.00           N  
ATOM   1922  CA  GLN X 100      19.382  25.965  12.395  1.00  0.00           C  
ATOM   1923  C   GLN X 100      18.975  24.677  11.673  1.00  0.00           C  
ATOM   1924  O   GLN X 100      19.226  24.501  10.497  1.00  0.00           O  
ATOM   1925  CB  GLN X 100      18.772  27.177  11.684  1.00  0.00           C  
ATOM   1926  CG  GLN X 100      19.095  28.442  12.481  1.00  0.00           C  
ATOM   1927  CD  GLN X 100      18.494  29.659  11.777  1.00  0.00           C  
ATOM   1928  NE2 GLN X 100      17.566  29.484  10.875  1.00  0.00           N  
ATOM   1929  OE1 GLN X 100      18.877  30.780  12.044  1.00  0.00           O  
ATOM   1930  HN  GLN X 100      21.333  26.175  13.281  1.00  0.00           H  
ATOM   1931 1HE2 GLN X 100      17.261  28.579  10.654  1.00  0.00           H  
ATOM   1932 2HE2 GLN X 100      17.176  30.258  10.417  1.00  0.00           H  
ATOM   1933  N   SER X 101      18.346  23.775  12.376  1.00  0.00           N  
ATOM   1934  CA  SER X 101      17.917  22.494  11.745  1.00  0.00           C  
ATOM   1935  C   SER X 101      17.033  22.795  10.535  1.00  0.00           C  
ATOM   1936  O   SER X 101      16.998  22.044   9.582  1.00  0.00           O  
ATOM   1937  CB  SER X 101      17.124  21.664  12.752  1.00  0.00           C  
ATOM   1938  OG  SER X 101      17.942  21.391  13.883  1.00  0.00           O  
ATOM   1939  HN  SER X 101      18.155  23.940  13.323  1.00  0.00           H  
ATOM   1940  HG  SER X 101      18.462  22.176  14.069  1.00  0.00           H  
ATOM   1941  N   THR X 102      16.316  23.889  10.575  1.00  0.00           N  
ATOM   1942  CA  THR X 102      15.418  24.261   9.439  1.00  0.00           C  
ATOM   1943  C   THR X 102      16.119  23.985   8.107  1.00  0.00           C  
ATOM   1944  O   THR X 102      15.487  23.777   7.093  1.00  0.00           O  
ATOM   1945  CB  THR X 102      15.076  25.751   9.534  1.00  0.00           C  
ATOM   1946  CG2 THR X 102      13.898  26.077   8.612  1.00  0.00           C  
ATOM   1947  OG1 THR X 102      14.727  26.066  10.874  1.00  0.00           O  
ATOM   1948  HN  THR X 102      16.366  24.470  11.363  1.00  0.00           H  
ATOM   1949  HG1 THR X 102      14.187  26.859  10.862  1.00  0.00           H  
ATOM   1950  N   SER X 103      17.422  23.975   8.107  1.00  0.00           N  
ATOM   1951  CA  SER X 103      18.173  23.708   6.846  1.00  0.00           C  
ATOM   1952  C   SER X 103      17.583  22.480   6.148  1.00  0.00           C  
ATOM   1953  O   SER X 103      17.671  22.336   4.944  1.00  0.00           O  
ATOM   1954  CB  SER X 103      19.634  23.434   7.186  1.00  0.00           C  
ATOM   1955  OG  SER X 103      20.409  23.471   5.994  1.00  0.00           O  
ATOM   1956  HN  SER X 103      17.911  24.141   8.939  1.00  0.00           H  
ATOM   1957  HG  SER X 103      20.998  22.712   5.998  1.00  0.00           H  
ATOM   1958  N   ARG X 104      16.987  21.593   6.895  1.00  0.00           N  
ATOM   1959  CA  ARG X 104      16.394  20.371   6.282  1.00  0.00           C  
ATOM   1960  C   ARG X 104      15.581  20.761   5.039  1.00  0.00           C  
ATOM   1961  O   ARG X 104      15.496  20.016   4.077  1.00  0.00           O  
ATOM   1962  CB  ARG X 104      15.464  19.696   7.297  1.00  0.00           C  
ATOM   1963  CG  ARG X 104      14.579  20.761   7.994  1.00  0.00           C  
ATOM   1964  CD  ARG X 104      13.158  20.228   8.176  1.00  0.00           C  
ATOM   1965  NE  ARG X 104      12.527  20.078   6.833  1.00  0.00           N  
ATOM   1966  CZ  ARG X 104      11.414  19.413   6.697  1.00  0.00           C  
ATOM   1967  NH1 ARG X 104      10.825  18.902   7.743  1.00  0.00           N1+
ATOM   1968  NH2 ARG X 104      10.885  19.266   5.513  1.00  0.00           N  
ATOM   1969  HN  ARG X 104      16.931  21.729   7.865  1.00  0.00           H  
ATOM   1970  HE  ARG X 104      12.957  20.472   6.046  1.00  0.00           H  
ATOM   1971  HH  ARG X 104      11.226  19.022   8.651  1.00  0.00           H  
ATOM   1972  HH  ARG X 104       9.973  18.390   7.636  1.00  0.00           H  
ATOM   1973  HH  ARG X 104      11.335  19.662   4.713  1.00  0.00           H  
ATOM   1974  HH  ARG X 104      10.030  18.760   5.407  1.00  0.00           H  
ATOM   1975  N   HIS X 105      14.980  21.923   5.050  1.00  0.00           N  
ATOM   1976  CA  HIS X 105      14.174  22.348   3.872  1.00  0.00           C  
ATOM   1977  C   HIS X 105      15.083  22.402   2.643  1.00  0.00           C  
ATOM   1978  O   HIS X 105      14.702  22.011   1.559  1.00  0.00           O  
ATOM   1979  CB  HIS X 105      13.571  23.738   4.131  1.00  0.00           C  
ATOM   1980  CG  HIS X 105      14.654  24.786   4.100  1.00  0.00           C  
ATOM   1981  CD2 HIS X 105      15.275  25.426   3.057  1.00  0.00           C  
ATOM   1982  ND1 HIS X 105      15.234  25.292   5.255  1.00  0.00           N  
ATOM   1983  CE1 HIS X 105      16.161  26.194   4.881  1.00  0.00           C  
ATOM   1984  NE2 HIS X 105      16.223  26.311   3.554  1.00  0.00           N  
ATOM   1985  HN  HIS X 105      15.056  22.509   5.831  1.00  0.00           H  
ATOM   1986  HD1 HIS X 105      15.012  25.037   6.174  1.00  0.00           H  
ATOM   1987  HE2 HIS X 105      16.815  26.898   3.038  1.00  0.00           H  
ATOM   1988  N   LYS X 106      16.286  22.878   2.811  1.00  0.00           N  
ATOM   1989  CA  LYS X 106      17.225  22.959   1.661  1.00  0.00           C  
ATOM   1990  C   LYS X 106      17.458  21.558   1.095  1.00  0.00           C  
ATOM   1991  O   LYS X 106      17.687  21.391  -0.086  1.00  0.00           O  
ATOM   1992  CB  LYS X 106      18.555  23.569   2.110  1.00  0.00           C  
ATOM   1993  CG  LYS X 106      19.467  23.723   0.891  1.00  0.00           C  
ATOM   1994  CD  LYS X 106      20.788  24.368   1.302  1.00  0.00           C  
ATOM   1995  CE  LYS X 106      21.676  24.508   0.065  1.00  0.00           C  
ATOM   1996  NZ  LYS X 106      23.077  24.789   0.488  1.00  0.00           N1+
ATOM   1997  HN  LYS X 106      16.572  23.184   3.698  1.00  0.00           H  
ATOM   1998  HZ1 LYS X 106      23.545  23.899   0.747  1.00  0.00           H  
ATOM   1999  HZ2 LYS X 106      23.069  25.430   1.308  1.00  0.00           H  
ATOM   2000  HZ3 LYS X 106      23.594  25.234  -0.296  1.00  0.00           H  
ATOM   2001  N   LYS X 107      17.416  20.545   1.918  1.00  0.00           N  
ATOM   2002  CA  LYS X 107      17.643  19.171   1.389  1.00  0.00           C  
ATOM   2003  C   LYS X 107      16.581  18.866   0.335  1.00  0.00           C  
ATOM   2004  O   LYS X 107      16.865  18.284  -0.692  1.00  0.00           O  
ATOM   2005  CB  LYS X 107      17.546  18.154   2.530  1.00  0.00           C  
ATOM   2006  CG  LYS X 107      17.782  16.745   1.980  1.00  0.00           C  
ATOM   2007  CD  LYS X 107      17.975  15.762   3.140  1.00  0.00           C  
ATOM   2008  CE  LYS X 107      16.697  15.683   3.986  1.00  0.00           C  
ATOM   2009  NZ  LYS X 107      16.650  16.828   4.942  1.00  0.00           N1+
ATOM   2010  HN  LYS X 107      17.235  20.686   2.871  1.00  0.00           H  
ATOM   2011  HZ1 LYS X 107      17.597  17.247   5.032  1.00  0.00           H  
ATOM   2012  HZ2 LYS X 107      16.331  16.488   5.873  1.00  0.00           H  
ATOM   2013  HZ3 LYS X 107      15.987  17.547   4.590  1.00  0.00           H  
ATOM   2014  N   LEU X 108      15.360  19.269   0.569  1.00  0.00           N  
ATOM   2015  CA  LEU X 108      14.285  19.018  -0.437  1.00  0.00           C  
ATOM   2016  C   LEU X 108      14.452  19.991  -1.615  1.00  0.00           C  
ATOM   2017  O   LEU X 108      14.016  19.726  -2.721  1.00  0.00           O  
ATOM   2018  CB  LEU X 108      12.906  19.198   0.210  1.00  0.00           C  
ATOM   2019  CG  LEU X 108      11.793  18.941  -0.820  1.00  0.00           C  
ATOM   2020  CD1 LEU X 108      11.878  17.499  -1.351  1.00  0.00           C  
ATOM   2021  CD2 LEU X 108      10.433  19.164  -0.150  1.00  0.00           C  
ATOM   2022  HN  LEU X 108      15.152  19.749   1.398  1.00  0.00           H  
ATOM   2023  N   MET X 109      15.072  21.119  -1.393  1.00  0.00           N  
ATOM   2024  CA  MET X 109      15.249  22.096  -2.504  1.00  0.00           C  
ATOM   2025  C   MET X 109      16.058  21.467  -3.640  1.00  0.00           C  
ATOM   2026  O   MET X 109      15.946  21.873  -4.779  1.00  0.00           O  
ATOM   2027  CB  MET X 109      15.953  23.360  -1.999  1.00  0.00           C  
ATOM   2028  CG  MET X 109      15.023  24.123  -1.051  1.00  0.00           C  
ATOM   2029  SD  MET X 109      13.571  24.723  -1.963  1.00  0.00           S  
ATOM   2030  CE  MET X 109      12.291  24.029  -0.882  1.00  0.00           C  
ATOM   2031  HN  MET X 109      15.420  21.325  -0.498  1.00  0.00           H  
ATOM   2032  N   PHE X 110      16.869  20.479  -3.360  1.00  0.00           N  
ATOM   2033  CA  PHE X 110      17.655  19.857  -4.461  1.00  0.00           C  
ATOM   2034  C   PHE X 110      16.670  19.439  -5.549  1.00  0.00           C  
ATOM   2035  O   PHE X 110      16.993  19.374  -6.718  1.00  0.00           O  
ATOM   2036  CB  PHE X 110      18.457  18.649  -3.925  1.00  0.00           C  
ATOM   2037  CG  PHE X 110      17.602  17.389  -3.825  1.00  0.00           C  
ATOM   2038  CD1 PHE X 110      16.340  17.428  -3.220  1.00  0.00           C  
ATOM   2039  CD2 PHE X 110      18.093  16.173  -4.323  1.00  0.00           C  
ATOM   2040  CE1 PHE X 110      15.572  16.264  -3.113  1.00  0.00           C  
ATOM   2041  CE2 PHE X 110      17.322  15.008  -4.218  1.00  0.00           C  
ATOM   2042  CZ  PHE X 110      16.061  15.055  -3.612  1.00  0.00           C  
ATOM   2043  HN  PHE X 110      16.950  20.144  -2.445  1.00  0.00           H  
ATOM   2044  N   LYS X 111      15.454  19.188  -5.156  1.00  0.00           N  
ATOM   2045  CA  LYS X 111      14.403  18.805  -6.131  1.00  0.00           C  
ATOM   2046  C   LYS X 111      14.001  20.035  -6.952  1.00  0.00           C  
ATOM   2047  O   LYS X 111      13.812  19.963  -8.150  1.00  0.00           O  
ATOM   2048  CB  LYS X 111      13.192  18.279  -5.349  1.00  0.00           C  
ATOM   2049  CG  LYS X 111      12.304  17.397  -6.248  1.00  0.00           C  
ATOM   2050  CD  LYS X 111      13.021  16.113  -6.733  1.00  0.00           C  
ATOM   2051  CE  LYS X 111      13.952  15.531  -5.663  1.00  0.00           C  
ATOM   2052  NZ  LYS X 111      14.353  14.152  -6.058  1.00  0.00           N1+
ATOM   2053  HN  LYS X 111      15.225  19.273  -4.207  1.00  0.00           H  
ATOM   2054  HZ1 LYS X 111      14.953  14.194  -6.906  1.00  0.00           H  
ATOM   2055  HZ2 LYS X 111      13.502  13.589  -6.262  1.00  0.00           H  
ATOM   2056  HZ3 LYS X 111      14.884  13.709  -5.282  1.00  0.00           H  
ATOM   2057  N   THR X 112      13.866  21.163  -6.307  1.00  0.00           N  
ATOM   2058  CA  THR X 112      13.471  22.403  -7.039  1.00  0.00           C  
ATOM   2059  C   THR X 112      14.515  22.722  -8.110  1.00  0.00           C  
ATOM   2060  O   THR X 112      14.197  23.213  -9.174  1.00  0.00           O  
ATOM   2061  CB  THR X 112      13.371  23.574  -6.059  1.00  0.00           C  
ATOM   2062  CG2 THR X 112      12.332  23.257  -4.985  1.00  0.00           C  
ATOM   2063  OG1 THR X 112      14.635  23.790  -5.448  1.00  0.00           O  
ATOM   2064  HN  THR X 112      14.020  21.193  -5.336  1.00  0.00           H  
ATOM   2065  HG1 THR X 112      14.487  23.949  -4.512  1.00  0.00           H  
ATOM   2066  N   GLU X 113      15.761  22.454  -7.833  1.00  0.00           N  
ATOM   2067  CA  GLU X 113      16.827  22.747  -8.832  1.00  0.00           C  
ATOM   2068  CB  GLU X 113      16.714  21.769 -10.006  1.00  0.00           C  
ATOM   2069  CG  GLU X 113      16.894  20.337  -9.496  1.00  0.00           C  
ATOM   2070  CD  GLU X 113      16.797  19.360 -10.670  1.00  0.00           C  
ATOM   2071  OE1 GLU X 113      15.686  19.043 -11.064  1.00  0.00           O  
ATOM   2072  OE2 GLU X 113      17.837  18.944 -11.155  1.00  0.00           O1-
ATOM   2073  HN  GLU X 113      15.997  22.062  -6.966  1.00  0.00           H  
TER   
ATOM   2074  N   SER Y  92      -3.908  36.210 -38.332  1.00  0.00           N  
ATOM   2075  CA  SER Y  92      -3.811  36.351 -39.812  1.00  0.00           C  
ATOM   2076  C   SER Y  92      -3.013  35.179 -40.393  1.00  0.00           C  
ATOM   2077  O   SER Y  92      -3.516  34.413 -41.191  1.00  0.00           O  
ATOM   2078  CB  SER Y  92      -3.113  37.668 -40.154  1.00  0.00           C  
ATOM   2079  OG  SER Y  92      -2.624  37.609 -41.488  1.00  0.00           O  
ATOM   2080  HN1 SER Y  92      -3.891  35.202 -38.077  1.00  0.00           H  
ATOM   2081  HN2 SER Y  92      -4.798  36.637 -38.001  1.00  0.00           H  
ATOM   2082  HN3 SER Y  92      -3.104  36.692 -37.883  1.00  0.00           H  
ATOM   2083  HG  SER Y  92      -3.375  37.683 -42.083  1.00  0.00           H  
ATOM   2084  N   HIS Y  93      -1.773  35.028 -40.004  1.00  0.00           N  
ATOM   2085  CA  HIS Y  93      -0.947  33.902 -40.541  1.00  0.00           C  
ATOM   2086  C   HIS Y  93      -1.108  32.668 -39.647  1.00  0.00           C  
ATOM   2087  O   HIS Y  93      -0.509  31.639 -39.883  1.00  0.00           O  
ATOM   2088  CB  HIS Y  93       0.529  34.314 -40.578  1.00  0.00           C  
ATOM   2089  CG  HIS Y  93       0.957  34.811 -39.224  1.00  0.00           C  
ATOM   2090  CD2 HIS Y  93       1.456  34.163 -38.119  1.00  0.00           C  
ATOM   2091  ND1 HIS Y  93       0.901  36.154 -38.883  1.00  0.00           N  
ATOM   2092  CE1 HIS Y  93       1.355  36.272 -37.622  1.00  0.00           C  
ATOM   2093  NE2 HIS Y  93       1.706  35.090 -37.114  1.00  0.00           N  
ATOM   2094  HN  HIS Y  93      -1.382  35.657 -39.360  1.00  0.00           H  
ATOM   2095  HD1 HIS Y  93       0.595  36.885 -39.458  1.00  0.00           H  
ATOM   2096  HE2 HIS Y  93       2.070  34.913 -36.221  1.00  0.00           H  
ATOM   2097  N   LEU Y  94      -1.909  32.764 -38.623  1.00  0.00           N  
ATOM   2098  CA  LEU Y  94      -2.102  31.597 -37.714  1.00  0.00           C  
ATOM   2099  C   LEU Y  94      -2.882  30.503 -38.448  1.00  0.00           C  
ATOM   2100  O   LEU Y  94      -3.752  30.783 -39.248  1.00  0.00           O  
ATOM   2101  CB  LEU Y  94      -2.888  32.042 -36.476  1.00  0.00           C  
ATOM   2102  CG  LEU Y  94      -1.979  32.847 -35.538  1.00  0.00           C  
ATOM   2103  CD1 LEU Y  94      -1.635  34.202 -36.169  1.00  0.00           C  
ATOM   2104  CD2 LEU Y  94      -2.704  33.076 -34.209  1.00  0.00           C  
ATOM   2105  HN  LEU Y  94      -2.381  33.605 -38.448  1.00  0.00           H  
ATOM   2106  N   LYS Y  95      -2.567  29.256 -38.190  1.00  0.00           N  
ATOM   2107  CA  LYS Y  95      -3.278  28.133 -38.882  1.00  0.00           C  
ATOM   2108  C   LYS Y  95      -4.281  27.488 -37.920  1.00  0.00           C  
ATOM   2109  O   LYS Y  95      -3.908  26.887 -36.931  1.00  0.00           O  
ATOM   2110  CB  LYS Y  95      -2.245  27.089 -39.301  1.00  0.00           C  
ATOM   2111  CG  LYS Y  95      -1.238  27.738 -40.250  1.00  0.00           C  
ATOM   2112  CD  LYS Y  95      -0.195  26.707 -40.680  1.00  0.00           C  
ATOM   2113  CE  LYS Y  95       0.816  27.376 -41.611  1.00  0.00           C  
ATOM   2114  NZ  LYS Y  95       1.961  26.451 -41.846  1.00  0.00           N1+
ATOM   2115  HN  LYS Y  95      -1.855  29.058 -37.547  1.00  0.00           H  
ATOM   2116  HZ1 LYS Y  95       2.089  26.308 -42.867  1.00  0.00           H  
ATOM   2117  HZ2 LYS Y  95       1.765  25.537 -41.388  1.00  0.00           H  
ATOM   2118  HZ3 LYS Y  95       2.827  26.862 -41.444  1.00  0.00           H  
ATOM   2119  N   SER Y  96      -5.550  27.606 -38.202  1.00  0.00           N  
ATOM   2120  CA  SER Y  96      -6.576  26.998 -37.305  1.00  0.00           C  
ATOM   2121  C   SER Y  96      -6.401  25.474 -37.267  1.00  0.00           C  
ATOM   2122  O   SER Y  96      -6.540  24.852 -36.233  1.00  0.00           O  
ATOM   2123  CB  SER Y  96      -7.971  27.340 -37.823  1.00  0.00           C  
ATOM   2124  OG  SER Y  96      -8.129  28.753 -37.842  1.00  0.00           O  
ATOM   2125  HN  SER Y  96      -5.830  28.095 -39.004  1.00  0.00           H  
ATOM   2126  HG  SER Y  96      -9.055  28.951 -37.684  1.00  0.00           H  
ATOM   2127  N   LYS Y  97      -6.110  24.869 -38.392  1.00  0.00           N  
ATOM   2128  CA  LYS Y  97      -5.932  23.384 -38.436  1.00  0.00           C  
ATOM   2129  C   LYS Y  97      -7.182  22.689 -37.886  1.00  0.00           C  
ATOM   2130  O   LYS Y  97      -7.097  21.813 -37.047  1.00  0.00           O  
ATOM   2131  CB  LYS Y  97      -4.709  22.969 -37.610  1.00  0.00           C  
ATOM   2132  CG  LYS Y  97      -3.437  23.504 -38.278  1.00  0.00           C  
ATOM   2133  CD  LYS Y  97      -2.195  23.097 -37.462  1.00  0.00           C  
ATOM   2134  CE  LYS Y  97      -1.742  21.684 -37.855  1.00  0.00           C  
ATOM   2135  NZ  LYS Y  97      -1.390  21.659 -39.303  1.00  0.00           N1+
ATOM   2136  HN  LYS Y  97      -6.013  25.394 -39.214  1.00  0.00           H  
ATOM   2137  HZ1 LYS Y  97      -0.360  21.569 -39.409  1.00  0.00           H  
ATOM   2138  HZ2 LYS Y  97      -1.709  22.543 -39.751  1.00  0.00           H  
ATOM   2139  HZ3 LYS Y  97      -1.856  20.850 -39.760  1.00  0.00           H  
ATOM   2140  N   LYS Y  98      -8.340  23.068 -38.353  1.00  0.00           N  
ATOM   2141  CA  LYS Y  98      -9.595  22.428 -37.859  1.00  0.00           C  
ATOM   2142  C   LYS Y  98      -9.684  20.994 -38.387  1.00  0.00           C  
ATOM   2143  O   LYS Y  98      -9.156  20.675 -39.433  1.00  0.00           O  
ATOM   2144  CB  LYS Y  98     -10.804  23.214 -38.365  1.00  0.00           C  
ATOM   2145  CG  LYS Y  98     -10.858  24.577 -37.669  1.00  0.00           C  
ATOM   2146  CD  LYS Y  98     -12.164  25.300 -38.021  1.00  0.00           C  
ATOM   2147  CE  LYS Y  98     -12.077  25.892 -39.433  1.00  0.00           C  
ATOM   2148  NZ  LYS Y  98     -13.292  26.712 -39.701  1.00  0.00           N1+
ATOM   2149  HN  LYS Y  98      -8.386  23.775 -39.030  1.00  0.00           H  
ATOM   2150  HZ1 LYS Y  98     -13.043  27.508 -40.322  1.00  0.00           H  
ATOM   2151  HZ2 LYS Y  98     -13.668  27.077 -38.802  1.00  0.00           H  
ATOM   2152  HZ3 LYS Y  98     -14.012  26.124 -40.166  1.00  0.00           H  
ATOM   2153  N   GLY Y  99     -10.356  20.127 -37.674  1.00  0.00           N  
ATOM   2154  CA  GLY Y  99     -10.489  18.713 -38.137  1.00  0.00           C  
ATOM   2155  C   GLY Y  99      -9.318  17.886 -37.608  1.00  0.00           C  
ATOM   2156  O   GLY Y  99      -8.723  18.215 -36.602  1.00  0.00           O  
ATOM   2157  HN  GLY Y  99     -10.779  20.408 -36.836  1.00  0.00           H  
ATOM   2158  N   GLN Y 100      -8.992  16.813 -38.283  1.00  0.00           N  
ATOM   2159  CA  GLN Y 100      -7.859  15.947 -37.839  1.00  0.00           C  
ATOM   2160  C   GLN Y 100      -8.098  15.457 -36.408  1.00  0.00           C  
ATOM   2161  O   GLN Y 100      -8.149  16.231 -35.472  1.00  0.00           O  
ATOM   2162  CB  GLN Y 100      -6.546  16.734 -37.911  1.00  0.00           C  
ATOM   2163  CG  GLN Y 100      -6.261  17.103 -39.368  1.00  0.00           C  
ATOM   2164  CD  GLN Y 100      -4.953  17.890 -39.450  1.00  0.00           C  
ATOM   2165  NE2 GLN Y 100      -4.114  17.844 -38.453  1.00  0.00           N  
ATOM   2166  OE1 GLN Y 100      -4.696  18.560 -40.431  1.00  0.00           O  
ATOM   2167  HN  GLN Y 100      -9.495  16.577 -39.089  1.00  0.00           H  
ATOM   2168 1HE2 GLN Y 100      -4.325  17.309 -37.660  1.00  0.00           H  
ATOM   2169 2HE2 GLN Y 100      -3.273  18.346 -38.497  1.00  0.00           H  
ATOM   2170  N   SER Y 101      -8.244  14.171 -36.234  1.00  0.00           N  
ATOM   2171  CA  SER Y 101      -8.479  13.617 -34.870  1.00  0.00           C  
ATOM   2172  C   SER Y 101      -7.347  14.057 -33.941  1.00  0.00           C  
ATOM   2173  O   SER Y 101      -7.539  14.220 -32.753  1.00  0.00           O  
ATOM   2174  CB  SER Y 101      -8.513  12.090 -34.936  1.00  0.00           C  
ATOM   2175  OG  SER Y 101      -9.566  11.680 -35.800  1.00  0.00           O  
ATOM   2176  HN  SER Y 101      -8.197  13.567 -37.005  1.00  0.00           H  
ATOM   2177  HG  SER Y 101      -9.175  11.388 -36.627  1.00  0.00           H  
ATOM   2178  N   THR Y 102      -6.168  14.244 -34.479  1.00  0.00           N  
ATOM   2179  CA  THR Y 102      -5.003  14.671 -33.644  1.00  0.00           C  
ATOM   2180  C   THR Y 102      -5.441  15.736 -32.635  1.00  0.00           C  
ATOM   2181  O   THR Y 102      -4.835  15.909 -31.599  1.00  0.00           O  
ATOM   2182  CB  THR Y 102      -3.916  15.253 -34.553  1.00  0.00           C  
ATOM   2183  CG2 THR Y 102      -2.593  15.365 -33.785  1.00  0.00           C  
ATOM   2184  OG1 THR Y 102      -3.740  14.401 -35.676  1.00  0.00           O  
ATOM   2185  HN  THR Y 102      -6.046  14.100 -35.441  1.00  0.00           H  
ATOM   2186  HG1 THR Y 102      -3.794  13.493 -35.370  1.00  0.00           H  
ATOM   2187  N   SER Y 103      -6.491  16.446 -32.931  1.00  0.00           N  
ATOM   2188  CA  SER Y 103      -6.976  17.498 -31.994  1.00  0.00           C  
ATOM   2189  C   SER Y 103      -7.043  16.928 -30.575  1.00  0.00           C  
ATOM   2190  O   SER Y 103      -6.946  17.649 -29.600  1.00  0.00           O  
ATOM   2191  CB  SER Y 103      -8.374  17.933 -32.419  1.00  0.00           C  
ATOM   2192  OG  SER Y 103      -8.733  19.117 -31.719  1.00  0.00           O  
ATOM   2193  HN  SER Y 103      -6.966  16.287 -33.774  1.00  0.00           H  
ATOM   2194  HG  SER Y 103      -8.135  19.816 -31.994  1.00  0.00           H  
ATOM   2195  N   ARG Y 104      -7.212  15.640 -30.452  1.00  0.00           N  
ATOM   2196  CA  ARG Y 104      -7.291  15.020 -29.098  1.00  0.00           C  
ATOM   2197  C   ARG Y 104      -6.163  15.568 -28.217  1.00  0.00           C  
ATOM   2198  O   ARG Y 104      -6.306  15.705 -27.013  1.00  0.00           O  
ATOM   2199  CB  ARG Y 104      -7.133  13.500 -29.224  1.00  0.00           C  
ATOM   2200  CG  ARG Y 104      -5.983  13.168 -30.207  1.00  0.00           C  
ATOM   2201  CD  ARG Y 104      -5.168  11.984 -29.686  1.00  0.00           C  
ATOM   2202  NE  ARG Y 104      -4.466  12.398 -28.436  1.00  0.00           N  
ATOM   2203  CZ  ARG Y 104      -3.918  11.505 -27.661  1.00  0.00           C  
ATOM   2204  NH1 ARG Y 104      -3.955  10.246 -27.988  1.00  0.00           N1+
ATOM   2205  NH2 ARG Y 104      -3.329  11.875 -26.557  1.00  0.00           N  
ATOM   2206  HN  ARG Y 104      -7.291  15.079 -31.252  1.00  0.00           H  
ATOM   2207  HE  ARG Y 104      -4.425  13.347 -28.192  1.00  0.00           H  
ATOM   2208  HH  ARG Y 104      -4.404   9.963 -28.836  1.00  0.00           H  
ATOM   2209  HH  ARG Y 104      -3.534   9.562 -27.393  1.00  0.00           H  
ATOM   2210  HH  ARG Y 104      -3.299  12.844 -26.307  1.00  0.00           H  
ATOM   2211  HH  ARG Y 104      -2.909  11.192 -25.960  1.00  0.00           H  
ATOM   2212  N   HIS Y 105      -5.037  15.876 -28.803  1.00  0.00           N  
ATOM   2213  CA  HIS Y 105      -3.907  16.406 -27.994  1.00  0.00           C  
ATOM   2214  C   HIS Y 105      -4.349  17.700 -27.312  1.00  0.00           C  
ATOM   2215  O   HIS Y 105      -4.031  17.952 -26.170  1.00  0.00           O  
ATOM   2216  CB  HIS Y 105      -2.701  16.683 -28.903  1.00  0.00           C  
ATOM   2217  CG  HIS Y 105      -2.978  17.878 -29.780  1.00  0.00           C  
ATOM   2218  CD2 HIS Y 105      -2.909  19.227 -29.533  1.00  0.00           C  
ATOM   2219  ND1 HIS Y 105      -3.391  17.755 -31.099  1.00  0.00           N  
ATOM   2220  CE1 HIS Y 105      -3.554  18.997 -31.591  1.00  0.00           C  
ATOM   2221  NE2 HIS Y 105      -3.272  19.927 -30.678  1.00  0.00           N  
ATOM   2222  HN  HIS Y 105      -4.937  15.758 -29.771  1.00  0.00           H  
ATOM   2223  HD1 HIS Y 105      -3.535  16.915 -31.584  1.00  0.00           H  
ATOM   2224  HE2 HIS Y 105      -3.308  20.900 -30.791  1.00  0.00           H  
ATOM   2225  N   LYS Y 106      -5.084  18.520 -28.012  1.00  0.00           N  
ATOM   2226  CA  LYS Y 106      -5.550  19.800 -27.416  1.00  0.00           C  
ATOM   2227  C   LYS Y 106      -6.400  19.506 -26.179  1.00  0.00           C  
ATOM   2228  O   LYS Y 106      -6.425  20.275 -25.240  1.00  0.00           O  
ATOM   2229  CB  LYS Y 106      -6.374  20.586 -28.436  1.00  0.00           C  
ATOM   2230  CG  LYS Y 106      -6.755  21.938 -27.831  1.00  0.00           C  
ATOM   2231  CD  LYS Y 106      -7.547  22.762 -28.844  1.00  0.00           C  
ATOM   2232  CE  LYS Y 106      -7.911  24.106 -28.213  1.00  0.00           C  
ATOM   2233  NZ  LYS Y 106      -8.976  24.763 -29.022  1.00  0.00           N1+
ATOM   2234  HN  LYS Y 106      -5.328  18.294 -28.933  1.00  0.00           H  
ATOM   2235  HZ1 LYS Y 106      -8.668  24.831 -30.012  1.00  0.00           H  
ATOM   2236  HZ2 LYS Y 106      -9.156  25.717 -28.647  1.00  0.00           H  
ATOM   2237  HZ3 LYS Y 106      -9.848  24.199 -28.971  1.00  0.00           H  
ATOM   2238  N   LYS Y 107      -7.102  18.408 -26.164  1.00  0.00           N  
ATOM   2239  CA  LYS Y 107      -7.939  18.101 -24.974  1.00  0.00           C  
ATOM   2240  C   LYS Y 107      -7.035  18.006 -23.745  1.00  0.00           C  
ATOM   2241  O   LYS Y 107      -7.373  18.480 -22.679  1.00  0.00           O  
ATOM   2242  CB  LYS Y 107      -8.668  16.770 -25.181  1.00  0.00           C  
ATOM   2243  CG  LYS Y 107      -9.528  16.464 -23.951  1.00  0.00           C  
ATOM   2244  CD  LYS Y 107     -10.474  15.295 -24.252  1.00  0.00           C  
ATOM   2245  CE  LYS Y 107      -9.667  14.024 -24.542  1.00  0.00           C  
ATOM   2246  NZ  LYS Y 107      -9.198  14.044 -25.957  1.00  0.00           N1+
ATOM   2247  HN  LYS Y 107      -7.079  17.792 -26.927  1.00  0.00           H  
ATOM   2248  HZ1 LYS Y 107      -9.622  13.249 -26.475  1.00  0.00           H  
ATOM   2249  HZ2 LYS Y 107      -8.161  13.961 -25.979  1.00  0.00           H  
ATOM   2250  HZ3 LYS Y 107      -9.485  14.938 -26.404  1.00  0.00           H  
ATOM   2251  N   LEU Y 108      -5.880  17.415 -23.886  1.00  0.00           N  
ATOM   2252  CA  LEU Y 108      -4.948  17.312 -22.723  1.00  0.00           C  
ATOM   2253  C   LEU Y 108      -4.291  18.680 -22.475  1.00  0.00           C  
ATOM   2254  O   LEU Y 108      -3.859  18.985 -21.378  1.00  0.00           O  
ATOM   2255  CB  LEU Y 108      -3.874  16.258 -23.008  1.00  0.00           C  
ATOM   2256  CG  LEU Y 108      -2.911  16.137 -21.814  1.00  0.00           C  
ATOM   2257  CD1 LEU Y 108      -3.681  15.710 -20.549  1.00  0.00           C  
ATOM   2258  CD2 LEU Y 108      -1.836  15.090 -22.145  1.00  0.00           C  
ATOM   2259  HN  LEU Y 108      -5.620  17.049 -24.757  1.00  0.00           H  
ATOM   2260  N   MET Y 109      -4.203  19.506 -23.481  1.00  0.00           N  
ATOM   2261  CA  MET Y 109      -3.567  20.840 -23.292  1.00  0.00           C  
ATOM   2262  C   MET Y 109      -4.328  21.645 -22.238  1.00  0.00           C  
ATOM   2263  O   MET Y 109      -3.774  22.524 -21.608  1.00  0.00           O  
ATOM   2264  CB  MET Y 109      -3.534  21.611 -24.616  1.00  0.00           C  
ATOM   2265  CG  MET Y 109      -2.563  20.927 -25.583  1.00  0.00           C  
ATOM   2266  SD  MET Y 109      -0.870  21.045 -24.938  1.00  0.00           S  
ATOM   2267  CE  MET Y 109      -0.426  19.293 -25.071  1.00  0.00           C  
ATOM   2268  HN  MET Y 109      -4.555  19.252 -24.362  1.00  0.00           H  
ATOM   2269  N   PHE Y 110      -5.588  21.365 -22.026  1.00  0.00           N  
ATOM   2270  CA  PHE Y 110      -6.335  22.141 -20.998  1.00  0.00           C  
ATOM   2271  C   PHE Y 110      -5.549  22.051 -19.692  1.00  0.00           C  
ATOM   2272  O   PHE Y 110      -5.601  22.926 -18.850  1.00  0.00           O  
ATOM   2273  CB  PHE Y 110      -7.764  21.575 -20.841  1.00  0.00           C  
ATOM   2274  CG  PHE Y 110      -7.801  20.346 -19.939  1.00  0.00           C  
ATOM   2275  CD1 PHE Y 110      -6.893  19.294 -20.123  1.00  0.00           C  
ATOM   2276  CD2 PHE Y 110      -8.769  20.253 -18.928  1.00  0.00           C  
ATOM   2277  CE1 PHE Y 110      -6.950  18.162 -19.304  1.00  0.00           C  
ATOM   2278  CE2 PHE Y 110      -8.823  19.120 -18.107  1.00  0.00           C  
ATOM   2279  CZ  PHE Y 110      -7.913  18.074 -18.296  1.00  0.00           C  
ATOM   2280  HN  PHE Y 110      -6.031  20.650 -22.524  1.00  0.00           H  
ATOM   2281  N   LYS Y 111      -4.797  20.999 -19.547  1.00  0.00           N  
ATOM   2282  CA  LYS Y 111      -3.960  20.818 -18.333  1.00  0.00           C  
ATOM   2283  C   LYS Y 111      -2.781  21.797 -18.384  1.00  0.00           C  
ATOM   2284  O   LYS Y 111      -2.421  22.407 -17.397  1.00  0.00           O  
ATOM   2285  CB  LYS Y 111      -3.444  19.374 -18.328  1.00  0.00           C  
ATOM   2286  CG  LYS Y 111      -3.026  18.935 -16.912  1.00  0.00           C  
ATOM   2287  CD  LYS Y 111      -4.210  18.894 -15.911  1.00  0.00           C  
ATOM   2288  CE  LYS Y 111      -5.516  18.436 -16.572  1.00  0.00           C  
ATOM   2289  NZ  LYS Y 111      -6.524  18.138 -15.514  1.00  0.00           N1+
ATOM   2290  HN  LYS Y 111      -4.765  20.327 -20.259  1.00  0.00           H  
ATOM   2291  HZ1 LYS Y 111      -7.459  18.472 -15.821  1.00  0.00           H  
ATOM   2292  HZ2 LYS Y 111      -6.254  18.620 -14.631  1.00  0.00           H  
ATOM   2293  HZ3 LYS Y 111      -6.562  17.112 -15.351  1.00  0.00           H  
ATOM   2294  N   THR Y 112      -2.176  21.941 -19.534  1.00  0.00           N  
ATOM   2295  CA  THR Y 112      -1.014  22.871 -19.657  1.00  0.00           C  
ATOM   2296  C   THR Y 112      -1.450  24.292 -19.297  1.00  0.00           C  
ATOM   2297  O   THR Y 112      -0.696  25.059 -18.732  1.00  0.00           O  
ATOM   2298  CB  THR Y 112      -0.487  22.851 -21.095  1.00  0.00           C  
ATOM   2299  CG2 THR Y 112      -0.054  21.432 -21.464  1.00  0.00           C  
ATOM   2300  OG1 THR Y 112      -1.509  23.284 -21.984  1.00  0.00           O  
ATOM   2301  HN  THR Y 112      -2.485  21.430 -20.317  1.00  0.00           H  
ATOM   2302  HG1 THR Y 112      -2.303  23.446 -21.468  1.00  0.00           H  
ATOM   2303  N   GLU Y 113      -2.661  24.650 -19.622  1.00  0.00           N  
ATOM   2304  CA  GLU Y 113      -3.146  26.022 -19.301  1.00  0.00           C  
ATOM   2305  CB  GLU Y 113      -3.354  26.153 -17.790  1.00  0.00           C  
ATOM   2306  CG  GLU Y 113      -4.393  25.128 -17.324  1.00  0.00           C  
ATOM   2307  CD  GLU Y 113      -4.612  25.271 -15.817  1.00  0.00           C  
ATOM   2308  OE1 GLU Y 113      -3.809  24.740 -15.069  1.00  0.00           O  
ATOM   2309  OE2 GLU Y 113      -5.582  25.908 -15.438  1.00  0.00           O1-
ATOM   2310  HN  GLU Y 113      -3.252  24.016 -20.078  1.00  0.00           H  
TER   
END
