# Supplementary material for: Network pharmacology and experiments verify the effect of triptolide on extraocular muscle fibrosis
Source: PLoS One. 2025 Nov 10;20(11):e0336487. doi: 10.1371/journal.pone.0336487 (PMC12599947; doi:10.1371/journal.pone.0336487)
Supplement: S2 File — (ZIP) [file pone.0336487.s002.zip › S2_raw data/vina new/TPL dock/TPL TP53/config.txt]

receptor = TP53 rep.pdbqt
ligand=TPL TP53.pdbqt

center_x = 3.557          
center_y = 15.1 
center_z = -10.463    

size_x = 30                 
size_y = 32 
size_z = 38  

energy_range = 5
num_modes = 20
