# Supplementary material for: Network pharmacology and experiments verify the effect of triptolide on extraocular muscle fibrosis
Source: PLoS One. 2025 Nov 10;20(11):e0336487. doi: 10.1371/journal.pone.0336487 (PMC12599947; doi:10.1371/journal.pone.0336487)
Supplement: S2 File — (ZIP) [file pone.0336487.s002.zip › S2_raw data/vina new/TPL dock/TPL TP53/log.txt]

#################################################################
# If you used AutoDock Vina in your work, please cite:          #
#                                                               #
# O. Trott, A. J. Olson,                                        #
# AutoDock Vina: improving the speed and accuracy of docking    #
# with a new scoring function, efficient optimization and       #
# multithreading, Journal of Computational Chemistry 31 (2010)  #
# 455-461                                                       #
#                                                               #
# DOI 10.1002/jcc.21334                                         #
#                                                               #
# Please see http://vina.scripps.edu for more information.      #
#################################################################

WARNING: The search space volume > 27000 Angstrom^3 (See FAQ)
Detected 20 CPUs
WARNING: at low exhaustiveness, it may be impossible to utilize all CPUs
Reading input ... done.
Setting up the scoring function ... done.
Analyzing the binding site ... done.
Using random seed: 1367735616
Performing search ... done.
Refining results ... done.

mode |   affinity | dist from best mode
     | (kcal/mol) | rmsd l.b.| rmsd u.b.
-----+------------+----------+----------
   1         -7.5      0.000      0.000
   2         -7.3      2.400      7.964
   3         -7.2     17.848     21.874
   4         -7.0      2.986      6.844
   5         -6.9      5.214      6.810
   6         -6.4      2.640      5.262
   7         -6.3      2.750      3.931
   8         -6.3     17.496     21.383
   9         -6.3     20.619     23.381
  10         -6.2      2.396      4.074
  11         -6.2      3.801      5.647
  12         -6.2      2.729      4.664
  13         -6.2      3.512      6.498
  14         -6.1      6.205      8.991
  15         -6.1      4.653      6.214
  16         -6.0     21.202     23.764
  17         -5.5     19.106     23.233
  18         -5.3      4.670      7.894
  19         -5.3      2.365      7.114
  20         -5.2      2.231      7.618
Writing output ... done.
