# Supplementary material for: Network pharmacology and experiments verify the effect of triptolide on extraocular muscle fibrosis
Source: PLoS One. 2025 Nov 10;20(11):e0336487. doi: 10.1371/journal.pone.0336487 (PMC12599947; doi:10.1371/journal.pone.0336487)
Supplement: S2 File — (ZIP) [file pone.0336487.s002.zip › S2_raw data/vina new/TPL dock/TPL TP53/output.pdbqt]

MODEL 1
REMARK VINA RESULT:      -7.5      0.000      0.000
REMARK  2 active torsions:
REMARK  status: ('A' for Active; 'I' for Inactive)
REMARK    1  A    between atoms: O_4  and  C_14 
REMARK    2  A    between atoms: C_11  and  C_18 
ROOT
ATOM      1  O   *** d   1       2.485  22.600 -13.525  0.00  0.00    -0.362 OA
ATOM      2  O   *** d   1       2.602  19.127 -14.413  0.00  0.00    -0.363 OA
ATOM      3  O   *** d   1       0.473  21.188 -11.030  0.00  0.00    -0.363 OA
ATOM      4  O   *** d   1       7.824  18.500 -10.450  0.00  0.00    -0.313 OA
ATOM      5  O   *** d   1       8.956  20.465 -10.403  0.00  0.00    -0.260 OA
ATOM      6  C   *** d   1       2.868  21.213 -12.826  0.00  0.00     0.134 A 
ATOM      7  C   *** d   1       2.046  20.015 -13.202  0.00  0.00     0.150 A 
ATOM      8  C   *** d   1       2.174  22.303 -12.185  0.00  0.00     0.193 A 
ATOM      9  C   *** d   1       4.382  21.015 -12.583  0.00  0.00     0.001 C 
ATOM     10  C   *** d   1      -0.116  21.184 -12.507  0.00  0.00     0.122 A 
ATOM     11  C   *** d   1       0.701  22.228 -11.960  0.00  0.00     0.192 A 
ATOM     12  C   *** d   1       2.541  18.666 -13.088  0.00  0.00     0.164 A 
ATOM     13  C   *** d   1       0.564  20.259 -13.504  0.00  0.00     0.196 C 
ATOM     14  C   *** d   1       4.517  19.685 -11.793  0.00  0.00     0.031 C 
ATOM     15  C   *** d   1       3.958  18.475 -12.558  0.00  0.00     0.045 C 
ATOM     16  C   *** d   1       5.069  22.109 -11.714  0.00  0.00     0.018 C 
ATOM     17  C   *** d   1       5.148  20.986 -13.929  0.00  0.00     0.019 C 
ATOM     18  C   *** d   1       5.922  19.468 -11.305  0.00  0.00    -0.038 A 
ATOM     19  C   *** d   1       6.572  21.879 -11.470  0.00  0.00     0.046 C 
ATOM     20  C   *** d   1       6.823  20.441 -11.144  0.00  0.00     0.022 A 
ATOM     21  C   *** d   1       6.499  18.163 -10.838  0.00  0.00     0.214 A 
ATOM     22  C   *** d   1       7.938  19.852 -10.652  0.00  0.00     0.289 A 
ENDROOT
BRANCH  13  23
ATOM     23  O   *** d   1       0.388  20.725 -14.839  0.00  0.00    -0.389 OA
ATOM     24  H   *** d   1       1.133  21.269 -15.106  0.00  0.00     0.210 HD
ENDBRANCH  13  23
BRANCH  10  25
ATOM     25  C   *** d   1      -1.628  21.402 -12.601  0.00  0.00     0.017 C 
ATOM     26  C   *** d   1      -2.068  22.600 -13.463  0.00  0.00     0.012 C 
ATOM     27  C   *** d   1      -2.393  20.139 -13.038  0.00  0.00     0.012 C 
ENDBRANCH  10  25
TORSDOF 2
ENDMDL
MODEL 2
REMARK VINA RESULT:      -7.3      2.400      7.964
REMARK  2 active torsions:
REMARK  status: ('A' for Active; 'I' for Inactive)
REMARK    1  A    between atoms: O_4  and  C_14 
REMARK    2  A    between atoms: C_11  and  C_18 
ROOT
ATOM      1  O   *** d   1       9.118  20.727 -12.310  0.00  0.00    -0.362 OA
ATOM      2  O   *** d   1       7.222  19.154  -9.705  0.00  0.00    -0.363 OA
ATOM      3  O   *** d   1       9.418  17.351 -13.189  0.00  0.00    -0.363 OA
ATOM      4  O   *** d   1       1.912  19.611 -13.574  0.00  0.00    -0.313 OA
ATOM      5  O   *** d   1       2.121  21.437 -14.902  0.00  0.00    -0.260 OA
ATOM      6  C   *** d   1       7.882  19.718 -12.191  0.00  0.00     0.134 A 
ATOM      7  C   *** d   1       7.929  18.719 -11.073  0.00  0.00     0.150 A 
ATOM      8  C   *** d   1       8.929  19.639 -13.180  0.00  0.00     0.193 A 
ATOM      9  C   *** d   1       6.514  20.335 -12.566  0.00  0.00     0.001 C 
ATOM     10  C   *** d   1      10.179  17.814 -11.872  0.00  0.00     0.122 A 
ATOM     11  C   *** d   1      10.015  18.624 -13.045  0.00  0.00     0.192 A 
ATOM     12  C   *** d   1       6.742  18.116 -10.519  0.00  0.00     0.164 A 
ATOM     13  C   *** d   1       9.309  18.182 -10.681  0.00  0.00     0.196 C 
ATOM     14  C   *** d   1       5.490  19.169 -12.505  0.00  0.00     0.031 C 
ATOM     15  C   *** d   1       5.398  18.524 -11.113  0.00  0.00     0.045 C 
ATOM     16  C   *** d   1       6.418  20.925 -14.003  0.00  0.00     0.018 C 
ATOM     17  C   *** d   1       6.157  21.489 -11.598  0.00  0.00     0.019 C 
ATOM     18  C   *** d   1       4.150  19.577 -13.049  0.00  0.00    -0.038 A 
ATOM     19  C   *** d   1       5.040  21.515 -14.359  0.00  0.00     0.046 C 
ATOM     20  C   *** d   1       3.955  20.602 -13.883  0.00  0.00     0.022 A 
ATOM     21  C   *** d   1       2.853  18.856 -12.823  0.00  0.00     0.214 A 
ATOM     22  C   *** d   1       2.632  20.614 -14.171  0.00  0.00     0.289 A 
ENDROOT
BRANCH  13  23
ATOM     23  O   *** d   1       9.981  19.093  -9.816  0.00  0.00    -0.389 OA
ATOM     24  H   *** d   1      10.106  18.702  -8.948  0.00  0.00     0.210 HD
ENDBRANCH  13  23
BRANCH  10  25
ATOM     25  C   *** d   1      11.528  17.131 -11.630  0.00  0.00     0.017 C 
ATOM     26  C   *** d   1      12.740  18.077 -11.546  0.00  0.00     0.012 C 
ATOM     27  C   *** d   1      11.516  16.191 -10.411  0.00  0.00     0.012 C 
ENDBRANCH  10  25
TORSDOF 2
ENDMDL
MODEL 3
REMARK VINA RESULT:      -7.2     17.848     21.874
REMARK  2 active torsions:
REMARK  status: ('A' for Active; 'I' for Inactive)
REMARK    1  A    between atoms: O_4  and  C_14 
REMARK    2  A    between atoms: C_11  and  C_18 
ROOT
ATOM      1  O   *** d   1      11.885  10.940   2.441  0.00  0.00    -0.362 OA
ATOM      2  O   *** d   1      13.927  11.948   5.210  0.00  0.00    -0.363 OA
ATOM      3  O   *** d   1      14.495  12.598   0.798  0.00  0.00    -0.363 OA
ATOM      4  O   *** d   1      17.227   6.284   4.575  0.00  0.00    -0.313 OA
ATOM      5  O   *** d   1      15.826   4.701   3.755  0.00  0.00    -0.260 OA
ATOM      6  C   *** d   1      13.406  10.778   2.909  0.00  0.00     0.134 A 
ATOM      7  C   *** d   1      14.026  11.948   3.612  0.00  0.00     0.150 A 
ATOM      8  C   *** d   1      12.972  10.989   1.550  0.00  0.00     0.193 A 
ATOM      9  C   *** d   1      13.781   9.354   3.384  0.00  0.00     0.001 C 
ATOM     10  C   *** d   1      13.505  13.501   1.653  0.00  0.00     0.122 A 
ATOM     11  C   *** d   1      13.111  12.334   0.917  0.00  0.00     0.192 A 
ATOM     12  C   *** d   1      15.140  11.810   4.518  0.00  0.00     0.164 A 
ATOM     13  C   *** d   1      13.579  13.343   3.164  0.00  0.00     0.196 C 
ATOM     14  C   *** d   1      15.307   9.388   3.667  0.00  0.00     0.031 C 
ATOM     15  C   *** d   1      15.694  10.408   4.749  0.00  0.00     0.045 C 
ATOM     16  C   *** d   1      13.555   8.220   2.343  0.00  0.00     0.018 C 
ATOM     17  C   *** d   1      12.954   8.965   4.635  0.00  0.00     0.019 C 
ATOM     18  C   *** d   1      15.853   8.014   3.940  0.00  0.00    -0.038 A 
ATOM     19  C   *** d   1      13.954   6.815   2.833  0.00  0.00     0.046 C 
ATOM     20  C   *** d   1      15.264   6.879   3.554  0.00  0.00     0.022 A 
ATOM     21  C   *** d   1      17.168   7.704   4.593  0.00  0.00     0.214 A 
ATOM     22  C   *** d   1      16.080   5.872   3.946  0.00  0.00     0.289 A 
ENDROOT
BRANCH  13  23
ATOM     23  O   *** d   1      12.345  13.703   3.779  0.00  0.00    -0.389 OA
ATOM     24  H   *** d   1      11.848  12.918   4.021  0.00  0.00     0.210 HD
ENDBRANCH  13  23
BRANCH  10  25
ATOM     25  C   *** d   1      13.212  14.881   1.060  0.00  0.00     0.017 C 
ATOM     26  C   *** d   1      11.740  15.329   1.130  0.00  0.00     0.012 C 
ATOM     27  C   *** d   1      14.118  15.987   1.630  0.00  0.00     0.012 C 
ENDBRANCH  10  25
TORSDOF 2
ENDMDL
MODEL 4
REMARK VINA RESULT:      -7.0      2.986      6.844
REMARK  2 active torsions:
REMARK  status: ('A' for Active; 'I' for Inactive)
REMARK    1  A    between atoms: O_4  and  C_14 
REMARK    2  A    between atoms: C_11  and  C_18 
ROOT
ATOM      1  O   *** d   1       2.568  23.364 -16.404  0.00  0.00    -0.362 OA
ATOM      2  O   *** d   1       4.199  22.632 -13.296  0.00  0.00    -0.363 OA
ATOM      3  O   *** d   1       4.338  20.458 -17.229  0.00  0.00    -0.363 OA
ATOM      4  O   *** d   1      -0.995  18.920 -11.680  0.00  0.00    -0.313 OA
ATOM      5  O   *** d   1      -2.848  19.771 -12.672  0.00  0.00    -0.260 OA
ATOM      6  C   *** d   1       2.678  22.134 -15.387  0.00  0.00     0.134 A 
ATOM      7  C   *** d   1       4.004  21.924 -14.719  0.00  0.00     0.150 A 
ATOM      8  C   *** d   1       2.649  22.025 -16.825  0.00  0.00     0.193 A 
ATOM      9  C   *** d   1       1.394  21.864 -14.569  0.00  0.00     0.001 C 
ATOM     10  C   *** d   1       5.201  21.767 -16.969  0.00  0.00     0.122 A 
ATOM     11  C   *** d   1       3.905  21.755 -17.584  0.00  0.00     0.192 A 
ATOM     12  C   *** d   1       4.139  21.238 -13.457  0.00  0.00     0.164 A 
ATOM     13  C   *** d   1       5.254  22.269 -15.535  0.00  0.00     0.196 C 
ATOM     14  C   *** d   1       1.672  20.572 -13.754  0.00  0.00     0.031 C 
ATOM     15  C   *** d   1       2.868  20.712 -12.800  0.00  0.00     0.045 C 
ATOM     16  C   *** d   1       0.113  21.582 -15.407  0.00  0.00     0.018 C 
ATOM     17  C   *** d   1       1.062  23.076 -13.664  0.00  0.00     0.019 C 
ATOM     18  C   *** d   1       0.433  20.070 -13.066  0.00  0.00    -0.038 A 
ATOM     19  C   *** d   1      -1.148  21.297 -14.570  0.00  0.00     0.046 C 
ATOM     20  C   *** d   1      -0.813  20.376 -13.440  0.00  0.00     0.022 A 
ATOM     21  C   *** d   1       0.393  19.089 -11.931  0.00  0.00     0.214 A 
ATOM     22  C   *** d   1      -1.638  19.700 -12.606  0.00  0.00     0.289 A 
ENDROOT
BRANCH  13  23
ATOM     23  O   *** d   1       5.519  23.669 -15.490  0.00  0.00    -0.389 OA
ATOM     24  H   *** d   1       4.716  24.157 -15.293  0.00  0.00     0.210 HD
ENDBRANCH  13  23
BRANCH  10  25
ATOM     25  C   *** d   1       6.439  21.913 -17.857  0.00  0.00     0.017 C 
ATOM     26  C   *** d   1       6.429  23.127 -18.805  0.00  0.00     0.012 C 
ATOM     27  C   *** d   1       7.757  21.885 -17.063  0.00  0.00     0.012 C 
ENDBRANCH  10  25
TORSDOF 2
ENDMDL
MODEL 5
REMARK VINA RESULT:      -6.9      5.214      6.810
REMARK  2 active torsions:
REMARK  status: ('A' for Active; 'I' for Inactive)
REMARK    1  A    between atoms: O_4  and  C_14 
REMARK    2  A    between atoms: C_11  and  C_18 
ROOT
ATOM      1  O   *** d   1      10.216  22.804 -10.843  0.00  0.00    -0.362 OA
ATOM      2  O   *** d   1       7.646  21.443 -12.942  0.00  0.00    -0.363 OA
ATOM      3  O   *** d   1       7.494  22.745  -8.640  0.00  0.00    -0.363 OA
ATOM      4  O   *** d   1       9.385  15.451 -10.836  0.00  0.00    -0.313 OA
ATOM      5  O   *** d   1      11.597  15.455 -10.341  0.00  0.00    -0.260 OA
ATOM      6  C   *** d   1       9.190  21.577 -10.812  0.00  0.00     0.134 A 
ATOM      7  C   *** d   1       7.829  21.816 -11.395  0.00  0.00     0.150 A 
ATOM      8  C   *** d   1       9.561  22.380  -9.673  0.00  0.00     0.193 A 
ATOM      9  C   *** d   1       9.844  20.191 -11.023  0.00  0.00     0.001 C 
ATOM     10  C   *** d   1       7.422  23.794  -9.833  0.00  0.00     0.122 A 
ATOM     11  C   *** d   1       8.627  23.419  -9.149  0.00  0.00     0.192 A 
ATOM     12  C   *** d   1       7.003  20.750 -11.904  0.00  0.00     0.164 A 
ATOM     13  C   *** d   1       7.241  23.221 -11.229  0.00  0.00     0.196 C 
ATOM     14  C   *** d   1       8.709  19.150 -10.832  0.00  0.00     0.031 C 
ATOM     15  C   *** d   1       7.556  19.331 -11.831  0.00  0.00     0.045 C 
ATOM     16  C   *** d   1      10.957  19.814 -10.002  0.00  0.00     0.018 C 
ATOM     17  C   *** d   1      10.496  20.107 -12.426  0.00  0.00     0.019 C 
ATOM     18  C   *** d   1       9.241  17.745 -10.803  0.00  0.00    -0.038 A 
ATOM     19  C   *** d   1      11.580  18.422 -10.221  0.00  0.00     0.046 C 
ATOM     20  C   *** d   1      10.505  17.423 -10.514  0.00  0.00     0.022 A 
ATOM     21  C   *** d   1       8.434  16.495 -10.996  0.00  0.00     0.214 A 
ATOM     22  C   *** d   1      10.573  16.072 -10.550  0.00  0.00     0.289 A 
ENDROOT
BRANCH  13  23
ATOM     23  O   *** d   1       7.757  24.108 -12.219  0.00  0.00    -0.389 OA
ATOM     24  H   *** d   1       7.072  24.708 -12.521  0.00  0.00     0.210 HD
ENDBRANCH  13  23
BRANCH  10  25
ATOM     25  C   *** d   1       6.759  25.129  -9.481  0.00  0.00     0.017 C 
ATOM     26  C   *** d   1       7.682  26.360  -9.547  0.00  0.00     0.012 C 
ATOM     27  C   *** d   1       5.478  25.396 -10.290  0.00  0.00     0.012 C 
ENDBRANCH  10  25
TORSDOF 2
ENDMDL
MODEL 6
REMARK VINA RESULT:      -6.4      2.640      5.262
REMARK  2 active torsions:
REMARK  status: ('A' for Active; 'I' for Inactive)
REMARK    1  A    between atoms: O_4  and  C_14 
REMARK    2  A    between atoms: C_11  and  C_18 
ROOT
ATOM      1  O   *** d   1       5.826  19.431 -10.242  0.00  0.00    -0.362 OA
ATOM      2  O   *** d   1       7.455  22.501 -11.124  0.00  0.00    -0.363 OA
ATOM      3  O   *** d   1       5.003  19.691 -13.635  0.00  0.00    -0.363 OA
ATOM      4  O   *** d   1      12.769  18.974 -12.761  0.00  0.00    -0.313 OA
ATOM      5  O   *** d   1      12.847  17.112 -11.468  0.00  0.00    -0.260 OA
ATOM      6  C   *** d   1       6.889  19.937 -11.325  0.00  0.00     0.134 A 
ATOM      7  C   *** d   1       6.688  21.316 -11.879  0.00  0.00     0.150 A 
ATOM      8  C   *** d   1       5.843  18.976 -11.572  0.00  0.00     0.193 A 
ATOM      9  C   *** d   1       8.337  19.452 -11.076  0.00  0.00     0.001 C 
ATOM     10  C   *** d   1       4.324  20.743 -12.656  0.00  0.00     0.122 A 
ATOM     11  C   *** d   1       4.612  19.380 -12.314  0.00  0.00     0.192 A 
ATOM     12  C   *** d   1       7.767  22.097 -12.432  0.00  0.00     0.164 A 
ATOM     13  C   *** d   1       5.241  21.791 -12.046  0.00  0.00     0.196 C 
ATOM     14  C   *** d   1       9.166  19.943 -12.293  0.00  0.00     0.031 C 
ATOM     15  C   *** d   1       9.157  21.472 -12.446  0.00  0.00     0.045 C 
ATOM     16  C   *** d   1       8.524  17.908 -11.016  0.00  0.00     0.018 C 
ATOM     17  C   *** d   1       8.870  20.005  -9.731  0.00  0.00     0.019 C 
ATOM     18  C   *** d   1      10.554  19.366 -12.290  0.00  0.00    -0.038 A 
ATOM     19  C   *** d   1       9.976  17.449 -10.786  0.00  0.00     0.046 C 
ATOM     20  C   *** d   1      10.906  18.253 -11.640  0.00  0.00     0.022 A 
ATOM     21  C   *** d   1      11.723  19.881 -13.078  0.00  0.00     0.214 A 
ATOM     22  C   *** d   1      12.214  18.045 -11.919  0.00  0.00     0.289 A 
ENDROOT
BRANCH  13  23
ATOM     23  O   *** d   1       4.719  22.275 -10.812  0.00  0.00    -0.389 OA
ATOM     24  H   *** d   1       5.433  22.514 -10.216  0.00  0.00     0.210 HD
ENDBRANCH  13  23
BRANCH  10  25
ATOM     25  C   *** d   1       2.886  21.126 -13.014  0.00  0.00     0.017 C 
ATOM     26  C   *** d   1       2.721  21.906 -14.332  0.00  0.00     0.012 C 
ATOM     27  C   *** d   1       1.921  19.927 -12.997  0.00  0.00     0.012 C 
ENDBRANCH  10  25
TORSDOF 2
ENDMDL
MODEL 7
REMARK VINA RESULT:      -6.3      2.750      3.931
REMARK  2 active torsions:
REMARK  status: ('A' for Active; 'I' for Inactive)
REMARK    1  A    between atoms: O_4  and  C_14 
REMARK    2  A    between atoms: C_11  and  C_18 
ROOT
ATOM      1  O   *** d   1       1.864  19.940 -15.422  0.00  0.00    -0.362 OA
ATOM      2  O   *** d   1       4.096  18.777 -12.868  0.00  0.00    -0.363 OA
ATOM      3  O   *** d   1       1.535  22.470 -13.024  0.00  0.00    -0.363 OA
ATOM      4  O   *** d   1       8.887  22.247 -15.762  0.00  0.00    -0.313 OA
ATOM      5  O   *** d   1       8.478  22.356 -17.990  0.00  0.00    -0.260 OA
ATOM      6  C   *** d   1       3.127  20.495 -14.613  0.00  0.00     0.134 A 
ATOM      7  C   *** d   1       3.238  20.094 -13.172  0.00  0.00     0.150 A 
ATOM      8  C   *** d   1       1.970  21.272 -14.985  0.00  0.00     0.193 A 
ATOM      9  C   *** d   1       4.425  20.600 -15.447  0.00  0.00     0.001 C 
ATOM     10  C   *** d   1       0.929  21.049 -12.647  0.00  0.00     0.122 A 
ATOM     11  C   *** d   1       0.932  21.609 -13.968  0.00  0.00     0.192 A 
ATOM     12  C   *** d   1       4.497  20.062 -12.469  0.00  0.00     0.164 A 
ATOM     13  C   *** d   1       1.928  19.932 -12.395  0.00  0.00     0.196 C 
ATOM     14  C   *** d   1       5.475  21.270 -14.519  0.00  0.00     0.031 C 
ATOM     15  C   *** d   1       5.749  20.460 -13.242  0.00  0.00     0.045 C 
ATOM     16  C   *** d   1       4.334  21.494 -16.718  0.00  0.00     0.018 C 
ATOM     17  C   *** d   1       4.872  19.199 -15.933  0.00  0.00     0.019 C 
ATOM     18  C   *** d   1       6.730  21.625 -15.265  0.00  0.00    -0.038 A 
ATOM     19  C   *** d   1       5.645  21.597 -17.521  0.00  0.00     0.046 C 
ATOM     20  C   *** d   1       6.800  21.789 -16.589  0.00  0.00     0.022 A 
ATOM     21  C   *** d   1       8.061  21.941 -14.647  0.00  0.00     0.214 A 
ATOM     22  C   *** d   1       8.078  22.142 -16.864  0.00  0.00     0.289 A 
ENDROOT
BRANCH  13  23
ATOM     23  O   *** d   1       1.346  18.655 -12.644  0.00  0.00    -0.389 OA
ATOM     24  H   *** d   1       2.001  17.961 -12.545  0.00  0.00     0.210 HD
ENDBRANCH  13  23
BRANCH  10  25
ATOM     25  C   *** d   1      -0.364  21.094 -11.830  0.00  0.00     0.017 C 
ATOM     26  C   *** d   1      -0.713  22.466 -11.224  0.00  0.00     0.012 C 
ATOM     27  C   *** d   1      -1.580  20.540 -12.594  0.00  0.00     0.012 C 
ENDBRANCH  10  25
TORSDOF 2
ENDMDL
MODEL 8
REMARK VINA RESULT:      -6.3     17.496     21.383
REMARK  2 active torsions:
REMARK  status: ('A' for Active; 'I' for Inactive)
REMARK    1  A    between atoms: O_4  and  C_14 
REMARK    2  A    between atoms: C_11  and  C_18 
ROOT
ATOM      1  O   *** d   1      10.917  10.210   1.735  0.00  0.00    -0.362 OA
ATOM      2  O   *** d   1      13.606  10.108   4.105  0.00  0.00    -0.363 OA
ATOM      3  O   *** d   1      13.642  11.082  -0.285  0.00  0.00    -0.363 OA
ATOM      4  O   *** d   1      14.523   3.791   2.485  0.00  0.00    -0.313 OA
ATOM      5  O   *** d   1      12.537   2.894   1.861  0.00  0.00    -0.260 OA
ATOM      6  C   *** d   1      12.335   9.485   1.884  0.00  0.00     0.134 A 
ATOM      7  C   *** d   1      13.438  10.278   2.522  0.00  0.00     0.150 A 
ATOM      8  C   *** d   1      11.791  10.002   0.652  0.00  0.00     0.193 A 
ATOM      9  C   *** d   1      12.251   7.971   2.188  0.00  0.00     0.001 C 
ATOM     10  C   *** d   1      13.192  12.150   0.803  0.00  0.00     0.122 A 
ATOM     11  C   *** d   1      12.295  11.289   0.089  0.00  0.00     0.192 A 
ATOM     12  C   *** d   1      14.561   9.657   3.180  0.00  0.00     0.164 A 
ATOM     13  C   *** d   1      13.450  11.787   2.257  0.00  0.00     0.196 C 
ATOM     14  C   *** d   1      13.714   7.450   2.166  0.00  0.00     0.031 C 
ATOM     15  C   *** d   1      14.609   8.134   3.211  0.00  0.00     0.045 C 
ATOM     16  C   *** d   1      11.471   7.122   1.143  0.00  0.00     0.018 C 
ATOM     17  C   *** d   1      11.556   7.730   3.550  0.00  0.00     0.019 C 
ATOM     18  C   *** d   1      13.771   5.950   2.240  0.00  0.00    -0.038 A 
ATOM     19  C   *** d   1      11.417   5.615   1.457  0.00  0.00     0.046 C 
ATOM     20  C   *** d   1      12.762   5.139   1.909  0.00  0.00     0.022 A 
ATOM     21  C   *** d   1      14.977   5.133   2.601  0.00  0.00     0.214 A 
ATOM     22  C   *** d   1      13.219   3.875   2.070  0.00  0.00     0.289 A 
ENDROOT
BRANCH  13  23
ATOM     23  O   *** d   1      12.542  12.462   3.124  0.00  0.00    -0.389 OA
ATOM     24  H   *** d   1      13.009  12.833   3.876  0.00  0.00     0.210 HD
ENDBRANCH  13  23
BRANCH  10  25
ATOM     25  C   *** d   1      13.317  13.612   0.365  0.00  0.00     0.017 C 
ATOM     26  C   *** d   1      12.024  14.443   0.467  0.00  0.00     0.012 C 
ATOM     27  C   *** d   1      14.468  14.354   1.067  0.00  0.00     0.012 C 
ENDBRANCH  10  25
TORSDOF 2
ENDMDL
MODEL 9
REMARK VINA RESULT:      -6.3     20.619     23.381
REMARK  2 active torsions:
REMARK  status: ('A' for Active; 'I' for Inactive)
REMARK    1  A    between atoms: O_4  and  C_14 
REMARK    2  A    between atoms: C_11  and  C_18 
ROOT
ATOM      1  O   *** d   1      10.816   6.501   3.242  0.00  0.00    -0.362 OA
ATOM      2  O   *** d   1      14.108   5.140   3.656  0.00  0.00    -0.363 OA
ATOM      3  O   *** d   1      12.561   8.144   0.689  0.00  0.00    -0.363 OA
ATOM      4  O   *** d   1      12.467   0.406  -0.617  0.00  0.00    -0.313 OA
ATOM      5  O   *** d   1      10.239   0.010  -0.461  0.00  0.00    -0.260 OA
ATOM      6  C   *** d   1      11.903   5.741   2.347  0.00  0.00     0.134 A 
ATOM      7  C   *** d   1      13.343   6.073   2.603  0.00  0.00     0.150 A 
ATOM      8  C   *** d   1      11.057   6.817   1.893  0.00  0.00     0.193 A 
ATOM      9  C   *** d   1      11.538   4.278   2.003  0.00  0.00     0.001 C 
ATOM     10  C   *** d   1      12.926   8.556   2.181  0.00  0.00     0.122 A 
ATOM     11  C   *** d   1      11.612   8.194   1.735  0.00  0.00     0.192 A 
ATOM     12  C   *** d   1      14.418   5.165   2.287  0.00  0.00     0.164 A 
ATOM     13  C   *** d   1      13.660   7.515   3.011  0.00  0.00     0.196 C 
ATOM     14  C   *** d   1      12.647   3.777   1.039  0.00  0.00     0.031 C 
ATOM     15  C   *** d   1      14.050   3.822   1.665  0.00  0.00     0.045 C 
ATOM     16  C   *** d   1      10.188   4.083   1.252  0.00  0.00     0.018 C 
ATOM     17  C   *** d   1      11.444   3.425   3.292  0.00  0.00     0.019 C 
ATOM     18  C   *** d   1      12.313   2.434   0.455  0.00  0.00    -0.038 A 
ATOM     19  C   *** d   1       9.857   2.620   0.904  0.00  0.00     0.046 C 
ATOM     20  C   *** d   1      11.077   1.931   0.378  0.00  0.00     0.022 A 
ATOM     21  C   *** d   1      13.280   1.498  -0.209  0.00  0.00     0.214 A 
ATOM     22  C   *** d   1      11.189   0.734  -0.244  0.00  0.00     0.289 A 
ENDROOT
BRANCH  13  23
ATOM     23  O   *** d   1      13.428   7.711   4.403  0.00  0.00    -0.389 OA
ATOM     24  H   *** d   1      12.693   8.313   4.540  0.00  0.00     0.210 HD
ENDBRANCH  13  23
BRANCH  10  25
ATOM     25  C   *** d   1      13.255  10.038   2.380  0.00  0.00     0.017 C 
ATOM     26  C   *** d   1      12.182  10.857   3.121  0.00  0.00     0.012 C 
ATOM     27  C   *** d   1      14.628  10.267   3.037  0.00  0.00     0.012 C 
ENDBRANCH  10  25
TORSDOF 2
ENDMDL
MODEL 10
REMARK VINA RESULT:      -6.2      2.396      4.074
REMARK  2 active torsions:
REMARK  status: ('A' for Active; 'I' for Inactive)
REMARK    1  A    between atoms: O_4  and  C_14 
REMARK    2  A    between atoms: C_11  and  C_18 
ROOT
ATOM      1  O   *** d   1       4.000  20.558 -12.024  0.00  0.00    -0.362 OA
ATOM      2  O   *** d   1       6.304  22.611 -13.850  0.00  0.00    -0.363 OA
ATOM      3  O   *** d   1       3.899  19.054 -15.184  0.00  0.00    -0.363 OA
ATOM      4  O   *** d   1      11.090  18.439 -12.099  0.00  0.00    -0.313 OA
ATOM      5  O   *** d   1      10.575  17.528 -10.088  0.00  0.00    -0.260 OA
ATOM      6  C   *** d   1       5.324  20.359 -12.899  0.00  0.00     0.134 A 
ATOM      7  C   *** d   1       5.489  21.254 -14.091  0.00  0.00     0.150 A 
ATOM      8  C   *** d   1       4.185  19.475 -12.901  0.00  0.00     0.193 A 
ATOM      9  C   *** d   1       6.583  19.991 -12.079  0.00  0.00     0.001 C 
ATOM     10  C   *** d   1       3.252  20.501 -15.064  0.00  0.00     0.122 A 
ATOM     11  C   *** d   1       3.213  19.504 -14.033  0.00  0.00     0.192 A 
ATOM     12  C   *** d   1       6.779  21.565 -14.657  0.00  0.00     0.164 A 
ATOM     13  C   *** d   1       4.214  21.656 -14.838  0.00  0.00     0.196 C 
ATOM     14  C   *** d   1       7.705  19.723 -13.118  0.00  0.00     0.031 C 
ATOM     15  C   *** d   1       8.007  20.943 -14.002  0.00  0.00     0.045 C 
ATOM     16  C   *** d   1       6.467  18.698 -11.220  0.00  0.00     0.018 C 
ATOM     17  C   *** d   1       6.944  21.133 -11.097  0.00  0.00     0.019 C 
ATOM     18  C   *** d   1       8.936  19.151 -12.473  0.00  0.00    -0.038 A 
ATOM     19  C   *** d   1       7.740  18.341 -10.428  0.00  0.00     0.046 C 
ATOM     20  C   *** d   1       8.947  18.523 -11.293  0.00  0.00     0.022 A 
ATOM     21  C   *** d   1      10.308  19.107 -13.080  0.00  0.00     0.214 A 
ATOM     22  C   *** d   1      10.223  18.123 -11.085  0.00  0.00     0.289 A 
ENDROOT
BRANCH  13  23
ATOM     23  O   *** d   1       3.565  22.745 -14.185  0.00  0.00    -0.389 OA
ATOM     24  H   *** d   1       4.212  23.332 -13.787  0.00  0.00     0.210 HD
ENDBRANCH  13  23
BRANCH  10  25
ATOM     25  C   *** d   1       2.004  20.725 -15.922  0.00  0.00     0.017 C 
ATOM     26  C   *** d   1       0.733  21.119 -15.145  0.00  0.00     0.012 C 
ATOM     27  C   *** d   1       2.236  21.717 -17.076  0.00  0.00     0.012 C 
ENDBRANCH  10  25
TORSDOF 2
ENDMDL
MODEL 11
REMARK VINA RESULT:      -6.2      3.801      5.647
REMARK  2 active torsions:
REMARK  status: ('A' for Active; 'I' for Inactive)
REMARK    1  A    between atoms: O_4  and  C_14 
REMARK    2  A    between atoms: C_11  and  C_18 
ROOT
ATOM      1  O   *** d   1       5.268  21.974 -10.356  0.00  0.00    -0.362 OA
ATOM      2  O   *** d   1       8.683  22.995 -10.750  0.00  0.00    -0.363 OA
ATOM      3  O   *** d   1       5.419  22.539 -13.809  0.00  0.00    -0.363 OA
ATOM      4  O   *** d   1      10.236  16.680 -11.792  0.00  0.00    -0.313 OA
ATOM      5  O   *** d   1       8.791  15.365 -10.641  0.00  0.00    -0.260 OA
ATOM      6  C   *** d   1       6.541  21.537 -11.221  0.00  0.00     0.134 A 
ATOM      7  C   *** d   1       7.445  22.634 -11.699  0.00  0.00     0.150 A 
ATOM      8  C   *** d   1       5.180  21.561 -11.698  0.00  0.00     0.193 A 
ATOM      9  C   *** d   1       7.181  20.198 -10.786  0.00  0.00     0.001 C 
ATOM     10  C   *** d   1       5.512  23.821 -12.873  0.00  0.00     0.122 A 
ATOM     11  C   *** d   1       4.714  22.663 -12.590  0.00  0.00     0.192 A 
ATOM     12  C   *** d   1       8.834  22.414 -12.019  0.00  0.00     0.164 A 
ATOM     13  C   *** d   1       6.785  23.970 -12.054  0.00  0.00     0.196 C 
ATOM     14  C   *** d   1       8.301  19.904 -11.821  0.00  0.00     0.031 C 
ATOM     15  C   *** d   1       9.379  20.999 -11.862  0.00  0.00     0.045 C 
ATOM     16  C   *** d   1       6.232  18.964 -10.810  0.00  0.00     0.018 C 
ATOM     17  C   *** d   1       7.722  20.301  -9.339  0.00  0.00     0.019 C 
ATOM     18  C   *** d   1       8.875  18.527 -11.644  0.00  0.00    -0.038 A 
ATOM     19  C   *** d   1       6.898  17.639 -10.391  0.00  0.00     0.046 C 
ATOM     20  C   *** d   1       8.246  17.521 -11.029  0.00  0.00     0.022 A 
ATOM     21  C   *** d   1      10.181  18.040 -12.201  0.00  0.00     0.214 A 
ATOM     22  C   *** d   1       9.066  16.448 -11.115  0.00  0.00     0.289 A 
ENDROOT
BRANCH  13  23
ATOM     23  O   *** d   1       6.554  24.750 -10.884  0.00  0.00    -0.389 OA
ATOM     24  H   *** d   1       5.759  25.279 -10.984  0.00  0.00     0.210 HD
ENDBRANCH  13  23
BRANCH  10  25
ATOM     25  C   *** d   1       4.826  25.074 -13.422  0.00  0.00     0.017 C 
ATOM     26  C   *** d   1       3.796  25.726 -12.481  0.00  0.00     0.012 C 
ATOM     27  C   *** d   1       5.821  26.137 -13.920  0.00  0.00     0.012 C 
ENDBRANCH  10  25
TORSDOF 2
ENDMDL
MODEL 12
REMARK VINA RESULT:      -6.2      2.729      4.664
REMARK  2 active torsions:
REMARK  status: ('A' for Active; 'I' for Inactive)
REMARK    1  A    between atoms: O_4  and  C_14 
REMARK    2  A    between atoms: C_11  and  C_18 
ROOT
ATOM      1  O   *** d   1       2.584  20.282 -12.660  0.00  0.00    -0.362 OA
ATOM      2  O   *** d   1       2.693  23.865 -12.740  0.00  0.00    -0.363 OA
ATOM      3  O   *** d   1      -0.115  21.000 -14.771  0.00  0.00    -0.363 OA
ATOM      4  O   *** d   1       6.606  23.424 -18.018  0.00  0.00    -0.313 OA
ATOM      5  O   *** d   1       7.818  21.512 -17.882  0.00  0.00    -0.260 OA
ATOM      6  C   *** d   1       2.669  21.438 -13.762  0.00  0.00     0.134 A 
ATOM      7  C   *** d   1       1.897  22.694 -13.486  0.00  0.00     0.150 A 
ATOM      8  C   *** d   1       1.907  20.220 -13.890  0.00  0.00     0.193 A 
ATOM      9  C   *** d   1       4.045  21.561 -14.456  0.00  0.00     0.001 C 
ATOM     10  C   *** d   1      -0.286  21.391 -13.239  0.00  0.00     0.122 A 
ATOM     11  C   *** d   1       0.425  20.237 -13.711  0.00  0.00     0.192 A 
ATOM     12  C   *** d   1       2.249  23.966 -14.068  0.00  0.00     0.164 A 
ATOM     13  C   *** d   1       0.571  22.542 -12.735  0.00  0.00     0.196 C 
ATOM     14  C   *** d   1       3.871  22.640 -15.560  0.00  0.00     0.031 C 
ATOM     15  C   *** d   1       3.455  24.008 -14.999  0.00  0.00     0.045 C 
ATOM     16  C   *** d   1       4.548  20.277 -15.178  0.00  0.00     0.018 C 
ATOM     17  C   *** d   1       5.140  21.937 -13.427  0.00  0.00     0.019 C 
ATOM     18  C   *** d   1       5.075  22.718 -16.456  0.00  0.00    -0.038 A 
ATOM     19  C   *** d   1       5.912  20.431 -15.878  0.00  0.00     0.046 C 
ATOM     20  C   *** d   1       5.966  21.734 -16.610  0.00  0.00     0.022 A 
ATOM     21  C   *** d   1       5.414  23.854 -17.376  0.00  0.00     0.214 A 
ATOM     22  C   *** d   1       6.864  22.172 -17.523  0.00  0.00     0.289 A 
ENDROOT
BRANCH  13  23
ATOM     23  O   *** d   1       0.792  22.440 -11.330  0.00  0.00    -0.389 OA
ATOM     24  H   *** d   1      -0.001  22.131 -10.887  0.00  0.00     0.210 HD
ENDBRANCH  13  23
BRANCH  10  25
ATOM     25  C   *** d   1      -1.698  21.209 -12.679  0.00  0.00     0.017 C 
ATOM     26  C   *** d   1      -2.824  21.856 -13.508  0.00  0.00     0.012 C 
ATOM     27  C   *** d   1      -2.046  19.738 -12.388  0.00  0.00     0.012 C 
ENDBRANCH  10  25
TORSDOF 2
ENDMDL
MODEL 13
REMARK VINA RESULT:      -6.2      3.512      6.498
REMARK  2 active torsions:
REMARK  status: ('A' for Active; 'I' for Inactive)
REMARK    1  A    between atoms: O_4  and  C_14 
REMARK    2  A    between atoms: C_11  and  C_18 
ROOT
ATOM      1  O   *** d   1       3.954  22.948 -14.849  0.00  0.00    -0.362 OA
ATOM      2  O   *** d   1       0.845  23.536 -16.536  0.00  0.00    -0.363 OA
ATOM      3  O   *** d   1       2.764  25.756 -13.129  0.00  0.00    -0.363 OA
ATOM      4  O   *** d   1      -2.070  19.662 -12.079  0.00  0.00    -0.313 OA
ATOM      5  O   *** d   1      -0.584  18.102 -11.372  0.00  0.00    -0.260 OA
ATOM      6  C   *** d   1       2.410  23.100 -14.463  0.00  0.00     0.134 A 
ATOM      7  C   *** d   1       1.610  24.098 -15.247  0.00  0.00     0.150 A 
ATOM      8  C   *** d   1       3.515  23.613 -13.691  0.00  0.00     0.193 A 
ATOM      9  C   *** d   1       1.723  21.780 -14.041  0.00  0.00     0.001 C 
ATOM     10  C   *** d   1       3.219  25.984 -14.635  0.00  0.00     0.122 A 
ATOM     11  C   *** d   1       3.845  25.068 -13.725  0.00  0.00     0.192 A 
ATOM     12  C   *** d   1       0.178  24.004 -15.393  0.00  0.00     0.164 A 
ATOM     13  C   *** d   1       2.341  25.362 -15.710  0.00  0.00     0.196 C 
ATOM     14  C   *** d   1       0.288  22.170 -13.592  0.00  0.00     0.031 C 
ATOM     15  C   *** d   1      -0.527  22.838 -14.710  0.00  0.00     0.045 C 
ATOM     16  C   *** d   1       2.372  21.045 -12.832  0.00  0.00     0.018 C 
ATOM     17  C   *** d   1       1.724  20.769 -15.214  0.00  0.00     0.019 C 
ATOM     18  C   *** d   1      -0.430  21.013 -12.958  0.00  0.00    -0.038 A 
ATOM     19  C   *** d   1       1.659  19.743 -12.418  0.00  0.00     0.046 C 
ATOM     20  C   *** d   1       0.177  19.950 -12.422  0.00  0.00     0.022 A 
ATOM     21  C   *** d   1      -1.912  20.909 -12.742  0.00  0.00     0.214 A 
ATOM     22  C   *** d   1      -0.803  19.162 -11.921  0.00  0.00     0.289 A 
ENDROOT
BRANCH  13  23
ATOM     23  O   *** d   1       3.085  25.112 -16.899  0.00  0.00    -0.389 OA
ATOM     24  H   *** d   1       2.981  24.198 -17.174  0.00  0.00     0.210 HD
ENDBRANCH  13  23
BRANCH  10  25
ATOM     25  C   *** d   1       3.895  27.330 -14.910  0.00  0.00     0.017 C 
ATOM     26  C   *** d   1       5.303  27.244 -15.528  0.00  0.00     0.012 C 
ATOM     27  C   *** d   1       3.020  28.285 -15.740  0.00  0.00     0.012 C 
ENDBRANCH  10  25
TORSDOF 2
ENDMDL
MODEL 14
REMARK VINA RESULT:      -6.1      6.205      8.991
REMARK  2 active torsions:
REMARK  status: ('A' for Active; 'I' for Inactive)
REMARK    1  A    between atoms: O_4  and  C_14 
REMARK    2  A    between atoms: C_11  and  C_18 
ROOT
ATOM      1  O   *** d   1       8.298  19.767 -11.689  0.00  0.00    -0.362 OA
ATOM      2  O   *** d   1      10.876  21.585 -13.394  0.00  0.00    -0.363 OA
ATOM      3  O   *** d   1      11.077  19.057  -9.680  0.00  0.00    -0.363 OA
ATOM      4  O   *** d   1       9.504  26.745  -9.540  0.00  0.00    -0.313 OA
ATOM      5  O   *** d   1       7.308  26.685  -8.979  0.00  0.00    -0.260 OA
ATOM      6  C   *** d   1       9.385  20.887 -11.338  0.00  0.00     0.134 A 
ATOM      7  C   *** d   1      10.716  20.776 -12.021  0.00  0.00     0.150 A 
ATOM      8  C   *** d   1       9.005  19.797 -10.473  0.00  0.00     0.193 A 
ATOM      9  C   *** d   1       8.797  22.298 -11.103  0.00  0.00     0.001 C 
ATOM     10  C   *** d   1      11.063  18.408 -11.132  0.00  0.00     0.122 A 
ATOM     11  C   *** d   1       9.898  18.612 -10.320  0.00  0.00     0.192 A 
ATOM     12  C   *** d   1      11.582  21.912 -12.225  0.00  0.00     0.164 A 
ATOM     13  C   *** d   1      11.236  19.363 -12.302  0.00  0.00     0.196 C 
ATOM     14  C   *** d   1       9.990  23.188 -10.658  0.00  0.00     0.031 C 
ATOM     15  C   *** d   1      11.104  23.266 -11.713  0.00  0.00     0.045 C 
ATOM     16  C   *** d   1       7.733  22.399  -9.971  0.00  0.00     0.018 C 
ATOM     17  C   *** d   1       8.113  22.822 -12.390  0.00  0.00     0.019 C 
ATOM     18  C   *** d   1       9.531  24.541 -10.193  0.00  0.00    -0.038 A 
ATOM     19  C   *** d   1       7.177  23.818  -9.743  0.00  0.00     0.046 C 
ATOM     20  C   *** d   1       8.293  24.814  -9.771  0.00  0.00     0.022 A 
ATOM     21  C   *** d   1      10.396  25.759 -10.041  0.00  0.00     0.214 A 
ATOM     22  C   *** d   1       8.293  26.117  -9.402  0.00  0.00     0.289 A 
ENDROOT
BRANCH  13  23
ATOM     23  O   *** d   1      10.649  18.833 -13.488  0.00  0.00    -0.389 OA
ATOM     24  H   *** d   1      10.215  19.528 -13.988  0.00  0.00     0.210 HD
ENDBRANCH  13  23
BRANCH  10  25
ATOM     25  C   *** d   1      11.666  17.004 -11.218  0.00  0.00     0.017 C 
ATOM     26  C   *** d   1      13.050  16.841 -10.562  0.00  0.00     0.012 C 
ATOM     27  C   *** d   1      10.716  15.908 -10.704  0.00  0.00     0.012 C 
ENDBRANCH  10  25
TORSDOF 2
ENDMDL
MODEL 15
REMARK VINA RESULT:      -6.1      4.653      6.214
REMARK  2 active torsions:
REMARK  status: ('A' for Active; 'I' for Inactive)
REMARK    1  A    between atoms: O_4  and  C_14 
REMARK    2  A    between atoms: C_11  and  C_18 
ROOT
ATOM      1  O   *** d   1       5.079  21.895 -10.825  0.00  0.00    -0.362 OA
ATOM      2  O   *** d   1       7.136  22.198  -7.903  0.00  0.00    -0.363 OA
ATOM      3  O   *** d   1       6.877  24.810 -11.554  0.00  0.00    -0.363 OA
ATOM      4  O   *** d   1      11.737  18.669 -11.025  0.00  0.00    -0.313 OA
ATOM      5  O   *** d   1      10.722  17.242 -12.465  0.00  0.00    -0.260 OA
ATOM      6  C   *** d   1       6.636  22.025 -10.483  0.00  0.00     0.134 A 
ATOM      7  C   *** d   1       7.005  22.911  -9.331  0.00  0.00     0.150 A 
ATOM      8  C   *** d   1       5.975  22.652 -11.601  0.00  0.00     0.193 A 
ATOM      9  C   *** d   1       7.450  20.728 -10.699  0.00  0.00     0.001 C 
ATOM     10  C   *** d   1       5.808  24.907 -10.381  0.00  0.00     0.122 A 
ATOM     11  C   *** d   1       5.650  24.108 -11.562  0.00  0.00     0.192 A 
ATOM     12  C   *** d   1       8.231  22.750  -8.587  0.00  0.00     0.164 A 
ATOM     13  C   *** d   1       6.134  24.151  -9.103  0.00  0.00     0.196 C 
ATOM     14  C   *** d   1       8.933  21.105 -10.436  0.00  0.00     0.031 C 
ATOM     15  C   *** d   1       9.173  21.630  -9.012  0.00  0.00     0.045 C 
ATOM     16  C   *** d   1       7.399  20.138 -12.139  0.00  0.00     0.018 C 
ATOM     17  C   *** d   1       6.946  19.608  -9.755  0.00  0.00     0.019 C 
ATOM     18  C   *** d   1       9.866  19.989 -10.811  0.00  0.00    -0.038 A 
ATOM     19  C   *** d   1       8.233  18.857 -12.334  0.00  0.00     0.046 C 
ATOM     20  C   *** d   1       9.563  19.007 -11.665  0.00  0.00     0.022 A 
ATOM     21  C   *** d   1      11.295  19.851 -10.371  0.00  0.00     0.214 A 
ATOM     22  C   *** d   1      10.670  18.235 -11.769  0.00  0.00     0.289 A 
ENDROOT
BRANCH  13  23
ATOM     23  O   *** d   1       4.948  23.814  -8.388  0.00  0.00    -0.389 OA
ATOM     24  H   *** d   1       5.055  22.974  -7.938  0.00  0.00     0.210 HD
ENDBRANCH  13  23
BRANCH  10  25
ATOM     25  C   *** d   1       5.068  26.244 -10.290  0.00  0.00     0.017 C 
ATOM     26  C   *** d   1       5.916  27.435  -9.806  0.00  0.00     0.012 C 
ATOM     27  C   *** d   1       4.341  26.620 -11.594  0.00  0.00     0.012 C 
ENDBRANCH  10  25
TORSDOF 2
ENDMDL
MODEL 16
REMARK VINA RESULT:      -6.0     21.202     23.764
REMARK  2 active torsions:
REMARK  status: ('A' for Active; 'I' for Inactive)
REMARK    1  A    between atoms: O_4  and  C_14 
REMARK    2  A    between atoms: C_11  and  C_18 
ROOT
ATOM      1  O   *** d   1      11.207   7.329   2.280  0.00  0.00    -0.362 OA
ATOM      2  O   *** d   1      12.384   5.537   5.155  0.00  0.00    -0.363 OA
ATOM      3  O   *** d   1      14.454   8.601   2.597  0.00  0.00    -0.363 OA
ATOM      4  O   *** d   1      14.677   0.905   1.074  0.00  0.00    -0.313 OA
ATOM      5  O   *** d   1      13.366   0.834  -0.774  0.00  0.00    -0.260 OA
ATOM      6  C   *** d   1      12.442   6.386   2.662  0.00  0.00     0.134 A 
ATOM      7  C   *** d   1      12.994   6.522   4.050  0.00  0.00     0.150 A 
ATOM      8  C   *** d   1      12.516   7.551   1.815  0.00  0.00     0.193 A 
ATOM      9  C   *** d   1      12.390   4.976   2.029  0.00  0.00     0.001 C 
ATOM     10  C   *** d   1      13.413   9.020   3.722  0.00  0.00     0.122 A 
ATOM     11  C   *** d   1      13.083   8.828   2.339  0.00  0.00     0.192 A 
ATOM     12  C   *** d   1      13.713   5.459   4.709  0.00  0.00     0.164 A 
ATOM     13  C   *** d   1      12.965   7.921   4.674  0.00  0.00     0.196 C 
ATOM     14  C   *** d   1      13.724   4.284   2.421  0.00  0.00     0.031 C 
ATOM     15  C   *** d   1      13.910   4.158   3.941  0.00  0.00     0.045 C 
ATOM     16  C   *** d   1      12.322   4.942   0.475  0.00  0.00     0.018 C 
ATOM     17  C   *** d   1      11.149   4.200   2.535  0.00  0.00     0.019 C 
ATOM     18  C   *** d   1      13.905   2.977   1.701  0.00  0.00    -0.038 A 
ATOM     19  C   *** d   1      12.291   3.527  -0.132  0.00  0.00     0.046 C 
ATOM     20  C   *** d   1      13.286   2.651   0.562  0.00  0.00     0.022 A 
ATOM     21  C   *** d   1      14.863   1.887   2.084  0.00  0.00     0.214 A 
ATOM     22  C   *** d   1      13.743   1.425   0.216  0.00  0.00     0.289 A 
ENDROOT
BRANCH  13  23
ATOM     23  O   *** d   1      11.680   8.207   5.220  0.00  0.00    -0.389 OA
ATOM     24  H   *** d   1      11.014   8.213   4.528  0.00  0.00     0.210 HD
ENDBRANCH  13  23
BRANCH  10  25
ATOM     25  C   *** d   1      13.572  10.448   4.252  0.00  0.00     0.017 C 
ATOM     26  C   *** d   1      12.430  11.415   3.887  0.00  0.00     0.012 C 
ATOM     27  C   *** d   1      13.835  10.502   5.767  0.00  0.00     0.012 C 
ENDBRANCH  10  25
TORSDOF 2
ENDMDL
MODEL 17
REMARK VINA RESULT:      -5.5     19.106     23.233
REMARK  2 active torsions:
REMARK  status: ('A' for Active; 'I' for Inactive)
REMARK    1  A    between atoms: O_4  and  C_14 
REMARK    2  A    between atoms: C_11  and  C_18 
ROOT
ATOM      1  O   *** d   1      11.108   4.876   2.745  0.00  0.00    -0.362 OA
ATOM      2  O   *** d   1      14.557   5.725   3.241  0.00  0.00    -0.363 OA
ATOM      3  O   *** d   1      11.022   6.227   5.974  0.00  0.00    -0.363 OA
ATOM      4  O   *** d   1      13.228  11.691   0.790  0.00  0.00    -0.313 OA
ATOM      5  O   *** d   1      11.535  11.514  -0.709  0.00  0.00    -0.260 OA
ATOM      6  C   *** d   1      11.963   6.171   3.134  0.00  0.00     0.134 A 
ATOM      7  C   *** d   1      13.167   5.953   4.002  0.00  0.00     0.150 A 
ATOM      8  C   *** d   1      10.682   5.821   3.696  0.00  0.00     0.193 A 
ATOM      9  C   *** d   1      12.048   7.240   2.019  0.00  0.00     0.001 C 
ATOM     10  C   *** d   1      11.756   4.827   5.808  0.00  0.00     0.122 A 
ATOM     11  C   *** d   1      10.597   5.232   5.065  0.00  0.00     0.192 A 
ATOM     12  C   *** d   1      14.287   6.861   4.021  0.00  0.00     0.164 A 
ATOM     13  C   *** d   1      13.073   4.839   5.049  0.00  0.00     0.196 C 
ATOM     14  C   *** d   1      12.802   8.446   2.641  0.00  0.00     0.031 C 
ATOM     15  C   *** d   1      14.219   8.087   3.116  0.00  0.00     0.045 C 
ATOM     16  C   *** d   1      10.682   7.792   1.517  0.00  0.00     0.018 C 
ATOM     17  C   *** d   1      12.769   6.668   0.773  0.00  0.00     0.019 C 
ATOM     18  C   *** d   1      12.777   9.645   1.736  0.00  0.00    -0.038 A 
ATOM     19  C   *** d   1      10.794   8.869   0.421  0.00  0.00     0.046 C 
ATOM     20  C   *** d   1      11.878   9.840   0.767  0.00  0.00     0.022 A 
ATOM     21  C   *** d   1      13.682  10.839   1.832  0.00  0.00     0.214 A 
ATOM     22  C   *** d   1      12.165  11.042   0.215  0.00  0.00     0.289 A 
ENDROOT
BRANCH  13  23
ATOM     23  O   *** d   1      13.339   3.567   4.462  0.00  0.00    -0.389 OA
ATOM     24  H   *** d   1      13.615   3.670   3.549  0.00  0.00     0.210 HD
ENDBRANCH  13  23
BRANCH  10  25
ATOM     25  C   *** d   1      11.579   3.861   6.982  0.00  0.00     0.017 C 
ATOM     26  C   *** d   1      11.009   2.477   6.616  0.00  0.00     0.012 C 
ATOM     27  C   *** d   1      12.858   3.690   7.820  0.00  0.00     0.012 C 
ENDBRANCH  10  25
TORSDOF 2
ENDMDL
MODEL 18
REMARK VINA RESULT:      -5.3      4.670      7.894
REMARK  2 active torsions:
REMARK  status: ('A' for Active; 'I' for Inactive)
REMARK    1  A    between atoms: O_4  and  C_14 
REMARK    2  A    between atoms: C_11  and  C_18 
ROOT
ATOM      1  O   *** d   1       5.679  23.250 -11.677  0.00  0.00    -0.362 OA
ATOM      2  O   *** d   1       9.222  23.777 -11.516  0.00  0.00    -0.363 OA
ATOM      3  O   *** d   1       6.490  21.548  -8.726  0.00  0.00    -0.363 OA
ATOM      4  O   *** d   1       8.047  29.204  -7.975  0.00  0.00    -0.313 OA
ATOM      5  O   *** d   1       6.047  30.072  -8.597  0.00  0.00    -0.260 OA
ATOM      6  C   *** d   1       6.741  23.839 -10.636  0.00  0.00     0.134 A 
ATOM      7  C   *** d   1       8.079  23.164 -10.578  0.00  0.00     0.150 A 
ATOM      8  C   *** d   1       5.592  23.039 -10.289  0.00  0.00     0.193 A 
ATOM      9  C   *** d   1       6.687  25.376 -10.468  0.00  0.00     0.001 C 
ATOM     10  C   *** d   1       7.004  20.901 -10.085  0.00  0.00     0.122 A 
ATOM     11  C   *** d   1       5.759  21.599  -9.934  0.00  0.00     0.192 A 
ATOM     12  C   *** d   1       9.269  23.835 -10.114  0.00  0.00     0.164 A 
ATOM     13  C   *** d   1       8.104  21.652 -10.819  0.00  0.00     0.196 C 
ATOM     14  C   *** d   1       7.695  25.717  -9.337  0.00  0.00     0.031 C 
ATOM     15  C   *** d   1       9.133  25.287  -9.667  0.00  0.00     0.045 C 
ATOM     16  C   *** d   1       5.314  25.952 -10.015  0.00  0.00     0.018 C 
ATOM     17  C   *** d   1       7.033  26.079 -11.804  0.00  0.00     0.019 C 
ATOM     18  C   *** d   1       7.599  27.157  -8.921  0.00  0.00    -0.038 A 
ATOM     19  C   *** d   1       5.291  27.482  -9.836  0.00  0.00     0.046 C 
ATOM     20  C   *** d   1       6.528  27.931  -9.125  0.00  0.00     0.022 A 
ATOM     21  C   *** d   1       8.630  27.919  -8.141  0.00  0.00     0.214 A 
ATOM     22  C   *** d   1       6.815  29.133  -8.573  0.00  0.00     0.289 A 
ENDROOT
BRANCH  13  23
ATOM     23  O   *** d   1       8.083  21.359 -12.213  0.00  0.00    -0.389 OA
ATOM     24  H   *** d   1       8.974  21.358 -12.570  0.00  0.00     0.210 HD
ENDBRANCH  13  23
BRANCH  10  25
ATOM     25  C   *** d   1       6.993  19.371 -10.117  0.00  0.00     0.017 C 
ATOM     26  C   *** d   1       5.893  18.739 -10.989  0.00  0.00     0.012 C 
ATOM     27  C   *** d   1       8.360  18.767 -10.486  0.00  0.00     0.012 C 
ENDBRANCH  10  25
TORSDOF 2
ENDMDL
MODEL 19
REMARK VINA RESULT:      -5.3      2.365      7.114
REMARK  2 active torsions:
REMARK  status: ('A' for Active; 'I' for Inactive)
REMARK    1  A    between atoms: O_4  and  C_14 
REMARK    2  A    between atoms: C_11  and  C_18 
ROOT
ATOM      1  O   *** d   1       5.504  21.136 -12.629  0.00  0.00    -0.362 OA
ATOM      2  O   *** d   1       4.560  24.389 -13.806  0.00  0.00    -0.363 OA
ATOM      3  O   *** d   1       5.096  22.862  -9.610  0.00  0.00    -0.363 OA
ATOM      4  O   *** d   1      -1.728  22.461 -13.467  0.00  0.00    -0.313 OA
ATOM      5  O   *** d   1      -1.836  20.227 -13.838  0.00  0.00    -0.260 OA
ATOM      6  C   *** d   1       4.302  22.169 -12.412  0.00  0.00     0.134 A 
ATOM      7  C   *** d   1       4.656  23.627 -12.401  0.00  0.00     0.150 A 
ATOM      8  C   *** d   1       4.890  21.349 -11.381  0.00  0.00     0.193 A 
ATOM      9  C   *** d   1       2.967  21.744 -13.066  0.00  0.00     0.001 C 
ATOM     10  C   *** d   1       6.337  23.285 -10.509  0.00  0.00     0.122 A 
ATOM     11  C   *** d   1       5.835  21.946 -10.392  0.00  0.00     0.192 A 
ATOM     12  C   *** d   1       3.704  24.660 -12.726  0.00  0.00     0.164 A 
ATOM     13  C   *** d   1       6.018  24.005 -11.810  0.00  0.00     0.196 C 
ATOM     14  C   *** d   1       1.922  22.807 -12.631  0.00  0.00     0.031 C 
ATOM     15  C   *** d   1       2.288  24.228 -13.088  0.00  0.00     0.045 C 
ATOM     16  C   *** d   1       2.405  20.367 -12.605  0.00  0.00     0.018 C 
ATOM     17  C   *** d   1       3.120  21.657 -14.604  0.00  0.00     0.019 C 
ATOM     18  C   *** d   1       0.527  22.409 -13.023  0.00  0.00    -0.038 A 
ATOM     19  C   *** d   1       1.065  19.975 -13.256  0.00  0.00     0.046 C 
ATOM     20  C   *** d   1       0.145  21.155 -13.280  0.00  0.00     0.022 A 
ATOM     21  C   *** d   1      -0.661  23.323 -13.096  0.00  0.00     0.214 A 
ATOM     22  C   *** d   1      -1.181  21.207 -13.551  0.00  0.00     0.289 A 
ENDROOT
BRANCH  13  23
ATOM     23  O   *** d   1       7.056  23.821 -12.768  0.00  0.00    -0.389 OA
ATOM     24  H   *** d   1       7.701  23.186 -12.446  0.00  0.00     0.210 HD
ENDBRANCH  13  23
BRANCH  10  25
ATOM     25  C   *** d   1       7.598  23.671  -9.731  0.00  0.00     0.017 C 
ATOM     26  C   *** d   1       8.860  22.860 -10.080  0.00  0.00     0.012 C 
ATOM     27  C   *** d   1       7.911  25.176  -9.801  0.00  0.00     0.012 C 
ENDBRANCH  10  25
TORSDOF 2
ENDMDL
MODEL 20
REMARK VINA RESULT:      -5.2      2.231      7.618
REMARK  2 active torsions:
REMARK  status: ('A' for Active; 'I' for Inactive)
REMARK    1  A    between atoms: O_4  and  C_14 
REMARK    2  A    between atoms: C_11  and  C_18 
ROOT
ATOM      1  O   *** d   1       8.419  21.165 -14.156  0.00  0.00    -0.362 OA
ATOM      2  O   *** d   1       7.045  22.934 -11.356  0.00  0.00    -0.363 OA
ATOM      3  O   *** d   1       8.407  18.663 -11.707  0.00  0.00    -0.363 OA
ATOM      4  O   *** d   1       1.072  20.955 -13.299  0.00  0.00    -0.313 OA
ATOM      5  O   *** d   1       1.069  20.720 -15.554  0.00  0.00    -0.260 OA
ATOM      6  C   *** d   1       7.198  20.999 -13.136  0.00  0.00     0.134 A 
ATOM      7  C   *** d   1       7.438  21.425 -11.718  0.00  0.00     0.150 A 
ATOM      8  C   *** d   1       8.015  19.922 -13.639  0.00  0.00     0.193 A 
ATOM      9  C   *** d   1       5.806  21.264 -13.755  0.00  0.00     0.001 C 
ATOM     10  C   *** d   1       9.440  19.854 -11.503  0.00  0.00     0.122 A 
ATOM     11  C   *** d   1       9.067  19.309 -12.776  0.00  0.00     0.192 A 
ATOM     12  C   *** d   1       6.369  21.820 -10.833  0.00  0.00     0.164 A 
ATOM     13  C   *** d   1       8.849  21.212 -11.159  0.00  0.00     0.196 C 
ATOM     14  C   *** d   1       4.774  20.927 -12.644  0.00  0.00     0.031 C 
ATOM     15  C   *** d   1       4.948  21.790 -11.385  0.00  0.00     0.045 C 
ATOM     16  C   *** d   1       5.437  20.372 -14.977  0.00  0.00     0.018 C 
ATOM     17  C   *** d   1       5.699  22.731 -14.240  0.00  0.00     0.019 C 
ATOM     18  C   *** d   1       3.367  20.940 -13.170  0.00  0.00    -0.038 A 
ATOM     19  C   *** d   1       4.038  20.642 -15.563  0.00  0.00     0.046 C 
ATOM     20  C   *** d   1       3.041  20.794 -14.458  0.00  0.00     0.022 A 
ATOM     21  C   *** d   1       2.119  21.020 -12.340  0.00  0.00     0.214 A 
ATOM     22  C   *** d   1       1.689  20.818 -14.515  0.00  0.00     0.289 A 
ENDROOT
BRANCH  13  23
ATOM     23  O   *** d   1       9.718  22.268 -11.561  0.00  0.00    -0.389 OA
ATOM     24  H   *** d   1      10.621  21.949 -11.636  0.00  0.00     0.210 HD
ENDBRANCH  13  23
BRANCH  10  25
ATOM     25  C   *** d   1      10.783  19.448 -10.891  0.00  0.00     0.017 C 
ATOM     26  C   *** d   1      10.706  18.847  -9.475  0.00  0.00     0.012 C 
ATOM     27  C   *** d   1      11.606  18.522 -11.804  0.00  0.00     0.012 C 
ENDBRANCH  10  25
TORSDOF 2
ENDMDL
