# Supplementary material for: Network pharmacology and experiments verify the effect of triptolide on extraocular muscle fibrosis
Source: PLoS One. 2025 Nov 10;20(11):e0336487. doi: 10.1371/journal.pone.0336487 (PMC12599947; doi:10.1371/journal.pone.0336487)
Supplement: S2 File — (ZIP) [file pone.0336487.s002.zip › S2_raw data/vina new/TPL dock/TPL VEGFA/11.pdb]

ATOM      1  C   *** d   1      24.474 -44.603   7.665  0.00  0.00           C  
ATOM      2  C   *** d   1      23.895 -44.638   9.048  0.00  0.00           C  
ATOM      3  C   *** d   1      24.029 -45.622   6.747  0.00  0.00           C  
ATOM      4  C   *** d   1      24.992 -43.251   7.121  0.00  0.00           C  
ATOM      5  C   *** d   1      22.681 -46.833   8.569  0.00  0.00           C  
ATOM      6  C   *** d   1      23.068 -46.672   7.196  0.00  0.00           C  
ATOM      7  C   *** d   1      23.560 -43.442   9.781  0.00  0.00           C  
ATOM      8  C   *** d   1      23.457 -46.005   9.582  0.00  0.00           C  
ATOM      9  C   *** d   1      23.957 -42.185   7.572  0.00  0.00           C  
ATOM     10  C   *** d   1      23.809 -42.101   9.099  0.00  0.00           C  
ATOM     11  C   *** d   1      25.082 -43.143   5.571  0.00  0.00           C  
ATOM     12  C   *** d   1      26.415 -42.960   7.660  0.00  0.00           C  
ATOM     13  C   *** d   1      24.222 -40.849   6.938  0.00  0.00           C  
ATOM     14  C   *** d   1      25.582 -41.780   5.054  0.00  0.00           C  
ATOM     15  C   *** d   1      24.924 -40.673   5.815  0.00  0.00           C  
ATOM     16  C   *** d   1      23.672 -39.531   7.401  0.00  0.00           C  
ATOM     17  C   *** d   1      24.899 -39.345   5.552  0.00  0.00           C  
ATOM     18  C   *** d   1      22.057 -48.159   9.009  0.00  0.00           C  
ATOM     19  C   *** d   1      22.883 -49.417   8.679  0.00  0.00           C  
ATOM     20  C   *** d   1      21.659 -48.174  10.495  0.00  0.00           C  
ATOM     21  O   *** d   1      25.333 -45.873   7.209  0.00  0.00           O  
ATOM     22  O   *** d   1      24.785 -43.980  10.205  0.00  0.00           O  
ATOM     23  O   *** d   1      21.846 -46.024   7.485  0.00  0.00           O  
ATOM     24  O   *** d   1      24.180 -38.602   6.453  0.00  0.00           O  
ATOM     25  O   *** d   1      25.458 -38.849   4.596  0.00  0.00           O  
ATOM     26  O   *** d   1      24.571 -46.732  10.093  0.00  0.00           O  
ATOM     27  H   *** d   1      25.246 -46.831   9.418  0.00  0.00           H  
ATOM     28  N   GLU A  13       8.528 -45.697 -13.058  1.00115.13           N  
ATOM     29  CA  GLU A  13       9.802 -44.991 -12.751  1.00114.33           C  
ATOM     30  C   GLU A  13      10.387 -45.525 -11.433  1.00105.43           C  
ATOM     31  O   GLU A  13      11.033 -44.740 -10.715  1.00108.12           O  
ATOM     32  CB  GLU A  13       9.553 -43.479 -12.714  1.00121.15           C  
ATOM     33  CG  GLU A  13       9.291 -42.879 -14.087  1.00128.26           C  
ATOM     34  CD  GLU A  13       8.450 -41.611 -14.110  1.00135.44           C  
ATOM     35  OE1 GLU A  13       7.738 -41.350 -13.119  1.00141.12           O  
ATOM     36  OE2 GLU A  13       8.503 -40.886 -15.127  1.00139.51           O1-
ATOM     37  HN1 GLU A  13       8.140 -45.343 -13.932  1.00  0.00           H  
ATOM     38  HN2 GLU A  13       7.860 -45.636 -12.289  1.00  0.00           H  
ATOM     39  HN3 GLU A  13       8.644 -46.710 -13.072  1.00  0.00           H  
ATOM     40  N   VAL A  14      10.188 -46.817 -11.143  1.00141.40           N  
ATOM     41  CA  VAL A  14      10.716 -47.506  -9.926  1.00128.08           C  
ATOM     42  C   VAL A  14      12.242 -47.592 -10.056  1.00117.56           C  
ATOM     43  O   VAL A  14      12.727 -47.711 -11.192  1.00116.84           O  
ATOM     44  CB  VAL A  14      10.087 -48.902  -9.741  1.00128.42           C  
ATOM     45  CG1 VAL A  14      10.631 -49.599  -8.506  1.00124.31           C  
ATOM     46  CG2 VAL A  14       8.565 -48.851  -9.700  1.00132.82           C  
ATOM     47  HN  VAL A  14       9.637 -47.370 -11.799  1.00  0.00           H  
ATOM     48  N   VAL A  15      12.960 -47.539  -8.931  1.00108.13           N  
ATOM     49  CA  VAL A  15      14.449 -47.645  -8.859  1.00 99.90           C  
ATOM     50  C   VAL A  15      14.823 -49.130  -8.757  1.00 95.31           C  
ATOM     51  O   VAL A  15      14.421 -49.777  -7.767  1.00 91.54           O  
ATOM     52  CB  VAL A  15      15.024 -46.836  -7.680  1.00 96.21           C  
ATOM     53  CG1 VAL A  15      16.538 -46.722  -7.765  1.00 93.85           C  
ATOM     54  CG2 VAL A  15      14.397 -45.452  -7.573  1.00 97.47           C  
ATOM     55  HN  VAL A  15      12.453 -47.417  -8.054  1.00  0.00           H  
ATOM     56  N   LYS A  16      15.575 -49.629  -9.742  1.00 93.45           N  
ATOM     57  CA  LYS A  16      15.842 -51.077  -9.962  1.00 92.66           C  
ATOM     58  C   LYS A  16      16.682 -51.619  -8.798  1.00 87.89           C  
ATOM     59  O   LYS A  16      17.600 -50.920  -8.376  1.00 85.97           O  
ATOM     60  CB  LYS A  16      16.534 -51.292 -11.313  1.00 94.44           C  
ATOM     61  CG  LYS A  16      15.808 -50.713 -12.521  1.00 98.21           C  
ATOM     62  CD  LYS A  16      14.532 -51.446 -12.877  1.00101.95           C  
ATOM     63  CE  LYS A  16      13.514 -50.571 -13.578  1.00105.74           C  
ATOM     64  NZ  LYS A  16      14.074 -49.940 -14.795  1.00108.28           N1+
ATOM     65  HN  LYS A  16      15.998 -48.968 -10.393  1.00  0.00           H  
ATOM     66  HZ1 LYS A  16      13.388 -49.351 -15.267  1.00  0.00           H  
ATOM     67  HZ2 LYS A  16      14.463 -50.638 -15.429  1.00  0.00           H  
ATOM     68  HZ3 LYS A  16      14.927 -49.422 -14.585  1.00  0.00           H  
ATOM     69  N   PHE A  17      16.386 -52.834  -8.329  1.00 86.46           N  
ATOM     70  CA  PHE A  17      16.940 -53.435  -7.086  1.00 83.33           C  
ATOM     71  C   PHE A  17      18.473 -53.400  -7.083  1.00 82.87           C  
ATOM     72  O   PHE A  17      19.059 -53.123  -6.019  1.00 81.93           O  
ATOM     73  CB  PHE A  17      16.471 -54.879  -6.916  1.00 83.16           C  
ATOM     74  CG  PHE A  17      17.278 -55.665  -5.918  1.00 80.43           C  
ATOM     75  CD1 PHE A  17      17.074 -55.504  -4.559  1.00 78.89           C  
ATOM     76  CD2 PHE A  17      18.256 -56.549  -6.338  1.00 80.46           C  
ATOM     77  CE1 PHE A  17      17.821 -56.227  -3.644  1.00 78.15           C  
ATOM     78  CE2 PHE A  17      19.005 -57.267  -5.422  1.00 79.52           C  
ATOM     79  CZ  PHE A  17      18.783 -57.109  -4.075  1.00 78.44           C  
ATOM     80  HN  PHE A  17      15.726 -53.396  -8.867  1.00  0.00           H  
ATOM     81  N   MET A  18      19.112 -53.709  -8.212  1.00 85.78           N  
ATOM     82  CA  MET A  18      20.594 -53.807  -8.280  1.00 85.49           C  
ATOM     83  C   MET A  18      21.189 -52.398  -8.194  1.00 84.22           C  
ATOM     84  O   MET A  18      22.261 -52.252  -7.579  1.00 83.27           O  
ATOM     85  CB  MET A  18      21.071 -54.506  -9.556  1.00 88.82           C  
ATOM     86  CG  MET A  18      22.533 -54.953  -9.490  1.00 88.92           C  
ATOM     87  SD  MET A  18      22.979 -56.065  -8.107  1.00 87.79           S  
ATOM     88  CE  MET A  18      21.681 -57.293  -8.209  1.00 90.48           C  
ATOM     89  HN  MET A  18      18.567 -53.884  -9.056  1.00  0.00           H  
ATOM     90  N   ASP A  19      20.521 -51.401  -8.775  1.00 85.64           N  
ATOM     91  CA  ASP A  19      20.930 -49.975  -8.675  1.00 84.77           C  
ATOM     92  C   ASP A  19      20.796 -49.526  -7.214  1.00 79.37           C  
ATOM     93  O   ASP A  19      21.705 -48.847  -6.730  1.00 77.28           O  
ATOM     94  CB  ASP A  19      20.131 -49.089  -9.634  1.00 89.79           C  
ATOM     95  CG  ASP A  19      20.555 -47.632  -9.591  1.00 92.14           C  
ATOM     96  OD1 ASP A  19      21.775 -47.367  -9.706  1.00 93.22           O  
ATOM     97  OD2 ASP A  19      19.666 -46.772  -9.418  1.00 95.48           O1-
ATOM     98  HN  ASP A  19      19.687 -51.628  -9.316  1.00  0.00           H  
ATOM     99  N   VAL A  20      19.716 -49.917  -6.536  1.00 76.89           N  
ATOM    100  CA  VAL A  20      19.460 -49.589  -5.102  1.00 73.72           C  
ATOM    101  C   VAL A  20      20.567 -50.213  -4.250  1.00 70.54           C  
ATOM    102  O   VAL A  20      21.104 -49.499  -3.385  1.00 70.85           O  
ATOM    103  CB  VAL A  20      18.065 -50.059  -4.645  1.00 75.44           C  
ATOM    104  CG1 VAL A  20      17.888 -49.980  -3.137  1.00 74.82           C  
ATOM    105  CG2 VAL A  20      16.966 -49.282  -5.349  1.00 78.02           C  
ATOM    106  HN  VAL A  20      19.020 -50.476  -7.029  1.00  0.00           H  
ATOM    107  N   TYR A  21      20.894 -51.487  -4.474  1.00 69.49           N  
ATOM    108  CA  TYR A  21      21.929 -52.225  -3.702  1.00 68.05           C  
ATOM    109  C   TYR A  21      23.305 -51.579  -3.907  1.00 67.80           C  
ATOM    110  O   TYR A  21      24.049 -51.444  -2.924  1.00 68.84           O  
ATOM    111  CB  TYR A  21      21.989 -53.701  -4.099  1.00 68.55           C  
ATOM    112  CG  TYR A  21      23.110 -54.459  -3.433  1.00 66.32           C  
ATOM    113  CD1 TYR A  21      22.963 -54.975  -2.157  1.00 64.98           C  
ATOM    114  CD2 TYR A  21      24.328 -54.633  -4.066  1.00 66.05           C  
ATOM    115  CE1 TYR A  21      23.988 -55.668  -1.534  1.00 64.60           C  
ATOM    116  CE2 TYR A  21      25.366 -55.316  -3.455  1.00 65.96           C  
ATOM    117  CZ  TYR A  21      25.198 -55.836  -2.184  1.00 64.99           C  
ATOM    118  OH  TYR A  21      26.221 -56.501  -1.573  1.00 64.93           O  
ATOM    119  HN  TYR A  21      20.405 -51.984  -5.219  1.00  0.00           H  
ATOM    120  HH  TYR A  21      27.052 -56.616  -2.019  1.00  0.00           H  
ATOM    121  N   GLN A  22      23.637 -51.219  -5.149  1.00 68.71           N  
ATOM    122  CA  GLN A  22      24.948 -50.623  -5.525  1.00 69.01           C  
ATOM    123  C   GLN A  22      25.096 -49.236  -4.893  1.00 67.22           C  
ATOM    124  O   GLN A  22      26.219 -48.901  -4.483  1.00 67.17           O  
ATOM    125  CB  GLN A  22      25.095 -50.556  -7.046  1.00 72.02           C  
ATOM    126  CG  GLN A  22      25.730 -51.813  -7.624  1.00 74.62           C  
ATOM    127  CD  GLN A  22      25.419 -52.018  -9.084  1.00 77.78           C  
ATOM    128  NE2 GLN A  22      25.591 -53.249  -9.539  1.00 79.91           N  
ATOM    129  OE1 GLN A  22      25.027 -51.094  -9.793  1.00 79.49           O  
ATOM    130  HN  GLN A  22      22.948 -51.362  -5.888  1.00  0.00           H  
ATOM    131 1HE2 GLN A  22      25.916 -54.016  -8.951  1.00  0.00           H  
ATOM    132 2HE2 GLN A  22      25.380 -53.388 -10.527  1.00  0.00           H  
ATOM    133  N   GLN A  23      24.010 -48.464  -4.826  1.00 67.49           N  
ATOM    134  CA  GLN A  23      24.006 -47.071  -4.304  1.00 66.52           C  
ATOM    135  C   GLN A  23      24.071 -47.081  -2.770  1.00 63.60           C  
ATOM    136  O   GLN A  23      24.519 -46.061  -2.214  1.00 63.83           O  
ATOM    137  CB  GLN A  23      22.769 -46.303  -4.781  1.00 68.90           C  
ATOM    138  CG  GLN A  23      22.818 -45.895  -6.249  1.00 71.49           C  
ATOM    139  CD  GLN A  23      21.857 -44.774  -6.569  1.00 74.13           C  
ATOM    140  NE2 GLN A  23      22.411 -43.594  -6.788  1.00 75.38           N  
ATOM    141  OE1 GLN A  23      20.638 -44.953  -6.637  1.00 74.40           O  
ATOM    142  HN  GLN A  23      23.126 -48.854  -5.154  1.00  0.00           H  
ATOM    143 1HE2 GLN A  23      23.419 -43.446  -6.732  1.00  0.00           H  
ATOM    144 2HE2 GLN A  23      21.762 -42.837  -7.004  1.00  0.00           H  
ATOM    145  N   SER A  24      23.645 -48.168  -2.112  1.00 61.58           N  
ATOM    146  CA  SER A  24      23.488 -48.231  -0.635  1.00 60.51           C  
ATOM    147  C   SER A  24      24.620 -49.026   0.028  1.00 59.74           C  
ATOM    148  O   SER A  24      24.757 -48.902   1.258  1.00 58.62           O  
ATOM    149  CB  SER A  24      22.136 -48.772  -0.244  1.00 61.85           C  
ATOM    150  OG  SER A  24      21.961 -50.088  -0.732  1.00 64.26           O  
ATOM    151  HN  SER A  24      23.415 -49.000  -2.656  1.00  0.00           H  
ATOM    152  HG  SER A  24      21.109 -50.429  -0.486  1.00  0.00           H  
ATOM    153  N   TYR A  25      25.402 -49.805  -0.727  1.00 60.46           N  
ATOM    154  CA  TYR A  25      26.470 -50.671  -0.157  1.00 61.22           C  
ATOM    155  C   TYR A  25      27.627 -49.814   0.361  1.00 61.34           C  
ATOM    156  O   TYR A  25      28.051 -48.886  -0.348  1.00 63.02           O  
ATOM    157  CB  TYR A  25      27.031 -51.688  -1.152  1.00 62.43           C  
ATOM    158  CG  TYR A  25      27.946 -52.684  -0.487  1.00 62.80           C  
ATOM    159  CD1 TYR A  25      27.426 -53.737   0.247  1.00 64.18           C  
ATOM    160  CD2 TYR A  25      29.323 -52.546  -0.527  1.00 62.50           C  
ATOM    161  CE1 TYR A  25      28.247 -54.643   0.894  1.00 65.37           C  
ATOM    162  CE2 TYR A  25      30.158 -53.446   0.116  1.00 64.14           C  
ATOM    163  CZ  TYR A  25      29.618 -54.499   0.832  1.00 65.10           C  
ATOM    164  OH  TYR A  25      30.404 -55.409   1.477  1.00 67.27           O  
ATOM    165  HN  TYR A  25      25.260 -49.806  -1.737  1.00  0.00           H  
ATOM    166  HH  TYR A  25      30.033 -56.132   1.969  1.00  0.00           H  
ATOM    167  N   CYS A  26      28.127 -50.171   1.549  1.00 61.67           N  
ATOM    168  CA  CYS A  26      29.229 -49.513   2.306  1.00 60.21           C  
ATOM    169  C   CYS A  26      30.257 -48.880   1.360  1.00 59.96           C  
ATOM    170  O   CYS A  26      31.023 -49.636   0.732  1.00 61.23           O  
ATOM    171  CB  CYS A  26      29.927 -50.527   3.202  1.00 60.38           C  
ATOM    172  SG  CYS A  26      31.419 -49.870   3.981  0.50 60.10           S  
ATOM    173  HN  CYS A  26      27.705 -50.989   1.988  1.00  0.00           H  
ATOM    174  N   HIS A  27      30.276 -47.546   1.284  1.00 58.97           N  
ATOM    175  CA  HIS A  27      31.209 -46.758   0.436  1.00 59.77           C  
ATOM    176  C   HIS A  27      31.315 -45.332   0.973  1.00 58.86           C  
ATOM    177  O   HIS A  27      30.463 -44.888   1.738  1.00 57.21           O  
ATOM    178  CB  HIS A  27      30.759 -46.809  -1.031  1.00 61.26           C  
ATOM    179  CG  HIS A  27      29.541 -46.001  -1.326  1.00 61.93           C  
ATOM    180  CD2 HIS A  27      29.353 -44.947  -2.148  1.00 62.90           C  
ATOM    181  ND1 HIS A  27      28.315 -46.262  -0.745  1.00 61.67           N  
ATOM    182  CE1 HIS A  27      27.429 -45.392  -1.184  1.00 62.03           C  
ATOM    183  NE2 HIS A  27      28.040 -44.573  -2.045  1.00 62.87           N  
ATOM    184  HN  HIS A  27      29.601 -47.031   1.849  1.00  0.00           H  
ATOM    185  HD1 HIS A  27      28.126 -47.012  -0.080  1.00  0.00           H  
ATOM    186  HE2 HIS A  27      27.601 -43.798  -2.543  1.00  0.00           H  
ATOM    187  N   PRO A  28      32.373 -44.573   0.609  1.00 59.71           N  
ATOM    188  CA  PRO A  28      32.470 -43.162   0.974  1.00 59.52           C  
ATOM    189  C   PRO A  28      31.470 -42.300   0.188  1.00 59.82           C  
ATOM    190  O   PRO A  28      31.490 -42.342  -1.024  1.00 60.03           O  
ATOM    191  CB  PRO A  28      33.923 -42.806   0.628  1.00 60.39           C  
ATOM    192  CG  PRO A  28      34.279 -43.758  -0.489  1.00 61.68           C  
ATOM    193  CD  PRO A  28      33.546 -45.036  -0.147  1.00 61.63           C  
ATOM    194  N   ILE A  29      30.635 -41.547   0.911  1.00 60.89           N  
ATOM    195  CA  ILE A  29      29.536 -40.695   0.368  1.00 62.42           C  
ATOM    196  C   ILE A  29      29.645 -39.293   0.979  1.00 62.23           C  
ATOM    197  O   ILE A  29      29.970 -39.197   2.171  1.00 59.65           O  
ATOM    198  CB  ILE A  29      28.154 -41.336   0.636  1.00 64.00           C  
ATOM    199  CG1 ILE A  29      27.016 -40.519   0.017  1.00 65.41           C  
ATOM    200  CG2 ILE A  29      27.911 -41.571   2.121  1.00 62.89           C  
ATOM    201  CD1 ILE A  29      25.757 -41.320  -0.226  1.00 66.42           C  
ATOM    202  HN  ILE A  29      30.760 -41.555   1.923  1.00  0.00           H  
ATOM    203  N   GLU A  30      29.369 -38.251   0.188  1.00 65.40           N  
ATOM    204  CA  GLU A  30      29.361 -36.833   0.645  1.00 66.24           C  
ATOM    205  C   GLU A  30      28.413 -36.712   1.846  1.00 63.41           C  
ATOM    206  O   GLU A  30      27.207 -36.940   1.681  1.00 63.34           O  
ATOM    207  CB  GLU A  30      28.969 -35.875  -0.484  1.00 70.33           C  
ATOM    208  CG  GLU A  30      29.346 -34.432  -0.185  1.00 73.82           C  
ATOM    209  CD  GLU A  30      29.020 -33.407  -1.262  1.00 78.29           C  
ATOM    210  OE1 GLU A  30      29.866 -33.192  -2.159  1.00 80.43           O  
ATOM    211  OE2 GLU A  30      27.925 -32.808  -1.192  1.00 82.03           O1-
ATOM    212  HN  GLU A  30      29.150 -38.439  -0.790  1.00  0.00           H  
ATOM    213  N   THR A  31      28.979 -36.414   3.016  1.00 61.04           N  
ATOM    214  CA  THR A  31      28.285 -36.236   4.315  1.00 59.75           C  
ATOM    215  C   THR A  31      28.524 -34.799   4.779  1.00 58.60           C  
ATOM    216  O   THR A  31      29.665 -34.321   4.626  1.00 59.57           O  
ATOM    217  CB  THR A  31      28.823 -37.231   5.353  1.00 59.96           C  
ATOM    218  CG2 THR A  31      28.201 -37.097   6.725  1.00 60.77           C  
ATOM    219  OG1 THR A  31      28.583 -38.545   4.855  1.00 59.50           O  
ATOM    220  HN  THR A  31      29.992 -36.296   3.018  1.00  0.00           H  
ATOM    221  HG1 THR A  31      28.974 -38.629   3.993  1.00  0.00           H  
ATOM    222  N   LEU A  32      27.499 -34.139   5.320  1.00 57.47           N  
ATOM    223  CA  LEU A  32      27.632 -32.777   5.896  1.00 57.19           C  
ATOM    224  C   LEU A  32      27.968 -32.924   7.380  1.00 55.27           C  
ATOM    225  O   LEU A  32      27.081 -33.289   8.154  1.00 55.22           O  
ATOM    226  CB  LEU A  32      26.351 -31.981   5.633  1.00 58.78           C  
ATOM    227  CG  LEU A  32      26.103 -31.686   4.152  1.00 59.90           C  
ATOM    228  CD1 LEU A  32      24.740 -31.055   3.924  1.00 62.50           C  
ATOM    229  CD2 LEU A  32      27.202 -30.805   3.572  1.00 59.53           C  
ATOM    230  HN  LEU A  32      26.584 -34.589   5.339  1.00  0.00           H  
ATOM    231  N   VAL A  33      29.235 -32.693   7.725  1.00 54.59           N  
ATOM    232  CA  VAL A  33      29.823 -32.925   9.076  1.00 55.89           C  
ATOM    233  C   VAL A  33      29.958 -31.579   9.793  1.00 58.52           C  
ATOM    234  O   VAL A  33      30.513 -30.647   9.190  1.00 56.94           O  
ATOM    235  CB  VAL A  33      31.188 -33.625   8.956  1.00 55.02           C  
ATOM    236  CG1 VAL A  33      31.859 -33.806  10.308  1.00 56.60           C  
ATOM    237  CG2 VAL A  33      31.072 -34.950   8.222  1.00 54.50           C  
ATOM    238  HN  VAL A  33      29.855 -32.326   7.003  1.00  0.00           H  
ATOM    239  N   ASP A  34      29.484 -31.493  11.038  1.00 63.47           N  
ATOM    240  CA  ASP A  34      29.606 -30.276  11.885  1.00 67.29           C  
ATOM    241  C   ASP A  34      31.084 -30.054  12.217  1.00 67.86           C  
ATOM    242  O   ASP A  34      31.772 -31.041  12.528  1.00 68.04           O  
ATOM    243  CB  ASP A  34      28.721 -30.360  13.128  1.00 71.68           C  
ATOM    244  CG  ASP A  34      27.233 -30.291  12.818  1.00 76.13           C  
ATOM    245  OD1 ASP A  34      26.871 -29.654  11.800  1.00 77.68           O  
ATOM    246  OD2 ASP A  34      26.442 -30.879  13.595  1.00 80.51           O1-
ATOM    247  HN  ASP A  34      29.012 -32.307  11.431  1.00  0.00           H  
ATOM    248  N   ILE A  35      31.544 -28.802  12.119  1.00 68.99           N  
ATOM    249  CA  ILE A  35      32.967 -28.397  12.321  1.00 69.77           C  
ATOM    250  C   ILE A  35      33.344 -28.571  13.796  1.00 73.05           C  
ATOM    251  O   ILE A  35      34.510 -28.913  14.057  1.00 72.44           O  
ATOM    252  CB  ILE A  35      33.203 -26.957  11.826  1.00 69.27           C  
ATOM    253  CG1 ILE A  35      33.101 -26.886  10.302  1.00 67.58           C  
ATOM    254  CG2 ILE A  35      34.535 -26.409  12.330  1.00 71.41           C  
ATOM    255  CD1 ILE A  35      33.290 -25.506   9.736  1.00 68.05           C  
ATOM    256  HN  ILE A  35      30.873 -28.069  11.889  1.00  0.00           H  
ATOM    257  N   PHE A  36      32.396 -28.376  14.717  1.00 76.97           N  
ATOM    258  CA  PHE A  36      32.613 -28.558  16.176  1.00 81.76           C  
ATOM    259  C   PHE A  36      32.981 -30.017  16.483  1.00 83.74           C  
ATOM    260  O   PHE A  36      33.617 -30.241  17.531  1.00 89.55           O  
ATOM    261  CB  PHE A  36      31.412 -28.056  16.987  1.00 85.01           C  
ATOM    262  CG  PHE A  36      30.226 -28.984  17.100  1.00 85.48           C  
ATOM    263  CD1 PHE A  36      30.327 -30.196  17.766  1.00 85.74           C  
ATOM    264  CD2 PHE A  36      28.989 -28.617  16.588  1.00 85.40           C  
ATOM    265  CE1 PHE A  36      29.233 -31.038  17.868  1.00 86.01           C  
ATOM    266  CE2 PHE A  36      27.892 -29.458  16.703  1.00 84.70           C  
ATOM    267  CZ  PHE A  36      28.018 -30.669  17.340  1.00 85.26           C  
ATOM    268  HN  PHE A  36      31.471 -28.086  14.401  1.00  0.00           H  
ATOM    269  N   GLN A  37      32.623 -30.969  15.613  1.00 83.16           N  
ATOM    270  CA  GLN A  37      33.003 -32.406  15.750  1.00 84.54           C  
ATOM    271  C   GLN A  37      34.491 -32.592  15.435  1.00 83.81           C  
ATOM    272  O   GLN A  37      35.091 -33.539  15.967  1.00 87.95           O  
ATOM    273  CB  GLN A  37      32.223 -33.300  14.787  1.00 83.71           C  
ATOM    274  CG  GLN A  37      30.716 -33.243  14.968  1.00 86.95           C  
ATOM    275  CD  GLN A  37      30.198 -34.243  15.973  1.00 91.45           C  
ATOM    276  NE2 GLN A  37      28.999 -34.740  15.722  1.00 92.92           N  
ATOM    277  OE1 GLN A  37      30.852 -34.564  16.966  1.00 95.68           O  
ATOM    278  HN  GLN A  37      32.057 -30.697  14.809  1.00  0.00           H  
ATOM    279 1HE2 GLN A  37      28.457 -34.474  14.900  1.00  0.00           H  
ATOM    280 2HE2 GLN A  37      28.649 -35.416  16.401  1.00  0.00           H  
ATOM    281  N   GLU A  38      35.035 -31.752  14.551  1.00 81.35           N  
ATOM    282  CA  GLU A  38      36.407 -31.880  13.988  1.00 80.82           C  
ATOM    283  C   GLU A  38      37.384 -30.965  14.734  1.00 80.66           C  
ATOM    284  O   GLU A  38      38.578 -31.304  14.777  1.00 82.76           O  
ATOM    285  CB  GLU A  38      36.391 -31.538  12.497  1.00 80.94           C  
ATOM    286  CG  GLU A  38      35.481 -32.426  11.672  1.00 81.10           C  
ATOM    287  CD  GLU A  38      35.886 -33.889  11.662  1.00 83.98           C  
ATOM    288  OE1 GLU A  38      37.020 -34.191  11.216  1.00 85.33           O  
ATOM    289  OE2 GLU A  38      35.065 -34.726  12.107  1.00 86.85           O1-
ATOM    290  HN  GLU A  38      34.468 -30.964  14.238  1.00  0.00           H  
ATOM    291  N   TYR A  39      36.902 -29.836  15.260  1.00 78.93           N  
ATOM    292  CA  TYR A  39      37.679 -28.837  16.040  1.00 78.84           C  
ATOM    293  C   TYR A  39      36.880 -28.432  17.274  1.00 79.15           C  
ATOM    294  O   TYR A  39      36.406 -27.299  17.379  1.00 77.68           O  
ATOM    295  CB  TYR A  39      37.993 -27.601  15.193  1.00 78.47           C  
ATOM    296  CG  TYR A  39      38.986 -27.823  14.080  1.00 78.40           C  
ATOM    297  CD1 TYR A  39      38.605 -28.476  12.922  1.00 76.24           C  
ATOM    298  CD2 TYR A  39      40.294 -27.373  14.170  1.00 80.10           C  
ATOM    299  CE1 TYR A  39      39.490 -28.678  11.877  1.00 76.03           C  
ATOM    300  CE2 TYR A  39      41.194 -27.568  13.136  1.00 79.40           C  
ATOM    301  CZ  TYR A  39      40.794 -28.233  11.992  1.00 77.58           C  
ATOM    302  OH  TYR A  39      41.681 -28.437  10.977  1.00 79.60           O  
ATOM    303  HN  TYR A  39      35.911 -29.642  15.113  1.00  0.00           H  
ATOM    304  HH  TYR A  39      42.577 -28.131  11.056  1.00  0.00           H  
ATOM    305  N   PRO A  40      36.707 -29.337  18.260  1.00 80.47           N  
ATOM    306  CA  PRO A  40      35.982 -28.991  19.483  1.00 83.06           C  
ATOM    307  C   PRO A  40      36.783 -27.999  20.344  1.00 86.16           C  
ATOM    308  O   PRO A  40      36.180 -27.161  20.978  1.00 88.23           O  
ATOM    309  CB  PRO A  40      35.771 -30.334  20.195  1.00 84.84           C  
ATOM    310  CG  PRO A  40      36.821 -31.267  19.612  1.00 84.36           C  
ATOM    311  CD  PRO A  40      37.205 -30.720  18.255  1.00 81.18           C  
ATOM    312  N   ASP A  41      38.115 -28.115  20.322  1.00 87.22           N  
ATOM    313  CA  ASP A  41      39.078 -27.261  21.071  1.00 90.49           C  
ATOM    314  C   ASP A  41      38.850 -25.775  20.759  1.00 89.18           C  
ATOM    315  O   ASP A  41      39.153 -24.954  21.642  1.00 92.26           O  
ATOM    316  CB  ASP A  41      40.523 -27.664  20.759  1.00 92.09           C  
ATOM    317  CG  ASP A  41      40.837 -27.709  19.271  1.00 89.87           C  
ATOM    318  OD1 ASP A  41      40.199 -28.518  18.560  1.00 87.59           O  
ATOM    319  OD2 ASP A  41      41.705 -26.927  18.829  1.00 90.30           O1-
ATOM    320  HN  ASP A  41      38.507 -28.855  19.740  1.00  0.00           H  
ATOM    321  N   GLU A  42      38.353 -25.441  19.561  1.00 85.07           N  
ATOM    322  CA  GLU A  42      38.087 -24.044  19.112  1.00 84.88           C  
ATOM    323  C   GLU A  42      36.691 -23.615  19.596  1.00 85.33           C  
ATOM    324  O   GLU A  42      35.769 -23.496  18.761  1.00 83.71           O  
ATOM    325  CB  GLU A  42      38.225 -23.928  17.590  1.00 82.22           C  
ATOM    326  CG  GLU A  42      39.640 -24.140  17.069  1.00 82.05           C  
ATOM    327  CD  GLU A  42      40.541 -22.918  17.128  1.00 83.65           C  
ATOM    328  HN  GLU A  42      38.141 -26.196  18.909  1.00  0.00           H  
ATOM    329  N   ILE A  43      36.557 -23.388  20.904  1.00 88.54           N  
ATOM    330  CA  ILE A  43      35.271 -23.123  21.616  1.00 89.99           C  
ATOM    331  C   ILE A  43      34.858 -21.667  21.386  1.00 88.37           C  
ATOM    332  O   ILE A  43      33.677 -21.444  21.056  1.00 88.22           O  
ATOM    333  CB  ILE A  43      35.420 -23.462  23.116  1.00 95.22           C  
ATOM    334  CG1 ILE A  43      35.440 -24.978  23.323  1.00 95.62           C  
ATOM    335  CG2 ILE A  43      34.355 -22.782  23.975  1.00 97.69           C  
ATOM    336  CD1 ILE A  43      36.096 -25.411  24.613  1.00100.56           C  
ATOM    337  HN  ILE A  43      37.407 -23.396  21.467  1.00  0.00           H  
ATOM    338  N   GLU A  44      35.793 -20.727  21.563  1.00 87.17           N  
ATOM    339  CA  GLU A  44      35.526 -19.261  21.576  1.00 87.34           C  
ATOM    340  C   GLU A  44      34.908 -18.819  20.240  1.00 83.29           C  
ATOM    341  O   GLU A  44      34.191 -17.804  20.237  1.00 84.28           O  
ATOM    342  CB  GLU A  44      36.814 -18.487  21.876  1.00 88.68           C  
ATOM    343  HN  GLU A  44      36.756 -21.035  21.699  1.00  0.00           H  
ATOM    344  N   TYR A  45      35.153 -19.564  19.158  1.00 79.29           N  
ATOM    345  CA  TYR A  45      34.788 -19.196  17.767  1.00 76.83           C  
ATOM    346  C   TYR A  45      33.407 -19.740  17.394  1.00 73.65           C  
ATOM    347  O   TYR A  45      33.009 -20.819  17.863  1.00 74.41           O  
ATOM    348  CB  TYR A  45      35.842 -19.717  16.786  1.00 76.69           C  
ATOM    349  CG  TYR A  45      37.180 -19.044  16.927  1.00 79.12           C  
ATOM    350  CD1 TYR A  45      37.387 -17.776  16.413  1.00 80.31           C  
ATOM    351  CD2 TYR A  45      38.226 -19.652  17.603  1.00 81.07           C  
ATOM    352  CE1 TYR A  45      38.605 -17.134  16.554  1.00 82.95           C  
ATOM    353  CE2 TYR A  45      39.452 -19.024  17.753  1.00 83.30           C  
ATOM    354  CZ  TYR A  45      39.641 -17.757  17.228  1.00 84.28           C  
ATOM    355  OH  TYR A  45      40.838 -17.115  17.365  1.00 86.33           O  
ATOM    356  HN  TYR A  45      35.628 -20.456  19.299  1.00  0.00           H  
ATOM    357  HH  TYR A  45      41.549 -17.543  17.828  1.00  0.00           H  
ATOM    358  N   ILE A  46      32.715 -18.983  16.542  1.00 71.24           N  
ATOM    359  CA  ILE A  46      31.557 -19.418  15.708  1.00 69.40           C  
ATOM    360  C   ILE A  46      32.061 -19.526  14.266  1.00 66.48           C  
ATOM    361  O   ILE A  46      32.725 -18.579  13.818  1.00 68.13           O  
ATOM    362  CB  ILE A  46      30.399 -18.408  15.823  1.00 72.14           C  
ATOM    363  CG1 ILE A  46      29.919 -18.228  17.264  1.00 76.21           C  
ATOM    364  CG2 ILE A  46      29.262 -18.789  14.894  1.00 71.50           C  
ATOM    365  CD1 ILE A  46      29.201 -16.916  17.504  1.00 79.41           C  
ATOM    366  HN  ILE A  46      33.006 -18.010  16.451  1.00  0.00           H  
ATOM    367  N   PHE A  47      31.754 -20.621  13.565  1.00 64.10           N  
ATOM    368  CA  PHE A  47      32.220 -20.882  12.175  1.00 61.66           C  
ATOM    369  C   PHE A  47      31.084 -20.649  11.177  1.00 61.57           C  
ATOM    370  O   PHE A  47      29.914 -20.854  11.532  1.00 63.76           O  
ATOM    371  CB  PHE A  47      32.777 -22.299  12.037  1.00 59.77           C  
ATOM    372  CG  PHE A  47      34.023 -22.532  12.849  1.00 60.41           C  
ATOM    373  CD1 PHE A  47      35.225 -21.940  12.498  1.00 61.16           C  
ATOM    374  CD2 PHE A  47      33.992 -23.343  13.972  1.00 61.91           C  
ATOM    375  CE1 PHE A  47      36.362 -22.145  13.263  1.00 62.96           C  
ATOM    376  CE2 PHE A  47      35.135 -23.561  14.724  1.00 63.24           C  
ATOM    377  CZ  PHE A  47      36.317 -22.957  14.373  1.00 63.53           C  
ATOM    378  HN  PHE A  47      31.163 -21.323  14.010  1.00  0.00           H  
ATOM    379  N   LYS A  48      31.447 -20.205   9.972  1.00 61.18           N  
ATOM    380  CA  LYS A  48      30.552 -20.064   8.795  1.00 62.05           C  
ATOM    381  C   LYS A  48      31.269 -20.667   7.591  1.00 59.87           C  
ATOM    382  O   LYS A  48      32.384 -20.260   7.286  1.00 60.96           O  
ATOM    383  CB  LYS A  48      30.194 -18.595   8.534  1.00 65.79           C  
ATOM    384  CG  LYS A  48      29.351 -17.927   9.610  1.00 69.27           C  
ATOM    385  CD  LYS A  48      28.312 -16.947   9.083  1.00 72.88           C  
ATOM    386  CE  LYS A  48      27.782 -16.006  10.148  1.00 75.83           C  
ATOM    387  NZ  LYS A  48      27.160 -16.725  11.288  1.00 75.90           N1+
ATOM    388  HN  LYS A  48      32.424 -19.939   9.849  1.00  0.00           H  
ATOM    389  HZ1 LYS A  48      26.804 -16.092  12.004  1.00  0.00           H  
ATOM    390  HZ2 LYS A  48      27.806 -17.405  11.689  1.00  0.00           H  
ATOM    391  HZ3 LYS A  48      26.431 -17.361  10.966  1.00  0.00           H  
ATOM    392  N   PRO A  49      30.712 -21.699   6.916  1.00 58.33           N  
ATOM    393  CA  PRO A  49      29.514 -22.399   7.380  1.00 58.54           C  
ATOM    394  C   PRO A  49      29.834 -23.216   8.638  1.00 58.09           C  
ATOM    395  O   PRO A  49      31.000 -23.468   8.877  1.00 57.65           O  
ATOM    396  CB  PRO A  49      29.137 -23.299   6.197  1.00 57.54           C  
ATOM    397  CG  PRO A  49      30.452 -23.549   5.496  1.00 56.20           C  
ATOM    398  CD  PRO A  49      31.238 -22.266   5.666  1.00 57.15           C  
ATOM    399  N   SER A  50      28.811 -23.592   9.409  1.00 59.30           N  
ATOM    400  CA  SER A  50      28.968 -24.295  10.710  1.00 60.50           C  
ATOM    401  C   SER A  50      29.278 -25.778  10.479  1.00 60.34           C  
ATOM    402  O   SER A  50      29.745 -26.432  11.429  1.00 62.07           O  
ATOM    403  CB  SER A  50      27.761 -24.109  11.587  1.00 61.77           C  
ATOM    404  OG  SER A  50      26.600 -24.614  10.956  1.00 62.00           O  
ATOM    405  HN  SER A  50      27.866 -23.385   9.087  1.00  0.00           H  
ATOM    406  HG  SER A  50      25.837 -24.496  11.510  1.00  0.00           H  
ATOM    407  N   CYS A  51      29.037 -26.277   9.262  1.00 60.55           N  
ATOM    408  CA  CYS A  51      29.308 -27.676   8.841  1.00 61.15           C  
ATOM    409  C   CYS A  51      29.852 -27.699   7.408  1.00 59.76           C  
ATOM    410  O   CYS A  51      29.758 -26.674   6.719  1.00 61.51           O  
ATOM    411  CB  CYS A  51      28.044 -28.515   8.929  1.00 63.51           C  
ATOM    412  SG  CYS A  51      26.815 -28.020   7.698  1.00 69.63           S  
ATOM    413  HN  CYS A  51      28.635 -25.647   8.567  1.00  0.00           H  
ATOM    414  N   VAL A  52      30.379 -28.847   6.978  1.00 58.42           N  
ATOM    415  CA  VAL A  52      31.289 -28.978   5.803  1.00 56.86           C  
ATOM    416  C   VAL A  52      30.979 -30.267   5.047  1.00 54.64           C  
ATOM    417  O   VAL A  52      30.729 -31.301   5.657  1.00 54.30           O  
ATOM    418  CB  VAL A  52      32.742 -28.962   6.301  1.00 58.18           C  
ATOM    419  CG1 VAL A  52      33.730 -29.404   5.240  1.00 59.63           C  
ATOM    420  CG2 VAL A  52      33.110 -27.603   6.867  1.00 59.10           C  
ATOM    421  HN  VAL A  52      30.142 -29.697   7.490  1.00  0.00           H  
ATOM    422  N   PRO A  53      31.027 -30.260   3.696  1.00 53.48           N  
ATOM    423  CA  PRO A  53      30.837 -31.477   2.909  1.00 53.23           C  
ATOM    424  C   PRO A  53      32.113 -32.331   2.836  1.00 53.17           C  
ATOM    425  O   PRO A  53      33.036 -31.962   2.130  1.00 54.29           O  
ATOM    426  CB  PRO A  53      30.457 -30.922   1.533  1.00 53.79           C  
ATOM    427  CG  PRO A  53      31.221 -29.621   1.436  1.00 54.14           C  
ATOM    428  CD  PRO A  53      31.253 -29.079   2.850  1.00 54.11           C  
ATOM    429  N   LEU A  54      32.133 -33.444   3.573  1.00 52.55           N  
ATOM    430  CA  LEU A  54      33.288 -34.374   3.656  1.00 52.41           C  
ATOM    431  C   LEU A  54      32.854 -35.748   3.147  1.00 52.45           C  
ATOM    432  O   LEU A  54      31.730 -36.171   3.457  1.00 51.33           O  
ATOM    433  CB  LEU A  54      33.778 -34.465   5.105  1.00 52.02           C  
ATOM    434  CG  LEU A  54      34.216 -33.149   5.744  1.00 51.62           C  
ATOM    435  CD1 LEU A  54      34.599 -33.339   7.201  1.00 51.50           C  
ATOM    436  CD2 LEU A  54      35.370 -32.532   4.978  1.00 52.74           C  
ATOM    437  HN  LEU A  54      31.299 -33.671   4.115  1.00  0.00           H  
ATOM    438  N   MET A  55      33.730 -36.413   2.397  1.00 54.56           N  
ATOM    439  CA  MET A  55      33.568 -37.834   2.011  1.00 56.45           C  
ATOM    440  C   MET A  55      33.762 -38.688   3.263  1.00 56.78           C  
ATOM    441  O   MET A  55      34.891 -38.721   3.800  1.00 57.82           O  
ATOM    442  CB  MET A  55      34.581 -38.236   0.937  1.00 58.94           C  
ATOM    443  CG  MET A  55      34.340 -37.523  -0.381  1.00 60.29           C  
ATOM    444  SD  MET A  55      32.694 -37.851  -1.058  1.00 60.79           S  
ATOM    445  CE  MET A  55      32.950 -39.490  -1.737  1.00 61.98           C  
ATOM    446  HN  MET A  55      34.559 -35.917   2.070  1.00  0.00           H  
ATOM    447  N   ARG A  56      32.679 -39.311   3.724  1.00 56.24           N  
ATOM    448  CA  ARG A  56      32.643 -40.109   4.968  1.00 57.21           C  
ATOM    449  C   ARG A  56      32.021 -41.470   4.667  1.00 58.39           C  
ATOM    450  O   ARG A  56      31.087 -41.547   3.852  1.00 58.74           O  
ATOM    451  CB  ARG A  56      31.869 -39.351   6.046  1.00 57.25           C  
ATOM    452  CG  ARG A  56      32.662 -38.220   6.682  1.00 57.25           C  
ATOM    453  CD  ARG A  56      33.877 -38.739   7.415  1.00 57.66           C  
ATOM    454  NE  ARG A  56      34.107 -38.040   8.666  1.00 57.99           N  
ATOM    455  CZ  ARG A  56      34.855 -36.954   8.802  1.00 58.61           C  
ATOM    456  NH1 ARG A  56      35.471 -36.428   7.758  1.00 58.58           N1+
ATOM    457  NH2 ARG A  56      34.995 -36.404   9.993  1.00 59.94           N  
ATOM    458  HN  ARG A  56      31.818 -39.232   3.183  1.00  0.00           H  
ATOM    459  HE  ARG A  56      33.659 -38.412   9.504  1.00  0.00           H  
ATOM    460 1HH1 ARG A  56      36.047 -35.592   7.863  1.00  0.00           H  
ATOM    461 2HH1 ARG A  56      35.363 -36.853   6.837  1.00  0.00           H  
ATOM    462 1HH2 ARG A  56      35.571 -35.568  10.098  1.00  0.00           H  
ATOM    463 2HH2 ARG A  56      34.520 -36.810  10.799  1.00  0.00           H  
ATOM    464  N   CYS A  57      32.549 -42.502   5.314  1.00 61.03           N  
ATOM    465  CA  CYS A  57      32.116 -43.906   5.158  1.00 62.34           C  
ATOM    466  C   CYS A  57      30.645 -43.992   5.568  1.00 61.62           C  
ATOM    467  O   CYS A  57      30.335 -43.574   6.687  1.00 63.32           O  
ATOM    468  CB  CYS A  57      33.005 -44.796   6.011  1.00 64.38           C  
ATOM    469  SG  CYS A  57      33.259 -46.441   5.311  0.50 69.28           S  
ATOM    470  HN  CYS A  57      33.309 -42.312   5.967  1.00  0.00           H  
ATOM    471  N   GLY A  58      29.780 -44.445   4.662  1.00 61.72           N  
ATOM    472  CA  GLY A  58      28.334 -44.621   4.903  1.00 61.14           C  
ATOM    473  C   GLY A  58      27.776 -45.793   4.114  1.00 61.23           C  
ATOM    474  O   GLY A  58      28.468 -46.275   3.199  1.00 59.85           O  
ATOM    475  HN  GLY A  58      30.141 -44.687   3.739  1.00  0.00           H  
ATOM    476  N   GLY A  59      26.561 -46.230   4.448  1.00 62.60           N  
ATOM    477  CA  GLY A  59      25.866 -47.339   3.767  1.00 63.94           C  
ATOM    478  C   GLY A  59      25.849 -48.596   4.615  1.00 65.82           C  
ATOM    479  O   GLY A  59      26.338 -48.549   5.758  1.00 66.53           O  
ATOM    480  HN  GLY A  59      26.083 -45.769   5.222  1.00  0.00           H  
ATOM    481  N   CYS A  60      25.308 -49.683   4.063  1.00 67.12           N  
ATOM    482  CA  CYS A  60      25.025 -50.958   4.770  1.00 68.63           C  
ATOM    483  C   CYS A  60      25.942 -52.063   4.252  1.00 68.48           C  
ATOM    484  O   CYS A  60      26.561 -51.878   3.191  1.00 66.08           O  
ATOM    485  CB  CYS A  60      23.585 -51.393   4.546  1.00 70.70           C  
ATOM    486  SG  CYS A  60      23.123 -51.375   2.795  1.00 73.86           S  
ATOM    487  HN  CYS A  60      25.069 -49.635   3.073  1.00  0.00           H  
ATOM    488  N   CYS A  61      25.986 -53.179   4.979  1.00 71.36           N  
ATOM    489  CA  CYS A  61      26.736 -54.408   4.627  1.00 75.15           C  
ATOM    490  C   CYS A  61      25.739 -55.541   4.362  1.00 75.11           C  
ATOM    491  O   CYS A  61      24.543 -55.338   4.612  1.00 74.04           O  
ATOM    492  CB  CYS A  61      27.718 -54.756   5.738  1.00 79.36           C  
ATOM    493  SG  CYS A  61      28.904 -53.427   6.070  1.00 81.09           S  
ATOM    494  HN  CYS A  61      25.459 -53.188   5.852  1.00  0.00           H  
ATOM    495  N   ASN A  62      26.222 -56.688   3.880  1.00 76.85           N  
ATOM    496  CA  ASN A  62      25.380 -57.851   3.486  1.00 79.14           C  
ATOM    497  C   ASN A  62      24.702 -58.466   4.721  1.00 81.04           C  
ATOM    498  O   ASN A  62      23.689 -59.160   4.536  1.00 82.97           O  
ATOM    499  CB  ASN A  62      26.194 -58.890   2.709  1.00 79.96           C  
ATOM    500  CG  ASN A  62      26.712 -58.356   1.389  1.00 78.44           C  
ATOM    501  ND2 ASN A  62      27.943 -58.693   1.043  1.00 78.88           N  
ATOM    502  OD1 ASN A  62      26.009 -57.638   0.682  1.00 78.43           O  
ATOM    503  HN  ASN A  62      27.233 -56.773   3.775  1.00  0.00           H  
ATOM    504 1HD2 ASN A  62      28.527 -59.289   1.630  1.00  0.00           H  
ATOM    505 2HD2 ASN A  62      28.292 -58.334   0.154  1.00  0.00           H  
ATOM    506  N   ASP A  63      25.227 -58.219   5.927  1.00 81.55           N  
ATOM    507  CA  ASP A  63      24.749 -58.825   7.202  1.00 83.98           C  
ATOM    508  C   ASP A  63      24.737 -57.765   8.309  1.00 83.51           C  
ATOM    509  O   ASP A  63      25.578 -56.853   8.257  1.00 82.65           O  
ATOM    510  CB  ASP A  63      25.627 -60.016   7.598  1.00 86.32           C  
ATOM    511  HN  ASP A  63      26.011 -57.569   5.977  1.00  0.00           H  
ATOM    512  N   GLU A  64      23.834 -57.910   9.285  1.00 85.01           N  
ATOM    513  CA  GLU A  64      23.632 -56.952  10.408  1.00 85.04           C  
ATOM    514  C   GLU A  64      24.830 -56.972  11.368  1.00 86.77           C  
ATOM    515  O   GLU A  64      25.038 -55.942  12.046  1.00 86.05           O  
ATOM    516  CB  GLU A  64      22.347 -57.273  11.176  1.00 86.46           C  
ATOM    517  HN  GLU A  64      23.239 -58.738   9.258  1.00  0.00           H  
ATOM    518  N   GLY A  65      25.573 -58.087  11.431  1.00 88.46           N  
ATOM    519  CA  GLY A  65      26.731 -58.275  12.324  1.00 89.63           C  
ATOM    520  C   GLY A  65      27.915 -57.417  11.917  1.00 87.01           C  
ATOM    521  O   GLY A  65      28.828 -57.262  12.747  1.00 89.20           O  
ATOM    522  HN  GLY A  65      25.319 -58.861  10.817  1.00  0.00           H  
ATOM    523  N   LEU A  66      27.909 -56.911  10.679  1.00 82.92           N  
ATOM    524  CA  LEU A  66      29.013 -56.120  10.079  1.00 80.15           C  
ATOM    525  C   LEU A  66      28.700 -54.627  10.209  1.00 77.54           C  
ATOM    526  O   LEU A  66      27.515 -54.287  10.299  1.00 76.54           O  
ATOM    527  CB  LEU A  66      29.164 -56.520   8.609  1.00 78.82           C  
ATOM    528  CG  LEU A  66      29.412 -58.005   8.348  1.00 81.50           C  
ATOM    529  CD1 LEU A  66      29.286 -58.317   6.866  1.00 80.80           C  
ATOM    530  CD2 LEU A  66      30.779 -58.442   8.865  1.00 83.57           C  
ATOM    531  HN  LEU A  66      27.084 -57.081  10.104  1.00  0.00           H  
ATOM    532  N   GLU A  67      29.737 -53.785  10.241  1.00 77.25           N  
ATOM    533  CA  GLU A  67      29.626 -52.301  10.220  1.00 76.20           C  
ATOM    534  C   GLU A  67      30.548 -51.756   9.123  1.00 72.20           C  
ATOM    535  O   GLU A  67      31.647 -52.320   8.929  1.00 72.14           O  
ATOM    536  CB  GLU A  67      29.956 -51.689  11.589  1.00 80.48           C  
ATOM    537  CG  GLU A  67      31.276 -52.156  12.188  1.00 85.46           C  
ATOM    538  CD  GLU A  67      31.729 -51.432  13.445  1.00 88.29           C  
ATOM    539  OE1 GLU A  67      31.185 -50.343  13.730  1.00 88.45           O  
ATOM    540  OE2 GLU A  67      32.636 -51.956  14.131  1.00 92.19           O1-
ATOM    541  HN  GLU A  67      30.673 -54.189  10.283  1.00  0.00           H  
ATOM    542  N   CYS A  68      30.099 -50.707   8.431  1.00 67.98           N  
ATOM    543  CA  CYS A  68      30.857 -49.977   7.381  1.00 65.95           C  
ATOM    544  C   CYS A  68      31.882 -49.062   8.059  1.00 66.82           C  
ATOM    545  O   CYS A  68      31.447 -48.104   8.735  1.00 70.02           O  
ATOM    546  CB  CYS A  68      29.911 -49.165   6.501  1.00 62.28           C  
ATOM    547  SG  CYS A  68      30.728 -48.337   5.112  0.50 59.98           S  
ATOM    548  HN  CYS A  68      29.156 -50.378   8.640  1.00  0.00           H  
ATOM    549  N   VAL A  69      33.181 -49.348   7.902  1.00 66.42           N  
ATOM    550  CA  VAL A  69      34.280 -48.613   8.601  1.00 64.73           C  
ATOM    551  C   VAL A  69      35.311 -48.131   7.585  1.00 63.00           C  
ATOM    552  O   VAL A  69      35.539 -48.771   6.564  1.00 62.38           O  
ATOM    553  CB  VAL A  69      34.932 -49.477   9.698  1.00 67.15           C  
ATOM    554  CG1 VAL A  69      33.928 -49.856  10.775  1.00 67.51           C  
ATOM    555  CG2 VAL A  69      35.605 -50.723   9.135  1.00 68.96           C  
ATOM    556  HN  VAL A  69      33.435 -50.109   7.271  1.00  0.00           H  
ATOM    557  N   PRO A  70      35.961 -46.977   7.845  1.00 63.25           N  
ATOM    558  CA  PRO A  70      37.047 -46.486   6.994  1.00 64.21           C  
ATOM    559  C   PRO A  70      38.357 -47.282   7.100  1.00 66.52           C  
ATOM    560  O   PRO A  70      38.716 -47.680   8.193  1.00 68.16           O  
ATOM    561  CB  PRO A  70      37.303 -45.067   7.518  1.00 64.14           C  
ATOM    562  CG  PRO A  70      36.833 -45.107   8.958  1.00 64.59           C  
ATOM    563  CD  PRO A  70      35.660 -46.064   8.959  1.00 63.63           C  
ATOM    564  N   THR A  71      39.039 -47.462   5.965  1.00 67.01           N  
ATOM    565  CA  THR A  71      40.339 -48.176   5.846  1.00 70.76           C  
ATOM    566  C   THR A  71      41.428 -47.180   5.429  1.00 69.90           C  
ATOM    567  O   THR A  71      42.429 -47.094   6.152  1.00 72.49           O  
ATOM    568  CB  THR A  71      40.224 -49.370   4.890  1.00 72.71           C  
ATOM    569  CG2 THR A  71      39.290 -50.435   5.416  1.00 72.84           C  
ATOM    570  OG1 THR A  71      39.739 -48.930   3.622  1.00 72.02           O  
ATOM    571  HN  THR A  71      38.635 -47.079   5.110  1.00  0.00           H  
ATOM    572  HG1 THR A  71      39.668 -49.669   3.030  1.00  0.00           H  
ATOM    573  N   GLU A  72      41.234 -46.470   4.313  1.00 66.74           N  
ATOM    574  CA  GLU A  72      42.144 -45.401   3.816  1.00 66.28           C  
ATOM    575  C   GLU A  72      41.545 -44.040   4.186  1.00 63.46           C  
ATOM    576  O   GLU A  72      40.357 -43.834   3.896  1.00 60.20           O  
ATOM    577  CB  GLU A  72      42.352 -45.534   2.306  1.00 65.99           C  
ATOM    578  HN  GLU A  72      40.401 -46.676   3.761  1.00  0.00           H  
ATOM    579  N   GLU A  73      42.340 -43.164   4.807  1.00 66.21           N  
ATOM    580  CA  GLU A  73      41.944 -41.780   5.202  1.00 65.90           C  
ATOM    581  C   GLU A  73      42.907 -40.762   4.578  1.00 67.31           C  
ATOM    582  O   GLU A  73      44.058 -41.138   4.287  1.00 70.00           O  
ATOM    583  CB  GLU A  73      41.965 -41.611   6.723  1.00 67.14           C  
ATOM    584  CG  GLU A  73      40.952 -42.471   7.456  1.00 67.12           C  
ATOM    585  CD  GLU A  73      41.120 -42.463   8.966  1.00 68.18           C  
ATOM    586  HN  GLU A  73      43.290 -43.464   5.028  1.00  0.00           H  
ATOM    587  N   SER A  74      42.443 -39.524   4.387  1.00 66.15           N  
ATOM    588  CA  SER A  74      43.234 -38.372   3.875  1.00 67.91           C  
ATOM    589  C   SER A  74      42.666 -37.072   4.445  1.00 66.60           C  
ATOM    590  O   SER A  74      41.651 -37.143   5.145  1.00 64.83           O  
ATOM    591  CB  SER A  74      43.240 -38.330   2.373  1.00 68.21           C  
ATOM    592  OG  SER A  74      41.918 -38.166   1.877  1.00 66.82           O  
ATOM    593  HN  SER A  74      41.463 -39.354   4.611  1.00  0.00           H  
ATOM    594  HG  SER A  74      41.922 -38.139   0.927  1.00  0.00           H  
ATOM    595  N   ASN A  75      43.300 -35.934   4.155  1.00 68.42           N  
ATOM    596  CA  ASN A  75      42.830 -34.591   4.585  1.00 67.83           C  
ATOM    597  C   ASN A  75      42.505 -33.747   3.347  1.00 66.92           C  
ATOM    598  O   ASN A  75      43.167 -33.941   2.313  1.00 66.93           O  
ATOM    599  CB  ASN A  75      43.850 -33.913   5.506  1.00 70.43           C  
ATOM    600  CG  ASN A  75      43.863 -34.523   6.893  1.00 71.48           C  
ATOM    601  ND2 ASN A  75      44.955 -35.176   7.256  1.00 74.93           N  
ATOM    602  OD1 ASN A  75      42.870 -34.459   7.610  1.00 69.97           O  
ATOM    603  HN  ASN A  75      44.158 -35.989   3.606  1.00  0.00           H  
ATOM    604 1HD2 ASN A  75      44.964 -35.587   8.190  1.00  0.00           H  
ATOM    605 2HD2 ASN A  75      45.781 -35.229   6.660  1.00  0.00           H  
ATOM    606  N   ILE A  76      41.496 -32.875   3.451  1.00 66.79           N  
ATOM    607  CA  ILE A  76      41.228 -31.757   2.493  1.00 67.66           C  
ATOM    608  C   ILE A  76      41.231 -30.447   3.279  1.00 65.69           C  
ATOM    609  O   ILE A  76      40.647 -30.410   4.379  1.00 63.36           O  
ATOM    610  CB  ILE A  76      39.906 -31.915   1.712  1.00 67.51           C  
ATOM    611  CG1 ILE A  76      38.731 -32.252   2.628  1.00 67.50           C  
ATOM    612  CG2 ILE A  76      40.049 -32.919   0.583  1.00 69.04           C  
ATOM    613  CD1 ILE A  76      37.417 -31.771   2.081  1.00 68.76           C  
ATOM    614  HN  ILE A  76      40.862 -32.980   4.243  1.00  0.00           H  
ATOM    615  N   THR A  77      41.871 -29.419   2.725  1.00 66.53           N  
ATOM    616  CA  THR A  77      41.902 -28.048   3.289  1.00 67.15           C  
ATOM    617  C   THR A  77      40.747 -27.250   2.678  1.00 64.01           C  
ATOM    618  O   THR A  77      40.449 -27.447   1.489  1.00 62.45           O  
ATOM    619  CB  THR A  77      43.276 -27.403   3.079  1.00 71.00           C  
ATOM    620  CG2 THR A  77      44.401 -28.201   3.705  1.00 73.10           C  
ATOM    621  OG1 THR A  77      43.476 -27.292   1.670  1.00 74.53           O  
ATOM    622  HN  THR A  77      42.374 -29.586   1.854  1.00  0.00           H  
ATOM    623  HG1 THR A  77      44.328 -26.892   1.540  1.00  0.00           H  
ATOM    624  N   MET A  78      40.108 -26.407   3.487  1.00 62.40           N  
ATOM    625  CA  MET A  78      38.920 -25.611   3.100  1.00 61.39           C  
ATOM    626  C   MET A  78      38.998 -24.234   3.752  1.00 61.42           C  
ATOM    627  O   MET A  78      39.349 -24.160   4.943  1.00 60.78           O  
ATOM    628  CB  MET A  78      37.638 -26.294   3.572  1.00 60.24           C  
ATOM    629  CG  MET A  78      37.318 -27.547   2.809  1.00 60.45           C  
ATOM    630  SD  MET A  78      35.681 -28.152   3.262  1.00 59.48           S  
ATOM    631  CE  MET A  78      35.328 -29.245   1.887  1.00 60.71           C  
ATOM    632  HN  MET A  78      40.461 -26.302   4.438  1.00  0.00           H  
ATOM    633  N   GLN A  79      38.676 -23.190   2.990  1.00 61.13           N  
ATOM    634  CA  GLN A  79      38.487 -21.821   3.522  1.00 60.96           C  
ATOM    635  C   GLN A  79      37.227 -21.820   4.388  1.00 58.46           C  
ATOM    636  O   GLN A  79      36.172 -22.237   3.883  1.00 56.97           O  
ATOM    637  CB  GLN A  79      38.395 -20.826   2.370  1.00 63.02           C  
ATOM    638  CG  GLN A  79      39.739 -20.543   1.721  1.00 64.68           C  
ATOM    639  CD  GLN A  79      39.668 -19.318   0.848  1.00 66.90           C  
ATOM    640  NE2 GLN A  79      40.782 -18.609   0.753  1.00 69.88           N  
ATOM    641  OE1 GLN A  79      38.626 -19.012   0.271  1.00 66.80           O  
ATOM    642  HN  GLN A  79      38.553 -23.341   1.989  1.00  0.00           H  
ATOM    643 1HE2 GLN A  79      40.734 -17.779   0.162  1.00  0.00           H  
ATOM    644 2HE2 GLN A  79      41.646 -18.863   1.232  1.00  0.00           H  
ATOM    645  N   ILE A  80      37.361 -21.408   5.649  1.00 58.36           N  
ATOM    646  CA  ILE A  80      36.255 -21.343   6.648  1.00 58.43           C  
ATOM    647  C   ILE A  80      36.340 -19.994   7.359  1.00 60.50           C  
ATOM    648  O   ILE A  80      37.460 -19.589   7.696  1.00 62.60           O  
ATOM    649  CB  ILE A  80      36.347 -22.500   7.659  1.00 57.39           C  
ATOM    650  CG1 ILE A  80      36.450 -23.867   6.974  1.00 56.34           C  
ATOM    651  CG2 ILE A  80      35.187 -22.429   8.643  1.00 57.52           C  
ATOM    652  CD1 ILE A  80      35.216 -24.269   6.199  1.00 55.81           C  
ATOM    653  HN  ILE A  80      38.289 -21.115   5.953  1.00  0.00           H  
ATOM    654  N   MET A  81      35.198 -19.347   7.597  1.00 61.67           N  
ATOM    655  CA  MET A  81      35.131 -18.030   8.279  1.00 64.05           C  
ATOM    656  C   MET A  81      35.166 -18.249   9.796  1.00 64.92           C  
ATOM    657  O   MET A  81      34.244 -18.887  10.313  1.00 63.91           O  
ATOM    658  CB  MET A  81      33.862 -17.271   7.881  1.00 65.30           C  
ATOM    659  CG  MET A  81      33.689 -15.960   8.618  1.00 68.26           C  
ATOM    660  SD  MET A  81      32.524 -14.850   7.805  1.00 70.55           S  
ATOM    661  CE  MET A  81      33.555 -14.265   6.461  1.00 71.25           C  
ATOM    662  HN  MET A  81      34.325 -19.780   7.295  1.00  0.00           H  
ATOM    663  N   ARG A  82      36.209 -17.744  10.462  1.00 68.18           N  
ATOM    664  CA  ARG A  82      36.350 -17.687  11.946  1.00 70.96           C  
ATOM    665  C   ARG A  82      35.674 -16.403  12.440  1.00 72.44           C  
ATOM    666  O   ARG A  82      35.991 -15.344  11.878  1.00 73.37           O  
ATOM    667  CB  ARG A  82      37.832 -17.665  12.357  1.00 73.48           C  
ATOM    668  CG  ARG A  82      38.377 -18.969  12.923  1.00 74.61           C  
ATOM    669  CD  ARG A  82      39.865 -19.137  12.670  1.00 76.02           C  
ATOM    670  HN  ARG A  82      36.976 -17.364   9.907  1.00  0.00           H  
ATOM    671  N   ILE A  83      34.794 -16.495  13.443  1.00 74.03           N  
ATOM    672  CA  ILE A  83      34.154 -15.315  14.103  1.00 77.94           C  
ATOM    673  C   ILE A  83      34.265 -15.473  15.624  1.00 81.25           C  
ATOM    674  O   ILE A  83      33.566 -16.334  16.185  1.00 81.72           O  
ATOM    675  CB  ILE A  83      32.685 -15.134  13.669  1.00 78.00           C  
ATOM    676  CG1 ILE A  83      32.513 -15.220  12.149  1.00 77.02           C  
ATOM    677  CG2 ILE A  83      32.128 -13.835  14.232  1.00 80.85           C  
ATOM    678  CD1 ILE A  83      31.077 -15.173  11.670  1.00 77.13           C  
ATOM    679  HN  ILE A  83      34.544 -17.426  13.778  1.00  0.00           H  
ATOM    680  N   LYS A  84      35.139 -14.683  16.248  1.00 85.69           N  
ATOM    681  CA  LYS A  84      35.211 -14.503  17.722  1.00 89.56           C  
ATOM    682  C   LYS A  84      34.467 -13.214  18.054  1.00 93.89           C  
ATOM    683  O   LYS A  84      34.887 -12.136  17.637  1.00 95.98           O  
ATOM    684  CB  LYS A  84      36.663 -14.450  18.215  1.00 90.42           C  
ATOM    685  CG  LYS A  84      36.823 -14.334  19.728  1.00 93.12           C  
ATOM    686  CD  LYS A  84      38.260 -14.245  20.193  1.00 94.40           C  
ATOM    687  HN  LYS A  84      35.805 -14.166  15.674  1.00  0.00           H  
ATOM    688  N   PRO A  85      33.344 -13.271  18.803  1.00 97.23           N  
ATOM    689  CA  PRO A  85      32.668 -12.059  19.276  1.00101.46           C  
ATOM    690  C   PRO A  85      33.613 -11.005  19.882  1.00105.01           C  
ATOM    691  O   PRO A  85      34.540 -11.378  20.585  1.00106.59           O  
ATOM    692  CB  PRO A  85      31.718 -12.592  20.359  1.00103.37           C  
ATOM    693  CG  PRO A  85      31.402 -14.006  19.914  1.00100.94           C  
ATOM    694  CD  PRO A  85      32.659 -14.500  19.228  1.00 97.38           C  
ATOM    695  N   HIS A  86      33.363  -9.727  19.578  1.00107.23           N  
ATOM    696  CA  HIS A  86      34.108  -8.545  20.094  1.00110.74           C  
ATOM    697  C   HIS A  86      35.549  -8.529  19.565  1.00109.70           C  
ATOM    698  O   HIS A  86      36.378  -7.813  20.157  1.00112.88           O  
ATOM    699  CB  HIS A  86      34.072  -8.511  21.631  1.00114.63           C  
ATOM    700  CG  HIS A  86      32.741  -8.160  22.203  1.00117.60           C  
ATOM    701  CD2 HIS A  86      31.772  -8.929  22.745  1.00118.69           C  
ATOM    702  ND1 HIS A  86      32.290  -6.854  22.275  1.00120.50           N  
ATOM    703  CE1 HIS A  86      31.096  -6.833  22.829  1.00123.21           C  
ATOM    704  NE2 HIS A  86      30.756  -8.095  23.128  1.00123.17           N  
ATOM    705  HN  HIS A  86      32.593  -9.545  18.935  1.00  0.00           H  
ATOM    706  HD1 HIS A  86      32.803  -6.035  21.949  1.00  0.00           H  
ATOM    707  HE2 HIS A  86      29.883  -8.386  23.569  1.00  0.00           H  
ATOM    708  N   GLN A  87      35.835  -9.265  18.484  1.00107.30           N  
ATOM    709  CA  GLN A  87      37.193  -9.376  17.882  1.00106.76           C  
ATOM    710  C   GLN A  87      37.152  -9.015  16.391  1.00104.91           C  
ATOM    711  O   GLN A  87      38.093  -8.340  15.927  1.00107.55           O  
ATOM    712  CB  GLN A  87      37.745 -10.789  18.074  1.00105.92           C  
ATOM    713  CG  GLN A  87      39.256 -10.835  18.242  1.00108.07           C  
ATOM    714  CD  GLN A  87      39.687 -10.492  19.649  1.00112.34           C  
ATOM    715  NE2 GLN A  87      40.645  -9.586  19.766  1.00114.49           N  
ATOM    716  OE1 GLN A  87      39.180 -11.045  20.623  1.00114.35           O  
ATOM    717  HN  GLN A  87      35.074  -9.783  18.044  1.00  0.00           H  
ATOM    718 1HE2 GLN A  87      40.936  -9.354  20.716  1.00  0.00           H  
ATOM    719 2HE2 GLN A  87      41.066  -9.127  18.958  1.00  0.00           H  
ATOM    720  N   GLY A  88      36.113  -9.459  15.672  1.00101.78           N  
ATOM    721  CA  GLY A  88      35.979  -9.332  14.207  1.00 99.17           C  
ATOM    722  C   GLY A  88      35.751 -10.691  13.564  1.00 94.90           C  
ATOM    723  O   GLY A  88      35.194 -11.572  14.247  1.00 96.12           O  
ATOM    724  HN  GLY A  88      35.356  -9.921  16.175  1.00  0.00           H  
ATOM    725  N   GLU A  89      36.196 -10.868  12.323  1.00 90.48           N  
ATOM    726  CA  GLU A  89      36.079 -12.147  11.583  1.00 86.33           C  
ATOM    727  C   GLU A  89      37.144 -12.196  10.494  1.00 84.26           C  
ATOM    728  O   GLU A  89      37.472 -11.141   9.947  1.00 87.98           O  
ATOM    729  CB  GLU A  89      34.690 -12.282  10.968  1.00 86.03           C  
ATOM    730  CG  GLU A  89      34.292 -11.100  10.111  1.00 89.14           C  
ATOM    731  CD  GLU A  89      33.273 -11.424   9.035  1.00 90.74           C  
ATOM    732  OE1 GLU A  89      32.338 -12.200   9.323  1.00 92.13           O  
ATOM    733  OE2 GLU A  89      33.419 -10.903   7.909  1.00 92.98           O1-
ATOM    734  HN  GLU A  89      36.643 -10.080  11.855  1.00  0.00           H  
ATOM    735  N   HIS A  90      37.637 -13.395  10.187  1.00 80.68           N  
ATOM    736  CA  HIS A  90      38.570 -13.657   9.067  1.00 79.85           C  
ATOM    737  C   HIS A  90      38.276 -15.038   8.470  1.00 73.41           C  
ATOM    738  O   HIS A  90      37.602 -15.853   9.113  1.00 71.34           O  
ATOM    739  CB  HIS A  90      40.028 -13.462   9.524  1.00 85.15           C  
ATOM    740  CG  HIS A  90      40.559 -14.548  10.396  1.00 89.29           C  
ATOM    741  CD2 HIS A  90      40.445 -14.774  11.726  1.00 92.96           C  
ATOM    742  ND1 HIS A  90      41.342 -15.571   9.894  1.00 91.28           N  
ATOM    743  CE1 HIS A  90      41.676 -16.390  10.875  1.00 92.11           C  
ATOM    744  NE2 HIS A  90      41.132 -15.926  12.009  1.00 93.48           N  
ATOM    745  HN  HIS A  90      37.352 -14.187  10.763  1.00  0.00           H  
ATOM    746  HD1 HIS A  90      41.619 -15.677   8.918  1.00  0.00           H  
ATOM    747  HE2 HIS A  90      41.215 -16.358  12.929  1.00  0.00           H  
ATOM    748  N   ILE A  91      38.737 -15.250   7.244  1.00 70.24           N  
ATOM    749  CA  ILE A  91      38.708 -16.552   6.526  1.00 66.61           C  
ATOM    750  C   ILE A  91      40.121 -17.138   6.594  1.00 66.69           C  
ATOM    751  O   ILE A  91      41.053 -16.497   6.070  1.00 66.75           O  
ATOM    752  CB  ILE A  91      38.211 -16.358   5.080  1.00 65.85           C  
ATOM    753  CG1 ILE A  91      36.736 -15.961   5.052  1.00 64.76           C  
ATOM    754  CG2 ILE A  91      38.468 -17.592   4.235  1.00 65.26           C  
ATOM    755  CD1 ILE A  91      36.246 -15.517   3.698  1.00 65.68           C  
ATOM    756  HN  ILE A  91      39.145 -14.454   6.753  1.00  0.00           H  
ATOM    757  N   GLY A  92      40.263 -18.292   7.251  1.00 66.95           N  
ATOM    758  CA  GLY A  92      41.500 -19.097   7.277  1.00 68.35           C  
ATOM    759  C   GLY A  92      41.312 -20.423   6.562  1.00 67.49           C  
ATOM    760  O   GLY A  92      40.162 -20.763   6.253  1.00 64.58           O  
ATOM    761  HN  GLY A  92      39.459 -18.642   7.772  1.00  0.00           H  
ATOM    762  N   GLU A  93      42.411 -21.125   6.275  1.00 70.68           N  
ATOM    763  CA  GLU A  93      42.405 -22.537   5.807  1.00 71.21           C  
ATOM    764  C   GLU A  93      42.211 -23.444   7.027  1.00 70.18           C  
ATOM    765  O   GLU A  93      42.721 -23.090   8.107  1.00 71.43           O  
ATOM    766  CB  GLU A  93      43.703 -22.868   5.067  1.00 74.85           C  
ATOM    767  CG  GLU A  93      43.833 -22.158   3.729  1.00 78.09           C  
ATOM    768  CD  GLU A  93      45.250 -22.019   3.193  1.00 83.46           C  
ATOM    769  OE1 GLU A  93      46.134 -22.797   3.621  1.00 85.59           O  
ATOM    770  OE2 GLU A  93      45.468 -21.125   2.347  1.00 87.49           O1-
ATOM    771  HN  GLU A  93      43.314 -20.663   6.384  1.00  0.00           H  
ATOM    772  N   MET A  94      41.469 -24.543   6.866  1.00 68.12           N  
ATOM    773  CA  MET A  94      41.251 -25.579   7.913  1.00 66.84           C  
ATOM    774  C   MET A  94      41.268 -26.957   7.247  1.00 66.27           C  
ATOM    775  O   MET A  94      40.561 -27.134   6.243  1.00 63.16           O  
ATOM    776  CB  MET A  94      39.915 -25.385   8.635  1.00 65.14           C  
ATOM    777  CG  MET A  94      39.923 -24.268   9.648  1.00 66.29           C  
ATOM    778  SD  MET A  94      38.304 -24.052  10.419  1.00 66.26           S  
ATOM    779  CE  MET A  94      38.669 -24.615  12.079  1.00 68.74           C  
ATOM    780  HN  MET A  94      41.020 -24.682   5.961  1.00  0.00           H  
ATOM    781  N   SER A  95      42.068 -27.882   7.781  1.00 68.84           N  
ATOM    782  CA  SER A  95      42.230 -29.268   7.274  1.00 69.76           C  
ATOM    783  C   SER A  95      41.209 -30.186   7.957  1.00 67.54           C  
ATOM    784  O   SER A  95      41.069 -30.104   9.188  1.00 66.73           O  
ATOM    785  CB  SER A  95      43.638 -29.747   7.482  1.00 74.32           C  
ATOM    786  OG  SER A  95      43.864 -30.957   6.776  1.00 78.03           O  
ATOM    787  HN  SER A  95      42.611 -27.616   8.602  1.00  0.00           H  
ATOM    788  HG  SER A  95      44.755 -31.260   6.908  1.00  0.00           H  
ATOM    789  N   PHE A  96      40.521 -31.015   7.169  1.00 65.59           N  
ATOM    790  CA  PHE A  96      39.435 -31.927   7.614  1.00 63.13           C  
ATOM    791  C   PHE A  96      39.715 -33.338   7.097  1.00 63.81           C  
ATOM    792  O   PHE A  96      40.136 -33.477   5.932  1.00 64.63           O  
ATOM    793  CB  PHE A  96      38.076 -31.447   7.100  1.00 59.95           C  
ATOM    794  CG  PHE A  96      37.587 -30.175   7.737  1.00 58.78           C  
ATOM    795  CD1 PHE A  96      37.099 -30.171   9.033  1.00 58.84           C  
ATOM    796  CD2 PHE A  96      37.597 -28.985   7.033  1.00 58.70           C  
ATOM    797  CE1 PHE A  96      36.642 -28.999   9.614  1.00 59.38           C  
ATOM    798  CE2 PHE A  96      37.134 -27.815   7.616  1.00 59.23           C  
ATOM    799  CZ  PHE A  96      36.655 -27.822   8.905  1.00 59.43           C  
ATOM    800  HN  PHE A  96      40.761 -31.023   6.178  1.00  0.00           H  
ATOM    801  N   LEU A  97      39.479 -34.344   7.939  1.00 64.33           N  
ATOM    802  CA  LEU A  97      39.698 -35.773   7.597  1.00 65.52           C  
ATOM    803  C   LEU A  97      38.595 -36.225   6.637  1.00 62.09           C  
ATOM    804  O   LEU A  97      37.454 -35.804   6.826  1.00 61.45           O  
ATOM    805  CB  LEU A  97      39.689 -36.597   8.888  1.00 68.77           C  
ATOM    806  CG  LEU A  97      40.232 -38.019   8.759  1.00 72.22           C  
ATOM    807  CD1 LEU A  97      41.748 -38.009   8.610  1.00 75.18           C  
ATOM    808  CD2 LEU A  97      39.818 -38.866   9.952  1.00 74.46           C  
ATOM    809  HN  LEU A  97      39.128 -34.120   8.870  1.00  0.00           H  
ATOM    810  N   GLN A  98      38.939 -37.044   5.641  1.00 61.25           N  
ATOM    811  CA  GLN A  98      38.003 -37.656   4.657  1.00 60.13           C  
ATOM    812  C   GLN A  98      38.340 -39.140   4.501  1.00 60.02           C  
ATOM    813  O   GLN A  98      39.539 -39.474   4.600  1.00 62.37           O  
ATOM    814  CB  GLN A  98      38.145 -36.987   3.288  1.00 60.65           C  
ATOM    815  CG  GLN A  98      37.239 -35.784   3.073  1.00 59.78           C  
ATOM    816  CD  GLN A  98      37.255 -35.337   1.630  1.00 60.19           C  
ATOM    817  NE2 GLN A  98      36.200 -34.661   1.207  1.00 59.78           N  
ATOM    818  OE1 GLN A  98      38.210 -35.584   0.899  1.00 62.18           O  
ATOM    819  HN  GLN A  98      39.929 -37.271   5.545  1.00  0.00           H  
ATOM    820 1HE2 GLN A  98      35.407 -34.456   1.814  1.00  0.00           H  
ATOM    821 2HE2 GLN A  98      36.211 -34.359   0.233  1.00  0.00           H  
ATOM    822  N   HIS A  99      37.332 -39.969   4.209  1.00 58.20           N  
ATOM    823  CA  HIS A  99      37.455 -41.438   4.015  1.00 58.33           C  
ATOM    824  C   HIS A  99      37.536 -41.742   2.514  1.00 58.72           C  
ATOM    825  O   HIS A  99      36.647 -41.287   1.774  1.00 58.06           O  
ATOM    826  CB  HIS A  99      36.304 -42.162   4.727  1.00 57.01           C  
ATOM    827  CG  HIS A  99      36.245 -41.898   6.198  1.00 57.33           C  
ATOM    828  CD2 HIS A  99      37.213 -41.571   7.083  1.00 59.06           C  
ATOM    829  ND1 HIS A  99      35.077 -41.998   6.932  1.00 56.03           N  
ATOM    830  CE1 HIS A  99      35.326 -41.722   8.199  1.00 57.02           C  
ATOM    831  NE2 HIS A  99      36.630 -41.448   8.318  1.00 58.94           N  
ATOM    832  HN  HIS A  99      36.403 -39.560   4.111  1.00  0.00           H  
ATOM    833  HD1 HIS A  99      34.163 -42.247   6.553  1.00  0.00           H  
ATOM    834  HE2 HIS A  99      37.109 -41.191   9.181  1.00  0.00           H  
ATOM    835  N   ASN A 100      38.577 -42.464   2.092  1.00 62.03           N  
ATOM    836  CA  ASN A 100      38.866 -42.782   0.669  1.00 64.76           C  
ATOM    837  C   ASN A 100      38.380 -44.196   0.340  1.00 66.25           C  
ATOM    838  O   ASN A 100      37.855 -44.386  -0.775  1.00 67.55           O  
ATOM    839  CB  ASN A 100      40.354 -42.658   0.348  1.00 67.84           C  
ATOM    840  CG  ASN A 100      40.890 -41.273   0.618  1.00 68.04           C  
ATOM    841  ND2 ASN A 100      41.835 -41.176   1.532  1.00 69.27           N  
ATOM    842  OD1 ASN A 100      40.467 -40.303  -0.005  1.00 68.47           O  
ATOM    843  HN  ASN A 100      39.220 -42.823   2.797  1.00  0.00           H  
ATOM    844 1HD2 ASN A 100      42.197 -40.240   1.714  1.00  0.00           H  
ATOM    845 2HD2 ASN A 100      42.186 -41.982   2.049  1.00  0.00           H  
ATOM    846  N   LYS A 101      38.574 -45.147   1.257  1.00 68.01           N  
ATOM    847  CA  LYS A 101      38.141 -46.557   1.087  1.00 69.85           C  
ATOM    848  C   LYS A 101      37.458 -47.042   2.367  1.00 68.79           C  
ATOM    849  O   LYS A 101      37.831 -46.581   3.460  1.00 67.90           O  
ATOM    850  CB  LYS A 101      39.332 -47.429   0.682  1.00 74.45           C  
ATOM    851  CG  LYS A 101      39.857 -47.130  -0.717  1.00 77.64           C  
ATOM    852  CD  LYS A 101      40.374 -48.346  -1.457  1.00 82.82           C  
ATOM    853  CE  LYS A 101      40.154 -48.261  -2.953  1.00 84.98           C  
ATOM    854  NZ  LYS A 101      40.866 -49.345  -3.671  1.00 89.53           N1+
ATOM    855  HN  LYS A 101      39.047 -44.890   2.124  1.00  0.00           H  
ATOM    856  HZ1 LYS A 101      40.718 -49.288  -4.679  1.00  0.00           H  
ATOM    857  HZ2 LYS A 101      40.610 -50.263  -3.308  1.00  0.00           H  
ATOM    858  HZ3 LYS A 101      41.860 -49.355  -3.440  1.00  0.00           H  
ATOM    859  N   CYS A 102      36.484 -47.936   2.201  1.00 69.47           N  
ATOM    860  CA  CYS A 102      35.607 -48.484   3.263  1.00 68.94           C  
ATOM    861  C   CYS A 102      35.627 -50.017   3.215  1.00 71.48           C  
ATOM    862  O   CYS A 102      35.915 -50.582   2.143  1.00 73.57           O  
ATOM    863  CB  CYS A 102      34.195 -47.960   3.065  1.00 67.12           C  
ATOM    864  SG  CYS A 102      34.032 -46.198   3.450  0.70 65.38           S  
ATOM    865  HN  CYS A 102      36.327 -48.276   1.252  1.00  0.00           H  
ATOM    866  N   GLU A 103      35.337 -50.658   4.346  1.00 72.54           N  
ATOM    867  CA  GLU A 103      35.342 -52.134   4.513  1.00 75.82           C  
ATOM    868  C   GLU A 103      34.208 -52.492   5.478  1.00 75.89           C  
ATOM    869  O   GLU A 103      33.838 -51.629   6.303  1.00 71.63           O  
ATOM    870  CB  GLU A 103      36.721 -52.570   5.016  1.00 80.50           C  
ATOM    871  CG  GLU A 103      37.036 -54.051   4.900  1.00 85.37           C  
ATOM    872  CD  GLU A 103      38.459 -54.397   5.327  1.00 90.74           C  
ATOM    873  OE1 GLU A 103      38.624 -55.282   6.193  1.00 95.49           O  
ATOM    874  OE2 GLU A 103      39.410 -53.782   4.794  1.00 91.15           O1-
ATOM    875  HN  GLU A 103      35.093 -50.092   5.159  1.00  0.00           H  
ATOM    876  N   CYS A 104      33.649 -53.696   5.346  1.00 79.64           N  
ATOM    877  CA  CYS A 104      32.606 -54.246   6.252  1.00 81.99           C  
ATOM    878  C   CYS A 104      33.276 -55.204   7.239  1.00 86.17           C  
ATOM    879  O   CYS A 104      33.629 -56.322   6.827  1.00 88.74           O  
ATOM    880  CB  CYS A 104      31.492 -54.925   5.465  1.00 82.52           C  
ATOM    881  SG  CYS A 104      30.370 -53.738   4.676  1.00 82.33           S  
ATOM    882  HN  CYS A 104      33.959 -54.280   4.569  1.00  0.00           H  
ATOM    883  N   ARG A 105      33.464 -54.760   8.485  1.00 88.65           N  
ATOM    884  CA  ARG A 105      34.174 -55.514   9.552  1.00 94.64           C  
ATOM    885  C   ARG A 105      33.207 -55.851  10.681  1.00 95.92           C  
ATOM    886  O   ARG A 105      32.275 -55.098  10.937  1.00 93.76           O  
ATOM    887  CB  ARG A 105      35.335 -54.680  10.100  1.00 98.45           C  
ATOM    888  CG  ARG A 105      36.541 -54.603   9.177  1.00100.99           C  
ATOM    889  CD  ARG A 105      37.692 -53.930   9.893  1.00104.77           C  
ATOM    890  NE  ARG A 105      38.706 -53.468   8.958  1.00106.78           N  
ATOM    891  CZ  ARG A 105      39.473 -52.396   9.130  1.00108.60           C  
ATOM    892  NH1 ARG A 105      39.355 -51.638  10.210  1.00108.83           N1+
ATOM    893  NH2 ARG A 105      40.365 -52.080   8.206  1.00110.07           N  
ATOM    894  HN  ARG A 105      33.095 -53.839   8.721  1.00  0.00           H  
ATOM    895  HE  ARG A 105      38.839 -54.009   8.104  1.00  0.00           H  
ATOM    896 1HH1 ARG A 105      39.944 -50.815  10.342  1.00  0.00           H  
ATOM    897 2HH1 ARG A 105      38.667 -51.882  10.923  1.00  0.00           H  
ATOM    898 1HH2 ARG A 105      40.954 -51.257   8.338  1.00  0.00           H  
ATOM    899 2HH2 ARG A 105      40.456 -52.664   7.374  1.00  0.00           H  
ATOM    900  N   PRO A 106      33.405 -56.981  11.401  1.00 99.52           N  
ATOM    901  CA  PRO A 106      32.547 -57.335  12.534  1.00101.69           C  
ATOM    902  C   PRO A 106      32.533 -56.255  13.627  1.00103.23           C  
ATOM    903  O   PRO A 106      33.528 -55.583  13.794  1.00103.11           O  
ATOM    904  CB  PRO A 106      33.168 -58.629  13.082  1.00105.23           C  
ATOM    905  CG  PRO A 106      33.960 -59.191  11.921  1.00105.04           C  
ATOM    906  CD  PRO A 106      34.458 -57.979  11.163  1.00101.85           C  
ATOM    907  N   LYS A 107      31.409 -56.121  14.337  1.00107.19           N  
ATOM    908  CA  LYS A 107      31.221 -55.136  15.436  1.00112.37           C  
ATOM    909  C   LYS A 107      31.997 -55.600  16.676  1.00121.59           C  
ATOM    910  O   LYS A 107      31.636 -56.655  17.239  1.00122.85           O  
ATOM    911  CB  LYS A 107      29.733 -54.966  15.759  1.00111.70           C  
ATOM    912  CG  LYS A 107      28.895 -54.361  14.642  1.00108.33           C  
ATOM    913  CD  LYS A 107      27.411 -54.337  14.948  1.00109.51           C  
ATOM    914  CE  LYS A 107      26.559 -53.930  13.763  1.00107.34           C  
ATOM    915  NZ  LYS A 107      26.594 -52.466  13.529  1.00105.87           N1+
ATOM    916  HN  LYS A 107      30.627 -56.736  14.110  1.00  0.00           H  
ATOM    917  HZ1 LYS A 107      26.020 -52.192  12.731  1.00  0.00           H  
ATOM    918  HZ2 LYS A 107      27.552 -52.130  13.429  1.00  0.00           H  
ATOM    919  HZ3 LYS A 107      26.330 -51.951  14.369  1.00  0.00           H  
ATOM    920  N   ALA A 108      33.015 -54.829  17.080  1.00 92.03           N  
ATOM    921  CA  ALA A 108      33.899 -55.097  18.242  1.00 96.30           C  
ATOM    922  C   ALA A 108      33.397 -54.317  19.463  1.00 98.88           C  
ATOM    923  O   ALA A 108      32.817 -54.884  20.391  1.00100.75           O  
ATOM    924  CB  ALA A 108      35.324 -54.729  17.901  1.00 95.83           C  
ATOM    925  HN  ALA A 108      33.199 -53.983  16.541  1.00  0.00           H  
TER   
ATOM    926  N   GLU B  13      45.234 -27.051  -3.784  1.00 99.85           N  
ATOM    927  CA  GLU B  13      43.860 -27.402  -4.240  1.00 96.27           C  
ATOM    928  C   GLU B  13      42.873 -27.172  -3.085  1.00 90.72           C  
ATOM    929  O   GLU B  13      41.982 -28.030  -2.866  1.00 87.00           O  
ATOM    930  CB  GLU B  13      43.814 -28.836  -4.788  1.00 97.39           C  
ATOM    931  CG  GLU B  13      44.200 -29.926  -3.792  1.00 97.74           C  
ATOM    932  CD  GLU B  13      45.653 -30.380  -3.832  1.00103.10           C  
ATOM    933  OE1 GLU B  13      45.887 -31.607  -3.938  1.00104.16           O  
ATOM    934  OE2 GLU B  13      46.552 -29.512  -3.742  1.00107.45           O1-
ATOM    935  HN1 GLU B  13      45.265 -26.099  -3.420  1.00  0.00           H  
ATOM    936  HN2 GLU B  13      45.924 -27.195  -4.521  1.00  0.00           H  
ATOM    937  HN3 GLU B  13      45.590 -27.725  -3.106  1.00  0.00           H  
ATOM    938  N   VAL B  14      43.009 -26.034  -2.396  1.00 88.46           N  
ATOM    939  CA  VAL B  14      42.111 -25.595  -1.284  1.00 83.79           C  
ATOM    940  C   VAL B  14      40.720 -25.312  -1.866  1.00 80.18           C  
ATOM    941  O   VAL B  14      40.644 -24.856  -3.024  1.00 80.92           O  
ATOM    942  CB  VAL B  14      42.678 -24.359  -0.555  1.00 84.86           C  
ATOM    943  CG1 VAL B  14      41.733 -23.827   0.514  1.00 82.39           C  
ATOM    944  CG2 VAL B  14      44.049 -24.640   0.041  1.00 86.88           C  
ATOM    945  HN  VAL B  14      43.783 -25.420  -2.648  1.00  0.00           H  
ATOM    946  N   VAL B  15      39.664 -25.586  -1.093  1.00 76.27           N  
ATOM    947  CA  VAL B  15      38.245 -25.355  -1.499  1.00 73.76           C  
ATOM    948  C   VAL B  15      37.856 -23.943  -1.048  1.00 73.67           C  
ATOM    949  O   VAL B  15      37.871 -23.680   0.176  1.00 72.41           O  
ATOM    950  CB  VAL B  15      37.290 -26.419  -0.926  1.00 70.83           C  
ATOM    951  CG1 VAL B  15      35.906 -26.319  -1.551  1.00 69.60           C  
ATOM    952  CG2 VAL B  15      37.843 -27.830  -1.074  1.00 70.29           C  
ATOM    953  HN  VAL B  15      39.838 -25.978  -0.167  1.00  0.00           H  
ATOM    954  N   LYS B  16      37.518 -23.078  -2.010  1.00 74.57           N  
ATOM    955  CA  LYS B  16      37.237 -21.632  -1.801  1.00 74.69           C  
ATOM    956  C   LYS B  16      35.979 -21.490  -0.937  1.00 71.82           C  
ATOM    957  O   LYS B  16      35.024 -22.289  -1.121  1.00 69.39           O  
ATOM    958  CB  LYS B  16      37.091 -20.920  -3.149  1.00 76.75           C  
ATOM    959  HN  LYS B  16      37.447 -23.438  -2.962  1.00  0.00           H  
ATOM    960  N   PHE B  17      35.984 -20.505  -0.034  1.00 72.07           N  
ATOM    961  CA  PHE B  17      34.955 -20.289   1.016  1.00 70.63           C  
ATOM    962  C   PHE B  17      33.541 -20.300   0.427  1.00 71.59           C  
ATOM    963  O   PHE B  17      32.642 -20.872   1.069  1.00 71.63           O  
ATOM    964  CB  PHE B  17      35.177 -18.963   1.744  1.00 70.81           C  
ATOM    965  CG  PHE B  17      33.998 -18.531   2.573  1.00 69.24           C  
ATOM    966  CD1 PHE B  17      33.747 -19.118   3.802  1.00 67.66           C  
ATOM    967  CD2 PHE B  17      33.118 -17.564   2.111  1.00 70.05           C  
ATOM    968  CE1 PHE B  17      32.656 -18.726   4.563  1.00 67.32           C  
ATOM    969  CE2 PHE B  17      32.029 -17.173   2.876  1.00 69.36           C  
ATOM    970  CZ  PHE B  17      31.800 -17.754   4.100  1.00 67.88           C  
ATOM    971  HN  PHE B  17      36.761 -19.845  -0.068  1.00  0.00           H  
ATOM    972  N   MET B  18      33.341 -19.652  -0.722  1.00 74.78           N  
ATOM    973  CA  MET B  18      32.007 -19.499  -1.357  1.00 76.44           C  
ATOM    974  C   MET B  18      31.502 -20.866  -1.835  1.00 73.90           C  
ATOM    975  O   MET B  18      30.290 -21.129  -1.694  1.00 72.38           O  
ATOM    976  CB  MET B  18      32.064 -18.529  -2.543  1.00 81.89           C  
ATOM    977  CG  MET B  18      30.697 -18.022  -2.979  1.00 84.60           C  
ATOM    978  SD  MET B  18      29.871 -17.053  -1.681  1.00 86.60           S  
ATOM    979  CE  MET B  18      28.941 -15.904  -2.696  1.00 89.97           C  
ATOM    980  HN  MET B  18      34.148 -19.239  -1.190  1.00  0.00           H  
ATOM    981  N   ASP B  19      32.399 -21.701  -2.375  1.00 73.42           N  
ATOM    982  CA  ASP B  19      32.078 -23.078  -2.833  1.00 72.00           C  
ATOM    983  C   ASP B  19      31.697 -23.915  -1.608  1.00 69.84           C  
ATOM    984  O   ASP B  19      30.704 -24.668  -1.692  1.00 70.31           O  
ATOM    985  CB  ASP B  19      33.237 -23.705  -3.613  1.00 72.35           C  
ATOM    986  HN  ASP B  19      33.359 -21.373  -2.478  1.00  0.00           H  
ATOM    987  N   VAL B  20      32.444 -23.766  -0.508  1.00 69.37           N  
ATOM    988  CA  VAL B  20      32.203 -24.499   0.771  1.00 67.38           C  
ATOM    989  C   VAL B  20      30.818 -24.112   1.302  1.00 66.95           C  
ATOM    990  O   VAL B  20      30.061 -25.014   1.666  1.00 65.99           O  
ATOM    991  CB  VAL B  20      33.297 -24.224   1.820  1.00 68.08           C  
ATOM    992  CG1 VAL B  20      32.947 -24.851   3.161  1.00 66.28           C  
ATOM    993  CG2 VAL B  20      34.669 -24.699   1.361  1.00 70.03           C  
ATOM    994  HN  VAL B  20      33.226 -23.112  -0.545  1.00  0.00           H  
ATOM    995  N   TYR B  21      30.505 -22.816   1.341  1.00 69.00           N  
ATOM    996  CA  TYR B  21      29.223 -22.284   1.875  1.00 69.60           C  
ATOM    997  C   TYR B  21      28.050 -22.778   1.024  1.00 70.31           C  
ATOM    998  O   TYR B  21      27.013 -23.156   1.605  1.00 69.16           O  
ATOM    999  CB  TYR B  21      29.213 -20.755   1.920  1.00 71.01           C  
ATOM   1000  CG  TYR B  21      27.887 -20.183   2.352  1.00 70.67           C  
ATOM   1001  CD1 TYR B  21      27.552 -20.085   3.694  1.00 70.04           C  
ATOM   1002  CD2 TYR B  21      26.947 -19.776   1.418  1.00 71.06           C  
ATOM   1003  CE1 TYR B  21      26.327 -19.581   4.095  1.00 70.28           C  
ATOM   1004  CE2 TYR B  21      25.719 -19.266   1.804  1.00 71.11           C  
ATOM   1005  CZ  TYR B  21      25.408 -19.169   3.147  1.00 70.48           C  
ATOM   1006  OH  TYR B  21      24.203 -18.670   3.538  1.00 70.65           O  
ATOM   1007  HN  TYR B  21      31.187 -22.148   0.982  1.00  0.00           H  
ATOM   1008  HH  TYR B  21      23.989 -18.603   4.461  1.00  0.00           H  
ATOM   1009  N   GLN B  22      28.200 -22.748  -0.304  1.00 73.51           N  
ATOM   1010  CA  GLN B  22      27.144 -23.155  -1.271  1.00 75.47           C  
ATOM   1011  C   GLN B  22      26.855 -24.655  -1.134  1.00 73.95           C  
ATOM   1012  O   GLN B  22      25.671 -25.034  -1.239  1.00 73.41           O  
ATOM   1013  CB  GLN B  22      27.557 -22.806  -2.702  1.00 78.87           C  
ATOM   1014  CG  GLN B  22      27.125 -21.409  -3.124  1.00 82.59           C  
ATOM   1015  CD  GLN B  22      27.946 -20.860  -4.266  1.00 86.41           C  
ATOM   1016  NE2 GLN B  22      27.891 -19.549  -4.439  1.00 89.53           N  
ATOM   1017  OE1 GLN B  22      28.623 -21.596  -4.985  1.00 87.72           O  
ATOM   1018  HN  GLN B  22      29.093 -22.426  -0.678  1.00  0.00           H  
ATOM   1019 1HE2 GLN B  22      27.330 -18.939  -3.844  1.00  0.00           H  
ATOM   1020 2HE2 GLN B  22      28.446 -19.178  -5.211  1.00  0.00           H  
ATOM   1021  N   ARG B  23      27.890 -25.470  -0.904  1.00 73.24           N  
ATOM   1022  CA  ARG B  23      27.776 -26.950  -0.806  1.00 71.08           C  
ATOM   1023  C   ARG B  23      27.190 -27.361   0.554  1.00 69.16           C  
ATOM   1024  O   ARG B  23      26.646 -28.472   0.630  1.00 68.72           O  
ATOM   1025  CB  ARG B  23      29.136 -27.621  -1.031  1.00 71.37           C  
ATOM   1026  CG  ARG B  23      29.622 -27.598  -2.474  1.00 73.66           C  
ATOM   1027  CD  ARG B  23      29.888 -28.984  -3.048  1.00 74.67           C  
ATOM   1028  NE  ARG B  23      30.848 -29.771  -2.277  1.00 74.34           N  
ATOM   1029  CZ  ARG B  23      32.172 -29.624  -2.313  1.00 75.31           C  
ATOM   1030  NH1 ARG B  23      32.732 -28.705  -3.084  1.00 77.92           N1+
ATOM   1031  NH2 ARG B  23      32.938 -30.397  -1.564  1.00 74.93           N  
ATOM   1032  HN  ARG B  23      28.813 -25.052  -0.789  1.00  0.00           H  
ATOM   1033  HE  ARG B  23      30.474 -30.492  -1.660  1.00  0.00           H  
ATOM   1034 1HH1 ARG B  23      32.141 -28.108  -3.662  1.00  0.00           H  
ATOM   1035 2HH1 ARG B  23      33.745 -28.592  -3.112  1.00  0.00           H  
ATOM   1036 1HH2 ARG B  23      32.507 -31.105  -0.970  1.00  0.00           H  
ATOM   1037 2HH2 ARG B  23      33.951 -30.284  -1.592  1.00  0.00           H  
ATOM   1038  N   SER B  24      27.295 -26.513   1.582  1.00 68.91           N  
ATOM   1039  CA  SER B  24      26.953 -26.835   2.994  1.00 68.40           C  
ATOM   1040  C   SER B  24      25.585 -26.275   3.387  1.00 69.88           C  
ATOM   1041  O   SER B  24      25.039 -26.757   4.398  1.00 70.55           O  
ATOM   1042  CB  SER B  24      27.987 -26.298   3.939  1.00 69.21           C  
ATOM   1043  OG  SER B  24      29.278 -26.796   3.642  1.00 71.39           O  
ATOM   1044  HN  SER B  24      27.636 -25.572   1.383  1.00  0.00           H  
ATOM   1045  HG  SER B  24      29.933 -26.456   4.240  1.00  0.00           H  
ATOM   1046  N   TYR B  25      25.069 -25.269   2.669  1.00 71.58           N  
ATOM   1047  CA  TYR B  25      23.817 -24.566   3.049  1.00 72.36           C  
ATOM   1048  C   TYR B  25      22.611 -25.490   2.854  1.00 72.10           C  
ATOM   1049  O   TYR B  25      22.522 -26.165   1.813  1.00 69.53           O  
ATOM   1050  CB  TYR B  25      23.591 -23.277   2.261  1.00 74.31           C  
ATOM   1051  CG  TYR B  25      22.427 -22.482   2.795  1.00 76.16           C  
ATOM   1052  CD1 TYR B  25      22.559 -21.717   3.942  1.00 77.67           C  
ATOM   1053  CD2 TYR B  25      21.179 -22.543   2.200  1.00 77.22           C  
ATOM   1054  CE1 TYR B  25      21.496 -21.000   4.467  1.00 79.86           C  
ATOM   1055  CE2 TYR B  25      20.103 -21.831   2.707  1.00 79.76           C  
ATOM   1056  CZ  TYR B  25      20.262 -21.053   3.841  1.00 81.04           C  
ATOM   1057  OH  TYR B  25      19.203 -20.355   4.346  1.00 83.71           O  
ATOM   1058  HN  TYR B  25      25.557 -24.973   1.824  1.00  0.00           H  
ATOM   1059  HH  TYR B  25      19.312 -19.821   5.124  1.00  0.00           H  
ATOM   1060  N   CYS B  26      21.705 -25.466   3.837  1.00 74.77           N  
ATOM   1061  CA  CYS B  26      20.445 -26.255   3.930  1.00 75.91           C  
ATOM   1062  C   CYS B  26      19.864 -26.551   2.544  1.00 75.55           C  
ATOM   1063  O   CYS B  26      19.328 -25.618   1.916  1.00 77.59           O  
ATOM   1064  CB  CYS B  26      19.413 -25.499   4.757  1.00 78.68           C  
ATOM   1065  SG  CYS B  26      17.776 -26.270   4.732  1.00 82.52           S  
ATOM   1066  HN  CYS B  26      21.899 -24.834   4.614  1.00  0.00           H  
ATOM   1067  N   HIS B  27      19.949 -27.810   2.106  1.00 73.79           N  
ATOM   1068  CA  HIS B  27      19.421 -28.293   0.802  1.00 74.20           C  
ATOM   1069  C   HIS B  27      19.206 -29.803   0.867  1.00 73.74           C  
ATOM   1070  O   HIS B  27      19.752 -30.469   1.745  1.00 72.85           O  
ATOM   1071  CB  HIS B  27      20.363 -27.872  -0.337  1.00 73.90           C  
ATOM   1072  CG  HIS B  27      21.648 -28.631  -0.378  1.00 72.40           C  
ATOM   1073  CD2 HIS B  27      22.168 -29.464  -1.308  1.00 72.33           C  
ATOM   1074  ND1 HIS B  27      22.573 -28.565   0.642  1.00 71.70           N  
ATOM   1075  CE1 HIS B  27      23.608 -29.324   0.348  1.00 70.93           C  
ATOM   1076  NE2 HIS B  27      23.385 -29.886  -0.846  1.00 71.35           N  
ATOM   1077  HN  HIS B  27      20.410 -28.490   2.710  1.00  0.00           H  
ATOM   1078  HD1 HIS B  27      22.471 -28.013   1.494  1.00  0.00           H  
ATOM   1079  HE2 HIS B  27      24.017 -30.523  -1.331  1.00  0.00           H  
ATOM   1080  N   PRO B  28      18.391 -30.390  -0.040  1.00 75.01           N  
ATOM   1081  CA  PRO B  28      18.218 -31.841  -0.084  1.00 73.88           C  
ATOM   1082  C   PRO B  28      19.465 -32.539  -0.650  1.00 71.00           C  
ATOM   1083  O   PRO B  28      19.884 -32.192  -1.746  1.00 69.85           O  
ATOM   1084  CB  PRO B  28      16.995 -32.028  -0.991  1.00 76.88           C  
ATOM   1085  CG  PRO B  28      17.015 -30.816  -1.898  1.00 78.33           C  
ATOM   1086  CD  PRO B  28      17.578 -29.693  -1.051  1.00 77.45           C  
ATOM   1087  N   ILE B  29      20.014 -33.490   0.112  1.00 69.28           N  
ATOM   1088  CA  ILE B  29      21.269 -34.231  -0.215  1.00 68.69           C  
ATOM   1089  C   ILE B  29      21.003 -35.736  -0.085  1.00 67.98           C  
ATOM   1090  O   ILE B  29      20.298 -36.132   0.870  1.00 67.74           O  
ATOM   1091  CB  ILE B  29      22.444 -33.772   0.676  1.00 68.53           C  
ATOM   1092  CG1 ILE B  29      23.752 -34.457   0.265  1.00 68.96           C  
ATOM   1093  CG2 ILE B  29      22.145 -33.979   2.155  1.00 67.88           C  
ATOM   1094  CD1 ILE B  29      24.999 -33.788   0.788  1.00 69.55           C  
ATOM   1095  HN  ILE B  29      19.540 -33.728   0.983  1.00  0.00           H  
ATOM   1096  N   GLU B  30      21.559 -36.533  -1.007  1.00 67.27           N  
ATOM   1097  CA  GLU B  30      21.465 -38.017  -0.992  1.00 67.26           C  
ATOM   1098  C   GLU B  30      21.969 -38.516   0.367  1.00 65.87           C  
ATOM   1099  O   GLU B  30      23.152 -38.313   0.683  1.00 65.84           O  
ATOM   1100  CB  GLU B  30      22.247 -38.642  -2.152  1.00 67.69           C  
ATOM   1101  CG  GLU B  30      21.909 -40.104  -2.403  1.00 67.78           C  
ATOM   1102  HN  GLU B  30      22.079 -36.095  -1.767  1.00  0.00           H  
ATOM   1103  N   THR B  31      21.066 -39.099   1.150  1.00 66.75           N  
ATOM   1104  CA  THR B  31      21.314 -39.687   2.490  1.00 66.69           C  
ATOM   1105  C   THR B  31      21.016 -41.184   2.405  1.00 67.82           C  
ATOM   1106  O   THR B  31      20.002 -41.531   1.773  1.00 72.06           O  
ATOM   1107  CB  THR B  31      20.426 -39.019   3.549  1.00 67.31           C  
ATOM   1108  CG2 THR B  31      20.668 -39.565   4.939  1.00 68.33           C  
ATOM   1109  OG1 THR B  31      20.660 -37.610   3.529  1.00 66.48           O  
ATOM   1110  HN  THR B  31      20.111 -39.147   0.795  1.00  0.00           H  
ATOM   1111  HG1 THR B  31      20.110 -37.197   4.184  1.00  0.00           H  
ATOM   1112  N   LEU B  32      21.852 -42.034   3.003  1.00 66.40           N  
ATOM   1113  CA  LEU B  32      21.581 -43.492   3.108  1.00 66.13           C  
ATOM   1114  C   LEU B  32      20.801 -43.733   4.401  1.00 67.05           C  
ATOM   1115  O   LEU B  32      21.409 -43.656   5.476  1.00 68.32           O  
ATOM   1116  CB  LEU B  32      22.899 -44.268   3.049  1.00 64.93           C  
ATOM   1117  CG  LEU B  32      23.615 -44.172   1.704  1.00 63.82           C  
ATOM   1118  CD1 LEU B  32      24.997 -44.799   1.757  1.00 63.71           C  
ATOM   1119  CD2 LEU B  32      22.783 -44.816   0.612  1.00 64.73           C  
ATOM   1120  HN  LEU B  32      22.715 -41.668   3.406  1.00  0.00           H  
ATOM   1121  N   VAL B  33      19.493 -43.961   4.268  1.00 68.66           N  
ATOM   1122  CA  VAL B  33      18.510 -44.049   5.385  1.00 71.32           C  
ATOM   1123  C   VAL B  33      18.202 -45.524   5.648  1.00 74.78           C  
ATOM   1124  O   VAL B  33      17.874 -46.242   4.682  1.00 75.91           O  
ATOM   1125  CB  VAL B  33      17.227 -43.268   5.050  1.00 71.40           C  
ATOM   1126  CG1 VAL B  33      16.199 -43.399   6.157  1.00 74.48           C  
ATOM   1127  CG2 VAL B  33      17.515 -41.805   4.755  1.00 70.09           C  
ATOM   1128  HN  VAL B  33      19.135 -44.086   3.321  1.00  0.00           H  
ATOM   1129  N   ASP B  34      18.296 -45.944   6.911  1.00 79.02           N  
ATOM   1130  CA  ASP B  34      17.992 -47.321   7.378  1.00 83.89           C  
ATOM   1131  C   ASP B  34      16.495 -47.576   7.164  1.00 87.57           C  
ATOM   1132  O   ASP B  34      15.692 -46.681   7.487  1.00 88.63           O  
ATOM   1133  CB  ASP B  34      18.413 -47.471   8.843  1.00 87.11           C  
ATOM   1134  CG  ASP B  34      18.105 -48.822   9.458  1.00 91.98           C  
ATOM   1135  OD1 ASP B  34      18.095 -49.816   8.704  1.00 94.62           O  
ATOM   1136  OD2 ASP B  34      17.877 -48.868  10.688  1.00 95.65           O1-
ATOM   1137  HN  ASP B  34      18.600 -45.267   7.610  1.00  0.00           H  
ATOM   1138  N   ILE B  35      16.141 -48.744   6.623  1.00 90.73           N  
ATOM   1139  CA  ILE B  35      14.730 -49.148   6.338  1.00 94.60           C  
ATOM   1140  C   ILE B  35      14.011 -49.400   7.669  1.00 98.99           C  
ATOM   1141  O   ILE B  35      12.804 -49.113   7.749  1.00101.85           O  
ATOM   1142  CB  ILE B  35      14.679 -50.379   5.408  1.00 94.91           C  
ATOM   1143  CG1 ILE B  35      15.210 -50.047   4.011  1.00 92.61           C  
ATOM   1144  CG2 ILE B  35      13.275 -50.956   5.352  1.00 98.61           C  
ATOM   1145  CD1 ILE B  35      15.245 -51.225   3.056  1.00 93.50           C  
ATOM   1146  HN  ILE B  35      16.882 -49.404   6.389  1.00  0.00           H  
ATOM   1147  N   PHE B  36      14.729 -49.910   8.672  1.00101.00           N  
ATOM   1148  CA  PHE B  36      14.155 -50.395   9.955  1.00106.83           C  
ATOM   1149  C   PHE B  36      13.492 -49.233  10.709  1.00110.27           C  
ATOM   1150  O   PHE B  36      12.586 -49.514  11.512  1.00115.84           O  
ATOM   1151  CB  PHE B  36      15.224 -51.102  10.796  1.00106.83           C  
ATOM   1152  HN  PHE B  36      15.740 -49.971   8.550  1.00  0.00           H  
ATOM   1153  N   GLN B  37      13.927 -47.986  10.487  1.00109.07           N  
ATOM   1154  CA  GLN B  37      13.364 -46.797  11.188  1.00112.62           C  
ATOM   1155  C   GLN B  37      12.308 -46.114  10.303  1.00113.74           C  
ATOM   1156  O   GLN B  37      11.587 -45.253  10.839  1.00116.49           O  
ATOM   1157  CB  GLN B  37      14.475 -45.866  11.696  1.00111.74           C  
ATOM   1158  CG  GLN B  37      15.476 -45.391  10.648  1.00108.56           C  
ATOM   1159  CD  GLN B  37      16.526 -44.480  11.243  1.00107.39           C  
ATOM   1160  NE2 GLN B  37      16.902 -43.447  10.503  1.00104.79           N  
ATOM   1161  OE1 GLN B  37      17.006 -44.696  12.355  1.00108.33           O  
ATOM   1162  HN  GLN B  37      14.676 -47.844   9.809  1.00  0.00           H  
ATOM   1163 1HE2 GLN B  37      17.610 -42.832  10.904  1.00  0.00           H  
ATOM   1164 2HE2 GLN B  37      16.504 -43.268   9.581  1.00  0.00           H  
ATOM   1165  N   GLU B  38      12.152 -46.540   9.043  1.00113.53           N  
ATOM   1166  CA  GLU B  38      11.093 -46.065   8.106  1.00114.77           C  
ATOM   1167  C   GLU B  38       9.907 -47.041   8.101  1.00117.16           C  
ATOM   1168  O   GLU B  38       8.782 -46.596   7.799  1.00117.67           O  
ATOM   1169  CB  GLU B  38      11.661 -45.917   6.693  1.00113.54           C  
ATOM   1170  CG  GLU B  38      12.806 -44.923   6.613  1.00111.49           C  
ATOM   1171  CD  GLU B  38      12.413 -43.490   6.930  1.00112.85           C  
ATOM   1172  OE1 GLU B  38      11.568 -42.943   6.196  1.00114.72           O  
ATOM   1173  OE2 GLU B  38      12.944 -42.927   7.913  1.00112.38           O1-
ATOM   1174  HN  GLU B  38      12.807 -47.242   8.698  1.00  0.00           H  
ATOM   1175  N   TYR B  39      10.157 -48.323   8.393  1.00118.01           N  
ATOM   1176  CA  TYR B  39       9.137 -49.400   8.487  1.00122.22           C  
ATOM   1177  C   TYR B  39       9.375 -50.212   9.760  1.00126.00           C  
ATOM   1178  O   TYR B  39       9.737 -51.382   9.681  1.00125.90           O  
ATOM   1179  CB  TYR B  39       9.217 -50.306   7.256  1.00120.76           C  
ATOM   1180  CG  TYR B  39       8.715 -49.724   5.958  1.00120.07           C  
ATOM   1181  CD1 TYR B  39       9.373 -48.698   5.295  1.00116.76           C  
ATOM   1182  CD2 TYR B  39       7.598 -50.271   5.348  1.00123.53           C  
ATOM   1183  CE1 TYR B  39       8.895 -48.196   4.093  1.00116.61           C  
ATOM   1184  CE2 TYR B  39       7.111 -49.784   4.145  1.00123.54           C  
ATOM   1185  CZ  TYR B  39       7.770 -48.748   3.508  1.00119.99           C  
ATOM   1186  OH  TYR B  39       7.303 -48.281   2.313  1.00119.81           O  
ATOM   1187  HN  TYR B  39      11.128 -48.583   8.565  1.00  0.00           H  
ATOM   1188  HH  TYR B  39       7.756 -47.569   1.876  1.00  0.00           H  
ATOM   1189  N   PRO B  40       9.203 -49.618  10.967  1.00129.57           N  
ATOM   1190  CA  PRO B  40       9.496 -50.312  12.220  1.00132.12           C  
ATOM   1191  C   PRO B  40       8.503 -51.452  12.493  1.00137.42           C  
ATOM   1192  O   PRO B  40       8.919 -52.465  13.034  1.00137.79           O  
ATOM   1193  CB  PRO B  40       9.407 -49.232  13.315  1.00132.74           C  
ATOM   1194  CG  PRO B  40       9.195 -47.912  12.588  1.00130.14           C  
ATOM   1195  CD  PRO B  40       8.701 -48.256  11.197  1.00129.52           C  
ATOM   1196  N   ASP B  41       7.238 -51.272  12.093  1.00141.78           N  
ATOM   1197  CA  ASP B  41       6.130 -52.247  12.303  1.00149.30           C  
ATOM   1198  C   ASP B  41       6.489 -53.609  11.686  1.00150.50           C  
ATOM   1199  O   ASP B  41       5.990 -54.634  12.201  1.00155.27           O  
ATOM   1200  CB  ASP B  41       4.810 -51.722  11.731  1.00151.14           C  
ATOM   1201  HN  ASP B  41       7.016 -50.403  11.608  1.00  0.00           H  
ATOM   1202  N   GLU B  42       7.301 -53.624  10.620  1.00146.94           N  
ATOM   1203  CA  GLU B  42       7.723 -54.861   9.905  1.00146.67           C  
ATOM   1204  C   GLU B  42       8.972 -55.435  10.584  1.00144.43           C  
ATOM   1205  O   GLU B  42      10.061 -55.367   9.989  1.00139.62           O  
ATOM   1206  CB  GLU B  42       7.936 -54.568   8.417  1.00143.44           C  
ATOM   1207  CG  GLU B  42       6.629 -54.398   7.661  1.00146.57           C  
ATOM   1208  CD  GLU B  42       6.754 -54.345   6.148  1.00144.43           C  
ATOM   1209  OE1 GLU B  42       7.582 -53.557   5.649  1.00140.29           O  
ATOM   1210  OE2 GLU B  42       6.021 -55.095   5.472  1.00148.07           O1-
ATOM   1211  HN  GLU B  42       7.653 -52.731  10.276  1.00  0.00           H  
ATOM   1212  N   ILE B  43       8.790 -56.022  11.770  1.00147.51           N  
ATOM   1213  CA  ILE B  43       9.875 -56.583  12.632  1.00146.19           C  
ATOM   1214  C   ILE B  43      10.316 -57.944  12.075  1.00143.60           C  
ATOM   1215  O   ILE B  43      11.537 -58.159  11.946  1.00140.55           O  
ATOM   1216  CB  ILE B  43       9.399 -56.691  14.096  1.00152.69           C  
ATOM   1217  CG1 ILE B  43       9.128 -55.315  14.709  1.00153.50           C  
ATOM   1218  CG2 ILE B  43      10.385 -57.490  14.932  1.00153.61           C  
ATOM   1219  CD1 ILE B  43       8.133 -55.336  15.841  1.00159.77           C  
ATOM   1220  HN  ILE B  43       7.833 -56.093  12.116  1.00  0.00           H  
ATOM   1221  N   GLU B  44       9.354 -58.813  11.753  1.00143.76           N  
ATOM   1222  CA  GLU B  44       9.578 -60.228  11.346  1.00143.15           C  
ATOM   1223  C   GLU B  44      10.504 -60.314  10.122  1.00136.18           C  
ATOM   1224  O   GLU B  44      11.189 -61.348   9.986  1.00136.02           O  
ATOM   1225  CB  GLU B  44       8.240 -60.934  11.091  1.00148.12           C  
ATOM   1226  CG  GLU B  44       7.436 -60.390   9.916  1.00147.08           C  
ATOM   1227  CD  GLU B  44       6.426 -59.307  10.258  1.00148.86           C  
ATOM   1228  OE1 GLU B  44       5.223 -59.515   9.991  1.00151.56           O  
ATOM   1229  OE2 GLU B  44       6.846 -58.252  10.780  1.00146.91           O1-
ATOM   1230  HN  GLU B  44       8.390 -58.481  11.789  1.00  0.00           H  
ATOM   1231  N   TYR B  45      10.540 -59.282   9.271  1.00129.80           N  
ATOM   1232  CA  TYR B  45      11.260 -59.297   7.965  1.00122.83           C  
ATOM   1233  C   TYR B  45      12.679 -58.734   8.113  1.00116.17           C  
ATOM   1234  O   TYR B  45      12.881 -57.814   8.929  1.00114.73           O  
ATOM   1235  CB  TYR B  45      10.479 -58.507   6.912  1.00121.57           C  
ATOM   1236  HN  TYR B  45      10.043 -58.430   9.532  1.00  0.00           H  
ATOM   1237  N   ILE B  46      13.624 -59.298   7.351  1.00110.96           N  
ATOM   1238  CA  ILE B  46      15.008 -58.777   7.130  1.00104.21           C  
ATOM   1239  C   ILE B  46      15.078 -58.275   5.683  1.00 98.63           C  
ATOM   1240  O   ILE B  46      14.620 -59.010   4.788  1.00 99.75           O  
ATOM   1241  CB  ILE B  46      16.065 -59.864   7.430  1.00104.51           C  
ATOM   1242  CG1 ILE B  46      16.094 -60.201   8.925  1.00107.52           C  
ATOM   1243  CG2 ILE B  46      17.446 -59.457   6.924  1.00101.10           C  
ATOM   1244  CD1 ILE B  46      16.787 -61.502   9.269  1.00109.13           C  
ATOM   1245  HN  ILE B  46      13.376 -60.166   6.876  1.00  0.00           H  
ATOM   1246  N   PHE B  47      15.615 -57.072   5.466  1.00 92.46           N  
ATOM   1247  CA  PHE B  47      15.671 -56.403   4.142  1.00 88.81           C  
ATOM   1248  C   PHE B  47      17.096 -56.438   3.580  1.00 84.35           C  
ATOM   1249  O   PHE B  47      18.065 -56.394   4.359  1.00 83.32           O  
ATOM   1250  CB  PHE B  47      15.170 -54.965   4.260  1.00 88.30           C  
ATOM   1251  CG  PHE B  47      13.704 -54.846   4.581  1.00 91.92           C  
ATOM   1252  CD1 PHE B  47      12.751 -55.159   3.628  1.00 93.74           C  
ATOM   1253  CD2 PHE B  47      13.275 -54.440   5.833  1.00 94.46           C  
ATOM   1254  CE1 PHE B  47      11.398 -55.048   3.913  1.00 97.35           C  
ATOM   1255  CE2 PHE B  47      11.922 -54.340   6.122  1.00 97.82           C  
ATOM   1256  CZ  PHE B  47      10.986 -54.638   5.160  1.00 99.21           C  
ATOM   1257  HN  PHE B  47      16.014 -56.579   6.265  1.00  0.00           H  
ATOM   1258  N   LYS B  48      17.194 -56.515   2.251  1.00 81.79           N  
ATOM   1259  CA  LYS B  48      18.441 -56.374   1.456  1.00 78.12           C  
ATOM   1260  C   LYS B  48      18.149 -55.433   0.290  1.00 74.70           C  
ATOM   1261  O   LYS B  48      17.256 -55.712  -0.498  1.00 75.79           O  
ATOM   1262  CB  LYS B  48      18.891 -57.738   0.927  1.00 80.31           C  
ATOM   1263  CG  LYS B  48      19.894 -58.493   1.793  1.00 82.17           C  
ATOM   1264  CD  LYS B  48      20.684 -59.527   1.005  1.00 82.84           C  
ATOM   1265  CE  LYS B  48      22.092 -59.763   1.520  1.00 82.62           C  
ATOM   1266  NZ  LYS B  48      22.100 -60.693   2.674  1.00 85.16           N1+
ATOM   1267  HN  LYS B  48      16.332 -56.687   1.733  1.00  0.00           H  
ATOM   1268  HZ1 LYS B  48      23.046 -60.852   3.020  1.00  0.00           H  
ATOM   1269  HZ2 LYS B  48      21.633 -61.571   2.448  1.00  0.00           H  
ATOM   1270  HZ3 LYS B  48      21.480 -60.371   3.417  1.00  0.00           H  
ATOM   1271  N   PRO B  49      18.831 -54.275   0.156  1.00 71.11           N  
ATOM   1272  CA  PRO B  49      19.758 -53.779   1.168  1.00 69.93           C  
ATOM   1273  C   PRO B  49      18.986 -53.323   2.413  1.00 71.71           C  
ATOM   1274  O   PRO B  49      17.797 -53.089   2.314  1.00 73.35           O  
ATOM   1275  CB  PRO B  49      20.457 -52.602   0.476  1.00 67.33           C  
ATOM   1276  CG  PRO B  49      19.440 -52.113  -0.530  1.00 67.79           C  
ATOM   1277  CD  PRO B  49      18.709 -53.357  -0.986  1.00 70.01           C  
ATOM   1278  N   SER B  50      19.678 -53.217   3.546  1.00 71.89           N  
ATOM   1279  CA  SER B  50      19.091 -52.866   4.863  1.00 74.08           C  
ATOM   1280  C   SER B  50      18.845 -51.354   4.947  1.00 72.80           C  
ATOM   1281  O   SER B  50      18.112 -50.943   5.868  1.00 73.89           O  
ATOM   1282  CB  SER B  50      19.967 -53.355   5.983  1.00 75.34           C  
ATOM   1283  OG  SER B  50      21.262 -52.784   5.891  1.00 74.01           O  
ATOM   1284  HN  SER B  50      20.683 -53.389   3.506  1.00  0.00           H  
ATOM   1285  HG  SER B  50      21.815 -53.093   6.599  1.00  0.00           H  
ATOM   1286  N   CYS B  51      19.421 -50.563   4.032  1.00 70.90           N  
ATOM   1287  CA  CYS B  51      19.227 -49.087   3.939  1.00 71.12           C  
ATOM   1288  C   CYS B  51      19.138 -48.651   2.470  1.00 68.83           C  
ATOM   1289  O   CYS B  51      19.497 -49.461   1.601  1.00 69.72           O  
ATOM   1290  CB  CYS B  51      20.367 -48.353   4.629  1.00 71.73           C  
ATOM   1291  SG  CYS B  51      21.928 -48.491   3.727  1.00 74.02           S  
ATOM   1292  HN  CYS B  51      20.038 -51.002   3.349  1.00  0.00           H  
ATOM   1293  N   VAL B  52      18.724 -47.404   2.215  1.00 67.29           N  
ATOM   1294  CA  VAL B  52      18.276 -46.918   0.874  1.00 66.52           C  
ATOM   1295  C   VAL B  52      18.741 -45.481   0.637  1.00 64.28           C  
ATOM   1296  O   VAL B  52      18.747 -44.671   1.555  1.00 63.40           O  
ATOM   1297  CB  VAL B  52      16.744 -47.032   0.746  1.00 68.95           C  
ATOM   1298  CG1 VAL B  52      16.298 -48.482   0.693  1.00 71.07           C  
ATOM   1299  CG2 VAL B  52      15.997 -46.293   1.843  1.00 70.33           C  
ATOM   1300  HN  VAL B  52      18.713 -46.740   2.989  1.00  0.00           H  
ATOM   1301  N   PRO B  53      19.124 -45.108  -0.605  1.00 63.76           N  
ATOM   1302  CA  PRO B  53      19.529 -43.736  -0.909  1.00 62.77           C  
ATOM   1303  C   PRO B  53      18.333 -42.807  -1.153  1.00 64.27           C  
ATOM   1304  O   PRO B  53      17.725 -42.897  -2.195  1.00 65.58           O  
ATOM   1305  CB  PRO B  53      20.356 -43.903  -2.192  1.00 62.93           C  
ATOM   1306  CG  PRO B  53      19.713 -45.086  -2.891  1.00 64.26           C  
ATOM   1307  CD  PRO B  53      19.216 -45.991  -1.779  1.00 64.82           C  
ATOM   1308  N   LEU B  54      18.031 -41.937  -0.189  1.00 65.29           N  
ATOM   1309  CA  LEU B  54      16.886 -40.987  -0.244  1.00 67.76           C  
ATOM   1310  C   LEU B  54      17.412 -39.551  -0.183  1.00 68.33           C  
ATOM   1311  O   LEU B  54      18.332 -39.297   0.608  1.00 68.08           O  
ATOM   1312  CB  LEU B  54      15.944 -41.257   0.933  1.00 68.84           C  
ATOM   1313  CG  LEU B  54      15.377 -42.671   1.017  1.00 69.59           C  
ATOM   1314  CD1 LEU B  54      14.545 -42.844   2.279  1.00 71.27           C  
ATOM   1315  CD2 LEU B  54      14.559 -42.993  -0.221  1.00 71.35           C  
ATOM   1316  HN  LEU B  54      18.624 -41.921   0.641  1.00  0.00           H  
ATOM   1317  N   MET B  55      16.836 -38.655  -0.985  1.00 70.38           N  
ATOM   1318  CA  MET B  55      17.064 -37.193  -0.878  1.00 70.85           C  
ATOM   1319  C   MET B  55      16.403 -36.701   0.411  1.00 71.77           C  
ATOM   1320  O   MET B  55      15.168 -36.746   0.497  1.00 73.92           O  
ATOM   1321  CB  MET B  55      16.472 -36.449  -2.076  1.00 73.91           C  
ATOM   1322  CG  MET B  55      17.151 -36.775  -3.378  1.00 74.76           C  
ATOM   1323  SD  MET B  55      18.892 -36.315  -3.348  1.00 74.19           S  
ATOM   1324  CE  MET B  55      19.314 -36.602  -5.067  1.00 76.26           C  
ATOM   1325  HN  MET B  55      16.205 -38.993  -1.711  1.00  0.00           H  
ATOM   1326  N   ARG B  56      17.212 -36.278   1.380  1.00 70.96           N  
ATOM   1327  CA  ARG B  56      16.750 -35.782   2.701  1.00 72.13           C  
ATOM   1328  C   ARG B  56      17.385 -34.415   2.973  1.00 73.46           C  
ATOM   1329  O   ARG B  56      18.558 -34.215   2.587  1.00 72.64           O  
ATOM   1330  CB  ARG B  56      17.094 -36.798   3.794  1.00 70.86           C  
ATOM   1331  CG  ARG B  56      16.247 -38.060   3.760  1.00 71.52           C  
ATOM   1332  CD  ARG B  56      14.801 -37.756   4.096  1.00 73.77           C  
ATOM   1333  NE  ARG B  56      13.940 -38.893   3.810  1.00 74.71           N  
ATOM   1334  CZ  ARG B  56      13.626 -39.865   4.664  1.00 75.41           C  
ATOM   1335  NH1 ARG B  56      12.822 -40.839   4.274  1.00 77.09           N1+
ATOM   1336  NH2 ARG B  56      14.122 -39.885   5.888  1.00 75.74           N  
ATOM   1337  HN  ARG B  56      18.216 -36.296   1.203  1.00  0.00           H  
ATOM   1338  HE  ARG B  56      13.542 -38.951   2.873  1.00  0.00           H  
ATOM   1339 1HH1 ARG B  56      12.439 -40.824   3.329  1.00  0.00           H  
ATOM   1340 2HH1 ARG B  56      12.581 -41.584   4.928  1.00  0.00           H  
ATOM   1341 1HH2 ARG B  56      14.742 -39.133   6.189  1.00  0.00           H  
ATOM   1342 2HH2 ARG B  56      13.881 -40.630   6.542  1.00  0.00           H  
ATOM   1343  N   CYS B  57      16.624 -33.511   3.596  1.00 76.57           N  
ATOM   1344  CA  CYS B  57      17.067 -32.153   4.004  1.00 76.84           C  
ATOM   1345  C   CYS B  57      18.298 -32.308   4.900  1.00 76.03           C  
ATOM   1346  O   CYS B  57      18.200 -33.013   5.923  1.00 76.68           O  
ATOM   1347  CB  CYS B  57      15.989 -31.373   4.755  1.00 79.57           C  
ATOM   1348  SG  CYS B  57      14.747 -30.552   3.719  0.70 83.30           S  
ATOM   1349  HN  CYS B  57      15.662 -33.774   3.809  1.00  0.00           H  
ATOM   1350  N   GLY B  58      19.422 -31.721   4.486  1.00 75.53           N  
ATOM   1351  CA  GLY B  58      20.676 -31.691   5.259  1.00 75.05           C  
ATOM   1352  C   GLY B  58      21.415 -30.384   5.049  1.00 74.87           C  
ATOM   1353  O   GLY B  58      21.055 -29.633   4.114  1.00 74.85           O  
ATOM   1354  HN  GLY B  58      19.413 -31.263   3.575  1.00  0.00           H  
ATOM   1355  N   GLY B  59      22.411 -30.125   5.898  1.00 74.81           N  
ATOM   1356  CA  GLY B  59      23.246 -28.912   5.846  1.00 75.00           C  
ATOM   1357  C   GLY B  59      22.880 -27.940   6.947  1.00 76.34           C  
ATOM   1358  O   GLY B  59      22.009 -28.273   7.777  1.00 78.36           O  
ATOM   1359  HN  GLY B  59      22.607 -30.809   6.629  1.00  0.00           H  
ATOM   1360  N   CYS B  60      23.521 -26.772   6.938  1.00 76.41           N  
ATOM   1361  CA  CYS B  60      23.465 -25.762   8.021  1.00 78.64           C  
ATOM   1362  C   CYS B  60      22.689 -24.531   7.555  1.00 79.60           C  
ATOM   1363  O   CYS B  60      22.480 -24.373   6.340  1.00 78.12           O  
ATOM   1364  CB  CYS B  60      24.870 -25.340   8.417  1.00 80.26           C  
ATOM   1365  SG  CYS B  60      25.868 -24.809   7.000  1.00 82.95           S  
ATOM   1366  HN  CYS B  60      24.095 -26.556   6.123  1.00  0.00           H  
ATOM   1367  N   CYS B  61      22.304 -23.696   8.515  1.00 82.16           N  
ATOM   1368  CA  CYS B  61      21.664 -22.374   8.307  1.00 84.25           C  
ATOM   1369  C   CYS B  61      22.634 -21.290   8.785  1.00 84.02           C  
ATOM   1370  O   CYS B  61      23.649 -21.647   9.418  1.00 83.23           O  
ATOM   1371  CB  CYS B  61      20.333 -22.320   9.047  1.00 87.54           C  
ATOM   1372  SG  CYS B  61      19.192 -23.633   8.529  1.00 88.73           S  
ATOM   1373  HN  CYS B  61      22.462 -23.990   9.479  1.00  0.00           H  
ATOM   1374  N   ASN B  62      22.334 -20.024   8.492  1.00 85.03           N  
ATOM   1375  CA  ASN B  62      23.246 -18.870   8.722  1.00 86.26           C  
ATOM   1376  C   ASN B  62      23.486 -18.657  10.224  1.00 88.52           C  
ATOM   1377  O   ASN B  62      24.514 -18.040  10.565  1.00 90.06           O  
ATOM   1378  CB  ASN B  62      22.708 -17.602   8.057  1.00 87.21           C  
ATOM   1379  CG  ASN B  62      22.667 -17.715   6.549  1.00 85.75           C  
ATOM   1380  ND2 ASN B  62      21.610 -17.213   5.935  1.00 88.13           N  
ATOM   1381  OD1 ASN B  62      23.590 -18.251   5.947  1.00 82.06           O  
ATOM   1382  HN  ASN B  62      21.419 -19.834   8.083  1.00  0.00           H  
ATOM   1383 1HD2 ASN B  62      20.842 -16.767   6.436  1.00  0.00           H  
ATOM   1384 2HD2 ASN B  62      21.582 -17.289   4.918  1.00  0.00           H  
ATOM   1385  N   ASP B  63      22.576 -19.138  11.076  1.00 90.61           N  
ATOM   1386  CA  ASP B  63      22.674 -19.065  12.557  1.00 93.20           C  
ATOM   1387  C   ASP B  63      22.250 -20.418  13.142  1.00 93.39           C  
ATOM   1388  O   ASP B  63      21.252 -20.978  12.652  1.00 94.13           O  
ATOM   1389  CB  ASP B  63      21.809 -17.917  13.085  1.00 97.09           C  
ATOM   1390  CG  ASP B  63      21.636 -17.905  14.593  1.00101.04           C  
ATOM   1391  OD1 ASP B  63      22.657 -17.777  15.299  1.00102.37           O  
ATOM   1392  OD2 ASP B  63      20.481 -18.025  15.048  1.00104.47           O1-
ATOM   1393  HN  ASP B  63      21.752 -19.589  10.680  1.00  0.00           H  
ATOM   1394  N   GLU B  64      22.986 -20.936  14.133  1.00 94.65           N  
ATOM   1395  CA  GLU B  64      22.513 -22.050  15.001  1.00 95.25           C  
ATOM   1396  C   GLU B  64      21.390 -21.466  15.865  1.00 98.77           C  
ATOM   1397  O   GLU B  64      21.632 -20.448  16.546  1.00101.85           O  
ATOM   1398  CB  GLU B  64      23.650 -22.658  15.825  1.00 94.94           C  
ATOM   1399  HN  GLU B  64      23.915 -20.549  14.302  1.00  0.00           H  
ATOM   1400  N   GLY B  65      20.201 -22.064  15.795  1.00 99.08           N  
ATOM   1401  CA  GLY B  65      18.926 -21.468  16.254  1.00101.43           C  
ATOM   1402  C   GLY B  65      17.847 -21.647  15.198  1.00100.12           C  
ATOM   1403  O   GLY B  65      16.660 -21.765  15.554  1.00103.02           O  
ATOM   1404  HN  GLY B  65      20.167 -23.002  15.396  1.00  0.00           H  
ATOM   1405  N   LEU B  66      18.264 -21.684  13.932  1.00 96.80           N  
ATOM   1406  CA  LEU B  66      17.472 -22.189  12.781  1.00 96.01           C  
ATOM   1407  C   LEU B  66      17.829 -23.663  12.558  1.00 94.27           C  
ATOM   1408  O   LEU B  66      18.976 -24.050  12.880  1.00 92.49           O  
ATOM   1409  CB  LEU B  66      17.816 -21.354  11.544  1.00 94.08           C  
ATOM   1410  CG  LEU B  66      17.643 -19.846  11.699  1.00 95.43           C  
ATOM   1411  CD1 LEU B  66      18.357 -19.110  10.576  1.00 93.89           C  
ATOM   1412  CD2 LEU B  66      16.170 -19.476  11.750  1.00 97.95           C  
ATOM   1413  HN  LEU B  66      19.203 -21.337  13.738  1.00  0.00           H  
ATOM   1414  N   GLU B  67      16.891 -24.443  12.012  1.00 94.48           N  
ATOM   1415  CA  GLU B  67      17.107 -25.859  11.609  1.00 92.19           C  
ATOM   1416  C   GLU B  67      16.641 -26.038  10.163  1.00 88.75           C  
ATOM   1417  O   GLU B  67      15.650 -25.401   9.775  1.00 89.07           O  
ATOM   1418  CB  GLU B  67      16.402 -26.829  12.561  1.00 96.82           C  
ATOM   1419  CG  GLU B  67      14.926 -26.535  12.790  1.00102.49           C  
ATOM   1420  CD  GLU B  67      14.223 -27.482  13.757  1.00106.54           C  
ATOM   1421  OE1 GLU B  67      14.883 -28.418  14.269  1.00106.70           O  
ATOM   1422  OE2 GLU B  67      13.016 -27.276  14.011  1.00109.66           O1-
ATOM   1423  HN  GLU B  67      15.966 -24.041  11.862  1.00  0.00           H  
ATOM   1424  N   CYS B  68      17.367 -26.859   9.403  1.00 85.59           N  
ATOM   1425  CA  CYS B  68      17.077 -27.217   7.990  1.00 83.71           C  
ATOM   1426  C   CYS B  68      15.942 -28.248   7.963  1.00 83.98           C  
ATOM   1427  O   CYS B  68      16.177 -29.380   8.425  1.00 84.54           O  
ATOM   1428  CB  CYS B  68      18.334 -27.760   7.321  1.00 81.03           C  
ATOM   1429  SG  CYS B  68      18.121 -28.105   5.558  0.70 80.79           S  
ATOM   1430  HN  CYS B  68      18.194 -27.278   9.829  1.00  0.00           H  
ATOM   1431  N   VAL B  69      14.760 -27.873   7.457  1.00 84.50           N  
ATOM   1432  CA  VAL B  69      13.523 -28.715   7.509  1.00 85.61           C  
ATOM   1433  C   VAL B  69      12.900 -28.815   6.119  1.00 84.99           C  
ATOM   1434  O   VAL B  69      13.007 -27.890   5.321  1.00 84.85           O  
ATOM   1435  CB  VAL B  69      12.508 -28.172   8.533  1.00 88.55           C  
ATOM   1436  CG1 VAL B  69      13.064 -28.210   9.949  1.00 88.88           C  
ATOM   1437  CG2 VAL B  69      12.025 -26.776   8.177  1.00 90.33           C  
ATOM   1438  HN  VAL B  69      14.699 -26.959   7.009  1.00  0.00           H  
ATOM   1439  N   PRO B  70      12.230 -29.946   5.794  1.00 84.92           N  
ATOM   1440  CA  PRO B  70      11.527 -30.105   4.518  1.00 86.11           C  
ATOM   1441  C   PRO B  70      10.254 -29.258   4.366  1.00 89.95           C  
ATOM   1442  O   PRO B  70       9.512 -29.137   5.324  1.00 93.26           O  
ATOM   1443  CB  PRO B  70      11.132 -31.591   4.520  1.00 86.42           C  
ATOM   1444  CG  PRO B  70      11.028 -31.948   5.987  1.00 86.99           C  
ATOM   1445  CD  PRO B  70      12.129 -31.145   6.641  1.00 85.06           C  
ATOM   1446  N   THR B  71      10.022 -28.734   3.158  1.00 90.69           N  
ATOM   1447  CA  THR B  71       8.818 -27.942   2.780  1.00 94.33           C  
ATOM   1448  C   THR B  71       8.003 -28.730   1.748  1.00 95.23           C  
ATOM   1449  O   THR B  71       6.818 -28.976   2.015  1.00 97.63           O  
ATOM   1450  CB  THR B  71       9.211 -26.543   2.287  1.00 95.23           C  
ATOM   1451  CG2 THR B  71       9.830 -25.699   3.381  1.00 95.17           C  
ATOM   1452  OG1 THR B  71      10.138 -26.657   1.205  1.00 93.61           O  
ATOM   1453  HN  THR B  71      10.726 -28.889   2.437  1.00  0.00           H  
ATOM   1454  HG1 THR B  71       9.750 -27.187   0.519  1.00  0.00           H  
ATOM   1455  N   GLU B  72       8.624 -29.106   0.624  1.00 93.72           N  
ATOM   1456  CA  GLU B  72       8.036 -29.978  -0.429  1.00 94.93           C  
ATOM   1457  C   GLU B  72       8.571 -31.400  -0.238  1.00 92.89           C  
ATOM   1458  O   GLU B  72       9.791 -31.559  -0.137  1.00 89.58           O  
ATOM   1459  CB  GLU B  72       8.368 -29.451  -1.826  1.00 94.28           C  
ATOM   1460  HN  GLU B  72       9.575 -28.768   0.477  1.00  0.00           H  
ATOM   1461  N   GLU B  73       7.673 -32.385  -0.163  1.00 96.43           N  
ATOM   1462  CA  GLU B  73       7.988 -33.828   0.008  1.00 95.88           C  
ATOM   1463  C   GLU B  73       7.332 -34.617  -1.127  1.00 97.47           C  
ATOM   1464  O   GLU B  73       6.363 -34.117  -1.726  1.00101.28           O  
ATOM   1465  CB  GLU B  73       7.477 -34.342   1.356  1.00 98.45           C  
ATOM   1466  CG  GLU B  73       8.219 -33.762   2.548  1.00 98.12           C  
ATOM   1467  CD  GLU B  73       7.408 -33.678   3.831  1.00102.83           C  
ATOM   1468  OE1 GLU B  73       6.603 -34.601   4.082  1.00107.01           O  
ATOM   1469  OE2 GLU B  73       7.573 -32.681   4.567  1.00104.40           O1-
ATOM   1470  HN  GLU B  73       6.689 -32.126  -0.228  1.00  0.00           H  
ATOM   1471  N   SER B  74       7.853 -35.812  -1.400  1.00 95.69           N  
ATOM   1472  CA  SER B  74       7.315 -36.782  -2.385  1.00 96.81           C  
ATOM   1473  C   SER B  74       7.653 -38.194  -1.910  1.00 95.53           C  
ATOM   1474  O   SER B  74       8.368 -38.328  -0.895  1.00 94.10           O  
ATOM   1475  CB  SER B  74       7.865 -36.518  -3.765  1.00 95.67           C  
ATOM   1476  OG  SER B  74       9.277 -36.663  -3.789  1.00 90.68           O  
ATOM   1477  HN  SER B  74       8.693 -36.083  -0.889  1.00  0.00           H  
ATOM   1478  HG  SER B  74       9.623 -36.497  -4.658  1.00  0.00           H  
ATOM   1479  N   ASN B  75       7.174 -39.198  -2.641  1.00 97.61           N  
ATOM   1480  CA  ASN B  75       7.563 -40.616  -2.444  1.00 96.61           C  
ATOM   1481  C   ASN B  75       8.357 -41.095  -3.663  1.00 94.94           C  
ATOM   1482  O   ASN B  75       8.085 -40.625  -4.788  1.00 95.58           O  
ATOM   1483  CB  ASN B  75       6.347 -41.496  -2.171  1.00100.04           C  
ATOM   1484  CG  ASN B  75       5.794 -41.332  -0.773  1.00101.32           C  
ATOM   1485  ND2 ASN B  75       4.476 -41.273  -0.674  1.00105.91           N  
ATOM   1486  OD1 ASN B  75       6.533 -41.329   0.214  1.00 98.88           O  
ATOM   1487  HN  ASN B  75       6.502 -38.980  -3.377  1.00  0.00           H  
ATOM   1488 1HD2 ASN B  75       4.103 -41.162   0.269  1.00  0.00           H  
ATOM   1489 2HD2 ASN B  75       3.865 -41.275  -1.490  1.00  0.00           H  
ATOM   1490  N   ILE B  76       9.337 -41.964  -3.414  1.00 92.84           N  
ATOM   1491  CA  ILE B  76      10.061 -42.763  -4.444  1.00 92.20           C  
ATOM   1492  C   ILE B  76       9.845 -44.242  -4.101  1.00 91.63           C  
ATOM   1493  O   ILE B  76       9.996 -44.607  -2.917  1.00 89.56           O  
ATOM   1494  CB  ILE B  76      11.554 -42.367  -4.520  1.00 89.82           C  
ATOM   1495  CG1 ILE B  76      12.255 -43.003  -5.725  1.00 89.87           C  
ATOM   1496  CG2 ILE B  76      12.296 -42.662  -3.221  1.00 88.23           C  
ATOM   1497  CD1 ILE B  76      11.772 -42.480  -7.061  1.00 92.92           C  
ATOM   1498  HN  ILE B  76       9.614 -42.093  -2.441  1.00  0.00           H  
ATOM   1499  N   THR B  77       9.446 -45.040  -5.092  1.00 92.61           N  
ATOM   1500  CA  THR B  77       9.285 -46.509  -4.964  1.00 93.42           C  
ATOM   1501  C   THR B  77      10.605 -47.156  -5.385  1.00 89.75           C  
ATOM   1502  O   THR B  77      11.248 -46.639  -6.323  1.00 87.66           O  
ATOM   1503  CB  THR B  77       8.082 -47.006  -5.773  1.00 98.21           C  
ATOM   1504  CG2 THR B  77       6.785 -46.351  -5.347  1.00101.92           C  
ATOM   1505  OG1 THR B  77       8.347 -46.736  -7.150  1.00 98.79           O  
ATOM   1506  HN  THR B  77       9.238 -44.613  -5.995  1.00  0.00           H  
ATOM   1507  HG1 THR B  77       7.601 -47.044  -7.651  1.00  0.00           H  
ATOM   1508  N   MET B  78      11.003 -48.220  -4.688  1.00 88.54           N  
ATOM   1509  CA  MET B  78      12.293 -48.919  -4.908  1.00 86.17           C  
ATOM   1510  C   MET B  78      12.080 -50.421  -4.750  1.00 86.61           C  
ATOM   1511  O   MET B  78      11.376 -50.816  -3.798  1.00 87.26           O  
ATOM   1512  CB  MET B  78      13.340 -48.465  -3.892  1.00 84.92           C  
ATOM   1513  CG  MET B  78      13.764 -47.036  -4.077  1.00 84.16           C  
ATOM   1514  SD  MET B  78      14.933 -46.522  -2.827  1.00 82.26           S  
ATOM   1515  CE  MET B  78      15.351 -44.904  -3.473  1.00 81.44           C  
ATOM   1516  HN  MET B  78      10.384 -48.575  -3.960  1.00  0.00           H  
ATOM   1517  N   GLN B  79      12.680 -51.205  -5.647  1.00 86.05           N  
ATOM   1518  CA  GLN B  79      12.733 -52.686  -5.548  1.00 87.04           C  
ATOM   1519  C   GLN B  79      13.638 -53.034  -4.362  1.00 82.86           C  
ATOM   1520  O   GLN B  79      14.788 -52.576  -4.360  1.00 80.61           O  
ATOM   1521  CB  GLN B  79      13.240 -53.307  -6.852  1.00 88.96           C  
ATOM   1522  CG  GLN B  79      12.321 -53.090  -8.048  1.00 92.54           C  
ATOM   1523  CD  GLN B  79      12.983 -53.417  -9.366  1.00 93.29           C  
ATOM   1524  NE2 GLN B  79      12.213 -53.345 -10.436  1.00 96.30           N  
ATOM   1525  OE1 GLN B  79      14.170 -53.725  -9.444  1.00 92.19           O  
ATOM   1526  HN  GLN B  79      13.129 -50.761  -6.448  1.00  0.00           H  
ATOM   1527 1HE2 GLN B  79      11.228 -53.089 -10.371  1.00  0.00           H  
ATOM   1528 2HE2 GLN B  79      12.660 -53.566 -11.326  1.00  0.00           H  
ATOM   1529  N   ILE B  80      13.116 -53.772  -3.380  1.00 82.63           N  
ATOM   1530  CA  ILE B  80      13.834 -54.186  -2.138  1.00 81.30           C  
ATOM   1531  C   ILE B  80      13.544 -55.666  -1.903  1.00 83.40           C  
ATOM   1532  O   ILE B  80      12.385 -56.057  -2.095  1.00 87.21           O  
ATOM   1533  CB  ILE B  80      13.385 -53.350  -0.923  1.00 81.69           C  
ATOM   1534  CG1 ILE B  80      13.476 -51.844  -1.175  1.00 80.30           C  
ATOM   1535  CG2 ILE B  80      14.161 -53.753   0.320  1.00 81.14           C  
ATOM   1536  CD1 ILE B  80      14.879 -51.321  -1.382  1.00 77.19           C  
ATOM   1537  HN  ILE B  80      12.149 -54.078  -3.487  1.00  0.00           H  
ATOM   1538  N   MET B  81      14.541 -56.440  -1.472  1.00 82.72           N  
ATOM   1539  CA  MET B  81      14.379 -57.887  -1.176  1.00 86.25           C  
ATOM   1540  C   MET B  81      13.806 -58.054   0.236  1.00 90.78           C  
ATOM   1541  O   MET B  81      14.488 -57.660   1.202  1.00 90.86           O  
ATOM   1542  CB  MET B  81      15.710 -58.634  -1.274  1.00 83.93           C  
ATOM   1543  CG  MET B  81      15.577 -60.113  -0.965  1.00 85.91           C  
ATOM   1544  SD  MET B  81      16.995 -61.083  -1.524  1.00 84.47           S  
ATOM   1545  CE  MET B  81      16.787 -60.992  -3.301  1.00 84.84           C  
ATOM   1546  HN  MET B  81      15.460 -56.018  -1.339  1.00  0.00           H  
ATOM   1547  N   ARG B  82      12.590 -58.601   0.338  1.00 96.72           N  
ATOM   1548  CA  ARG B  82      11.926 -58.972   1.615  1.00101.31           C  
ATOM   1549  C   ARG B  82      12.309 -60.414   1.947  1.00104.58           C  
ATOM   1550  O   ARG B  82      12.190 -61.264   1.045  1.00105.75           O  
ATOM   1551  CB  ARG B  82      10.408 -58.819   1.492  1.00105.07           C  
ATOM   1552  CG  ARG B  82       9.963 -57.381   1.263  1.00104.38           C  
ATOM   1553  CD  ARG B  82       8.551 -57.078   1.733  1.00108.70           C  
ATOM   1554  NE  ARG B  82       8.429 -57.149   3.187  1.00111.55           N  
ATOM   1555  CZ  ARG B  82       7.790 -58.100   3.876  1.00116.18           C  
ATOM   1556  NH1 ARG B  82       7.174 -59.099   3.263  1.00118.57           N1+
ATOM   1557  NH2 ARG B  82       7.764 -58.041   5.197  1.00118.13           N  
ATOM   1558  HN  ARG B  82      12.079 -58.777  -0.527  1.00  0.00           H  
ATOM   1559  HE  ARG B  82       8.872 -56.405   3.726  1.00  0.00           H  
ATOM   1560 1HH1 ARG B  82       7.194 -59.145   2.244  1.00  0.00           H  
ATOM   1561 2HH1 ARG B  82       6.686 -59.825   3.789  1.00  0.00           H  
ATOM   1562 1HH2 ARG B  82       8.239 -57.271   5.669  1.00  0.00           H  
ATOM   1563 2HH2 ARG B  82       7.276 -58.767   5.723  1.00  0.00           H  
ATOM   1564  N   ILE B  83      12.774 -60.679   3.173  1.00107.38           N  
ATOM   1565  CA  ILE B  83      13.122 -62.054   3.644  1.00112.21           C  
ATOM   1566  C   ILE B  83      12.499 -62.294   5.022  1.00118.21           C  
ATOM   1567  O   ILE B  83      12.949 -61.648   5.988  1.00117.72           O  
ATOM   1568  CB  ILE B  83      14.647 -62.294   3.685  1.00110.14           C  
ATOM   1569  CG1 ILE B  83      15.356 -61.818   2.413  1.00106.70           C  
ATOM   1570  CG2 ILE B  83      14.928 -63.763   3.979  1.00112.40           C  
ATOM   1571  CD1 ILE B  83      16.867 -61.876   2.493  1.00104.29           C  
ATOM   1572  HN  ILE B  83      12.898 -59.901   3.821  1.00  0.00           H  
ATOM   1573  N   LYS B  84      11.524 -63.208   5.103  1.00125.87           N  
ATOM   1574  CA  LYS B  84      11.069 -63.846   6.370  1.00133.46           C  
ATOM   1575  C   LYS B  84      11.805 -65.178   6.525  1.00137.32           C  
ATOM   1576  O   LYS B  84      11.596 -66.086   5.725  1.00139.23           O  
ATOM   1577  CB  LYS B  84       9.552 -64.047   6.363  1.00137.05           C  
ATOM   1578  HN  LYS B  84      11.061 -63.487   4.238  1.00  0.00           H  
ATOM   1579  N   PRO B  85      12.733 -65.308   7.506  1.00139.51           N  
ATOM   1580  CA  PRO B  85      13.555 -66.513   7.635  1.00140.04           C  
ATOM   1581  C   PRO B  85      12.753 -67.823   7.621  1.00143.80           C  
ATOM   1582  O   PRO B  85      11.688 -67.868   8.205  1.00146.56           O  
ATOM   1583  CB  PRO B  85      14.246 -66.315   8.992  1.00141.79           C  
ATOM   1584  CG  PRO B  85      14.372 -64.812   9.114  1.00138.66           C  
ATOM   1585  CD  PRO B  85      13.096 -64.277   8.496  1.00139.23           C  
ATOM   1586  N   HIS B  86      13.291 -68.839   6.938  1.00143.33           N  
ATOM   1587  CA  HIS B  86      12.737 -70.217   6.837  1.00147.66           C  
ATOM   1588  C   HIS B  86      11.418 -70.217   6.051  1.00149.28           C  
ATOM   1589  O   HIS B  86      10.675 -71.212   6.171  1.00154.52           O  
ATOM   1590  CB  HIS B  86      12.566 -70.826   8.237  1.00152.09           C  
ATOM   1591  HN  HIS B  86      14.162 -68.653   6.440  1.00  0.00           H  
ATOM   1592  N   GLN B  87      11.146 -69.165   5.268  1.00145.05           N  
ATOM   1593  CA  GLN B  87       9.882 -69.005   4.492  1.00145.96           C  
ATOM   1594  C   GLN B  87      10.192 -68.748   3.012  1.00141.24           C  
ATOM   1595  O   GLN B  87       9.476 -69.314   2.164  1.00143.16           O  
ATOM   1596  CB  GLN B  87       9.024 -67.882   5.080  1.00146.80           C  
ATOM   1597  CG  GLN B  87       8.053 -68.370   6.146  1.00152.30           C  
ATOM   1598  CD  GLN B  87       6.973 -67.364   6.459  1.00153.36           C  
ATOM   1599  NE2 GLN B  87       5.749 -67.847   6.566  1.00158.43           N  
ATOM   1600  OE1 GLN B  87       7.223 -66.171   6.613  1.00150.69           O  
ATOM   1601  HN  GLN B  87      11.847 -68.427   5.198  1.00  0.00           H  
ATOM   1602 1HE2 GLN B  87       5.019 -67.167   6.778  1.00  0.00           H  
ATOM   1603 2HE2 GLN B  87       5.541 -68.837   6.438  1.00  0.00           H  
ATOM   1604  N   GLY B  88      11.194 -67.919   2.716  1.00135.76           N  
ATOM   1605  CA  GLY B  88      11.647 -67.638   1.342  1.00131.57           C  
ATOM   1606  C   GLY B  88      12.001 -66.178   1.152  1.00126.60           C  
ATOM   1607  O   GLY B  88      11.969 -65.411   2.139  1.00126.81           O  
ATOM   1608  HN  GLY B  88      11.675 -67.452   3.485  1.00  0.00           H  
ATOM   1609  N   GLN B  89      12.354 -65.814  -0.088  1.00122.27           N  
ATOM   1610  CA  GLN B  89      12.818 -64.462  -0.506  1.00116.32           C  
ATOM   1611  C   GLN B  89      11.926 -63.942  -1.638  1.00115.18           C  
ATOM   1612  O   GLN B  89      11.490 -64.758  -2.474  1.00118.82           O  
ATOM   1613  CB  GLN B  89      14.263 -64.516  -1.007  1.00113.01           C  
ATOM   1614  CG  GLN B  89      15.288 -64.824   0.075  1.00112.88           C  
ATOM   1615  CD  GLN B  89      15.293 -66.278   0.480  1.00116.27           C  
ATOM   1616  NE2 GLN B  89      15.301 -66.520   1.780  1.00118.23           N  
ATOM   1617  OE1 GLN B  89      15.284 -67.177  -0.358  1.00117.93           O  
ATOM   1618  HN  GLN B  89      12.300 -66.529  -0.813  1.00  0.00           H  
ATOM   1619 1HE2 GLN B  89      15.308 -65.774   2.475  1.00  0.00           H  
ATOM   1620 2HE2 GLN B  89      15.304 -67.503   2.054  1.00  0.00           H  
ATOM   1621  N   HIS B  90      11.670 -62.638  -1.664  1.00111.74           N  
ATOM   1622  CA  HIS B  90      10.903 -61.960  -2.743  1.00111.27           C  
ATOM   1623  C   HIS B  90      11.408 -60.531  -2.891  1.00105.86           C  
ATOM   1624  O   HIS B  90      11.770 -59.949  -1.860  1.00104.85           O  
ATOM   1625  CB  HIS B  90       9.404 -61.947  -2.434  1.00115.96           C  
ATOM   1626  CG  HIS B  90       8.749 -63.278  -2.565  1.00120.52           C  
ATOM   1627  CD2 HIS B  90       8.503 -64.235  -1.647  1.00123.82           C  
ATOM   1628  ND1 HIS B  90       8.275 -63.757  -3.773  1.00122.64           N  
ATOM   1629  CE1 HIS B  90       7.756 -64.953  -3.592  1.00127.09           C  
ATOM   1630  NE2 HIS B  90       7.881 -65.269  -2.294  1.00128.19           N  
ATOM   1631  HN  HIS B  90      12.022 -62.066  -0.896  1.00  0.00           H  
ATOM   1632  HD1 HIS B  90       8.320 -63.262  -4.663  1.00  0.00           H  
ATOM   1633  HE2 HIS B  90       7.565 -66.137  -1.861  1.00  0.00           H  
ATOM   1634  N   ILE B  91      11.411 -60.007  -4.116  1.00103.11           N  
ATOM   1635  CA  ILE B  91      11.677 -58.571  -4.410  1.00100.42           C  
ATOM   1636  C   ILE B  91      10.328 -57.903  -4.686  1.00103.92           C  
ATOM   1637  O   ILE B  91       9.669 -58.290  -5.668  1.00107.90           O  
ATOM   1638  CB  ILE B  91      12.668 -58.417  -5.579  1.00 97.69           C  
ATOM   1639  CG1 ILE B  91      14.057 -58.926  -5.183  1.00 95.59           C  
ATOM   1640  CG2 ILE B  91      12.709 -56.976  -6.080  1.00 95.92           C  
ATOM   1641  CD1 ILE B  91      15.038 -58.991  -6.326  1.00 94.29           C  
ATOM   1642  HN  ILE B  91      11.219 -60.628  -4.902  1.00  0.00           H  
ATOM   1643  N   GLY B  92       9.930 -56.974  -3.813  1.00104.34           N  
ATOM   1644  CA  GLY B  92       8.723 -56.143  -3.961  1.00106.94           C  
ATOM   1645  C   GLY B  92       9.094 -54.683  -4.118  1.00104.31           C  
ATOM   1646  O   GLY B  92      10.283 -54.357  -3.949  1.00100.70           O  
ATOM   1647  HN  GLY B  92      10.504 -56.829  -2.983  1.00  0.00           H  
ATOM   1648  N   GLU B  93       8.112 -53.843  -4.446  1.00107.66           N  
ATOM   1649  CA  GLU B  93       8.219 -52.363  -4.391  1.00106.76           C  
ATOM   1650  C   GLU B  93       8.057 -51.926  -2.930  1.00105.71           C  
ATOM   1651  O   GLU B  93       7.281 -52.577  -2.197  1.00106.78           O  
ATOM   1652  CB  GLU B  93       7.156 -51.703  -5.271  1.00111.64           C  
ATOM   1653  CG  GLU B  93       7.340 -51.948  -6.760  1.00113.90           C  
ATOM   1654  CD  GLU B  93       6.116 -51.630  -7.611  1.00120.05           C  
ATOM   1655  OE1 GLU B  93       5.258 -50.836  -7.163  1.00122.34           O  
ATOM   1656  OE2 GLU B  93       6.012 -52.184  -8.725  1.00124.60           O1-
ATOM   1657  HN  GLU B  93       7.227 -54.244  -4.756  1.00  0.00           H  
ATOM   1658  N   MET B  94       8.788 -50.883  -2.528  1.00102.47           N  
ATOM   1659  CA  MET B  94       8.623 -50.190  -1.227  1.00101.86           C  
ATOM   1660  C   MET B  94       8.740 -48.683  -1.455  1.00 99.77           C  
ATOM   1661  O   MET B  94       9.730 -48.255  -2.089  1.00 96.38           O  
ATOM   1662  CB  MET B  94       9.675 -50.642  -0.216  1.00100.17           C  
ATOM   1663  CG  MET B  94       9.309 -51.943   0.458  1.00103.81           C  
ATOM   1664  SD  MET B  94      10.643 -52.563   1.504  1.00104.63           S  
ATOM   1665  CE  MET B  94      10.320 -51.701   3.044  1.00105.68           C  
ATOM   1666  HN  MET B  94       9.511 -50.539  -3.160  1.00  0.00           H  
ATOM   1667  N   SER B  95       7.752 -47.933  -0.959  1.00101.59           N  
ATOM   1668  CA  SER B  95       7.645 -46.461  -1.105  1.00 99.91           C  
ATOM   1669  C   SER B  95       8.324 -45.791   0.089  1.00 96.06           C  
ATOM   1670  O   SER B  95       8.076 -46.222   1.236  1.00 96.22           O  
ATOM   1671  CB  SER B  95       6.210 -46.025  -1.248  1.00104.36           C  
ATOM   1672  OG  SER B  95       5.430 -46.475  -0.151  1.00108.43           O  
ATOM   1673  HN  SER B  95       7.014 -48.409  -0.440  1.00  0.00           H  
ATOM   1674  HG  SER B  95       4.525 -46.200  -0.241  1.00  0.00           H  
ATOM   1675  N   PHE B  96       9.162 -44.790  -0.185  1.00 92.06           N  
ATOM   1676  CA  PHE B  96       9.950 -44.033   0.818  1.00 88.62           C  
ATOM   1677  C   PHE B  96       9.724 -42.536   0.611  1.00 87.72           C  
ATOM   1678  O   PHE B  96       9.704 -42.093  -0.550  1.00 87.03           O  
ATOM   1679  CB  PHE B  96      11.432 -44.375   0.681  1.00 84.56           C  
ATOM   1680  CG  PHE B  96      11.800 -45.761   1.139  1.00 84.01           C  
ATOM   1681  CD1 PHE B  96      11.860 -46.061   2.490  1.00 84.72           C  
ATOM   1682  CD2 PHE B  96      12.089 -46.761   0.223  1.00 83.58           C  
ATOM   1683  CE1 PHE B  96      12.204 -47.334   2.919  1.00 85.22           C  
ATOM   1684  CE2 PHE B  96      12.427 -48.035   0.651  1.00 83.86           C  
ATOM   1685  CZ  PHE B  96      12.482 -48.319   1.996  1.00 84.71           C  
ATOM   1686  HN  PHE B  96       9.270 -44.524  -1.164  1.00  0.00           H  
ATOM   1687  N   LEU B  97       9.590 -41.787   1.706  1.00 87.63           N  
ATOM   1688  CA  LEU B  97       9.444 -40.308   1.680  1.00 88.20           C  
ATOM   1689  C   LEU B  97      10.791 -39.689   1.297  1.00 83.55           C  
ATOM   1690  O   LEU B  97      11.820 -40.217   1.764  1.00 81.33           O  
ATOM   1691  CB  LEU B  97       8.982 -39.821   3.057  1.00 90.45           C  
ATOM   1692  CG  LEU B  97       8.484 -38.377   3.110  1.00 92.16           C  
ATOM   1693  CD1 LEU B  97       7.113 -38.247   2.461  1.00 95.94           C  
ATOM   1694  CD2 LEU B  97       8.445 -37.877   4.547  1.00 93.63           C  
ATOM   1695  HN  LEU B  97       9.588 -42.255   2.612  1.00  0.00           H  
ATOM   1696  N   GLN B  98      10.790 -38.643   0.464  1.00 83.20           N  
ATOM   1697  CA  GLN B  98      12.025 -37.875   0.156  1.00 81.20           C  
ATOM   1698  C   GLN B  98      11.690 -36.389  -0.004  1.00 81.79           C  
ATOM   1699  O   GLN B  98      10.534 -36.060  -0.292  1.00 85.22           O  
ATOM   1700  CB  GLN B  98      12.801 -38.492  -1.012  1.00 81.16           C  
ATOM   1701  CG  GLN B  98      12.311 -38.148  -2.410  1.00 83.63           C  
ATOM   1702  CD  GLN B  98      13.198 -38.783  -3.459  1.00 82.86           C  
ATOM   1703  NE2 GLN B  98      12.702 -38.829  -4.685  1.00 85.57           N  
ATOM   1704  OE1 GLN B  98      14.318 -39.222  -3.187  1.00 78.36           O  
ATOM   1705  HN  GLN B  98       9.913 -38.363   0.025  1.00  0.00           H  
ATOM   1706 1HE2 GLN B  98      13.300 -39.257  -5.392  1.00  0.00           H  
ATOM   1707 2HE2 GLN B  98      11.776 -38.466  -4.910  1.00  0.00           H  
ATOM   1708  N   HIS B  99      12.683 -35.537   0.258  1.00 79.54           N  
ATOM   1709  CA  HIS B  99      12.548 -34.064   0.407  1.00 79.85           C  
ATOM   1710  C   HIS B  99      13.001 -33.394  -0.895  1.00 79.14           C  
ATOM   1711  O   HIS B  99      14.121 -33.681  -1.356  1.00 75.76           O  
ATOM   1712  CB  HIS B  99      13.334 -33.581   1.639  1.00 78.33           C  
ATOM   1713  CG  HIS B  99      12.961 -34.253   2.924  1.00 78.85           C  
ATOM   1714  CD2 HIS B  99      13.457 -34.122   4.174  1.00 77.95           C  
ATOM   1715  ND1 HIS B  99      12.018 -35.258   2.997  1.00 81.12           N  
ATOM   1716  CE1 HIS B  99      11.917 -35.678   4.242  1.00 81.65           C  
ATOM   1717  NE2 HIS B  99      12.787 -34.996   4.982  1.00 79.88           N  
ATOM   1718  HN  HIS B  99      13.618 -35.931   0.366  1.00  0.00           H  
ATOM   1719  HD1 HIS B  99      11.482 -35.620   2.209  1.00  0.00           H  
ATOM   1720  HE2 HIS B  99      12.930 -35.107   5.986  1.00  0.00           H  
ATOM   1721  N   ASN B 100      12.145 -32.545  -1.468  1.00 82.05           N  
ATOM   1722  CA  ASN B 100      12.363 -31.853  -2.768  1.00 82.98           C  
ATOM   1723  C   ASN B 100      12.850 -30.420  -2.522  1.00 82.66           C  
ATOM   1724  O   ASN B 100      13.736 -29.967  -3.270  1.00 82.04           O  
ATOM   1725  CB  ASN B 100      11.089 -31.864  -3.613  1.00 86.59           C  
ATOM   1726  CG  ASN B 100      10.616 -33.272  -3.915  1.00 87.38           C  
ATOM   1727  ND2 ASN B 100       9.471 -33.657  -3.372  1.00 90.03           N  
ATOM   1728  OD1 ASN B 100      11.297 -34.016  -4.612  1.00 86.10           O  
ATOM   1729  HN  ASN B 100      11.272 -32.355  -0.976  1.00  0.00           H  
ATOM   1730 1HD2 ASN B 100       8.904 -33.038  -2.792  1.00  0.00           H  
ATOM   1731 2HD2 ASN B 100       9.153 -34.605  -3.575  1.00  0.00           H  
ATOM   1732  N   LYS B 101      12.279 -29.732  -1.528  1.00 83.32           N  
ATOM   1733  CA  LYS B 101      12.661 -28.348  -1.140  1.00 83.20           C  
ATOM   1734  C   LYS B 101      12.809 -28.265   0.384  1.00 82.62           C  
ATOM   1735  O   LYS B 101      12.088 -28.986   1.107  1.00 81.64           O  
ATOM   1736  CB  LYS B 101      11.641 -27.338  -1.675  1.00 85.58           C  
ATOM   1737  HN  LYS B 101      11.533 -30.186  -1.001  1.00  0.00           H  
ATOM   1738  N   CYS B 102      13.736 -27.418   0.837  1.00 83.17           N  
ATOM   1739  CA  CYS B 102      14.118 -27.242   2.262  1.00 83.35           C  
ATOM   1740  C   CYS B 102      14.042 -25.758   2.639  1.00 85.27           C  
ATOM   1741  O   CYS B 102      14.130 -24.903   1.739  1.00 85.94           O  
ATOM   1742  CB  CYS B 102      15.519 -27.780   2.528  1.00 80.56           C  
ATOM   1743  SG  CYS B 102      15.718 -29.557   2.221  1.00 80.89           S  
ATOM   1744  HN  CYS B 102      14.222 -26.844   0.148  1.00  0.00           H  
ATOM   1745  N   GLU B 103      13.875 -25.479   3.930  1.00 86.73           N  
ATOM   1746  CA  GLU B 103      13.779 -24.110   4.493  1.00 89.29           C  
ATOM   1747  C   GLU B 103      14.498 -24.109   5.846  1.00 89.53           C  
ATOM   1748  O   GLU B 103      14.579 -25.187   6.470  1.00 88.89           O  
ATOM   1749  CB  GLU B 103      12.307 -23.701   4.592  1.00 92.48           C  
ATOM   1750  HN  GLU B 103      13.808 -26.263   4.579  1.00  0.00           H  
ATOM   1751  N   CYS B 104      15.032 -22.957   6.256  1.00 90.81           N  
ATOM   1752  CA  CYS B 104      15.653 -22.738   7.586  1.00 92.13           C  
ATOM   1753  C   CYS B 104      14.631 -22.057   8.500  1.00 96.36           C  
ATOM   1754  O   CYS B 104      14.404 -20.845   8.326  1.00 98.71           O  
ATOM   1755  CB  CYS B 104      16.920 -21.905   7.460  1.00 92.32           C  
ATOM   1756  SG  CYS B 104      18.332 -22.852   6.836  1.00 92.36           S  
ATOM   1757  HN  CYS B 104      15.012 -22.169   5.608  1.00  0.00           H  
ATOM   1758  N   ARG B 105      14.019 -22.826   9.405  1.00 99.38           N  
ATOM   1759  CA  ARG B 105      12.918 -22.366  10.293  1.00104.23           C  
ATOM   1760  C   ARG B 105      13.390 -22.403  11.742  1.00104.35           C  
ATOM   1761  O   ARG B 105      14.183 -23.267  12.119  1.00102.21           O  
ATOM   1762  CB  ARG B 105      11.668 -23.230  10.112  1.00107.58           C  
ATOM   1763  CG  ARG B 105      10.931 -22.975   8.806  1.00109.63           C  
ATOM   1764  CD  ARG B 105       9.638 -23.761   8.693  1.00113.25           C  
ATOM   1765  NE  ARG B 105       9.205 -23.882   7.304  1.00113.88           N  
ATOM   1766  CZ  ARG B 105       7.993 -23.578   6.832  1.00117.24           C  
ATOM   1767  NH1 ARG B 105       7.042 -23.127   7.635  1.00120.48           N1+
ATOM   1768  NH2 ARG B 105       7.739 -23.737   5.544  1.00116.97           N  
ATOM   1769  HN  ARG B 105      14.328 -23.794   9.493  1.00  0.00           H  
ATOM   1770  HE  ARG B 105       9.890 -24.230   6.633  1.00  0.00           H  
ATOM   1771 1HH1 ARG B 105       6.116 -22.895   7.275  1.00  0.00           H  
ATOM   1772 2HH1 ARG B 105       7.238 -23.004   8.628  1.00  0.00           H  
ATOM   1773 1HH2 ARG B 105       6.813 -23.505   5.184  1.00  0.00           H  
ATOM   1774 2HH2 ARG B 105       8.472 -24.084   4.925  1.00  0.00           H  
ATOM   1775  N   PRO B 106      12.907 -21.468  12.593  1.00106.86           N  
ATOM   1776  CA  PRO B 106      13.288 -21.442  14.003  1.00108.57           C  
ATOM   1777  C   PRO B 106      12.936 -22.745  14.734  1.00110.44           C  
ATOM   1778  O   PRO B 106      11.966 -23.379  14.367  1.00111.27           O  
ATOM   1779  CB  PRO B 106      12.468 -20.278  14.585  1.00112.35           C  
ATOM   1780  CG  PRO B 106      12.144 -19.407  13.390  1.00111.76           C  
ATOM   1781  CD  PRO B 106      11.989 -20.375  12.238  1.00109.26           C  
ATOM   1782  N   LYS B 107      13.740 -23.103  15.737  1.00112.17           N  
ATOM   1783  CA  LYS B 107      13.453 -24.190  16.709  1.00115.29           C  
ATOM   1784  C   LYS B 107      12.510 -23.638  17.789  1.00120.08           C  
ATOM   1785  O   LYS B 107      11.860 -24.358  18.549  1.00122.79           O  
ATOM   1786  CB  LYS B 107      14.755 -24.709  17.329  1.00114.08           C  
ATOM   1787  CG  LYS B 107      15.798 -25.225  16.345  1.00109.17           C  
ATOM   1788  CD  LYS B 107      17.174 -25.367  16.967  1.00108.15           C  
ATOM   1789  CE  LYS B 107      18.231 -25.837  15.990  1.00104.73           C  
ATOM   1790  NZ  LYS B 107      19.588 -25.792  16.586  1.00103.86           N1+
ATOM   1791  HN  LYS B 107      14.617 -22.593  15.845  1.00  0.00           H  
ATOM   1792  HZ1 LYS B 107      20.300 -26.109  15.928  1.00  0.00           H  
ATOM   1793  HZ2 LYS B 107      19.628 -26.318  17.459  1.00  0.00           H  
ATOM   1794  HZ3 LYS B 107      19.804 -24.864  16.949  1.00  0.00           H  
TER   
ATOM   1795  N   ASN C   4      32.816 -67.431  -3.818  1.00118.81           N  
ATOM   1796  CA  ASN C   4      33.390 -66.059  -3.896  1.00118.21           C  
ATOM   1797  C   ASN C   4      32.440 -65.038  -3.249  1.00114.55           C  
ATOM   1798  O   ASN C   4      32.915 -63.932  -2.925  1.00112.32           O  
ATOM   1799  CB  ASN C   4      33.728 -65.662  -5.338  1.00118.90           C  
ATOM   1800  CG  ASN C   4      32.509 -65.498  -6.224  1.00118.77           C  
ATOM   1801  ND2 ASN C   4      32.259 -64.280  -6.679  1.00117.68           N  
ATOM   1802  OD1 ASN C   4      31.806 -66.465  -6.507  1.00118.68           O  
ATOM   1803  HN1 ASN C   4      32.591 -67.695  -2.859  1.00  0.00           H  
ATOM   1804  HN2 ASN C   4      33.431 -68.116  -4.257  1.00  0.00           H  
ATOM   1805  HN3 ASN C   4      32.005 -67.529  -4.429  1.00  0.00           H  
ATOM   1806 1HD2 ASN C   4      32.843 -63.477  -6.444  1.00  0.00           H  
ATOM   1807 2HD2 ASN C   4      31.439 -64.170  -7.275  1.00  0.00           H  
ATOM   1808  N   CYS C   5      31.159 -65.386  -3.064  1.00110.75           N  
ATOM   1809  CA  CYS C   5      30.115 -64.511  -2.463  1.00107.93           C  
ATOM   1810  C   CYS C   5      30.302 -64.439  -0.941  1.00104.35           C  
ATOM   1811  O   CYS C   5      29.409 -64.904  -0.205  1.00104.95           O  
ATOM   1812  CB  CYS C   5      28.715 -65.005  -2.812  1.00107.86           C  
ATOM   1813  SG  CYS C   5      28.351 -64.902  -4.584  1.00110.76           S  
ATOM   1814  HN  CYS C   5      30.878 -66.322  -3.357  1.00  0.00           H  
ATOM   1815  N   ASP C   6      31.425 -63.867  -0.498  1.00 99.92           N  
ATOM   1816  CA  ASP C   6      31.730 -63.598   0.931  1.00 98.64           C  
ATOM   1817  C   ASP C   6      30.854 -62.424   1.384  1.00 96.33           C  
ATOM   1818  O   ASP C   6      30.660 -61.494   0.577  1.00 96.62           O  
ATOM   1819  CB  ASP C   6      33.225 -63.318   1.121  1.00100.78           C  
ATOM   1820  CG  ASP C   6      33.684 -63.258   2.569  1.00103.65           C  
ATOM   1821  OD1 ASP C   6      32.950 -63.761   3.445  1.00108.39           O  
ATOM   1822  OD2 ASP C   6      34.780 -62.712   2.810  1.00102.78           O1-
ATOM   1823  HN  ASP C   6      32.123 -63.595  -1.190  1.00  0.00           H  
ATOM   1824  N   ILE C   7      30.341 -62.470   2.617  1.00 92.55           N  
ATOM   1825  CA  ILE C   7      29.436 -61.427   3.193  1.00 90.99           C  
ATOM   1826  C   ILE C   7      30.202 -60.107   3.364  1.00 87.57           C  
ATOM   1827  O   ILE C   7      29.543 -59.049   3.408  1.00 90.11           O  
ATOM   1828  CB  ILE C   7      28.798 -61.895   4.519  1.00 93.86           C  
ATOM   1829  CG1 ILE C   7      29.837 -62.391   5.531  1.00 94.95           C  
ATOM   1830  CG2 ILE C   7      27.727 -62.943   4.254  1.00 95.10           C  
ATOM   1831  CD1 ILE C   7      29.340 -62.414   6.959  1.00 95.15           C  
ATOM   1832  HN  ILE C   7      30.582 -63.269   3.204  1.00  0.00           H  
ATOM   1833  N   HIS C   8      31.534 -60.162   3.444  1.00 83.39           N  
ATOM   1834  CA  HIS C   8      32.420 -58.993   3.695  1.00 81.56           C  
ATOM   1835  C   HIS C   8      32.696 -58.225   2.393  1.00 76.77           C  
ATOM   1836  O   HIS C   8      33.304 -57.142   2.481  1.00 79.16           O  
ATOM   1837  CB  HIS C   8      33.718 -59.452   4.375  1.00 84.78           C  
ATOM   1838  CG  HIS C   8      33.496 -60.263   5.608  1.00 88.40           C  
ATOM   1839  CD2 HIS C   8      33.155 -59.902   6.865  1.00 89.14           C  
ATOM   1840  ND1 HIS C   8      33.612 -61.641   5.617  1.00 89.74           N  
ATOM   1841  CE1 HIS C   8      33.358 -62.093   6.829  1.00 90.84           C  
ATOM   1842  NE2 HIS C   8      33.075 -61.045   7.614  1.00 90.48           N  
ATOM   1843  HN  HIS C   8      31.977 -61.073   3.324  1.00  0.00           H  
ATOM   1844  HD1 HIS C   8      33.856 -62.218   4.812  1.00  0.00           H  
ATOM   1845  HE2 HIS C   8      32.839 -61.091   8.605  1.00  0.00           H  
ATOM   1846  N   VAL C   9      32.267 -58.749   1.239  1.00 71.67           N  
ATOM   1847  CA  VAL C   9      32.558 -58.171  -0.108  1.00 69.32           C  
ATOM   1848  C   VAL C   9      31.255 -57.714  -0.761  1.00 67.08           C  
ATOM   1849  O   VAL C   9      30.192 -58.278  -0.514  1.00 67.18           O  
ATOM   1850  CB  VAL C   9      33.312 -59.183  -0.993  1.00 70.93           C  
ATOM   1851  CG1 VAL C   9      33.639 -58.614  -2.369  1.00 71.77           C  
ATOM   1852  CG2 VAL C   9      34.575 -59.686  -0.309  1.00 72.14           C  
ATOM   1853  HN  VAL C   9      31.704 -59.599   1.281  1.00  0.00           H  
HETATM 1854  N   NLE C  10      31.366 -56.671  -1.592  1.00 65.47           N  
HETATM 1855  CA  NLE C  10      30.255 -56.151  -2.369  1.00 63.75           C  
HETATM 1856  C   NLE C  10      29.847 -57.198  -3.410  1.00 64.12           C  
HETATM 1857  O   NLE C  10      30.709 -57.777  -4.068  1.00 63.39           O  
HETATM 1858  CB  NLE C  10      30.664 -54.831  -3.037  1.00 63.90           C  
HETATM 1859  CG  NLE C  10      29.860 -54.404  -4.264  1.00 63.59           C  
HETATM 1860  CD  NLE C  10      28.879 -53.274  -4.032  1.00 61.93           C  
HETATM 1861  CE  NLE C  10      28.971 -52.164  -5.054  1.00 60.69           C  
HETATM 1862  HN  NLE C  10      32.276 -56.219  -1.684  1.00  0.00           H  
HETATM 1863  N   HT7 C  11      28.538 -57.424  -3.543  1.00 66.61           N  
HETATM 1864  CA  HT7 C  11      27.577 -57.586  -5.738  1.00 69.66           C  
HETATM 1865  C   HT7 C  11      27.143 -58.352  -6.981  1.00 73.73           C  
HETATM 1866  O   HT7 C  11      26.231 -57.852  -7.688  1.00 73.97           O  
HETATM 1867  CB  HT7 C  11      27.980 -58.405  -4.506  1.00 66.48           C  
HETATM 1868  CG  HT7 C  11      26.771 -59.127  -3.915  1.00 63.46           C  
HETATM 1869  CD  HT7 C  11      27.145 -60.040  -2.772  1.00 61.33           C  
HETATM 1870  CE1 HT7 C  11      28.409 -60.390  -2.306  1.00 60.62           C  
HETATM 1871  CE2 HT7 C  11      26.206 -60.760  -1.895  1.00 61.15           C  
HETATM 1872  CZ2 HT7 C  11      27.038 -61.509  -0.945  1.00 61.14           C  
HETATM 1873  CZ3 HT7 C  11      24.822 -60.826  -1.845  1.00 61.83           C  
HETATM 1874  NZ1 HT7 C  11      28.319 -61.241  -1.246  1.00 60.54           N  
HETATM 1875  CH2 HT7 C  11      26.397 -62.290   0.011  1.00 62.44           C  
HETATM 1876  CH3 HT7 C  11      24.225 -61.624  -0.869  1.00 62.18           C  
HETATM 1877  CT2 HT7 C  11      25.000 -62.345   0.045  1.00 62.27           C  
HETATM 1878  HN  HT7 C  11      27.891 -56.898  -2.955  1.00  0.00           H  
HETATM 1879  HZ1 HT7 C  11      29.121 -61.625  -0.746  1.00  0.00           H  
ATOM   1880  N   GLU C  12      27.753 -59.536  -7.273  1.00 80.86           N  
ATOM   1881  CA  GLU C  12      27.385 -60.344  -8.469  1.00 84.43           C  
ATOM   1882  C   GLU C  12      25.997 -60.962  -8.275  1.00 85.30           C  
ATOM   1883  O   GLU C  12      25.721 -61.461  -7.165  1.00 85.30           O  
ATOM   1884  CB  GLU C  12      28.425 -61.436  -8.731  1.00 88.10           C  
ATOM   1885  CG  GLU C  12      29.683 -60.916  -9.402  1.00 92.68           C  
ATOM   1886  CD  GLU C  12      30.728 -61.974  -9.711  1.00 97.88           C  
ATOM   1887  OE1 GLU C  12      31.794 -61.609 -10.249  1.00 99.53           O  
ATOM   1888  OE2 GLU C  12      30.476 -63.161  -9.415  1.00104.54           O1-
ATOM   1889  HN  GLU C  12      28.485 -59.880  -6.652  1.00  0.00           H  
ATOM   1890  N   TRP C  13      25.172 -60.930  -9.328  1.00 85.93           N  
ATOM   1891  CA  TRP C  13      23.805 -61.515  -9.369  1.00 86.07           C  
ATOM   1892  C   TRP C  13      23.874 -63.022  -9.109  1.00 84.99           C  
ATOM   1893  O   TRP C  13      23.229 -63.559  -8.210  1.00 86.03           O  
ATOM   1894  CB  TRP C  13      23.133 -61.227 -10.715  1.00 88.63           C  
ATOM   1895  CG  TRP C  13      21.735 -61.755 -10.785  1.00 93.24           C  
ATOM   1896  CD1 TRP C  13      21.264 -62.773 -11.563  1.00 95.60           C  
ATOM   1897  CD2 TRP C  13      20.621 -61.304  -9.998  1.00 95.42           C  
ATOM   1898  CE2 TRP C  13      19.508 -62.088 -10.369  1.00 97.34           C  
ATOM   1899  CE3 TRP C  13      20.458 -60.311  -9.027  1.00 93.92           C  
ATOM   1900  NE1 TRP C  13      19.930 -62.971 -11.329  1.00 97.36           N  
ATOM   1901  CZ2 TRP C  13      18.248 -61.899  -9.800  1.00 97.70           C  
ATOM   1902  CZ3 TRP C  13      19.215 -60.129  -8.462  1.00 94.96           C  
ATOM   1903  CH2 TRP C  13      18.127 -60.914  -8.845  1.00 96.80           C  
ATOM   1904  HN  TRP C  13      25.508 -60.466 -10.172  1.00  0.00           H  
ATOM   1905  HE1 TRP C  13      19.344 -63.664 -11.794  1.00  0.00           H  
HETATM 1906  N   B3E C  14      24.674 -63.683  -9.924  1.00 85.60           N  
HETATM 1907  CA  B3E C  14      26.004 -65.381  -8.857  1.00 88.97           C  
HETATM 1908  C   B3E C  14      25.629 -65.530  -7.384  1.00 89.57           C  
HETATM 1909  O   B3E C  14      25.434 -66.655  -6.935  1.00 90.52           O  
HETATM 1910  CB  B3E C  14      24.862 -65.109  -9.825  1.00 87.87           C  
HETATM 1911  CG  B3E C  14      25.221 -65.556 -11.246  1.00 90.32           C  
HETATM 1912  CD  B3E C  14      25.019 -67.041 -11.533  1.00 91.49           C  
HETATM 1913  CE  B3E C  14      23.564 -67.479 -11.422  1.00 90.91           C  
HETATM 1914  OF1 B3E C  14      23.345 -68.585 -10.887  1.00 90.61           O  
HETATM 1915  OF2 B3E C  14      22.651 -66.741 -11.862  1.00 87.78           O  
HETATM 1916  HN  B3E C  14      25.176 -63.168 -10.648  1.00  0.00           H  
ATOM   1917  N   CYS C  15      25.530 -64.388  -6.628  1.00 92.05           N  
ATOM   1918  CA  CYS C  15      25.174 -64.385  -5.179  1.00 92.94           C  
ATOM   1919  C   CYS C  15      23.657 -64.356  -4.952  1.00 89.20           C  
ATOM   1920  O   CYS C  15      23.161 -65.262  -4.258  1.00 91.90           O  
ATOM   1921  CB  CYS C  15      25.826 -63.203  -4.470  1.00 98.06           C  
ATOM   1922  SG  CYS C  15      27.592 -63.026  -4.842  1.00104.84           S  
ATOM   1923  HN  CYS C  15      25.710 -63.492  -7.082  1.00  0.00           H  
ATOM   1924  N   PHE C  16      22.954 -63.357  -5.492  1.00 86.02           N  
ATOM   1925  CA  PHE C  16      21.494 -63.149  -5.288  1.00 85.82           C  
ATOM   1926  C   PHE C  16      20.666 -64.200  -6.040  1.00 86.37           C  
ATOM   1927  O   PHE C  16      19.458 -64.243  -5.831  1.00 88.39           O  
ATOM   1928  CB  PHE C  16      21.040 -61.780  -5.799  1.00 84.96           C  
ATOM   1929  CG  PHE C  16      21.704 -60.583  -5.170  1.00 84.63           C  
ATOM   1930  CD1 PHE C  16      21.276 -60.090  -3.946  1.00 83.21           C  
ATOM   1931  CD2 PHE C  16      22.728 -59.920  -5.827  1.00 84.28           C  
ATOM   1932  CE1 PHE C  16      21.877 -58.974  -3.384  1.00 83.30           C  
ATOM   1933  CE2 PHE C  16      23.326 -58.803  -5.265  1.00 83.79           C  
ATOM   1934  CZ  PHE C  16      22.900 -58.333  -4.045  1.00 83.94           C  
ATOM   1935  HN  PHE C  16      23.451 -62.692  -6.084  1.00  0.00           H  
HETATM 1936  N   XPC C  17      21.280 -65.022  -6.888  1.00 86.09           N  
HETATM 1937  CA  XPC C  17      21.135 -67.452  -7.534  1.00 83.78           C  
HETATM 1938  C   XPC C  17      20.631 -68.107  -6.244  1.00 84.59           C  
HETATM 1939  O   XPC C  17      19.565 -68.717  -6.251  1.00 90.15           O  
HETATM 1940  CB  XPC C  17      20.518 -66.039  -7.625  1.00 83.53           C  
HETATM 1941  CG  XPC C  17      20.451 -65.708  -9.124  1.00 81.30           C  
HETATM 1942  ND  XPC C  17      20.165 -67.055  -9.802  1.00 81.50           N  
HETATM 1943  CE  XPC C  17      20.705 -68.145  -8.847  1.00 83.60           C  
HETATM 1944  HN  XPC C  17      22.288 -64.945  -7.027  1.00  0.00           H  
HETATM 1945  HD1 XPC C  17      20.543 -67.121 -10.747  1.00  0.00           H  
HETATM 1946  HD2 XPC C  17      19.184 -67.183 -10.050  1.00  0.00           H  
ATOM   1947  N   ARG C  18      21.408 -67.978  -5.128  1.00 83.15           N  
ATOM   1948  CA  ARG C  18      21.020 -68.571  -3.817  1.00 82.92           C  
ATOM   1949  C   ARG C  18      19.842 -67.784  -3.225  1.00 82.95           C  
ATOM   1950  O   ARG C  18      19.988 -66.834  -2.452  1.00 83.59           O  
ATOM   1951  CB  ARG C  18      22.227 -68.598  -2.871  1.00 80.84           C  
ATOM   1952  HN  ARG C  18      22.283 -67.458  -5.194  1.00  0.00           H  
TER   
ATOM   1953  N   CYS D   5      20.999  -9.499   3.216  1.00101.19           N  
ATOM   1954  CA  CYS D   5      19.639 -10.040   2.939  1.00102.17           C  
ATOM   1955  C   CYS D   5      19.163 -10.887   4.129  1.00102.84           C  
ATOM   1956  O   CYS D   5      19.930 -11.015   5.108  1.00 98.18           O  
ATOM   1957  CB  CYS D   5      19.623 -10.842   1.641  1.00101.31           C  
ATOM   1958  SG  CYS D   5      19.478  -9.805   0.161  1.00101.26           S  
ATOM   1959  HN1 CYS D   5      21.010  -8.963   4.084  1.00  0.00           H  
ATOM   1960  HN2 CYS D   5      21.353  -8.952   2.431  1.00  0.00           H  
ATOM   1961  HN3 CYS D   5      21.703 -10.237   3.221  1.00  0.00           H  
ATOM   1962  N   ASP D   6      17.941 -11.428   4.040  1.00104.84           N  
ATOM   1963  CA  ASP D   6      17.235 -12.164   5.127  1.00105.01           C  
ATOM   1964  C   ASP D   6      18.121 -13.301   5.657  1.00104.78           C  
ATOM   1965  O   ASP D   6      18.910 -13.865   4.871  1.00106.83           O  
ATOM   1966  CB  ASP D   6      15.881 -12.694   4.641  1.00104.38           C  
ATOM   1967  CG  ASP D   6      14.930 -13.134   5.745  1.00103.48           C  
ATOM   1968  OD1 ASP D   6      15.274 -12.960   6.933  1.00102.72           O  
ATOM   1969  OD2 ASP D   6      13.846 -13.646   5.406  1.00102.52           O1-
ATOM   1970  HN  ASP D   6      17.451 -11.328   3.151  1.00  0.00           H  
ATOM   1971  N   ILE D   7      17.968 -13.626   6.945  1.00101.81           N  
ATOM   1972  CA  ILE D   7      18.757 -14.661   7.680  1.00 97.59           C  
ATOM   1973  C   ILE D   7      18.309 -16.053   7.213  1.00 95.32           C  
ATOM   1974  O   ILE D   7      19.159 -16.961   7.169  1.00 96.88           O  
ATOM   1975  CB  ILE D   7      18.594 -14.484   9.207  1.00 98.16           C  
ATOM   1976  CG1 ILE D   7      19.002 -13.081   9.670  1.00101.97           C  
ATOM   1977  CG2 ILE D   7      19.357 -15.559   9.967  1.00 96.12           C  
ATOM   1978  CD1 ILE D   7      18.363 -12.651  10.973  1.00103.39           C  
ATOM   1979  HN  ILE D   7      17.252 -13.125   7.471  1.00  0.00           H  
ATOM   1980  N   HIS D   8      17.026 -16.201   6.864  1.00 94.94           N  
ATOM   1981  CA  HIS D   8      16.363 -17.495   6.542  1.00 93.96           C  
ATOM   1982  C   HIS D   8      16.697 -17.936   5.110  1.00 90.63           C  
ATOM   1983  O   HIS D   8      16.476 -19.123   4.804  1.00 87.49           O  
ATOM   1984  CB  HIS D   8      14.842 -17.389   6.743  1.00 96.99           C  
ATOM   1985  CG  HIS D   8      14.432 -16.861   8.078  1.00 99.30           C  
ATOM   1986  CD2 HIS D   8      14.061 -17.493   9.213  1.00100.45           C  
ATOM   1987  ND1 HIS D   8      14.358 -15.507   8.345  1.00100.11           N  
ATOM   1988  CE1 HIS D   8      13.968 -15.327   9.590  1.00102.00           C  
ATOM   1989  NE2 HIS D   8      13.779 -16.531  10.145  1.00102.17           N  
ATOM   1990  HN  HIS D   8      16.455 -15.358   6.814  1.00  0.00           H  
ATOM   1991  HD1 HIS D   8      14.572 -14.763   7.681  1.00  0.00           H  
ATOM   1992  HE2 HIS D   8      13.475 -16.703  11.103  1.00  0.00           H  
ATOM   1993  N   VAL D   9      17.189 -17.017   4.270  1.00 90.84           N  
ATOM   1994  CA  VAL D   9      17.504 -17.256   2.828  1.00 92.64           C  
ATOM   1995  C   VAL D   9      19.004 -17.507   2.682  1.00 91.27           C  
ATOM   1996  O   VAL D   9      19.800 -17.037   3.493  1.00 91.54           O  
ATOM   1997  CB  VAL D   9      17.035 -16.073   1.954  1.00 93.72           C  
ATOM   1998  CG1 VAL D   9      17.364 -16.274   0.480  1.00 92.65           C  
ATOM   1999  CG2 VAL D   9      15.547 -15.802   2.131  1.00 95.04           C  
ATOM   2000  HN  VAL D   9      17.362 -16.083   4.642  1.00  0.00           H  
HETATM 2001  N   NLE D  10      19.371 -18.262   1.640  1.00 88.53           N  
HETATM 2002  CA  NLE D  10      20.760 -18.534   1.312  1.00 86.59           C  
HETATM 2003  C   NLE D  10      21.445 -17.255   0.815  1.00 85.52           C  
HETATM 2004  O   NLE D  10      20.876 -16.514   0.015  1.00 87.35           O  
HETATM 2005  CB  NLE D  10      20.845 -19.610   0.224  1.00 86.97           C  
HETATM 2006  CG  NLE D  10      22.249 -20.120  -0.081  1.00 85.90           C  
HETATM 2007  CD  NLE D  10      22.280 -21.189  -1.142  1.00 85.10           C  
HETATM 2008  CE  NLE D  10      23.462 -21.075  -2.073  1.00 85.63           C  
HETATM 2009  HN  NLE D  10      18.643 -18.665   1.050  1.00  0.00           H  
HETATM 2010  N   HT7 D  11      22.663 -17.010   1.297  1.00 85.05           N  
HETATM 2011  CA  HT7 D  11      24.304 -16.291  -0.270  1.00 91.39           C  
HETATM 2012  C   HT7 D  11      25.230 -15.302  -0.966  1.00 98.02           C  
HETATM 2013  O   HT7 D  11      26.261 -15.777  -1.498  1.00 99.82           O  
HETATM 2014  CB  HT7 D  11      23.453 -15.814   0.912  1.00 86.02           C  
HETATM 2015  CG  HT7 D  11      24.307 -15.314   2.079  1.00 82.58           C  
HETATM 2016  CD  HT7 D  11      23.470 -14.856   3.256  1.00 80.38           C  
HETATM 2017  CE1 HT7 D  11      22.094 -14.638   3.314  1.00 80.13           C  
HETATM 2018  CE2 HT7 D  11      23.956 -14.541   4.616  1.00 80.07           C  
HETATM 2019  CZ2 HT7 D  11      22.769 -14.146   5.388  1.00 80.13           C  
HETATM 2020  CZ3 HT7 D  11      25.213 -14.555   5.201  1.00 80.85           C  
HETATM 2021  NZ1 HT7 D  11      21.714 -14.230   4.560  1.00 80.32           N  
HETATM 2022  CH2 HT7 D  11      22.941 -13.791   6.722  1.00 80.50           C  
HETATM 2023  CH3 HT7 D  11      25.339 -14.191   6.542  1.00 80.32           C  
HETATM 2024  CT2 HT7 D  11      24.218 -13.815   7.289  1.00 80.47           C  
HETATM 2025  HN  HT7 D  11      23.069 -17.672   1.958  1.00  0.00           H  
HETATM 2026  HZ1 HT7 D  11      20.753 -14.016   4.828  1.00  0.00           H  
ATOM   2027  N   GLU D  12      24.916 -13.974  -0.987  1.00106.18           N  
ATOM   2028  CA  GLU D  12      25.779 -12.955  -1.650  1.00110.12           C  
ATOM   2029  C   GLU D  12      26.838 -12.458  -0.659  1.00109.52           C  
ATOM   2030  O   GLU D  12      26.511 -12.335   0.540  1.00107.52           O  
ATOM   2031  CB  GLU D  12      24.927 -11.796  -2.174  1.00114.87           C  
ATOM   2032  CG  GLU D  12      23.946 -12.207  -3.258  1.00118.64           C  
ATOM   2033  CD  GLU D  12      22.823 -11.215  -3.512  1.00124.05           C  
ATOM   2034  OE1 GLU D  12      23.075  -9.995  -3.415  1.00126.89           O  
ATOM   2035  OE2 GLU D  12      21.694 -11.665  -3.802  1.00125.87           O1-
ATOM   2036  HN  GLU D  12      24.057 -13.666  -0.531  1.00  0.00           H  
ATOM   2037  N   TRP D  13      28.051 -12.175  -1.149  1.00108.87           N  
ATOM   2038  CA  TRP D  13      29.224 -11.769  -0.326  1.00108.90           C  
ATOM   2039  C   TRP D  13      28.941 -10.439   0.384  1.00110.57           C  
ATOM   2040  O   TRP D  13      29.030 -10.354   1.612  1.00107.56           O  
ATOM   2041  CB  TRP D  13      30.501 -11.689  -1.173  1.00105.74           C  
ATOM   2042  CG  TRP D  13      31.682 -11.228  -0.377  1.00104.25           C  
ATOM   2043  CD1 TRP D  13      32.305 -10.016  -0.450  1.00103.81           C  
ATOM   2044  CD2 TRP D  13      32.350 -11.959   0.666  1.00102.73           C  
ATOM   2045  CE2 TRP D  13      33.380 -11.128   1.157  1.00102.95           C  
ATOM   2046  CE3 TRP D  13      32.190 -13.234   1.221  1.00101.68           C  
ATOM   2047  NE1 TRP D  13      33.328  -9.951   0.458  1.00103.79           N  
ATOM   2048  CZ2 TRP D  13      34.240 -11.535   2.177  1.00102.30           C  
ATOM   2049  CZ3 TRP D  13      33.040 -13.634   2.229  1.00100.98           C  
ATOM   2050  CH2 TRP D  13      34.051 -12.794   2.699  1.00100.25           C  
ATOM   2051  HN  TRP D  13      28.181 -12.242  -2.158  1.00  0.00           H  
ATOM   2052  HE1 TRP D  13      33.951  -9.155   0.592  1.00  0.00           H  
HETATM 2053  N   B3E D  14      28.603  -9.416  -0.398  1.00112.14           N  
HETATM 2054  CA  B3E D  14      26.856  -8.087   0.608  1.00110.24           C  
HETATM 2055  C   B3E D  14      26.594  -8.446   2.068  1.00107.93           C  
HETATM 2056  O   B3E D  14      26.839  -7.640   2.965  1.00105.76           O  
HETATM 2057  CB  B3E D  14      28.310  -8.105   0.156  1.00112.31           C  
HETATM 2058  CG  B3E D  14      28.522  -7.032  -0.920  1.00114.34           C  
HETATM 2059  CD  B3E D  14      29.944  -6.482  -0.928  1.00116.46           C  
HETATM 2060  CE  B3E D  14      30.270  -5.707   0.346  1.00119.46           C  
HETATM 2061  OF1 B3E D  14      29.349  -5.179   1.009  1.00119.60           O  
HETATM 2062  OF2 B3E D  14      31.466  -5.630   0.695  1.00122.23           O  
HETATM 2063  HN  B3E D  14      28.549  -9.555  -1.407  1.00  0.00           H  
ATOM   2064  N   CYS D  15      26.084  -9.694   2.296  1.00104.62           N  
ATOM   2065  CA  CYS D  15      25.761 -10.231   3.649  1.00103.85           C  
ATOM   2066  C   CYS D  15      27.011 -10.467   4.506  1.00100.76           C  
ATOM   2067  O   CYS D  15      27.020  -9.996   5.661  1.00103.54           O  
ATOM   2068  CB  CYS D  15      24.966 -11.526   3.531  1.00106.66           C  
ATOM   2069  SG  CYS D  15      23.439 -11.343   2.570  1.00112.32           S  
ATOM   2070  HN  CYS D  15      25.914 -10.295   1.490  1.00  0.00           H  
ATOM   2071  N   PHE D  16      28.007 -11.190   3.986  1.00 96.85           N  
ATOM   2072  CA  PHE D  16      29.218 -11.611   4.741  1.00 94.76           C  
ATOM   2073  C   PHE D  16      30.092 -10.388   5.049  1.00 96.17           C  
ATOM   2074  O   PHE D  16      30.448 -10.160   6.210  1.00 93.12           O  
ATOM   2075  CB  PHE D  16      29.999 -12.677   3.968  1.00 91.59           C  
ATOM   2076  CG  PHE D  16      29.290 -14.000   3.823  1.00 86.85           C  
ATOM   2077  CD1 PHE D  16      29.149 -14.854   4.907  1.00 84.66           C  
ATOM   2078  CD2 PHE D  16      28.773 -14.399   2.599  1.00 83.88           C  
ATOM   2079  CE1 PHE D  16      28.504 -16.074   4.769  1.00 83.00           C  
ATOM   2080  CE2 PHE D  16      28.128 -15.617   2.463  1.00 82.18           C  
ATOM   2081  CZ  PHE D  16      27.996 -16.453   3.547  1.00 82.04           C  
ATOM   2082  HN  PHE D  16      27.932 -11.471   3.008  1.00  0.00           H  
HETATM 2083  N   XPC D  17      30.428  -9.618   4.011  1.00 97.93           N  
HETATM 2084  CA  XPC D  17      30.452  -7.102   4.339  1.00 96.87           C  
HETATM 2085  C   XPC D  17      29.956  -6.902   5.766  1.00 93.05           C  
HETATM 2086  O   XPC D  17      28.764  -6.964   6.018  1.00 89.24           O  
HETATM 2087  CB  XPC D  17      31.264  -8.417   4.183  1.00 98.56           C  
HETATM 2088  CG  XPC D  17      32.152  -8.169   2.951  1.00 98.75           C  
HETATM 2089  ND  XPC D  17      32.474  -6.665   2.973  1.00 98.72           N  
HETATM 2090  CE  XPC D  17      31.417  -5.994   3.876  1.00 98.51           C  
HETATM 2091  HN  XPC D  17      30.099  -9.867   3.078  1.00  0.00           H  
HETATM 2092  HD1 XPC D  17      32.527  -6.252   2.042  1.00  0.00           H  
HETATM 2093  HD2 XPC D  17      33.432  -6.464   3.259  1.00  0.00           H  
TER   
CONECT 1848 1854
CONECT 1854 1848 1855 1862
CONECT 1855 1854 1856 1858
CONECT 1856 1855 1857 1863
CONECT 1857 1856
CONECT 1858 1855 1859
CONECT 1859 1858 1860
CONECT 1860 1859 1861
CONECT 1861 1860
CONECT 1862 1854
CONECT 1863 1856 1867 1878
CONECT 1864 1865 1867
CONECT 1865 1864 1866 1880
CONECT 1866 1865
CONECT 1867 1863 1864 1868
CONECT 1868 1867 1869
CONECT 1869 1868 1870 1871
CONECT 1870 1869 1874
CONECT 1871 1869 1872 1873
CONECT 1872 1871 1874 1875
CONECT 1873 1871 1876
CONECT 1874 1870 1872 1879
CONECT 1875 1872 1877
CONECT 1876 1873 1877
CONECT 1877 1875 1876
CONECT 1878 1863
CONECT 1879 1874
CONECT 1880 1865
CONECT 1892 1906
CONECT 1906 1892 1910 1916
CONECT 1907 1908 1910
CONECT 1908 1907 1909 1917
CONECT 1909 1908
CONECT 1910 1906 1907 1911
CONECT 1911 1910 1912
CONECT 1912 1911 1913
CONECT 1913 1912 1914 1915
CONECT 1914 1913
CONECT 1915 1913
CONECT 1916 1906
CONECT 1917 1908
CONECT 1926 1936
CONECT 1936 1926 1940 1944
CONECT 1937 1938 1940 1943
CONECT 1938 1937 1939 1947
CONECT 1939 1938
CONECT 1940 1936 1937 1941
CONECT 1941 1940 1942
CONECT 1942 1941 1943 1945 1946
CONECT 1943 1937 1942
CONECT 1944 1936
CONECT 1945 1942
CONECT 1946 1942
CONECT 1947 1938
CONECT 1995 2001
CONECT 2001 1995 2002 2009
CONECT 2002 2001 2003 2005
CONECT 2003 2002 2004 2010
CONECT 2004 2003
CONECT 2005 2002 2006
CONECT 2006 2005 2007
CONECT 2007 2006 2008
CONECT 2008 2007
CONECT 2009 2001
CONECT 2010 2003 2014 2025
CONECT 2011 2012 2014
CONECT 2012 2011 2013 2027
CONECT 2013 2012
CONECT 2014 2010 2011 2015
CONECT 2015 2014 2016
CONECT 2016 2015 2017 2018
CONECT 2017 2016 2021
CONECT 2018 2016 2019 2020
CONECT 2019 2018 2021 2022
CONECT 2020 2018 2023
CONECT 2021 2017 2019 2026
CONECT 2022 2019 2024
CONECT 2023 2020 2024
CONECT 2024 2022 2023
CONECT 2025 2010
CONECT 2026 2021
CONECT 2027 2012
CONECT 2039 2053
CONECT 2053 2039 2057 2063
CONECT 2054 2055 2057
CONECT 2055 2054 2056 2064
CONECT 2056 2055
CONECT 2057 2053 2054 2058
CONECT 2058 2057 2059
CONECT 2059 2058 2060
CONECT 2060 2059 2061 2062
CONECT 2061 2060
CONECT 2062 2060
CONECT 2063 2053
CONECT 2064 2055
CONECT 2073 2083
CONECT 2083 2073 2087 2091
CONECT 2084 2085 2087 2090
CONECT 2085 2084 2086
CONECT 2086 2085
CONECT 2087 2083 2084 2088
CONECT 2088 2087 2089
CONECT 2089 2088 2090 2092 2093
CONECT 2090 2084 2089
CONECT 2091 2083
CONECT 2092 2089
CONECT 2093 2089
END
