# Supplementary material for: Network pharmacology and experiments verify the effect of triptolide on extraocular muscle fibrosis
Source: PLoS One. 2025 Nov 10;20(11):e0336487. doi: 10.1371/journal.pone.0336487 (PMC12599947; doi:10.1371/journal.pone.0336487)
Supplement: S2 File — (ZIP) [file pone.0336487.s002.zip › S2_raw data/vina new/TPL dock/TPL VEGFA/log.txt]

#################################################################
# If you used AutoDock Vina in your work, please cite:          #
#                                                               #
# O. Trott, A. J. Olson,                                        #
# AutoDock Vina: improving the speed and accuracy of docking    #
# with a new scoring function, efficient optimization and       #
# multithreading, Journal of Computational Chemistry 31 (2010)  #
# 455-461                                                       #
#                                                               #
# DOI 10.1002/jcc.21334                                         #
#                                                               #
# Please see http://vina.scripps.edu for more information.      #
#################################################################

WARNING: The search space volume > 27000 Angstrom^3 (See FAQ)
Detected 20 CPUs
WARNING: at low exhaustiveness, it may be impossible to utilize all CPUs
Reading input ... done.
Setting up the scoring function ... done.
Analyzing the binding site ... done.
Using random seed: 1516523008
Performing search ... done.
Refining results ... done.

mode |   affinity | dist from best mode
     | (kcal/mol) | rmsd l.b.| rmsd u.b.
-----+------------+----------+----------
   1         -6.7      0.000      0.000
   2         -6.6     11.047     14.865
   3         -6.6      2.804      8.027
   4         -6.6     22.103     25.189
   5         -6.4     13.123     15.511
   6         -6.4      2.663      7.809
   7         -6.4      4.299      7.777
   8         -6.3      4.569      6.331
   9         -6.3      5.497      8.674
  10         -6.2     23.556     27.155
  11         -6.2      3.080      4.577
  12         -6.2      3.969      7.124
  13         -6.1     12.030     13.945
  14         -6.1      8.914     13.584
  15         -6.0      3.255      5.485
  16         -6.0     13.078     15.457
  17         -5.9     21.818     24.998
  18         -5.8      7.945      9.782
  19         -5.7      1.811      6.924
  20         -5.7     11.670     15.415
Writing output ... done.
