# Supplementary material for: Network pharmacology and experiments verify the effect of triptolide on extraocular muscle fibrosis
Source: PLoS One. 2025 Nov 10;20(11):e0336487. doi: 10.1371/journal.pone.0336487 (PMC12599947; doi:10.1371/journal.pone.0336487)
Supplement: S2 File — (ZIP) [file pone.0336487.s002.zip › S2_raw data/vina new/TPL dock/TPL VEGFA/output.pdbqt]

MODEL 1
REMARK VINA RESULT:      -6.7      0.000      0.000
REMARK  2 active torsions:
REMARK  status: ('A' for Active; 'I' for Inactive)
REMARK    1  A    between atoms: O_4  and  C_14 
REMARK    2  A    between atoms: C_11  and  C_18 
ROOT
ATOM      1  O   *** d   1      25.333 -45.873   7.209  0.00  0.00    -0.362 OA
ATOM      2  O   *** d   1      24.785 -43.980  10.205  0.00  0.00    -0.363 OA
ATOM      3  O   *** d   1      21.846 -46.024   7.485  0.00  0.00    -0.363 OA
ATOM      4  O   *** d   1      24.180 -38.602   6.453  0.00  0.00    -0.313 OA
ATOM      5  O   *** d   1      25.458 -38.849   4.596  0.00  0.00    -0.260 OA
ATOM      6  C   *** d   1      24.474 -44.603   7.665  0.00  0.00     0.134 A 
ATOM      7  C   *** d   1      23.895 -44.638   9.048  0.00  0.00     0.150 A 
ATOM      8  C   *** d   1      24.029 -45.622   6.747  0.00  0.00     0.193 A 
ATOM      9  C   *** d   1      24.992 -43.251   7.121  0.00  0.00     0.001 C 
ATOM     10  C   *** d   1      22.681 -46.833   8.569  0.00  0.00     0.122 A 
ATOM     11  C   *** d   1      23.068 -46.672   7.196  0.00  0.00     0.192 A 
ATOM     12  C   *** d   1      23.560 -43.442   9.781  0.00  0.00     0.164 A 
ATOM     13  C   *** d   1      23.457 -46.005   9.582  0.00  0.00     0.196 C 
ATOM     14  C   *** d   1      23.957 -42.185   7.572  0.00  0.00     0.031 C 
ATOM     15  C   *** d   1      23.809 -42.101   9.099  0.00  0.00     0.045 C 
ATOM     16  C   *** d   1      25.082 -43.143   5.571  0.00  0.00     0.018 C 
ATOM     17  C   *** d   1      26.415 -42.960   7.660  0.00  0.00     0.019 C 
ATOM     18  C   *** d   1      24.222 -40.849   6.938  0.00  0.00    -0.038 A 
ATOM     19  C   *** d   1      25.582 -41.780   5.054  0.00  0.00     0.046 C 
ATOM     20  C   *** d   1      24.924 -40.673   5.815  0.00  0.00     0.022 A 
ATOM     21  C   *** d   1      23.672 -39.531   7.401  0.00  0.00     0.214 A 
ATOM     22  C   *** d   1      24.899 -39.345   5.552  0.00  0.00     0.289 A 
ENDROOT
BRANCH  13  23
ATOM     23  O   *** d   1      24.571 -46.732  10.093  0.00  0.00    -0.389 OA
ATOM     24  H   *** d   1      25.246 -46.831   9.418  0.00  0.00     0.210 HD
ENDBRANCH  13  23
BRANCH  10  25
ATOM     25  C   *** d   1      22.057 -48.159   9.009  0.00  0.00     0.017 C 
ATOM     26  C   *** d   1      22.883 -49.417   8.679  0.00  0.00     0.012 C 
ATOM     27  C   *** d   1      21.659 -48.174  10.495  0.00  0.00     0.012 C 
ENDBRANCH  10  25
TORSDOF 2
ENDMDL
MODEL 2
REMARK VINA RESULT:      -6.6     11.047     14.865
REMARK  2 active torsions:
REMARK  status: ('A' for Active; 'I' for Inactive)
REMARK    1  A    between atoms: O_4  and  C_14 
REMARK    2  A    between atoms: C_11  and  C_18 
ROOT
ATOM      1  O   *** d   1      23.643 -31.534  11.669  0.00  0.00    -0.362 OA
ATOM      2  O   *** d   1      20.176 -30.709  12.068  0.00  0.00    -0.363 OA
ATOM      3  O   *** d   1      22.557 -31.516   8.340  0.00  0.00    -0.363 OA
ATOM      4  O   *** d   1      21.830 -24.362  11.486  0.00  0.00    -0.313 OA
ATOM      5  O   *** d   1      23.932 -24.070  12.284  0.00  0.00    -0.260 OA
ATOM      6  C   *** d   1      22.620 -30.429  11.128  0.00  0.00     0.134 A 
ATOM      7  C   *** d   1      21.215 -30.880  10.862  0.00  0.00     0.150 A 
ATOM      8  C   *** d   1      23.662 -31.051  10.349  0.00  0.00     0.193 A 
ATOM      9  C   *** d   1      22.837 -29.015  11.715  0.00  0.00     0.001 C 
ATOM     10  C   *** d   1      22.019 -32.697   9.258  0.00  0.00     0.122 A 
ATOM     11  C   *** d   1      23.327 -32.118   9.361  0.00  0.00     0.192 A 
ATOM     12  C   *** d   1      20.092 -29.974  10.875  0.00  0.00     0.164 A 
ATOM     13  C   *** d   1      21.031 -32.311  10.348  0.00  0.00     0.196 C 
ATOM     14  C   *** d   1      21.838 -28.087  10.972  0.00  0.00     0.031 C 
ATOM     15  C   *** d   1      20.373 -28.505  11.170  0.00  0.00     0.045 C 
ATOM     16  C   *** d   1      24.251 -28.405  11.485  0.00  0.00     0.018 C 
ATOM     17  C   *** d   1      22.613 -29.023  13.247  0.00  0.00     0.019 C 
ATOM     18  C   *** d   1      22.080 -26.639  11.293  0.00  0.00    -0.038 A 
ATOM     19  C   *** d   1      24.436 -26.988  12.062  0.00  0.00     0.046 C 
ATOM     20  C   *** d   1      23.234 -26.152  11.756  0.00  0.00     0.022 A 
ATOM     21  C   *** d   1      21.114 -25.514  11.060  0.00  0.00     0.214 A 
ATOM     22  C   *** d   1      23.065 -24.814  11.874  0.00  0.00     0.289 A 
ENDROOT
BRANCH  13  23
ATOM     23  O   *** d   1      21.064 -33.245  11.424  0.00  0.00    -0.389 OA
ATOM     24  H   *** d   1      21.363 -32.818  12.230  0.00  0.00     0.210 HD
ENDBRANCH  13  23
BRANCH  10  25
ATOM     25  C   *** d   1      21.862 -34.045   8.550  0.00  0.00     0.017 C 
ATOM     26  C   *** d   1      22.651 -35.211   9.174  0.00  0.00     0.012 C 
ATOM     27  C   *** d   1      20.391 -34.457   8.359  0.00  0.00     0.012 C 
ENDBRANCH  10  25
TORSDOF 2
ENDMDL
MODEL 3
REMARK VINA RESULT:      -6.6      2.804      8.027
REMARK  2 active torsions:
REMARK  status: ('A' for Active; 'I' for Inactive)
REMARK    1  A    between atoms: O_4  and  C_14 
REMARK    2  A    between atoms: C_11  and  C_18 
ROOT
ATOM      1  O   *** d   1      22.515 -46.601   9.295  0.00  0.00    -0.362 OA
ATOM      2  O   *** d   1      25.762 -47.273  10.661  0.00  0.00    -0.363 OA
ATOM      3  O   *** d   1      24.584 -45.653   6.635  0.00  0.00    -0.363 OA
ATOM      4  O   *** d   1      25.363 -53.325   8.094  0.00  0.00    -0.313 OA
ATOM      5  O   *** d   1      23.187 -53.958   8.030  0.00  0.00    -0.260 OA
ATOM      6  C   *** d   1      23.811 -47.450   8.900  0.00  0.00     0.134 A 
ATOM      7  C   *** d   1      25.143 -46.853   9.245  0.00  0.00     0.150 A 
ATOM      8  C   *** d   1      22.986 -46.712   7.975  0.00  0.00     0.193 A 
ATOM      9  C   *** d   1      23.638 -48.982   9.032  0.00  0.00     0.001 C 
ATOM     10  C   *** d   1      24.619 -44.729   7.928  0.00  0.00     0.122 A 
ATOM     11  C   *** d   1      23.449 -45.399   7.438  0.00  0.00     0.192 A 
ATOM     12  C   *** d   1      26.329 -47.654   9.434  0.00  0.00     0.164 A 
ATOM     13  C   *** d   1      25.259 -45.328   9.171  0.00  0.00     0.196 C 
ATOM     14  C   *** d   1      24.950 -49.608   8.485  0.00  0.00     0.031 C 
ATOM     15  C   *** d   1      26.196 -49.163   9.266  0.00  0.00     0.045 C 
ATOM     16  C   *** d   1      22.480 -49.599   8.196  0.00  0.00     0.018 C 
ATOM     17  C   *** d   1      23.364 -49.371  10.506  0.00  0.00     0.019 C 
ATOM     18  C   *** d   1      24.843 -51.101   8.359  0.00  0.00    -0.038 A 
ATOM     19  C   *** d   1      22.340 -51.127   8.329  0.00  0.00     0.046 C 
ATOM     20  C   *** d   1      23.690 -51.770   8.271  0.00  0.00     0.022 A 
ATOM     21  C   *** d   1      25.992 -52.057   8.219  0.00  0.00     0.214 A 
ATOM     22  C   *** d   1      24.015 -53.076   8.127  0.00  0.00     0.289 A 
ENDROOT
BRANCH  13  23
ATOM     23  O   *** d   1      24.747 -44.722  10.355  0.00  0.00    -0.389 OA
ATOM     24  H   *** d   1      25.460 -44.526  10.968  0.00  0.00     0.210 HD
ENDBRANCH  13  23
BRANCH  10  25
ATOM     25  C   *** d   1      24.784 -43.233   7.650  0.00  0.00     0.017 C 
ATOM     26  C   *** d   1      23.687 -42.328   8.243  0.00  0.00     0.012 C 
ATOM     27  C   *** d   1      26.171 -42.695   8.047  0.00  0.00     0.012 C 
ENDBRANCH  10  25
TORSDOF 2
ENDMDL
MODEL 4
REMARK VINA RESULT:      -6.6     22.103     25.189
REMARK  2 active torsions:
REMARK  status: ('A' for Active; 'I' for Inactive)
REMARK    1  A    between atoms: O_4  and  C_14 
REMARK    2  A    between atoms: C_11  and  C_18 
ROOT
ATOM      1  O   *** d   1      15.468 -22.273  -2.130  0.00  0.00    -0.362 OA
ATOM      2  O   *** d   1      17.287 -20.123   0.089  0.00  0.00    -0.363 OA
ATOM      3  O   *** d   1      16.978 -24.608  -0.002  0.00  0.00    -0.363 OA
ATOM      4  O   *** d   1      12.010 -20.061   4.028  0.00  0.00    -0.313 OA
ATOM      5  O   *** d   1      10.143 -20.307   2.764  0.00  0.00    -0.260 OA
ATOM      6  C   *** d   1      15.578 -22.021  -0.554  0.00  0.00     0.134 A 
ATOM      7  C   *** d   1      16.937 -21.681  -0.016  0.00  0.00     0.150 A 
ATOM      8  C   *** d   1      15.430 -23.311  -1.182  0.00  0.00     0.193 A 
ATOM      9  C   *** d   1      14.347 -21.322   0.070  0.00  0.00     0.001 C 
ATOM     10  C   *** d   1      17.941 -23.817  -0.990  0.00  0.00     0.122 A 
ATOM     11  C   *** d   1      16.603 -24.224  -1.309  0.00  0.00     0.192 A 
ATOM     12  C   *** d   1      17.126 -20.950   1.213  0.00  0.00     0.164 A 
ATOM     13  C   *** d   1      18.138 -22.337  -0.704  0.00  0.00     0.196 C 
ATOM     14  C   *** d   1      14.606 -21.291   1.601  0.00  0.00     0.031 C 
ATOM     15  C   *** d   1      15.880 -20.519   1.978  0.00  0.00     0.045 C 
ATOM     16  C   *** d   1      12.989 -22.056  -0.128  0.00  0.00     0.018 C 
ATOM     17  C   *** d   1      14.166 -19.906  -0.530  0.00  0.00     0.019 C 
ATOM     18  C   *** d   1      13.395 -20.825   2.360  0.00  0.00    -0.038 A 
ATOM     19  C   *** d   1      11.782 -21.351   0.519  0.00  0.00     0.046 C 
ATOM     20  C   *** d   1      12.146 -20.870   1.888  0.00  0.00     0.022 A 
ATOM     21  C   *** d   1      13.382 -20.332   3.777  0.00  0.00     0.214 A 
ATOM     22  C   *** d   1      11.347 -20.406   2.878  0.00  0.00     0.289 A 
ENDROOT
BRANCH  13  23
ATOM     23  O   *** d   1      18.495 -21.628  -1.887  0.00  0.00    -0.389 OA
ATOM     24  H   *** d   1      19.321 -21.963  -2.244  0.00  0.00     0.210 HD
ENDBRANCH  13  23
BRANCH  10  25
ATOM     25  C   *** d   1      19.112 -24.634  -1.542  0.00  0.00     0.017 C 
ATOM     26  C   *** d   1      19.180 -24.732  -3.078  0.00  0.00     0.012 C 
ATOM     27  C   *** d   1      20.476 -24.181  -0.990  0.00  0.00     0.012 C 
ENDBRANCH  10  25
TORSDOF 2
ENDMDL
MODEL 5
REMARK VINA RESULT:      -6.4     13.123     15.511
REMARK  2 active torsions:
REMARK  status: ('A' for Active; 'I' for Inactive)
REMARK    1  A    between atoms: O_4  and  C_14 
REMARK    2  A    between atoms: C_11  and  C_18 
ROOT
ATOM      1  O   *** d   1      12.316 -54.683  12.703  0.00  0.00    -0.362 OA
ATOM      2  O   *** d   1      15.160 -55.688  14.642  0.00  0.00    -0.363 OA
ATOM      3  O   *** d   1      13.546 -51.583  13.770  0.00  0.00    -0.363 OA
ATOM      4  O   *** d   1      18.808 -55.171   9.184  0.00  0.00    -0.313 OA
ATOM      5  O   *** d   1      17.509 -55.628   7.382  0.00  0.00    -0.260 OA
ATOM      6  C   *** d   1      13.885 -54.375  12.748  0.00  0.00     0.134 A 
ATOM      7  C   *** d   1      14.526 -54.320  14.103  0.00  0.00     0.150 A 
ATOM      8  C   *** d   1      12.855 -53.404  12.475  0.00  0.00     0.193 A 
ATOM      9  C   *** d   1      14.691 -54.991  11.580  0.00  0.00     0.001 C 
ATOM     10  C   *** d   1      12.899 -52.514  14.885  0.00  0.00     0.122 A 
ATOM     11  C   *** d   1      12.441 -52.430  13.528  0.00  0.00     0.192 A 
ATOM     12  C   *** d   1      15.933 -54.564  14.308  0.00  0.00     0.164 A 
ATOM     13  C   *** d   1      13.674 -53.770  15.251  0.00  0.00     0.196 C 
ATOM     14  C   *** d   1      16.146 -54.471  11.746  0.00  0.00     0.031 C 
ATOM     15  C   *** d   1      16.781 -54.885  13.082  0.00  0.00     0.045 C 
ATOM     16  C   *** d   1      14.236 -54.564  10.154  0.00  0.00     0.018 C 
ATOM     17  C   *** d   1      14.606 -56.537  11.618  0.00  0.00     0.019 C 
ATOM     18  C   *** d   1      17.000 -54.822  10.560  0.00  0.00    -0.038 A 
ATOM     19  C   *** d   1      15.066 -55.175   9.010  0.00  0.00     0.046 C 
ATOM     20  C   *** d   1      16.523 -55.114   9.347  0.00  0.00     0.022 A 
ATOM     21  C   *** d   1      18.500 -54.809  10.523  0.00  0.00     0.214 A 
ATOM     22  C   *** d   1      17.599 -55.328   8.554  0.00  0.00     0.289 A 
ENDROOT
BRANCH  13  23
ATOM     23  O   *** d   1      12.807 -54.776  15.767  0.00  0.00    -0.389 OA
ATOM     24  H   *** d   1      11.942 -54.408  15.959  0.00  0.00     0.210 HD
ENDBRANCH  13  23
BRANCH  10  25
ATOM     25  C   *** d   1      12.119 -51.773  15.974  0.00  0.00     0.017 C 
ATOM     26  C   *** d   1      10.649 -52.200  16.136  0.00  0.00     0.012 C 
ATOM     27  C   *** d   1      12.823 -51.801  17.343  0.00  0.00     0.012 C 
ENDBRANCH  10  25
TORSDOF 2
ENDMDL
MODEL 6
REMARK VINA RESULT:      -6.4      2.663      7.809
REMARK  2 active torsions:
REMARK  status: ('A' for Active; 'I' for Inactive)
REMARK    1  A    between atoms: O_4  and  C_14 
REMARK    2  A    between atoms: C_11  and  C_18 
ROOT
ATOM      1  O   *** d   1      25.503 -37.849   8.274  0.00  0.00    -0.362 OA
ATOM      2  O   *** d   1      25.594 -38.897   4.846  0.00  0.00    -0.363 OA
ATOM      3  O   *** d   1      22.091 -37.936   7.496  0.00  0.00    -0.363 OA
ATOM      4  O   *** d   1      25.196 -45.124   6.952  0.00  0.00    -0.313 OA
ATOM      5  O   *** d   1      26.181 -45.279   8.989  0.00  0.00    -0.260 OA
ATOM      6  C   *** d   1      24.879 -39.018   7.378  0.00  0.00     0.134 A 
ATOM      7  C   *** d   1      24.485 -38.659   5.976  0.00  0.00     0.150 A 
ATOM      8  C   *** d   1      24.193 -38.330   8.444  0.00  0.00     0.193 A 
ATOM      9  C   *** d   1      25.490 -40.415   7.633  0.00  0.00     0.001 C 
ATOM     10  C   *** d   1      22.950 -36.793   6.802  0.00  0.00     0.122 A 
ATOM     11  C   *** d   1      23.173 -37.286   8.131  0.00  0.00     0.192 A 
ATOM     12  C   *** d   1      24.402 -39.636   4.918  0.00  0.00     0.164 A 
ATOM     13  C   *** d   1      23.949 -37.242   5.748  0.00  0.00     0.196 C 
ATOM     14  C   *** d   1      24.666 -41.406   6.766  0.00  0.00     0.031 C 
ATOM     15  C   *** d   1      24.729 -41.084   5.265  0.00  0.00     0.045 C 
ATOM     16  C   *** d   1      25.391 -40.932   9.098  0.00  0.00     0.018 C 
ATOM     17  C   *** d   1      26.996 -40.422   7.271  0.00  0.00     0.019 C 
ATOM     18  C   *** d   1      25.014 -42.835   7.071  0.00  0.00    -0.038 A 
ATOM     19  C   *** d   1      25.990 -42.334   9.322  0.00  0.00     0.046 C 
ATOM     20  C   *** d   1      25.582 -43.247   8.209  0.00  0.00     0.022 A 
ATOM     21  C   *** d   1      24.701 -44.021   6.206  0.00  0.00     0.214 A 
ATOM     22  C   *** d   1      25.691 -44.593   8.116  0.00  0.00     0.289 A 
ENDROOT
BRANCH  13  23
ATOM     23  O   *** d   1      25.018 -36.309   5.623  0.00  0.00    -0.389 OA
ATOM     24  H   *** d   1      25.780 -36.601   6.129  0.00  0.00     0.210 HD
ENDBRANCH  13  23
BRANCH  10  25
ATOM     25  C   *** d   1      22.224 -35.457   6.623  0.00  0.00     0.017 C 
ATOM     26  C   *** d   1      20.724 -35.562   6.291  0.00  0.00     0.012 C 
ATOM     27  C   *** d   1      22.428 -34.497   7.809  0.00  0.00     0.012 C 
ENDBRANCH  10  25
TORSDOF 2
ENDMDL
MODEL 7
REMARK VINA RESULT:      -6.4      4.299      7.777
REMARK  2 active torsions:
REMARK  status: ('A' for Active; 'I' for Inactive)
REMARK    1  A    between atoms: O_4  and  C_14 
REMARK    2  A    between atoms: C_11  and  C_18 
ROOT
ATOM      1  O   *** d   1      22.486 -39.301   7.635  0.00  0.00    -0.362 OA
ATOM      2  O   *** d   1      23.660 -37.479   4.778  0.00  0.00    -0.363 OA
ATOM      3  O   *** d   1      25.926 -39.168   8.276  0.00  0.00    -0.363 OA
ATOM      4  O   *** d   1      22.876 -31.936   8.246  0.00  0.00    -0.313 OA
ATOM      5  O   *** d   1      21.177 -32.222   9.721  0.00  0.00    -0.260 OA
ATOM      6  C   *** d   1      23.341 -37.981   7.344  0.00  0.00     0.134 A 
ATOM      7  C   *** d   1      24.262 -38.017   6.160  0.00  0.00     0.150 A 
ATOM      8  C   *** d   1      23.603 -38.925   8.402  0.00  0.00     0.193 A 
ATOM      9  C   *** d   1      22.603 -36.658   7.657  0.00  0.00     0.001 C 
ATOM     10  C   *** d   1      25.463 -40.083   7.061  0.00  0.00     0.122 A 
ATOM     11  C   *** d   1      24.720 -39.905   8.276  0.00  0.00     0.192 A 
ATOM     12  C   *** d   1      24.691 -36.825   5.471  0.00  0.00     0.164 A 
ATOM     13  C   *** d   1      24.922 -39.362   5.837  0.00  0.00     0.196 C 
ATOM     14  C   *** d   1      23.641 -35.526   7.428  0.00  0.00     0.031 C 
ATOM     15  C   *** d   1      24.176 -35.486   5.989  0.00  0.00     0.045 C 
ATOM     16  C   *** d   1      22.103 -36.501   9.123  0.00  0.00     0.018 C 
ATOM     17  C   *** d   1      21.353 -36.508   6.754  0.00  0.00     0.019 C 
ATOM     18  C   *** d   1      23.124 -34.194   7.895  0.00  0.00    -0.038 A 
ATOM     19  C   *** d   1      21.388 -35.168   9.415  0.00  0.00     0.046 C 
ATOM     20  C   *** d   1      22.141 -34.038   8.787  0.00  0.00     0.022 A 
ATOM     21  C   *** d   1      23.679 -32.853   7.515  0.00  0.00     0.214 A 
ATOM     22  C   *** d   1      22.002 -32.704   8.972  0.00  0.00     0.289 A 
ENDROOT
BRANCH  13  23
ATOM     23  O   *** d   1      24.035 -40.197   5.098  0.00  0.00    -0.389 OA
ATOM     24  H   *** d   1      24.494 -40.606   4.361  0.00  0.00     0.210 HD
ENDBRANCH  13  23
BRANCH  10  25
ATOM     25  C   *** d   1      26.274 -41.367   6.873  0.00  0.00     0.017 C 
ATOM     26  C   *** d   1      25.444 -42.659   6.754  0.00  0.00     0.012 C 
ATOM     27  C   *** d   1      27.274 -41.283   5.707  0.00  0.00     0.012 C 
ENDBRANCH  10  25
TORSDOF 2
ENDMDL
MODEL 8
REMARK VINA RESULT:      -6.3      4.569      6.331
REMARK  2 active torsions:
REMARK  status: ('A' for Active; 'I' for Inactive)
REMARK    1  A    between atoms: O_4  and  C_14 
REMARK    2  A    between atoms: C_11  and  C_18 
ROOT
ATOM      1  O   *** d   1      26.019 -40.438   9.965  0.00  0.00    -0.362 OA
ATOM      2  O   *** d   1      25.928 -42.380   6.952  0.00  0.00    -0.363 OA
ATOM      3  O   *** d   1      29.167 -39.733   8.602  0.00  0.00    -0.363 OA
ATOM      4  O   *** d   1      23.492 -37.099   3.863  0.00  0.00    -0.313 OA
ATOM      5  O   *** d   1      22.289 -35.869   5.341  0.00  0.00    -0.260 OA
ATOM      6  C   *** d   1      26.217 -40.196   8.396  0.00  0.00     0.134 A 
ATOM      7  C   *** d   1      26.891 -41.291   7.622  0.00  0.00     0.150 A 
ATOM      8  C   *** d   1      26.989 -39.566   9.438  0.00  0.00     0.193 A 
ATOM      9  C   *** d   1      25.063 -39.423   7.717  0.00  0.00     0.001 C 
ATOM     10  C   *** d   1      28.940 -41.211   9.143  0.00  0.00     0.122 A 
ATOM     11  C   *** d   1      28.375 -40.032   9.734  0.00  0.00     0.192 A 
ATOM     12  C   *** d   1      26.696 -41.474   6.205  0.00  0.00     0.164 A 
ATOM     13  C   *** d   1      27.981 -42.084   8.349  0.00  0.00     0.196 C 
ATOM     14  C   *** d   1      25.511 -39.191   6.248  0.00  0.00     0.031 C 
ATOM     15  C   *** d   1      25.768 -40.501   5.487  0.00  0.00     0.045 C 
ATOM     16  C   *** d   1      24.763 -38.014   8.308  0.00  0.00     0.018 C 
ATOM     17  C   *** d   1      23.741 -40.225   7.815  0.00  0.00     0.019 C 
ATOM     18  C   *** d   1      24.575 -38.267   5.520  0.00  0.00    -0.038 A 
ATOM     19  C   *** d   1      23.622 -37.256   7.603  0.00  0.00     0.046 C 
ATOM     20  C   *** d   1      23.755 -37.399   6.120  0.00  0.00     0.022 A 
ATOM     21  C   *** d   1      24.480 -38.106   4.031  0.00  0.00     0.214 A 
ATOM     22  C   *** d   1      23.118 -36.729   5.130  0.00  0.00     0.289 A 
ENDROOT
BRANCH  13  23
ATOM     23  O   *** d   1      27.409 -43.098   9.171  0.00  0.00    -0.389 OA
ATOM     24  H   *** d   1      26.530 -42.842   9.457  0.00  0.00     0.210 HD
ENDBRANCH  13  23
BRANCH  10  25
ATOM     25  C   *** d   1      30.164 -41.853   9.803  0.00  0.00     0.017 C 
ATOM     26  C   *** d   1      31.519 -41.491   9.168  0.00  0.00     0.012 C 
ATOM     27  C   *** d   1      30.222 -41.617  11.322  0.00  0.00     0.012 C 
ENDBRANCH  10  25
TORSDOF 2
ENDMDL
MODEL 9
REMARK VINA RESULT:      -6.3      5.497      8.674
REMARK  2 active torsions:
REMARK  status: ('A' for Active; 'I' for Inactive)
REMARK    1  A    between atoms: O_4  and  C_14 
REMARK    2  A    between atoms: C_11  and  C_18 
ROOT
ATOM      1  O   *** d   1      21.632 -36.985   9.410  0.00  0.00    -0.362 OA
ATOM      2  O   *** d   1      22.557 -34.544   6.952  0.00  0.00    -0.363 OA
ATOM      3  O   *** d   1      19.045 -37.349   7.078  0.00  0.00    -0.363 OA
ATOM      4  O   *** d   1      25.930 -39.261   3.831  0.00  0.00    -0.313 OA
ATOM      5  O   *** d   1      26.675 -40.766   5.355  0.00  0.00    -0.260 OA
ATOM      6  C   *** d   1      21.912 -36.940   7.835  0.00  0.00     0.134 A 
ATOM      7  C   *** d   1      21.468 -35.707   7.104  0.00  0.00     0.150 A 
ATOM      8  C   *** d   1      20.883 -37.723   8.475  0.00  0.00     0.193 A 
ATOM      9  C   *** d   1      23.234 -37.613   7.400  0.00  0.00     0.001 C 
ATOM     10  C   *** d   1      19.064 -35.997   7.915  0.00  0.00     0.122 A 
ATOM     11  C   *** d   1      19.460 -37.278   8.427  0.00  0.00     0.192 A 
ATOM     12  C   *** d   1      22.066 -35.281   5.863  0.00  0.00     0.164 A 
ATOM     13  C   *** d   1      20.191 -35.025   7.607  0.00  0.00     0.196 C 
ATOM     14  C   *** d   1      23.245 -37.568   5.848  0.00  0.00     0.031 C 
ATOM     15  C   *** d   1      23.190 -36.138   5.290  0.00  0.00     0.045 C 
ATOM     16  C   *** d   1      23.383 -39.112   7.794  0.00  0.00     0.018 C 
ATOM     17  C   *** d   1      24.447 -36.879   8.023  0.00  0.00     0.019 C 
ATOM     18  C   *** d   1      24.377 -38.374   5.276  0.00  0.00    -0.038 A 
ATOM     19  C   *** d   1      24.699 -39.765   7.333  0.00  0.00     0.046 C 
ATOM     20  C   *** d   1      25.006 -39.358   5.926  0.00  0.00     0.022 A 
ATOM     21  C   *** d   1      24.910 -38.272   3.877  0.00  0.00     0.214 A 
ATOM     22  C   *** d   1      25.923 -39.859   5.065  0.00  0.00     0.289 A 
ENDROOT
BRANCH  13  23
ATOM     23  O   *** d   1      20.470 -34.189   8.727  0.00  0.00    -0.389 OA
ATOM     24  H   *** d   1      20.744 -34.717   9.480  0.00  0.00     0.210 HD
ENDBRANCH  13  23
BRANCH  10  25
ATOM     25  C   *** d   1      17.685 -35.448   8.288  0.00  0.00     0.017 C 
ATOM     26  C   *** d   1      16.585 -35.658   7.231  0.00  0.00     0.012 C 
ATOM     27  C   *** d   1      17.189 -35.943   9.659  0.00  0.00     0.012 C 
ENDBRANCH  10  25
TORSDOF 2
ENDMDL
MODEL 10
REMARK VINA RESULT:      -6.2     23.556     27.155
REMARK  2 active torsions:
REMARK  status: ('A' for Active; 'I' for Inactive)
REMARK    1  A    between atoms: O_4  and  C_14 
REMARK    2  A    between atoms: C_11  and  C_18 
ROOT
ATOM      1  O   *** d   1      14.229 -22.206   1.998  0.00  0.00    -0.362 OA
ATOM      2  O   *** d   1      13.203 -19.708  -0.362  0.00  0.00    -0.363 OA
ATOM      3  O   *** d   1      17.143 -20.283   1.728  0.00  0.00    -0.363 OA
ATOM      4  O   *** d   1      11.303 -15.979   4.722  0.00  0.00    -0.313 OA
ATOM      5  O   *** d   1      10.658 -17.327   6.427  0.00  0.00    -0.260 OA
ATOM      6  C   *** d   1      14.174 -20.609   1.915  0.00  0.00     0.134 A 
ATOM      7  C   *** d   1      14.466 -19.990   0.581  0.00  0.00     0.150 A 
ATOM      8  C   *** d   1      15.233 -21.374   2.525  0.00  0.00     0.193 A 
ATOM      9  C   *** d   1      13.085 -19.960   2.801  0.00  0.00     0.001 C 
ATOM     10  C   *** d   1      16.739 -21.146   0.455  0.00  0.00     0.122 A 
ATOM     11  C   *** d   1      16.534 -21.555   1.815  0.00  0.00     0.192 A 
ATOM     12  C   *** d   1      13.979 -18.685   0.205  0.00  0.00     0.164 A 
ATOM     13  C   *** d   1      15.499 -20.699  -0.301  0.00  0.00     0.196 C 
ATOM     14  C   *** d   1      13.287 -18.426   2.670  0.00  0.00     0.031 C 
ATOM     15  C   *** d   1      13.139 -17.924   1.225  0.00  0.00     0.045 C 
ATOM     16  C   *** d   1      13.179 -20.283   4.321  0.00  0.00     0.018 C 
ATOM     17  C   *** d   1      11.675 -20.414   2.348  0.00  0.00     0.019 C 
ATOM     18  C   *** d   1      12.429 -17.666   3.642  0.00  0.00    -0.038 A 
ATOM     19  C   *** d   1      12.096 -19.609   5.185  0.00  0.00     0.046 C 
ATOM     20  C   *** d   1      11.919 -18.185   4.763  0.00  0.00     0.022 A 
ATOM     21  C   *** d   1      12.091 -16.206   3.562  0.00  0.00     0.214 A 
ATOM     22  C   *** d   1      11.251 -17.182   5.379  0.00  0.00     0.289 A 
ENDROOT
BRANCH  13  23
ATOM     23  O   *** d   1      14.905 -21.788  -1.003  0.00  0.00    -0.389 OA
ATOM     24  H   *** d   1      15.567 -22.260  -1.513  0.00  0.00     0.210 HD
ENDBRANCH  13  23
BRANCH  10  25
ATOM     25  C   *** d   1      17.916 -21.739  -0.324  0.00  0.00     0.017 C 
ATOM     26  C   *** d   1      17.955 -23.278  -0.388  0.00  0.00     0.012 C 
ATOM     27  C   *** d   1      18.055 -21.157  -1.741  0.00  0.00     0.012 C 
ENDBRANCH  10  25
TORSDOF 2
ENDMDL
MODEL 11
REMARK VINA RESULT:      -6.2      3.080      4.577
REMARK  2 active torsions:
REMARK  status: ('A' for Active; 'I' for Inactive)
REMARK    1  A    between atoms: O_4  and  C_14 
REMARK    2  A    between atoms: C_11  and  C_18 
ROOT
ATOM      1  O   *** d   1      24.693 -42.170   9.515  0.00  0.00    -0.362 OA
ATOM      2  O   *** d   1      24.361 -43.636   6.259  0.00  0.00    -0.363 OA
ATOM      3  O   *** d   1      28.034 -42.289   8.474  0.00  0.00    -0.363 OA
ATOM      4  O   *** d   1      23.888 -37.549   3.791  0.00  0.00    -0.313 OA
ATOM      5  O   *** d   1      22.944 -36.193   5.344  0.00  0.00    -0.260 OA
ATOM      6  C   *** d   1      25.115 -41.820   8.012  0.00  0.00     0.134 A 
ATOM      7  C   *** d   1      25.521 -42.970   7.138  0.00  0.00     0.150 A 
ATOM      8  C   *** d   1      25.922 -41.574   9.181  0.00  0.00     0.193 A 
ATOM      9  C   *** d   1      24.310 -40.663   7.374  0.00  0.00     0.001 C 
ATOM     10  C   *** d   1      27.336 -43.683   8.786  0.00  0.00     0.122 A 
ATOM     11  C   *** d   1      27.077 -42.465   9.499  0.00  0.00     0.192 A 
ATOM     12  C   *** d   1      25.432 -42.922   5.699  0.00  0.00     0.164 A 
ATOM     13  C   *** d   1      26.255 -44.131   7.816  0.00  0.00     0.196 C 
ATOM     14  C   *** d   1      24.957 -40.409   5.985  0.00  0.00     0.031 C 
ATOM     15  C   *** d   1      24.903 -41.639   5.066  0.00  0.00     0.045 C 
ATOM     16  C   *** d   1      24.369 -39.308   8.136  0.00  0.00     0.018 C 
ATOM     17  C   *** d   1      22.811 -41.038   7.271  0.00  0.00     0.019 C 
ATOM     18  C   *** d   1      24.409 -39.171   5.335  0.00  0.00    -0.038 A 
ATOM     19  C   *** d   1      23.577 -38.166   7.472  0.00  0.00     0.046 C 
ATOM     20  C   *** d   1      23.816 -38.171   5.995  0.00  0.00     0.022 A 
ATOM     21  C   *** d   1      24.521 -38.818   3.880  0.00  0.00     0.214 A 
ATOM     22  C   *** d   1      23.507 -37.233   5.070  0.00  0.00     0.289 A 
ENDROOT
BRANCH  13  23
ATOM     23  O   *** d   1      25.332 -45.014   8.447  0.00  0.00    -0.389 OA
ATOM     24  H   *** d   1      24.555 -44.534   8.744  0.00  0.00     0.210 HD
ENDBRANCH  13  23
BRANCH  10  25
ATOM     25  C   *** d   1      28.246 -44.734   9.428  0.00  0.00     0.017 C 
ATOM     26  C   *** d   1      27.794 -45.241  10.810  0.00  0.00     0.012 C 
ATOM     27  C   *** d   1      28.530 -45.930   8.502  0.00  0.00     0.012 C 
ENDBRANCH  10  25
TORSDOF 2
ENDMDL
MODEL 12
REMARK VINA RESULT:      -6.2      3.969      7.124
REMARK  2 active torsions:
REMARK  status: ('A' for Active; 'I' for Inactive)
REMARK    1  A    between atoms: O_4  and  C_14 
REMARK    2  A    between atoms: C_11  and  C_18 
ROOT
ATOM      1  O   *** d   1      22.112 -52.277   8.832  0.00  0.00    -0.362 OA
ATOM      2  O   *** d   1      24.660 -51.633  11.271  0.00  0.00    -0.363 OA
ATOM      3  O   *** d   1      20.203 -51.092  11.517  0.00  0.00    -0.363 OA
ATOM      4  O   *** d   1      25.054 -45.488   8.936  0.00  0.00    -0.313 OA
ATOM      5  O   *** d   1      24.527 -45.501   6.730  0.00  0.00    -0.260 OA
ATOM      6  C   *** d   1      22.604 -51.049   9.731  0.00  0.00     0.134 A 
ATOM      7  C   *** d   1      23.088 -51.374  11.113  0.00  0.00     0.150 A 
ATOM      8  C   *** d   1      21.228 -51.362   9.432  0.00  0.00     0.193 A 
ATOM      9  C   *** d   1      23.327 -49.930   8.945  0.00  0.00     0.001 C 
ATOM     10  C   *** d   1      20.882 -52.517  11.701  0.00  0.00     0.122 A 
ATOM     11  C   *** d   1      20.366 -52.015  10.460  0.00  0.00     0.192 A 
ATOM     12  C   *** d   1      24.005 -50.526  11.835  0.00  0.00     0.164 A 
ATOM     13  C   *** d   1      22.396 -52.534  11.835  0.00  0.00     0.196 C 
ATOM     14  C   *** d   1      23.602 -48.798   9.972  0.00  0.00     0.031 C 
ATOM     15  C   *** d   1      24.484 -49.254  11.144  0.00  0.00     0.045 C 
ATOM     16  C   *** d   1      22.505 -49.283   7.793  0.00  0.00     0.018 C 
ATOM     17  C   *** d   1      24.626 -50.473   8.300  0.00  0.00     0.019 C 
ATOM     18  C   *** d   1      24.117 -47.554   9.304  0.00  0.00    -0.038 A 
ATOM     19  C   *** d   1      23.239 -48.158   7.039  0.00  0.00     0.046 C 
ATOM     20  C   *** d   1      23.939 -47.264   8.012  0.00  0.00     0.022 A 
ATOM     21  C   *** d   1      24.817 -46.415   9.986  0.00  0.00     0.214 A 
ATOM     22  C   *** d   1      24.507 -46.051   7.812  0.00  0.00     0.289 A 
ENDROOT
BRANCH  13  23
ATOM     23  O   *** d   1      22.935 -53.786  11.417  0.00  0.00    -0.389 OA
ATOM     24  H   *** d   1      23.843 -53.679  11.123  0.00  0.00     0.210 HD
ENDBRANCH  13  23
BRANCH  10  25
ATOM     25  C   *** d   1      20.051 -53.533  12.489  0.00  0.00     0.017 C 
ATOM     26  C   *** d   1      19.564 -54.752  11.684  0.00  0.00     0.012 C 
ATOM     27  C   *** d   1      20.743 -54.005  13.780  0.00  0.00     0.012 C 
ENDBRANCH  10  25
TORSDOF 2
ENDMDL
MODEL 13
REMARK VINA RESULT:      -6.1     12.030     13.945
REMARK  2 active torsions:
REMARK  status: ('A' for Active; 'I' for Inactive)
REMARK    1  A    between atoms: O_4  and  C_14 
REMARK    2  A    between atoms: C_11  and  C_18 
ROOT
ATOM      1  O   *** d   1      28.510 -38.661  -2.548  0.00  0.00    -0.362 OA
ATOM      2  O   *** d   1      25.636 -40.598  -3.468  0.00  0.00    -0.363 OA
ATOM      3  O   *** d   1      29.011 -39.033  -5.993  0.00  0.00    -0.363 OA
ATOM      4  O   *** d   1      22.452 -34.949  -4.618  0.00  0.00    -0.313 OA
ATOM      5  O   *** d   1      23.271 -33.346  -3.240  0.00  0.00    -0.260 OA
ATOM      6  C   *** d   1      27.297 -38.557  -3.586  0.00  0.00     0.134 A 
ATOM      7  C   *** d   1      26.832 -39.838  -4.213  0.00  0.00     0.150 A 
ATOM      8  C   *** d   1      28.657 -38.158  -3.853  0.00  0.00     0.193 A 
ATOM      9  C   *** d   1      26.238 -37.489  -3.228  0.00  0.00     0.001 C 
ATOM     10  C   *** d   1      29.171 -40.342  -5.105  0.00  0.00     0.122 A 
ATOM     11  C   *** d   1      29.545 -39.022  -4.685  0.00  0.00     0.192 A 
ATOM     12  C   *** d   1      25.498 -40.009  -4.735  0.00  0.00     0.164 A 
ATOM     13  C   *** d   1      27.899 -40.902  -4.490  0.00  0.00     0.196 C 
ATOM     14  C   *** d   1      25.235 -37.469  -4.413  0.00  0.00     0.031 C 
ATOM     15  C   *** d   1      24.544 -38.824  -4.636  0.00  0.00     0.045 C 
ATOM     16  C   *** d   1      26.775 -36.035  -3.087  0.00  0.00     0.018 C 
ATOM     17  C   *** d   1      25.556 -37.833  -1.880  0.00  0.00     0.019 C 
ATOM     18  C   *** d   1      24.262 -36.330  -4.300  0.00  0.00    -0.038 A 
ATOM     19  C   *** d   1      25.697 -34.987  -2.749  0.00  0.00     0.046 C 
ATOM     20  C   *** d   1      24.476 -35.225  -3.580  0.00  0.00     0.022 A 
ATOM     21  C   *** d   1      22.961 -36.207  -5.038  0.00  0.00     0.214 A 
ATOM     22  C   *** d   1      23.396 -34.430  -3.769  0.00  0.00     0.289 A 
ENDROOT
BRANCH  13  23
ATOM     23  O   *** d   1      28.185 -41.652  -3.312  0.00  0.00    -0.389 OA
ATOM     24  H   *** d   1      27.391 -42.085  -2.988  0.00  0.00     0.210 HD
ENDBRANCH  13  23
BRANCH  10  25
ATOM     25  C   *** d   1      30.265 -41.308  -5.567  0.00  0.00     0.017 C 
ATOM     26  C   *** d   1      31.377 -41.584  -4.538  0.00  0.00     0.012 C 
ATOM     27  C   *** d   1      29.708 -42.640  -6.100  0.00  0.00     0.012 C 
ENDBRANCH  10  25
TORSDOF 2
ENDMDL
MODEL 14
REMARK VINA RESULT:      -6.1      8.914     13.584
REMARK  2 active torsions:
REMARK  status: ('A' for Active; 'I' for Inactive)
REMARK    1  A    between atoms: O_4  and  C_14 
REMARK    2  A    between atoms: C_11  and  C_18 
ROOT
ATOM      1  O   *** d   1      20.713 -32.213  11.907  0.00  0.00    -0.362 OA
ATOM      2  O   *** d   1      23.990 -31.176  10.886  0.00  0.00    -0.363 OA
ATOM      3  O   *** d   1      19.959 -29.455   9.886  0.00  0.00    -0.363 OA
ATOM      4  O   *** d   1      23.372 -35.100   5.633  0.00  0.00    -0.313 OA
ATOM      5  O   *** d   1      22.043 -36.855   6.175  0.00  0.00    -0.260 OA
ATOM      6  C   *** d   1      21.494 -31.940  10.538  0.00  0.00     0.134 A 
ATOM      7  C   *** d   1      22.474 -30.804  10.532  0.00  0.00     0.150 A 
ATOM      8  C   *** d   1      20.113 -31.607  10.788  0.00  0.00     0.193 A 
ATOM      9  C   *** d   1      21.845 -33.215   9.736  0.00  0.00     0.001 C 
ATOM     10  C   *** d   1      20.677 -29.147  11.270  0.00  0.00     0.122 A 
ATOM     11  C   *** d   1      19.718 -30.195  11.065  0.00  0.00     0.192 A 
ATOM     12  C   *** d   1      23.585 -30.741   9.614  0.00  0.00     0.164 A 
ATOM     13  C   *** d   1      22.128 -29.585  11.392  0.00  0.00     0.196 C 
ATOM     14  C   *** d   1      22.475 -32.723   8.405  0.00  0.00     0.031 C 
ATOM     15  C   *** d   1      23.745 -31.884   8.618  0.00  0.00     0.045 C 
ATOM     16  C   *** d   1      20.635 -34.111   9.340  0.00  0.00     0.018 C 
ATOM     17  C   *** d   1      22.806 -34.118  10.549  0.00  0.00     0.019 C 
ATOM     18  C   *** d   1      22.677 -33.851   7.434  0.00  0.00    -0.038 A 
ATOM     19  C   *** d   1      21.009 -35.365   8.527  0.00  0.00     0.046 C 
ATOM     20  C   *** d   1      22.015 -35.011   7.477  0.00  0.00     0.022 A 
ATOM     21  C   *** d   1      23.568 -33.823   6.226  0.00  0.00     0.214 A 
ATOM     22  C   *** d   1      22.445 -35.736   6.418  0.00  0.00     0.289 A 
ENDROOT
BRANCH  13  23
ATOM     23  O   *** d   1      22.484 -29.808  12.754  0.00  0.00    -0.389 OA
ATOM     24  H   *** d   1      23.418 -29.634  12.890  0.00  0.00     0.210 HD
ENDBRANCH  13  23
BRANCH  10  25
ATOM     25  C   *** d   1      20.225 -27.858  11.961  0.00  0.00     0.017 C 
ATOM     26  C   *** d   1      19.847 -28.005  13.447  0.00  0.00     0.012 C 
ATOM     27  C   *** d   1      21.226 -26.701  11.792  0.00  0.00     0.012 C 
ENDBRANCH  10  25
TORSDOF 2
ENDMDL
MODEL 15
REMARK VINA RESULT:      -6.0      3.255      5.485
REMARK  2 active torsions:
REMARK  status: ('A' for Active; 'I' for Inactive)
REMARK    1  A    between atoms: O_4  and  C_14 
REMARK    2  A    between atoms: C_11  and  C_18 
ROOT
ATOM      1  O   *** d   1      25.304 -49.689   9.371  0.00  0.00    -0.362 OA
ATOM      2  O   *** d   1      22.988 -49.276  12.077  0.00  0.00    -0.363 OA
ATOM      3  O   *** d   1      22.426 -51.172   8.039  0.00  0.00    -0.363 OA
ATOM      4  O   *** d   1      21.185 -43.541   9.390  0.00  0.00    -0.313 OA
ATOM      5  O   *** d   1      22.954 -42.655   8.284  0.00  0.00    -0.260 OA
ATOM      6  C   *** d   1      23.854 -49.054   9.600  0.00  0.00     0.134 A 
ATOM      7  C   *** d   1      22.945 -49.770  10.555  0.00  0.00     0.150 A 
ATOM      8  C   *** d   1      24.268 -49.783   8.425  0.00  0.00     0.193 A 
ATOM      9  C   *** d   1      23.820 -47.508   9.574  0.00  0.00     0.001 C 
ATOM     10  C   *** d   1      23.138 -51.945   9.231  0.00  0.00     0.122 A 
ATOM     11  C   *** d   1      23.827 -51.194   8.222  0.00  0.00     0.192 A 
ATOM     12  C   *** d   1      21.868 -49.106  11.248  0.00  0.00     0.164 A 
ATOM     13  C   *** d   1      23.055 -51.297  10.604  0.00  0.00     0.196 C 
ATOM     14  C   *** d   1      22.322 -47.113   9.686  0.00  0.00     0.031 C 
ATOM     15  C   *** d   1      21.664 -47.620  10.979  0.00  0.00     0.045 C 
ATOM     16  C   *** d   1      24.348 -46.849   8.267  0.00  0.00     0.018 C 
ATOM     17  C   *** d   1      24.674 -46.929  10.729  0.00  0.00     0.019 C 
ATOM     18  C   *** d   1      22.118 -45.641   9.466  0.00  0.00    -0.038 A 
ATOM     19  C   *** d   1      24.286 -45.309   8.259  0.00  0.00     0.046 C 
ATOM     20  C   *** d   1      22.977 -44.848   8.818  0.00  0.00     0.022 A 
ATOM     21  C   *** d   1      20.896 -44.856   9.846  0.00  0.00     0.214 A 
ATOM     22  C   *** d   1      22.417 -43.616   8.794  0.00  0.00     0.289 A 
ENDROOT
BRANCH  13  23
ATOM     23  O   *** d   1      24.144 -51.701  11.430  0.00  0.00    -0.389 OA
ATOM     24  H   *** d   1      24.913 -51.909  10.894  0.00  0.00     0.210 HD
ENDBRANCH  13  23
BRANCH  10  25
ATOM     25  C   *** d   1      23.107 -53.472   9.123  0.00  0.00     0.017 C 
ATOM     26  C   *** d   1      21.711 -54.111   9.237  0.00  0.00     0.012 C 
ATOM     27  C   *** d   1      23.819 -54.001   7.865  0.00  0.00     0.012 C 
ENDBRANCH  10  25
TORSDOF 2
ENDMDL
MODEL 16
REMARK VINA RESULT:      -6.0     13.078     15.457
REMARK  2 active torsions:
REMARK  status: ('A' for Active; 'I' for Inactive)
REMARK    1  A    between atoms: O_4  and  C_14 
REMARK    2  A    between atoms: C_11  and  C_18 
ROOT
ATOM      1  O   *** d   1      16.432 -56.668  13.647  0.00  0.00    -0.362 OA
ATOM      2  O   *** d   1      17.735 -53.725  12.067  0.00  0.00    -0.363 OA
ATOM      3  O   *** d   1      13.891 -55.944  11.350  0.00  0.00    -0.363 OA
ATOM      4  O   *** d   1      20.569 -57.634   7.588  0.00  0.00    -0.313 OA
ATOM      5  O   *** d   1      21.069 -59.622   8.554  0.00  0.00    -0.260 OA
ATOM      6  C   *** d   1      16.762 -56.171  12.163  0.00  0.00     0.134 A 
ATOM      7  C   *** d   1      16.502 -54.725  11.860  0.00  0.00     0.150 A 
ATOM      8  C   *** d   1      15.624 -56.973  12.538  0.00  0.00     0.193 A 
ATOM      9  C   *** d   1      18.000 -56.842  11.524  0.00  0.00     0.001 C 
ATOM     10  C   *** d   1      14.057 -54.936  12.567  0.00  0.00     0.122 A 
ATOM     11  C   *** d   1      14.271 -56.353  12.648  0.00  0.00     0.192 A 
ATOM     12  C   *** d   1      17.187 -54.016  10.807  0.00  0.00     0.164 A 
ATOM     13  C   *** d   1      15.309 -54.072  12.565  0.00  0.00     0.196 C 
ATOM     14  C   *** d   1      18.063 -56.318  10.064  0.00  0.00     0.031 C 
ATOM     15  C   *** d   1      18.208 -54.790   9.982  0.00  0.00     0.045 C 
ATOM     16  C   *** d   1      17.944 -58.394  11.427  0.00  0.00     0.018 C 
ATOM     17  C   *** d   1      19.278 -56.504  12.331  0.00  0.00     0.019 C 
ATOM     18  C   *** d   1      19.099 -57.046   9.255  0.00  0.00    -0.038 A 
ATOM     19  C   *** d   1      19.179 -59.038  10.769  0.00  0.00     0.046 C 
ATOM     20  C   *** d   1      19.578 -58.257   9.557  0.00  0.00     0.022 A 
ATOM     21  C   *** d   1      19.683 -56.584   7.952  0.00  0.00     0.214 A 
ATOM     22  C   *** d   1      20.448 -58.580   8.572  0.00  0.00     0.289 A 
ENDROOT
BRANCH  13  23
ATOM     23  O   *** d   1      15.658 -53.671  13.887  0.00  0.00    -0.389 OA
ATOM     24  H   *** d   1      14.881 -53.371  14.364  0.00  0.00     0.210 HD
ENDBRANCH  13  23
BRANCH  10  25
ATOM     25  C   *** d   1      12.749 -54.355  13.109  0.00  0.00     0.017 C 
ATOM     26  C   *** d   1      12.592 -54.402  14.641  0.00  0.00     0.012 C 
ATOM     27  C   *** d   1      12.468 -52.929  12.602  0.00  0.00     0.012 C 
ENDBRANCH  10  25
TORSDOF 2
ENDMDL
MODEL 17
REMARK VINA RESULT:      -5.9     21.818     24.998
REMARK  2 active torsions:
REMARK  status: ('A' for Active; 'I' for Inactive)
REMARK    1  A    between atoms: O_4  and  C_14 
REMARK    2  A    between atoms: C_11  and  C_18 
ROOT
ATOM      1  O   *** d   1      16.412 -19.923  -0.041  0.00  0.00    -0.362 OA
ATOM      2  O   *** d   1      13.861 -21.742  -1.785  0.00  0.00    -0.363 OA
ATOM      3  O   *** d   1      15.088 -21.885   2.539  0.00  0.00    -0.363 OA
ATOM      4  O   *** d   1      18.314 -26.445  -2.974  0.00  0.00    -0.313 OA
ATOM      5  O   *** d   1      20.370 -25.498  -3.111  0.00  0.00    -0.260 OA
ATOM      6  C   *** d   1      16.002 -21.451  -0.278  0.00  0.00     0.134 A 
ATOM      7  C   *** d   1      14.534 -21.757  -0.332  0.00  0.00     0.150 A 
ATOM      8  C   *** d   1      16.508 -20.908   0.959  0.00  0.00     0.193 A 
ATOM      9  C   *** d   1      16.948 -22.228  -1.222  0.00  0.00     0.001 C 
ATOM     10  C   *** d   1      14.155 -20.728   1.974  0.00  0.00     0.122 A 
ATOM     11  C   *** d   1      15.582 -20.637   2.097  0.00  0.00     0.192 A 
ATOM     12  C   *** d   1      14.005 -22.910  -1.019  0.00  0.00     0.164 A 
ATOM     13  C   *** d   1      13.618 -20.919   0.565  0.00  0.00     0.196 C 
ATOM     14  C   *** d   1      16.447 -23.698  -1.212  0.00  0.00     0.031 C 
ATOM     15  C   *** d   1      14.998 -23.841  -1.705  0.00  0.00     0.045 C 
ATOM     16  C   *** d   1      18.441 -22.274  -0.784  0.00  0.00     0.018 C 
ATOM     17  C   *** d   1      16.931 -21.606  -2.640  0.00  0.00     0.019 C 
ATOM     18  C   *** d   1      17.399 -24.616  -1.925  0.00  0.00    -0.038 A 
ATOM     19  C   *** d   1      19.359 -23.071  -1.730  0.00  0.00     0.046 C 
ATOM     20  C   *** d   1      18.690 -24.346  -2.137  0.00  0.00     0.022 A 
ATOM     21  C   *** d   1      17.084 -25.997  -2.422  0.00  0.00     0.214 A 
ATOM     22  C   *** d   1      19.209 -25.428  -2.765  0.00  0.00     0.289 A 
ENDROOT
BRANCH  13  23
ATOM     23  O   *** d   1      13.319 -19.666  -0.045  0.00  0.00    -0.389 OA
ATOM     24  H   *** d   1      12.373 -19.501  -0.028  0.00  0.00     0.210 HD
ENDBRANCH  13  23
BRANCH  10  25
ATOM     25  C   *** d   1      13.279 -20.035   3.021  0.00  0.00     0.017 C 
ATOM     26  C   *** d   1      13.455 -18.508   3.120  0.00  0.00     0.012 C 
ATOM     27  C   *** d   1      11.785 -20.377   2.878  0.00  0.00     0.012 C 
ENDBRANCH  10  25
TORSDOF 2
ENDMDL
MODEL 18
REMARK VINA RESULT:      -5.8      7.945      9.782
REMARK  2 active torsions:
REMARK  status: ('A' for Active; 'I' for Inactive)
REMARK    1  A    between atoms: O_4  and  C_14 
REMARK    2  A    between atoms: C_11  and  C_18 
ROOT
ATOM      1  O   *** d   1      20.561 -33.785   8.118  0.00  0.00    -0.362 OA
ATOM      2  O   *** d   1      22.642 -35.799   6.004  0.00  0.00    -0.363 OA
ATOM      3  O   *** d   1      19.630 -37.010   9.115  0.00  0.00    -0.363 OA
ATOM      4  O   *** d   1      27.196 -35.723  10.760  0.00  0.00    -0.313 OA
ATOM      5  O   *** d   1      27.019 -33.783  11.921  0.00  0.00    -0.260 OA
ATOM      6  C   *** d   1      21.641 -34.953   8.288  0.00  0.00     0.134 A 
ATOM      7  C   *** d   1      21.649 -36.025   7.239  0.00  0.00     0.150 A 
ATOM      8  C   *** d   1      20.435 -34.814   9.068  0.00  0.00     0.193 A 
ATOM      9  C   *** d   1      22.995 -34.491   8.875  0.00  0.00     0.001 C 
ATOM     10  C   *** d   1      19.188 -36.561   7.656  0.00  0.00     0.122 A 
ATOM     11  C   *** d   1      19.256 -35.686   8.791  0.00  0.00     0.192 A 
ATOM     12  C   *** d   1      22.817 -36.821   6.950  0.00  0.00     0.164 A 
ATOM     13  C   *** d   1      20.298 -36.408   6.628  0.00  0.00     0.196 C 
ATOM     14  C   *** d   1      23.836 -35.781   9.072  0.00  0.00     0.031 C 
ATOM     15  C   *** d   1      24.079 -36.543   7.760  0.00  0.00     0.045 C 
ATOM     16  C   *** d   1      22.920 -33.803  10.270  0.00  0.00     0.018 C 
ATOM     17  C   *** d   1      23.679 -33.475   7.927  0.00  0.00     0.019 C 
ATOM     18  C   *** d   1      25.104 -35.509   9.831  0.00  0.00    -0.038 A 
ATOM     19  C   *** d   1      24.283 -33.370  10.842  0.00  0.00     0.046 C 
ATOM     20  C   *** d   1      25.294 -34.453  10.628  0.00  0.00     0.022 A 
ATOM     21  C   *** d   1      26.304 -36.408   9.891  0.00  0.00     0.214 A 
ATOM     22  C   *** d   1      26.533 -34.590  11.156  0.00  0.00     0.289 A 
ENDROOT
BRANCH  13  23
ATOM     23  O   *** d   1      19.926 -35.491   5.603  0.00  0.00    -0.389 OA
ATOM     24  H   *** d   1      20.054 -35.885   4.737  0.00  0.00     0.210 HD
ENDBRANCH  13  23
BRANCH  10  25
ATOM     25  C   *** d   1      17.820 -37.080   7.206  0.00  0.00     0.017 C 
ATOM     26  C   *** d   1      17.665 -38.613   7.207  0.00  0.00     0.012 C 
ATOM     27  C   *** d   1      16.650 -36.440   7.975  0.00  0.00     0.012 C 
ENDBRANCH  10  25
TORSDOF 2
ENDMDL
MODEL 19
REMARK VINA RESULT:      -5.7      1.811      6.924
REMARK  2 active torsions:
REMARK  status: ('A' for Active; 'I' for Inactive)
REMARK    1  A    between atoms: O_4  and  C_14 
REMARK    2  A    between atoms: C_11  and  C_18 
ROOT
ATOM      1  O   *** d   1      23.752 -40.921   8.767  0.00  0.00    -0.362 OA
ATOM      2  O   *** d   1      26.752 -42.810   8.226  0.00  0.00    -0.363 OA
ATOM      3  O   *** d   1      23.691 -41.319   5.289  0.00  0.00    -0.363 OA
ATOM      4  O   *** d   1      23.164 -48.298   8.841  0.00  0.00    -0.313 OA
ATOM      5  O   *** d   1      21.429 -47.893  10.244  0.00  0.00    -0.260 OA
ATOM      6  C   *** d   1      24.172 -42.301   8.075  0.00  0.00     0.134 A 
ATOM      7  C   *** d   1      25.492 -42.327   7.364  0.00  0.00     0.150 A 
ATOM      8  C   *** d   1      23.178 -41.386   7.570  0.00  0.00     0.193 A 
ATOM      9  C   *** d   1      23.731 -43.565   8.849  0.00  0.00     0.001 C 
ATOM     10  C   *** d   1      24.818 -40.364   5.877  0.00  0.00     0.122 A 
ATOM     11  C   *** d   1      23.496 -40.492   6.418  0.00  0.00     0.192 A 
ATOM     12  C   *** d   1      26.235 -43.545   7.147  0.00  0.00     0.164 A 
ATOM     13  C   *** d   1      25.930 -41.035   6.667  0.00  0.00     0.196 C 
ATOM     14  C   *** d   1      24.122 -44.772   7.953  0.00  0.00     0.031 C 
ATOM     15  C   *** d   1      25.630 -44.844   7.669  0.00  0.00     0.045 C 
ATOM     16  C   *** d   1      22.202 -43.692   9.108  0.00  0.00     0.018 C 
ATOM     17  C   *** d   1      24.413 -43.615  10.239  0.00  0.00     0.019 C 
ATOM     18  C   *** d   1      23.566 -46.063   8.484  0.00  0.00    -0.038 A 
ATOM     19  C   *** d   1      21.786 -44.969   9.864  0.00  0.00     0.046 C 
ATOM     20  C   *** d   1      22.522 -46.150   9.314  0.00  0.00     0.022 A 
ATOM     21  C   *** d   1      24.024 -47.441   8.103  0.00  0.00     0.214 A 
ATOM     22  C   *** d   1      22.308 -47.470   9.521  0.00  0.00     0.289 A 
ENDROOT
BRANCH  13  23
ATOM     23  O   *** d   1      26.517 -40.130   7.598  0.00  0.00    -0.389 OA
ATOM     24  H   *** d   1      25.901 -39.930   8.307  0.00  0.00     0.210 HD
ENDBRANCH  13  23
BRANCH  10  25
ATOM     25  C   *** d   1      25.147 -39.144   5.013  0.00  0.00     0.017 C 
ATOM     26  C   *** d   1      25.179 -39.402   3.495  0.00  0.00     0.012 C 
ATOM     27  C   *** d   1      24.247 -37.932   5.315  0.00  0.00     0.012 C 
ENDBRANCH  10  25
TORSDOF 2
ENDMDL
MODEL 20
REMARK VINA RESULT:      -5.7     11.670     15.415
REMARK  2 active torsions:
REMARK  status: ('A' for Active; 'I' for Inactive)
REMARK    1  A    between atoms: O_4  and  C_14 
REMARK    2  A    between atoms: C_11  and  C_18 
ROOT
ATOM      1  O   *** d   1      22.634 -30.153  10.207  0.00  0.00    -0.362 OA
ATOM      2  O   *** d   1      19.653 -28.194  10.581  0.00  0.00    -0.363 OA
ATOM      3  O   *** d   1      22.224 -30.191  13.684  0.00  0.00    -0.363 OA
ATOM      4  O   *** d   1      16.181 -33.776  10.186  0.00  0.00    -0.313 OA
ATOM      5  O   *** d   1      17.305 -35.253   8.883  0.00  0.00    -0.260 OA
ATOM      6  C   *** d   1      21.191 -30.313  10.877  0.00  0.00     0.134 A 
ATOM      7  C   *** d   1      20.600 -29.089  11.513  0.00  0.00     0.150 A 
ATOM      8  C   *** d   1      22.426 -30.804  11.435  0.00  0.00     0.193 A 
ATOM      9  C   *** d   1      20.243 -31.282  10.133  0.00  0.00     0.001 C 
ATOM     10  C   *** d   1      22.633 -28.801  13.031  0.00  0.00     0.122 A 
ATOM     11  C   *** d   1      23.081 -30.082  12.565  0.00  0.00     0.192 A 
ATOM     12  C   *** d   1      19.179 -28.914  11.690  0.00  0.00     0.164 A 
ATOM     13  C   *** d   1      21.575 -28.115  12.180  0.00  0.00     0.196 C 
ATOM     14  C   *** d   1      18.965 -31.386  11.009  0.00  0.00     0.031 C 
ATOM     15  C   *** d   1      18.263 -30.033  11.207  0.00  0.00     0.045 C 
ATOM     16  C   *** d   1      20.772 -32.735   9.961  0.00  0.00     0.018 C 
ATOM     17  C   *** d   1      19.943 -30.758   8.706  0.00  0.00     0.019 C 
ATOM     18  C   *** d   1      18.036 -32.457  10.513  0.00  0.00    -0.038 A 
ATOM     19  C   *** d   1      19.803 -33.686   9.234  0.00  0.00     0.046 C 
ATOM     20  C   *** d   1      18.411 -33.484   9.745  0.00  0.00     0.022 A 
ATOM     21  C   *** d   1      16.585 -32.599  10.871  0.00  0.00     0.214 A 
ATOM     22  C   *** d   1      17.305 -34.242   9.553  0.00  0.00     0.289 A 
ENDROOT
BRANCH  13  23
ATOM     23  O   *** d   1      22.172 -27.253  11.215  0.00  0.00    -0.389 OA
ATOM     24  H   *** d   1      23.043 -26.974  11.506  0.00  0.00     0.210 HD
ENDBRANCH  13  23
BRANCH  10  25
ATOM     25  C   *** d   1      23.585 -27.946  13.871  0.00  0.00     0.017 C 
ATOM     26  C   *** d   1      24.814 -27.398  13.121  0.00  0.00     0.012 C 
ATOM     27  C   *** d   1      22.873 -26.799  14.609  0.00  0.00     0.012 C 
ENDBRANCH  10  25
TORSDOF 2
ENDMDL
