# Supplementary material for: Network pharmacology and experiments verify the effect of triptolide on extraocular muscle fibrosis
Source: PLoS One. 2025 Nov 10;20(11):e0336487. doi: 10.1371/journal.pone.0336487 (PMC12599947; doi:10.1371/journal.pone.0336487)
Supplement: S2 File — (ZIP) [file pone.0336487.s002.zip › S2_raw data/vina new/TPL dock/TPL VEGFA/VEFGA rep.pdbqt]

REMARK   4 XXXX COMPLIES WITH FORMAT V. 2.0
ATOM      1  N   GLU A  13       8.528 -45.697 -13.058  1.00115.13    -0.066 N 
ATOM      2  HN1 GLU A  13       8.140 -45.343 -13.932  1.00  0.00     0.275 HD
ATOM      3  HN2 GLU A  13       7.860 -45.636 -12.289  1.00  0.00     0.275 HD
ATOM      4  HN3 GLU A  13       8.644 -46.710 -13.072  1.00  0.00     0.275 HD
ATOM      5  CA  GLU A  13       9.802 -44.991 -12.751  1.00114.33     0.275 C 
ATOM      6  C   GLU A  13      10.387 -45.525 -11.433  1.00105.43     0.249 C 
ATOM      7  O   GLU A  13      11.033 -44.740 -10.715  1.00108.12    -0.271 OA
ATOM      8  CB  GLU A  13       9.553 -43.479 -12.714  1.00121.15     0.053 C 
ATOM      9  CG  GLU A  13       9.291 -42.879 -14.087  1.00128.26     0.115 C 
ATOM     10  CD  GLU A  13       8.450 -41.611 -14.110  1.00135.44     0.172 C 
ATOM     11  OE1 GLU A  13       7.738 -41.350 -13.119  1.00141.12    -0.648 OA
ATOM     12  OE2 GLU A  13       8.503 -40.886 -15.127  1.00139.51    -0.648 OA
ATOM     13  N   VAL A  14      10.188 -46.817 -11.143  1.00141.40    -0.346 N 
ATOM     14  HN  VAL A  14       9.637 -47.370 -11.799  1.00  0.00     0.163 HD
ATOM     15  CA  VAL A  14      10.716 -47.506  -9.926  1.00128.08     0.180 C 
ATOM     16  C   VAL A  14      12.242 -47.592 -10.056  1.00117.56     0.241 C 
ATOM     17  O   VAL A  14      12.727 -47.711 -11.192  1.00116.84    -0.271 OA
ATOM     18  CB  VAL A  14      10.087 -48.902  -9.741  1.00128.42     0.009 C 
ATOM     19  CG1 VAL A  14      10.631 -49.599  -8.506  1.00124.31     0.012 C 
ATOM     20  CG2 VAL A  14       8.565 -48.851  -9.700  1.00132.82     0.012 C 
ATOM     21  N   VAL A  15      12.960 -47.539  -8.931  1.00108.13    -0.346 N 
ATOM     22  HN  VAL A  15      12.453 -47.417  -8.054  1.00  0.00     0.163 HD
ATOM     23  CA  VAL A  15      14.449 -47.645  -8.859  1.00 99.90     0.180 C 
ATOM     24  C   VAL A  15      14.823 -49.130  -8.757  1.00 95.31     0.241 C 
ATOM     25  O   VAL A  15      14.421 -49.777  -7.767  1.00 91.54    -0.271 OA
ATOM     26  CB  VAL A  15      15.024 -46.836  -7.680  1.00 96.21     0.009 C 
ATOM     27  CG1 VAL A  15      16.538 -46.722  -7.765  1.00 93.85     0.012 C 
ATOM     28  CG2 VAL A  15      14.397 -45.452  -7.573  1.00 97.47     0.012 C 
ATOM     29  N   LYS A  16      15.575 -49.629  -9.742  1.00 93.45    -0.346 N 
ATOM     30  HN  LYS A  16      15.998 -48.968 -10.393  1.00  0.00     0.163 HD
ATOM     31  CA  LYS A  16      15.842 -51.077  -9.962  1.00 92.66     0.176 C 
ATOM     32  C   LYS A  16      16.682 -51.619  -8.798  1.00 87.89     0.241 C 
ATOM     33  O   LYS A  16      17.600 -50.920  -8.376  1.00 85.97    -0.271 OA
ATOM     34  CB  LYS A  16      16.534 -51.292 -11.313  1.00 94.44     0.035 C 
ATOM     35  CG  LYS A  16      15.808 -50.713 -12.521  1.00 98.21     0.004 C 
ATOM     36  CD  LYS A  16      14.532 -51.446 -12.877  1.00101.95     0.027 C 
ATOM     37  CE  LYS A  16      13.514 -50.571 -13.578  1.00105.74     0.229 C 
ATOM     38  NZ  LYS A  16      14.074 -49.940 -14.795  1.00108.28    -0.079 N 
ATOM     39  HZ1 LYS A  16      13.388 -49.351 -15.267  1.00  0.00     0.274 HD
ATOM     40  HZ2 LYS A  16      14.463 -50.638 -15.429  1.00  0.00     0.274 HD
ATOM     41  HZ3 LYS A  16      14.927 -49.422 -14.585  1.00  0.00     0.274 HD
ATOM     42  N   PHE A  17      16.386 -52.834  -8.329  1.00 86.46    -0.346 N 
ATOM     43  HN  PHE A  17      15.726 -53.396  -8.867  1.00  0.00     0.163 HD
ATOM     44  CA  PHE A  17      16.940 -53.435  -7.086  1.00 83.33     0.180 C 
ATOM     45  C   PHE A  17      18.473 -53.400  -7.083  1.00 82.87     0.241 C 
ATOM     46  O   PHE A  17      19.059 -53.123  -6.019  1.00 81.93    -0.271 OA
ATOM     47  CB  PHE A  17      16.471 -54.879  -6.916  1.00 83.16     0.073 C 
ATOM     48  CG  PHE A  17      17.278 -55.665  -5.918  1.00 80.43    -0.056 A 
ATOM     49  CD1 PHE A  17      17.074 -55.504  -4.559  1.00 78.89     0.007 A 
ATOM     50  CD2 PHE A  17      18.256 -56.549  -6.338  1.00 80.46     0.007 A 
ATOM     51  CE1 PHE A  17      17.821 -56.227  -3.644  1.00 78.15     0.001 A 
ATOM     52  CE2 PHE A  17      19.005 -57.267  -5.422  1.00 79.52     0.001 A 
ATOM     53  CZ  PHE A  17      18.783 -57.109  -4.075  1.00 78.44     0.000 A 
ATOM     54  N   MET A  18      19.112 -53.709  -8.212  1.00 85.78    -0.346 N 
ATOM     55  HN  MET A  18      18.567 -53.884  -9.056  1.00  0.00     0.163 HD
ATOM     56  CA  MET A  18      20.594 -53.807  -8.280  1.00 85.49     0.177 C 
ATOM     57  C   MET A  18      21.189 -52.398  -8.194  1.00 84.22     0.241 C 
ATOM     58  O   MET A  18      22.261 -52.252  -7.579  1.00 83.27    -0.271 OA
ATOM     59  CB  MET A  18      21.071 -54.506  -9.556  1.00 88.82     0.045 C 
ATOM     60  CG  MET A  18      22.533 -54.953  -9.490  1.00 88.92     0.076 C 
ATOM     61  SD  MET A  18      22.979 -56.065  -8.107  1.00 87.79    -0.173 SA
ATOM     62  CE  MET A  18      21.681 -57.293  -8.209  1.00 90.48     0.089 C 
ATOM     63  N   ASP A  19      20.521 -51.401  -8.775  1.00 85.64    -0.346 N 
ATOM     64  HN  ASP A  19      19.687 -51.628  -9.316  1.00  0.00     0.163 HD
ATOM     65  CA  ASP A  19      20.930 -49.975  -8.675  1.00 84.77     0.186 C 
ATOM     66  C   ASP A  19      20.796 -49.526  -7.214  1.00 79.37     0.241 C 
ATOM     67  O   ASP A  19      21.705 -48.847  -6.730  1.00 77.28    -0.271 OA
ATOM     68  CB  ASP A  19      20.131 -49.089  -9.634  1.00 89.79     0.147 C 
ATOM     69  CG  ASP A  19      20.555 -47.632  -9.591  1.00 92.14     0.175 C 
ATOM     70  OD1 ASP A  19      21.775 -47.367  -9.706  1.00 93.22    -0.648 OA
ATOM     71  OD2 ASP A  19      19.666 -46.772  -9.418  1.00 95.48    -0.648 OA
ATOM     72  N   VAL A  20      19.716 -49.917  -6.536  1.00 76.89    -0.346 N 
ATOM     73  HN  VAL A  20      19.020 -50.476  -7.029  1.00  0.00     0.163 HD
ATOM     74  CA  VAL A  20      19.460 -49.589  -5.102  1.00 73.72     0.180 C 
ATOM     75  C   VAL A  20      20.567 -50.213  -4.250  1.00 70.54     0.241 C 
ATOM     76  O   VAL A  20      21.104 -49.499  -3.385  1.00 70.85    -0.271 OA
ATOM     77  CB  VAL A  20      18.065 -50.059  -4.645  1.00 75.44     0.009 C 
ATOM     78  CG1 VAL A  20      17.888 -49.980  -3.137  1.00 74.82     0.012 C 
ATOM     79  CG2 VAL A  20      16.966 -49.282  -5.349  1.00 78.02     0.012 C 
ATOM     80  N   TYR A  21      20.894 -51.487  -4.474  1.00 69.49    -0.346 N 
ATOM     81  HN  TYR A  21      20.405 -51.984  -5.219  1.00  0.00     0.163 HD
ATOM     82  CA  TYR A  21      21.929 -52.225  -3.702  1.00 68.05     0.180 C 
ATOM     83  C   TYR A  21      23.305 -51.579  -3.907  1.00 67.80     0.241 C 
ATOM     84  O   TYR A  21      24.049 -51.444  -2.924  1.00 68.84    -0.271 OA
ATOM     85  CB  TYR A  21      21.989 -53.701  -4.099  1.00 68.55     0.073 C 
ATOM     86  CG  TYR A  21      23.110 -54.459  -3.433  1.00 66.32    -0.056 A 
ATOM     87  CD1 TYR A  21      22.963 -54.975  -2.157  1.00 64.98     0.010 A 
ATOM     88  CD2 TYR A  21      24.328 -54.633  -4.066  1.00 66.05     0.010 A 
ATOM     89  CE1 TYR A  21      23.988 -55.668  -1.534  1.00 64.60     0.037 A 
ATOM     90  CE2 TYR A  21      25.366 -55.316  -3.455  1.00 65.96     0.037 A 
ATOM     91  CZ  TYR A  21      25.198 -55.836  -2.184  1.00 64.99     0.065 A 
ATOM     92  OH  TYR A  21      26.221 -56.501  -1.573  1.00 64.93    -0.361 OA
ATOM     93  HH  TYR A  21      27.052 -56.616  -2.019  1.00  0.00     0.217 HD
ATOM     94  N   GLN A  22      23.637 -51.219  -5.149  1.00 68.71    -0.346 N 
ATOM     95  HN  GLN A  22      22.948 -51.362  -5.888  1.00  0.00     0.163 HD
ATOM     96  CA  GLN A  22      24.948 -50.623  -5.525  1.00 69.01     0.177 C 
ATOM     97  C   GLN A  22      25.096 -49.236  -4.893  1.00 67.22     0.241 C 
ATOM     98  O   GLN A  22      26.219 -48.901  -4.483  1.00 67.17    -0.271 OA
ATOM     99  CB  GLN A  22      25.095 -50.556  -7.046  1.00 72.02     0.044 C 
ATOM    100  CG  GLN A  22      25.730 -51.813  -7.624  1.00 74.62     0.105 C 
ATOM    101  CD  GLN A  22      25.419 -52.018  -9.084  1.00 77.78     0.215 C 
ATOM    102  NE2 GLN A  22      25.591 -53.249  -9.539  1.00 79.91    -0.370 N 
ATOM    103 1HE2 GLN A  22      25.916 -54.016  -8.951  1.00  0.00     0.159 HD
ATOM    104 2HE2 GLN A  22      25.380 -53.388 -10.527  1.00  0.00     0.159 HD
ATOM    105  OE1 GLN A  22      25.027 -51.094  -9.793  1.00 79.49    -0.274 OA
ATOM    106  N   GLN A  23      24.010 -48.464  -4.826  1.00 67.49    -0.346 N 
ATOM    107  HN  GLN A  23      23.126 -48.854  -5.154  1.00  0.00     0.163 HD
ATOM    108  CA  GLN A  23      24.006 -47.071  -4.304  1.00 66.52     0.177 C 
ATOM    109  C   GLN A  23      24.071 -47.081  -2.770  1.00 63.60     0.241 C 
ATOM    110  O   GLN A  23      24.519 -46.061  -2.214  1.00 63.83    -0.271 OA
ATOM    111  CB  GLN A  23      22.769 -46.303  -4.781  1.00 68.90     0.044 C 
ATOM    112  CG  GLN A  23      22.818 -45.895  -6.249  1.00 71.49     0.105 C 
ATOM    113  CD  GLN A  23      21.857 -44.774  -6.569  1.00 74.13     0.215 C 
ATOM    114  NE2 GLN A  23      22.411 -43.594  -6.788  1.00 75.38    -0.370 N 
ATOM    115 1HE2 GLN A  23      23.419 -43.446  -6.732  1.00  0.00     0.159 HD
ATOM    116 2HE2 GLN A  23      21.762 -42.837  -7.004  1.00  0.00     0.159 HD
ATOM    117  OE1 GLN A  23      20.638 -44.953  -6.637  1.00 74.40    -0.274 OA
ATOM    118  N   SER A  24      23.645 -48.168  -2.112  1.00 61.58    -0.344 N 
ATOM    119  HN  SER A  24      23.415 -49.000  -2.656  1.00  0.00     0.163 HD
ATOM    120  CA  SER A  24      23.488 -48.231  -0.635  1.00 60.51     0.200 C 
ATOM    121  C   SER A  24      24.620 -49.026   0.028  1.00 59.74     0.243 C 
ATOM    122  O   SER A  24      24.757 -48.902   1.258  1.00 58.62    -0.271 OA
ATOM    123  CB  SER A  24      22.136 -48.772  -0.244  1.00 61.85     0.199 C 
ATOM    124  OG  SER A  24      21.961 -50.088  -0.732  1.00 64.26    -0.398 OA
ATOM    125  HG  SER A  24      21.109 -50.429  -0.486  1.00  0.00     0.209 HD
ATOM    126  N   TYR A  25      25.402 -49.805  -0.727  1.00 60.46    -0.346 N 
ATOM    127  HN  TYR A  25      25.260 -49.806  -1.737  1.00  0.00     0.163 HD
ATOM    128  CA  TYR A  25      26.470 -50.671  -0.157  1.00 61.22     0.180 C 
ATOM    129  C   TYR A  25      27.627 -49.814   0.361  1.00 61.34     0.241 C 
ATOM    130  O   TYR A  25      28.051 -48.886  -0.348  1.00 63.02    -0.271 OA
ATOM    131  CB  TYR A  25      27.031 -51.688  -1.152  1.00 62.43     0.073 C 
ATOM    132  CG  TYR A  25      27.946 -52.684  -0.487  1.00 62.80    -0.056 A 
ATOM    133  CD1 TYR A  25      27.426 -53.737   0.247  1.00 64.18     0.010 A 
ATOM    134  CD2 TYR A  25      29.323 -52.546  -0.527  1.00 62.50     0.010 A 
ATOM    135  CE1 TYR A  25      28.247 -54.643   0.894  1.00 65.37     0.037 A 
ATOM    136  CE2 TYR A  25      30.158 -53.446   0.116  1.00 64.14     0.037 A 
ATOM    137  CZ  TYR A  25      29.618 -54.499   0.832  1.00 65.10     0.065 A 
ATOM    138  OH  TYR A  25      30.404 -55.409   1.477  1.00 67.27    -0.361 OA
ATOM    139  HH  TYR A  25      30.033 -56.132   1.969  1.00  0.00     0.217 HD
ATOM    140  N   CYS A  26      28.127 -50.171   1.549  1.00 61.67    -0.345 N 
ATOM    141  HN  CYS A  26      27.705 -50.989   1.988  1.00  0.00     0.163 HD
ATOM    142  CA  CYS A  26      29.229 -49.513   2.306  1.00 60.21     0.186 C 
ATOM    143  C   CYS A  26      30.257 -48.880   1.360  1.00 59.96     0.242 C 
ATOM    144  O   CYS A  26      31.023 -49.636   0.732  1.00 61.23    -0.271 OA
ATOM    145  CB  CYS A  26      29.927 -50.527   3.202  1.00 60.38     0.120 C 
ATOM    146  SG  CYS A  26      31.419 -49.870   3.981  0.50 60.10    -0.095 SA
ATOM    147  N   HIS A  27      30.276 -47.546   1.284  1.00 58.97    -0.346 N 
ATOM    148  HN  HIS A  27      29.601 -47.031   1.849  1.00  0.00     0.163 HD
ATOM    149  CA  HIS A  27      31.209 -46.758   0.436  1.00 59.77     0.182 C 
ATOM    150  C   HIS A  27      31.315 -45.332   0.973  1.00 58.86     0.243 C 
ATOM    151  O   HIS A  27      30.463 -44.888   1.738  1.00 57.21    -0.271 OA
ATOM    152  CB  HIS A  27      30.759 -46.809  -1.031  1.00 61.26     0.093 C 
ATOM    153  CG  HIS A  27      29.541 -46.001  -1.326  1.00 61.93     0.028 A 
ATOM    154  CD2 HIS A  27      29.353 -44.947  -2.148  1.00 62.90     0.114 A 
ATOM    155  ND1 HIS A  27      28.315 -46.262  -0.745  1.00 61.67    -0.354 N 
ATOM    156  HD1 HIS A  27      28.126 -47.012  -0.080  1.00  0.00     0.166 HD
ATOM    157  CE1 HIS A  27      27.429 -45.392  -1.184  1.00 62.03     0.180 A 
ATOM    158  NE2 HIS A  27      28.040 -44.573  -2.045  1.00 62.87    -0.360 N 
ATOM    159  HE2 HIS A  27      27.601 -43.798  -2.543  1.00  0.00     0.166 HD
ATOM    160  N   PRO A  28      32.373 -44.573   0.609  1.00 59.71    -0.337 N 
ATOM    161  CA  PRO A  28      32.470 -43.162   0.974  1.00 59.52     0.179 C 
ATOM    162  C   PRO A  28      31.470 -42.300   0.188  1.00 59.82     0.241 C 
ATOM    163  O   PRO A  28      31.490 -42.342  -1.024  1.00 60.03    -0.271 OA
ATOM    164  CB  PRO A  28      33.923 -42.806   0.628  1.00 60.39     0.037 C 
ATOM    165  CG  PRO A  28      34.279 -43.758  -0.489  1.00 61.68     0.022 C 
ATOM    166  CD  PRO A  28      33.546 -45.036  -0.147  1.00 61.63     0.127 C 
ATOM    167  N   ILE A  29      30.635 -41.547   0.911  1.00 60.89    -0.346 N 
ATOM    168  HN  ILE A  29      30.760 -41.555   1.923  1.00  0.00     0.163 HD
ATOM    169  CA  ILE A  29      29.536 -40.695   0.368  1.00 62.42     0.180 C 
ATOM    170  C   ILE A  29      29.645 -39.293   0.979  1.00 62.23     0.241 C 
ATOM    171  O   ILE A  29      29.970 -39.197   2.171  1.00 59.65    -0.271 OA
ATOM    172  CB  ILE A  29      28.154 -41.336   0.636  1.00 64.00     0.013 C 
ATOM    173  CG1 ILE A  29      27.016 -40.519   0.017  1.00 65.41     0.002 C 
ATOM    174  CG2 ILE A  29      27.911 -41.571   2.121  1.00 62.89     0.012 C 
ATOM    175  CD1 ILE A  29      25.757 -41.320  -0.226  1.00 66.42     0.005 C 
ATOM    176  N   GLU A  30      29.369 -38.251   0.188  1.00 65.40    -0.346 N 
ATOM    177  HN  GLU A  30      29.150 -38.439  -0.790  1.00  0.00     0.163 HD
ATOM    178  CA  GLU A  30      29.361 -36.833   0.645  1.00 66.24     0.177 C 
ATOM    179  C   GLU A  30      28.413 -36.712   1.846  1.00 63.41     0.241 C 
ATOM    180  O   GLU A  30      27.207 -36.940   1.681  1.00 63.34    -0.271 OA
ATOM    181  CB  GLU A  30      28.969 -35.875  -0.484  1.00 70.33     0.045 C 
ATOM    182  CG  GLU A  30      29.346 -34.432  -0.185  1.00 73.82     0.116 C 
ATOM    183  CD  GLU A  30      29.020 -33.407  -1.262  1.00 78.29     0.172 C 
ATOM    184  OE1 GLU A  30      29.866 -33.192  -2.159  1.00 80.43    -0.648 OA
ATOM    185  OE2 GLU A  30      27.925 -32.808  -1.192  1.00 82.03    -0.648 OA
ATOM    186  N   THR A  31      28.979 -36.414   3.016  1.00 61.04    -0.344 N 
ATOM    187  HN  THR A  31      29.992 -36.296   3.018  1.00  0.00     0.163 HD
ATOM    188  CA  THR A  31      28.285 -36.236   4.315  1.00 59.75     0.205 C 
ATOM    189  C   THR A  31      28.524 -34.799   4.779  1.00 58.60     0.243 C 
ATOM    190  O   THR A  31      29.665 -34.321   4.626  1.00 59.57    -0.271 OA
ATOM    191  CB  THR A  31      28.823 -37.231   5.353  1.00 59.96     0.146 C 
ATOM    192  CG2 THR A  31      28.201 -37.097   6.725  1.00 60.77     0.042 C 
ATOM    193  OG1 THR A  31      28.583 -38.545   4.855  1.00 59.50    -0.393 OA
ATOM    194  HG1 THR A  31      28.974 -38.629   3.993  1.00  0.00     0.210 HD
ATOM    195  N   LEU A  32      27.499 -34.139   5.320  1.00 57.47    -0.346 N 
ATOM    196  HN  LEU A  32      26.584 -34.589   5.339  1.00  0.00     0.163 HD
ATOM    197  CA  LEU A  32      27.632 -32.777   5.896  1.00 57.19     0.177 C 
ATOM    198  C   LEU A  32      27.968 -32.924   7.380  1.00 55.27     0.241 C 
ATOM    199  O   LEU A  32      27.081 -33.289   8.154  1.00 55.22    -0.271 OA
ATOM    200  CB  LEU A  32      26.351 -31.981   5.633  1.00 58.78     0.038 C 
ATOM    201  CG  LEU A  32      26.103 -31.686   4.152  1.00 59.90    -0.020 C 
ATOM    202  CD1 LEU A  32      24.740 -31.055   3.924  1.00 62.50     0.009 C 
ATOM    203  CD2 LEU A  32      27.202 -30.805   3.572  1.00 59.53     0.009 C 
ATOM    204  N   VAL A  33      29.235 -32.693   7.725  1.00 54.59    -0.346 N 
ATOM    205  HN  VAL A  33      29.855 -32.326   7.003  1.00  0.00     0.163 HD
ATOM    206  CA  VAL A  33      29.823 -32.925   9.076  1.00 55.89     0.180 C 
ATOM    207  C   VAL A  33      29.958 -31.579   9.793  1.00 58.52     0.241 C 
ATOM    208  O   VAL A  33      30.513 -30.647   9.190  1.00 56.94    -0.271 OA
ATOM    209  CB  VAL A  33      31.188 -33.625   8.956  1.00 55.02     0.009 C 
ATOM    210  CG1 VAL A  33      31.859 -33.806  10.308  1.00 56.60     0.012 C 
ATOM    211  CG2 VAL A  33      31.072 -34.950   8.222  1.00 54.50     0.012 C 
ATOM    212  N   ASP A  34      29.484 -31.493  11.038  1.00 63.47    -0.345 N 
ATOM    213  HN  ASP A  34      29.012 -32.307  11.431  1.00  0.00     0.163 HD
ATOM    214  CA  ASP A  34      29.606 -30.276  11.885  1.00 67.29     0.186 C 
ATOM    215  C   ASP A  34      31.084 -30.054  12.217  1.00 67.86     0.241 C 
ATOM    216  O   ASP A  34      31.772 -31.041  12.528  1.00 68.04    -0.271 OA
ATOM    217  CB  ASP A  34      28.721 -30.360  13.128  1.00 71.68     0.147 C 
ATOM    218  CG  ASP A  34      27.233 -30.291  12.818  1.00 76.13     0.175 C 
ATOM    219  OD1 ASP A  34      26.871 -29.654  11.800  1.00 77.68    -0.648 OA
ATOM    220  OD2 ASP A  34      26.442 -30.879  13.595  1.00 80.51    -0.648 OA
ATOM    221  N   ILE A  35      31.544 -28.802  12.119  1.00 68.99    -0.346 N 
ATOM    222  HN  ILE A  35      30.873 -28.069  11.889  1.00  0.00     0.163 HD
ATOM    223  CA  ILE A  35      32.967 -28.397  12.321  1.00 69.77     0.180 C 
ATOM    224  C   ILE A  35      33.344 -28.571  13.796  1.00 73.05     0.241 C 
ATOM    225  O   ILE A  35      34.510 -28.913  14.057  1.00 72.44    -0.271 OA
ATOM    226  CB  ILE A  35      33.203 -26.957  11.826  1.00 69.27     0.013 C 
ATOM    227  CG1 ILE A  35      33.101 -26.886  10.302  1.00 67.58     0.002 C 
ATOM    228  CG2 ILE A  35      34.535 -26.409  12.330  1.00 71.41     0.012 C 
ATOM    229  CD1 ILE A  35      33.290 -25.506   9.736  1.00 68.05     0.005 C 
ATOM    230  N   PHE A  36      32.396 -28.376  14.717  1.00 76.97    -0.346 N 
ATOM    231  HN  PHE A  36      31.471 -28.086  14.401  1.00  0.00     0.163 HD
ATOM    232  CA  PHE A  36      32.613 -28.558  16.176  1.00 81.76     0.180 C 
ATOM    233  C   PHE A  36      32.981 -30.017  16.483  1.00 83.74     0.241 C 
ATOM    234  O   PHE A  36      33.617 -30.241  17.531  1.00 89.55    -0.271 OA
ATOM    235  CB  PHE A  36      31.412 -28.056  16.987  1.00 85.01     0.073 C 
ATOM    236  CG  PHE A  36      30.226 -28.984  17.100  1.00 85.48    -0.056 A 
ATOM    237  CD1 PHE A  36      30.327 -30.196  17.766  1.00 85.74     0.007 A 
ATOM    238  CD2 PHE A  36      28.989 -28.617  16.588  1.00 85.40     0.007 A 
ATOM    239  CE1 PHE A  36      29.233 -31.038  17.868  1.00 86.01     0.001 A 
ATOM    240  CE2 PHE A  36      27.892 -29.458  16.703  1.00 84.70     0.001 A 
ATOM    241  CZ  PHE A  36      28.018 -30.669  17.340  1.00 85.26     0.000 A 
ATOM    242  N   GLN A  37      32.623 -30.969  15.613  1.00 83.16    -0.346 N 
ATOM    243  HN  GLN A  37      32.057 -30.697  14.809  1.00  0.00     0.163 HD
ATOM    244  CA  GLN A  37      33.003 -32.406  15.750  1.00 84.54     0.177 C 
ATOM    245  C   GLN A  37      34.491 -32.592  15.435  1.00 83.81     0.241 C 
ATOM    246  O   GLN A  37      35.091 -33.539  15.967  1.00 87.95    -0.271 OA
ATOM    247  CB  GLN A  37      32.223 -33.300  14.787  1.00 83.71     0.044 C 
ATOM    248  CG  GLN A  37      30.716 -33.243  14.968  1.00 86.95     0.105 C 
ATOM    249  CD  GLN A  37      30.198 -34.243  15.973  1.00 91.45     0.215 C 
ATOM    250  NE2 GLN A  37      28.999 -34.740  15.722  1.00 92.92    -0.370 N 
ATOM    251 1HE2 GLN A  37      28.457 -34.474  14.900  1.00  0.00     0.159 HD
ATOM    252 2HE2 GLN A  37      28.649 -35.416  16.401  1.00  0.00     0.159 HD
ATOM    253  OE1 GLN A  37      30.852 -34.564  16.966  1.00 95.68    -0.274 OA
ATOM    254  N   GLU A  38      35.035 -31.752  14.551  1.00 81.35    -0.346 N 
ATOM    255  HN  GLU A  38      34.468 -30.964  14.238  1.00  0.00     0.163 HD
ATOM    256  CA  GLU A  38      36.407 -31.880  13.988  1.00 80.82     0.177 C 
ATOM    257  C   GLU A  38      37.384 -30.965  14.734  1.00 80.66     0.241 C 
ATOM    258  O   GLU A  38      38.578 -31.304  14.777  1.00 82.76    -0.271 OA
ATOM    259  CB  GLU A  38      36.391 -31.538  12.497  1.00 80.94     0.045 C 
ATOM    260  CG  GLU A  38      35.481 -32.426  11.672  1.00 81.10     0.116 C 
ATOM    261  CD  GLU A  38      35.886 -33.889  11.662  1.00 83.98     0.172 C 
ATOM    262  OE1 GLU A  38      37.020 -34.191  11.216  1.00 85.33    -0.648 OA
ATOM    263  OE2 GLU A  38      35.065 -34.726  12.107  1.00 86.85    -0.648 OA
ATOM    264  N   TYR A  39      36.902 -29.836  15.260  1.00 78.93    -0.346 N 
ATOM    265  HN  TYR A  39      35.911 -29.642  15.113  1.00  0.00     0.163 HD
ATOM    266  CA  TYR A  39      37.679 -28.837  16.040  1.00 78.84     0.181 C 
ATOM    267  C   TYR A  39      36.880 -28.432  17.274  1.00 79.15     0.243 C 
ATOM    268  O   TYR A  39      36.406 -27.299  17.379  1.00 77.68    -0.271 OA
ATOM    269  CB  TYR A  39      37.993 -27.601  15.193  1.00 78.47     0.073 C 
ATOM    270  CG  TYR A  39      38.986 -27.823  14.080  1.00 78.40    -0.056 A 
ATOM    271  CD1 TYR A  39      38.605 -28.476  12.922  1.00 76.24     0.010 A 
ATOM    272  CD2 TYR A  39      40.294 -27.373  14.170  1.00 80.10     0.010 A 
ATOM    273  CE1 TYR A  39      39.490 -28.678  11.877  1.00 76.03     0.037 A 
ATOM    274  CE2 TYR A  39      41.194 -27.568  13.136  1.00 79.40     0.037 A 
ATOM    275  CZ  TYR A  39      40.794 -28.233  11.992  1.00 77.58     0.065 A 
ATOM    276  OH  TYR A  39      41.681 -28.437  10.977  1.00 79.60    -0.361 OA
ATOM    277  HH  TYR A  39      42.577 -28.131  11.056  1.00  0.00     0.217 HD
ATOM    278  N   PRO A  40      36.707 -29.337  18.260  1.00 80.47    -0.337 N 
ATOM    279  CA  PRO A  40      35.982 -28.991  19.483  1.00 83.06     0.179 C 
ATOM    280  C   PRO A  40      36.783 -27.999  20.344  1.00 86.16     0.241 C 
ATOM    281  O   PRO A  40      36.180 -27.161  20.978  1.00 88.23    -0.271 OA
ATOM    282  CB  PRO A  40      35.771 -30.334  20.195  1.00 84.84     0.037 C 
ATOM    283  CG  PRO A  40      36.821 -31.267  19.612  1.00 84.36     0.022 C 
ATOM    284  CD  PRO A  40      37.205 -30.720  18.255  1.00 81.18     0.127 C 
ATOM    285  N   ASP A  41      38.115 -28.115  20.322  1.00 87.22    -0.346 N 
ATOM    286  HN  ASP A  41      38.507 -28.855  19.740  1.00  0.00     0.163 HD
ATOM    287  CA  ASP A  41      39.078 -27.261  21.071  1.00 90.49     0.186 C 
ATOM    288  C   ASP A  41      38.850 -25.775  20.759  1.00 89.18     0.241 C 
ATOM    289  O   ASP A  41      39.153 -24.954  21.642  1.00 92.26    -0.271 OA
ATOM    290  CB  ASP A  41      40.523 -27.664  20.759  1.00 92.09     0.147 C 
ATOM    291  CG  ASP A  41      40.837 -27.709  19.271  1.00 89.87     0.175 C 
ATOM    292  OD1 ASP A  41      40.199 -28.518  18.560  1.00 87.59    -0.648 OA
ATOM    293  OD2 ASP A  41      41.705 -26.927  18.829  1.00 90.30    -0.648 OA
ATOM    294  N   GLU A  42      38.353 -25.441  19.561  1.00 85.07    -0.346 N 
ATOM    295  HN  GLU A  42      38.141 -26.196  18.909  1.00  0.00     0.163 HD
ATOM    296  CA  GLU A  42      38.087 -24.044  19.112  1.00 84.88     0.176 C 
ATOM    297  C   GLU A  42      36.691 -23.615  19.596  1.00 85.33     0.241 C 
ATOM    298  O   GLU A  42      35.769 -23.496  18.761  1.00 83.71    -0.271 OA
ATOM    299  CB  GLU A  42      38.225 -23.928  17.590  1.00 82.22     0.034 C 
ATOM    300  CG  GLU A  42      39.640 -24.140  17.069  1.00 82.05    -0.002 C 
ATOM    301  CD  GLU A  42      40.541 -22.918  17.128  1.00 83.65     0.005 C 
ATOM    302  N   ILE A  43      36.557 -23.388  20.904  1.00 88.54    -0.346 N 
ATOM    303  HN  ILE A  43      37.407 -23.396  21.467  1.00  0.00     0.163 HD
ATOM    304  CA  ILE A  43      35.271 -23.123  21.616  1.00 89.99     0.180 C 
ATOM    305  C   ILE A  43      34.858 -21.667  21.386  1.00 88.37     0.241 C 
ATOM    306  O   ILE A  43      33.677 -21.444  21.056  1.00 88.22    -0.271 OA
ATOM    307  CB  ILE A  43      35.420 -23.462  23.116  1.00 95.22     0.013 C 
ATOM    308  CG1 ILE A  43      35.440 -24.978  23.323  1.00 95.62     0.002 C 
ATOM    309  CG2 ILE A  43      34.355 -22.782  23.975  1.00 97.69     0.012 C 
ATOM    310  CD1 ILE A  43      36.096 -25.411  24.613  1.00100.56     0.005 C 
ATOM    311  N   GLU A  44      35.793 -20.727  21.563  1.00 87.17    -0.346 N 
ATOM    312  HN  GLU A  44      36.756 -21.035  21.699  1.00  0.00     0.163 HD
ATOM    313  CA  GLU A  44      35.526 -19.261  21.576  1.00 87.34     0.172 C 
ATOM    314  C   GLU A  44      34.908 -18.819  20.240  1.00 83.29     0.240 C 
ATOM    315  O   GLU A  44      34.191 -17.804  20.237  1.00 84.28    -0.271 OA
ATOM    316  CB  GLU A  44      36.814 -18.487  21.876  1.00 88.68     0.042 C 
ATOM    317  N   TYR A  45      35.153 -19.564  19.158  1.00 79.29    -0.346 N 
ATOM    318  HN  TYR A  45      35.628 -20.456  19.299  1.00  0.00     0.163 HD
ATOM    319  CA  TYR A  45      34.788 -19.196  17.767  1.00 76.83     0.180 C 
ATOM    320  C   TYR A  45      33.407 -19.740  17.394  1.00 73.65     0.241 C 
ATOM    321  O   TYR A  45      33.009 -20.819  17.863  1.00 74.41    -0.271 OA
ATOM    322  CB  TYR A  45      35.842 -19.717  16.786  1.00 76.69     0.073 C 
ATOM    323  CG  TYR A  45      37.180 -19.044  16.927  1.00 79.12    -0.056 A 
ATOM    324  CD1 TYR A  45      37.387 -17.776  16.413  1.00 80.31     0.010 A 
ATOM    325  CD2 TYR A  45      38.226 -19.652  17.603  1.00 81.07     0.010 A 
ATOM    326  CE1 TYR A  45      38.605 -17.134  16.554  1.00 82.95     0.037 A 
ATOM    327  CE2 TYR A  45      39.452 -19.024  17.753  1.00 83.30     0.037 A 
ATOM    328  CZ  TYR A  45      39.641 -17.757  17.228  1.00 84.28     0.065 A 
ATOM    329  OH  TYR A  45      40.838 -17.115  17.365  1.00 86.33    -0.361 OA
ATOM    330  HH  TYR A  45      41.549 -17.543  17.828  1.00  0.00     0.217 HD
ATOM    331  N   ILE A  46      32.715 -18.983  16.542  1.00 71.24    -0.346 N 
ATOM    332  HN  ILE A  46      33.006 -18.010  16.451  1.00  0.00     0.163 HD
ATOM    333  CA  ILE A  46      31.557 -19.418  15.708  1.00 69.40     0.180 C 
ATOM    334  C   ILE A  46      32.061 -19.526  14.266  1.00 66.48     0.241 C 
ATOM    335  O   ILE A  46      32.725 -18.579  13.818  1.00 68.13    -0.271 OA
ATOM    336  CB  ILE A  46      30.399 -18.408  15.823  1.00 72.14     0.013 C 
ATOM    337  CG1 ILE A  46      29.919 -18.228  17.264  1.00 76.21     0.002 C 
ATOM    338  CG2 ILE A  46      29.262 -18.789  14.894  1.00 71.50     0.012 C 
ATOM    339  CD1 ILE A  46      29.201 -16.916  17.504  1.00 79.41     0.005 C 
ATOM    340  N   PHE A  47      31.754 -20.621  13.565  1.00 64.10    -0.346 N 
ATOM    341  HN  PHE A  47      31.163 -21.323  14.010  1.00  0.00     0.163 HD
ATOM    342  CA  PHE A  47      32.220 -20.882  12.175  1.00 61.66     0.180 C 
ATOM    343  C   PHE A  47      31.084 -20.649  11.177  1.00 61.57     0.241 C 
ATOM    344  O   PHE A  47      29.914 -20.854  11.532  1.00 63.76    -0.271 OA
ATOM    345  CB  PHE A  47      32.777 -22.299  12.037  1.00 59.77     0.073 C 
ATOM    346  CG  PHE A  47      34.023 -22.532  12.849  1.00 60.41    -0.056 A 
ATOM    347  CD1 PHE A  47      35.225 -21.940  12.498  1.00 61.16     0.007 A 
ATOM    348  CD2 PHE A  47      33.992 -23.343  13.972  1.00 61.91     0.007 A 
ATOM    349  CE1 PHE A  47      36.362 -22.145  13.263  1.00 62.96     0.001 A 
ATOM    350  CE2 PHE A  47      35.135 -23.561  14.724  1.00 63.24     0.001 A 
ATOM    351  CZ  PHE A  47      36.317 -22.957  14.373  1.00 63.53     0.000 A 
ATOM    352  N   LYS A  48      31.447 -20.205   9.972  1.00 61.18    -0.346 N 
ATOM    353  HN  LYS A  48      32.424 -19.939   9.849  1.00  0.00     0.163 HD
ATOM    354  CA  LYS A  48      30.552 -20.064   8.795  1.00 62.05     0.176 C 
ATOM    355  C   LYS A  48      31.269 -20.667   7.591  1.00 59.87     0.243 C 
ATOM    356  O   LYS A  48      32.384 -20.260   7.286  1.00 60.96    -0.271 OA
ATOM    357  CB  LYS A  48      30.194 -18.595   8.534  1.00 65.79     0.035 C 
ATOM    358  CG  LYS A  48      29.351 -17.927   9.610  1.00 69.27     0.004 C 
ATOM    359  CD  LYS A  48      28.312 -16.947   9.083  1.00 72.88     0.027 C 
ATOM    360  CE  LYS A  48      27.782 -16.006  10.148  1.00 75.83     0.229 C 
ATOM    361  NZ  LYS A  48      27.160 -16.725  11.288  1.00 75.90    -0.079 N 
ATOM    362  HZ1 LYS A  48      26.804 -16.092  12.004  1.00  0.00     0.274 HD
ATOM    363  HZ2 LYS A  48      27.806 -17.405  11.689  1.00  0.00     0.274 HD
ATOM    364  HZ3 LYS A  48      26.431 -17.361  10.966  1.00  0.00     0.274 HD
ATOM    365  N   PRO A  49      30.712 -21.699   6.916  1.00 58.33    -0.337 N 
ATOM    366  CA  PRO A  49      29.514 -22.399   7.380  1.00 58.54     0.179 C 
ATOM    367  C   PRO A  49      29.834 -23.216   8.638  1.00 58.09     0.241 C 
ATOM    368  O   PRO A  49      31.000 -23.468   8.877  1.00 57.65    -0.271 OA
ATOM    369  CB  PRO A  49      29.137 -23.299   6.197  1.00 57.54     0.037 C 
ATOM    370  CG  PRO A  49      30.452 -23.549   5.496  1.00 56.20     0.022 C 
ATOM    371  CD  PRO A  49      31.238 -22.266   5.666  1.00 57.15     0.127 C 
ATOM    372  N   SER A  50      28.811 -23.592   9.409  1.00 59.30    -0.344 N 
ATOM    373  HN  SER A  50      27.866 -23.385   9.087  1.00  0.00     0.163 HD
ATOM    374  CA  SER A  50      28.968 -24.295  10.710  1.00 60.50     0.200 C 
ATOM    375  C   SER A  50      29.278 -25.778  10.479  1.00 60.34     0.243 C 
ATOM    376  O   SER A  50      29.745 -26.432  11.429  1.00 62.07    -0.271 OA
ATOM    377  CB  SER A  50      27.761 -24.109  11.587  1.00 61.77     0.199 C 
ATOM    378  OG  SER A  50      26.600 -24.614  10.956  1.00 62.00    -0.398 OA
ATOM    379  HG  SER A  50      25.837 -24.496  11.510  1.00  0.00     0.209 HD
ATOM    380  N   CYS A  51      29.037 -26.277   9.262  1.00 60.55    -0.345 N 
ATOM    381  HN  CYS A  51      28.635 -25.647   8.567  1.00  0.00     0.163 HD
ATOM    382  CA  CYS A  51      29.308 -27.676   8.841  1.00 61.15     0.186 C 
ATOM    383  C   CYS A  51      29.852 -27.699   7.408  1.00 59.76     0.242 C 
ATOM    384  O   CYS A  51      29.758 -26.674   6.719  1.00 61.51    -0.271 OA
ATOM    385  CB  CYS A  51      28.044 -28.515   8.929  1.00 63.51     0.120 C 
ATOM    386  SG  CYS A  51      26.815 -28.020   7.698  1.00 69.63    -0.095 SA
ATOM    387  N   VAL A  52      30.379 -28.847   6.978  1.00 58.42    -0.346 N 
ATOM    388  HN  VAL A  52      30.142 -29.697   7.490  1.00  0.00     0.163 HD
ATOM    389  CA  VAL A  52      31.289 -28.978   5.803  1.00 56.86     0.180 C 
ATOM    390  C   VAL A  52      30.979 -30.267   5.047  1.00 54.64     0.243 C 
ATOM    391  O   VAL A  52      30.729 -31.301   5.657  1.00 54.30    -0.271 OA
ATOM    392  CB  VAL A  52      32.742 -28.962   6.301  1.00 58.18     0.009 C 
ATOM    393  CG1 VAL A  52      33.730 -29.404   5.240  1.00 59.63     0.012 C 
ATOM    394  CG2 VAL A  52      33.110 -27.603   6.867  1.00 59.10     0.012 C 
ATOM    395  N   PRO A  53      31.027 -30.260   3.696  1.00 53.48    -0.337 N 
ATOM    396  CA  PRO A  53      30.837 -31.477   2.909  1.00 53.23     0.179 C 
ATOM    397  C   PRO A  53      32.113 -32.331   2.836  1.00 53.17     0.241 C 
ATOM    398  O   PRO A  53      33.036 -31.962   2.130  1.00 54.29    -0.271 OA
ATOM    399  CB  PRO A  53      30.457 -30.922   1.533  1.00 53.79     0.037 C 
ATOM    400  CG  PRO A  53      31.221 -29.621   1.436  1.00 54.14     0.022 C 
ATOM    401  CD  PRO A  53      31.253 -29.079   2.850  1.00 54.11     0.127 C 
ATOM    402  N   LEU A  54      32.133 -33.444   3.573  1.00 52.55    -0.346 N 
ATOM    403  HN  LEU A  54      31.299 -33.671   4.115  1.00  0.00     0.163 HD
ATOM    404  CA  LEU A  54      33.288 -34.374   3.656  1.00 52.41     0.177 C 
ATOM    405  C   LEU A  54      32.854 -35.748   3.147  1.00 52.45     0.241 C 
ATOM    406  O   LEU A  54      31.730 -36.171   3.457  1.00 51.33    -0.271 OA
ATOM    407  CB  LEU A  54      33.778 -34.465   5.105  1.00 52.02     0.038 C 
ATOM    408  CG  LEU A  54      34.216 -33.149   5.744  1.00 51.62    -0.020 C 
ATOM    409  CD1 LEU A  54      34.599 -33.339   7.201  1.00 51.50     0.009 C 
ATOM    410  CD2 LEU A  54      35.370 -32.532   4.978  1.00 52.74     0.009 C 
ATOM    411  N   MET A  55      33.730 -36.413   2.397  1.00 54.56    -0.346 N 
ATOM    412  HN  MET A  55      34.559 -35.917   2.070  1.00  0.00     0.163 HD
ATOM    413  CA  MET A  55      33.568 -37.834   2.011  1.00 56.45     0.177 C 
ATOM    414  C   MET A  55      33.762 -38.688   3.263  1.00 56.78     0.241 C 
ATOM    415  O   MET A  55      34.891 -38.721   3.800  1.00 57.82    -0.271 OA
ATOM    416  CB  MET A  55      34.581 -38.236   0.937  1.00 58.94     0.045 C 
ATOM    417  CG  MET A  55      34.340 -37.523  -0.381  1.00 60.29     0.076 C 
ATOM    418  SD  MET A  55      32.694 -37.851  -1.058  1.00 60.79    -0.173 SA
ATOM    419  CE  MET A  55      32.950 -39.490  -1.737  1.00 61.98     0.089 C 
ATOM    420  N   ARG A  56      32.679 -39.311   3.724  1.00 56.24    -0.346 N 
ATOM    421  HN  ARG A  56      31.818 -39.232   3.183  1.00  0.00     0.163 HD
ATOM    422  CA  ARG A  56      32.643 -40.109   4.968  1.00 57.21     0.176 C 
ATOM    423  C   ARG A  56      32.021 -41.470   4.667  1.00 58.39     0.241 C 
ATOM    424  O   ARG A  56      31.087 -41.547   3.852  1.00 58.74    -0.271 OA
ATOM    425  CB  ARG A  56      31.869 -39.351   6.046  1.00 57.25     0.036 C 
ATOM    426  CG  ARG A  56      32.662 -38.220   6.682  1.00 57.25     0.023 C 
ATOM    427  CD  ARG A  56      33.877 -38.739   7.415  1.00 57.66     0.138 C 
ATOM    428  NE  ARG A  56      34.107 -38.040   8.666  1.00 57.99    -0.227 N 
ATOM    429  HE  ARG A  56      33.659 -38.412   9.504  1.00  0.00     0.177 HD
ATOM    430  CZ  ARG A  56      34.855 -36.954   8.802  1.00 58.61     0.665 C 
ATOM    431  NH1 ARG A  56      35.471 -36.428   7.758  1.00 58.58    -0.235 N 
ATOM    432 1HH1 ARG A  56      36.047 -35.592   7.863  1.00  0.00     0.174 HD
ATOM    433 2HH1 ARG A  56      35.363 -36.853   6.837  1.00  0.00     0.174 HD
ATOM    434  NH2 ARG A  56      34.995 -36.404   9.993  1.00 59.94    -0.235 N 
ATOM    435 1HH2 ARG A  56      35.571 -35.568  10.098  1.00  0.00     0.174 HD
ATOM    436 2HH2 ARG A  56      34.520 -36.810  10.799  1.00  0.00     0.174 HD
ATOM    437  N   CYS A  57      32.549 -42.502   5.314  1.00 61.03    -0.345 N 
ATOM    438  HN  CYS A  57      33.309 -42.312   5.967  1.00  0.00     0.163 HD
ATOM    439  CA  CYS A  57      32.116 -43.906   5.158  1.00 62.34     0.186 C 
ATOM    440  C   CYS A  57      30.645 -43.992   5.568  1.00 61.62     0.241 C 
ATOM    441  O   CYS A  57      30.335 -43.574   6.687  1.00 63.32    -0.271 OA
ATOM    442  CB  CYS A  57      33.005 -44.796   6.011  1.00 64.38     0.120 C 
ATOM    443  SG  CYS A  57      33.259 -46.441   5.311  0.50 69.28    -0.095 SA
ATOM    444  N   GLY A  58      29.780 -44.445   4.662  1.00 61.72    -0.351 N 
ATOM    445  HN  GLY A  58      30.141 -44.687   3.739  1.00  0.00     0.163 HD
ATOM    446  CA  GLY A  58      28.334 -44.621   4.903  1.00 61.14     0.225 C 
ATOM    447  C   GLY A  58      27.776 -45.793   4.114  1.00 61.23     0.235 C 
ATOM    448  O   GLY A  58      28.468 -46.275   3.199  1.00 59.85    -0.272 OA
ATOM    449  N   GLY A  59      26.561 -46.230   4.448  1.00 62.60    -0.351 N 
ATOM    450  HN  GLY A  59      26.083 -45.769   5.222  1.00  0.00     0.163 HD
ATOM    451  CA  GLY A  59      25.866 -47.339   3.767  1.00 63.94     0.225 C 
ATOM    452  C   GLY A  59      25.849 -48.596   4.615  1.00 65.82     0.236 C 
ATOM    453  O   GLY A  59      26.338 -48.549   5.758  1.00 66.53    -0.272 OA
ATOM    454  N   CYS A  60      25.308 -49.683   4.063  1.00 67.12    -0.346 N 
ATOM    455  HN  CYS A  60      25.069 -49.635   3.073  1.00  0.00     0.163 HD
ATOM    456  CA  CYS A  60      25.025 -50.958   4.770  1.00 68.63     0.186 C 
ATOM    457  C   CYS A  60      25.942 -52.063   4.252  1.00 68.48     0.242 C 
ATOM    458  O   CYS A  60      26.561 -51.878   3.191  1.00 66.08    -0.271 OA
ATOM    459  CB  CYS A  60      23.585 -51.393   4.546  1.00 70.70     0.120 C 
ATOM    460  SG  CYS A  60      23.123 -51.375   2.795  1.00 73.86    -0.095 SA
ATOM    461  N   CYS A  61      25.986 -53.179   4.979  1.00 71.36    -0.345 N 
ATOM    462  HN  CYS A  61      25.459 -53.188   5.852  1.00  0.00     0.163 HD
ATOM    463  CA  CYS A  61      26.736 -54.408   4.627  1.00 75.15     0.186 C 
ATOM    464  C   CYS A  61      25.739 -55.541   4.362  1.00 75.11     0.242 C 
ATOM    465  O   CYS A  61      24.543 -55.338   4.612  1.00 74.04    -0.271 OA
ATOM    466  CB  CYS A  61      27.718 -54.756   5.738  1.00 79.36     0.120 C 
ATOM    467  SG  CYS A  61      28.904 -53.427   6.070  1.00 81.09    -0.095 SA
ATOM    468  N   ASN A  62      26.222 -56.688   3.880  1.00 76.85    -0.346 N 
ATOM    469  HN  ASN A  62      27.233 -56.773   3.775  1.00  0.00     0.163 HD
ATOM    470  CA  ASN A  62      25.380 -57.851   3.486  1.00 79.14     0.185 C 
ATOM    471  C   ASN A  62      24.702 -58.466   4.721  1.00 81.04     0.241 C 
ATOM    472  O   ASN A  62      23.689 -59.160   4.536  1.00 82.97    -0.271 OA
ATOM    473  CB  ASN A  62      26.194 -58.890   2.709  1.00 79.96     0.137 C 
ATOM    474  CG  ASN A  62      26.712 -58.356   1.389  1.00 78.44     0.217 C 
ATOM    475  ND2 ASN A  62      27.943 -58.693   1.043  1.00 78.88    -0.370 N 
ATOM    476 1HD2 ASN A  62      28.527 -59.289   1.630  1.00  0.00     0.159 HD
ATOM    477 2HD2 ASN A  62      28.292 -58.334   0.154  1.00  0.00     0.159 HD
ATOM    478  OD1 ASN A  62      26.009 -57.638   0.682  1.00 78.43    -0.274 OA
ATOM    479  N   ASP A  63      25.227 -58.219   5.927  1.00 81.55    -0.346 N 
ATOM    480  HN  ASP A  63      26.011 -57.569   5.977  1.00  0.00     0.163 HD
ATOM    481  CA  ASP A  63      24.749 -58.825   7.202  1.00 83.98     0.172 C 
ATOM    482  C   ASP A  63      24.737 -57.765   8.309  1.00 83.51     0.240 C 
ATOM    483  O   ASP A  63      25.578 -56.853   8.257  1.00 82.65    -0.271 OA
ATOM    484  CB  ASP A  63      25.627 -60.016   7.598  1.00 86.32     0.042 C 
ATOM    485  N   GLU A  64      23.834 -57.910   9.285  1.00 85.01    -0.346 N 
ATOM    486  HN  GLU A  64      23.239 -58.738   9.258  1.00  0.00     0.163 HD
ATOM    487  CA  GLU A  64      23.632 -56.952  10.408  1.00 85.04     0.172 C 
ATOM    488  C   GLU A  64      24.830 -56.972  11.368  1.00 86.77     0.240 C 
ATOM    489  O   GLU A  64      25.038 -55.942  12.046  1.00 86.05    -0.271 OA
ATOM    490  CB  GLU A  64      22.347 -57.273  11.176  1.00 86.46     0.042 C 
ATOM    491  N   GLY A  65      25.573 -58.087  11.431  1.00 88.46    -0.351 N 
ATOM    492  HN  GLY A  65      25.319 -58.861  10.817  1.00  0.00     0.163 HD
ATOM    493  CA  GLY A  65      26.731 -58.275  12.324  1.00 89.63     0.225 C 
ATOM    494  C   GLY A  65      27.915 -57.417  11.917  1.00 87.01     0.236 C 
ATOM    495  O   GLY A  65      28.828 -57.262  12.747  1.00 89.20    -0.272 OA
ATOM    496  N   LEU A  66      27.909 -56.911  10.679  1.00 82.92    -0.346 N 
ATOM    497  HN  LEU A  66      27.084 -57.081  10.104  1.00  0.00     0.163 HD
ATOM    498  CA  LEU A  66      29.013 -56.120  10.079  1.00 80.15     0.177 C 
ATOM    499  C   LEU A  66      28.700 -54.627  10.209  1.00 77.54     0.241 C 
ATOM    500  O   LEU A  66      27.515 -54.287  10.299  1.00 76.54    -0.271 OA
ATOM    501  CB  LEU A  66      29.164 -56.520   8.609  1.00 78.82     0.038 C 
ATOM    502  CG  LEU A  66      29.412 -58.005   8.348  1.00 81.50    -0.020 C 
ATOM    503  CD1 LEU A  66      29.286 -58.317   6.866  1.00 80.80     0.009 C 
ATOM    504  CD2 LEU A  66      30.779 -58.442   8.865  1.00 83.57     0.009 C 
ATOM    505  N   GLU A  67      29.737 -53.785  10.241  1.00 77.25    -0.346 N 
ATOM    506  HN  GLU A  67      30.673 -54.189  10.283  1.00  0.00     0.163 HD
ATOM    507  CA  GLU A  67      29.626 -52.301  10.220  1.00 76.20     0.177 C 
ATOM    508  C   GLU A  67      30.548 -51.756   9.123  1.00 72.20     0.241 C 
ATOM    509  O   GLU A  67      31.647 -52.320   8.929  1.00 72.14    -0.271 OA
ATOM    510  CB  GLU A  67      29.956 -51.689  11.589  1.00 80.48     0.045 C 
ATOM    511  CG  GLU A  67      31.276 -52.156  12.188  1.00 85.46     0.116 C 
ATOM    512  CD  GLU A  67      31.729 -51.432  13.445  1.00 88.29     0.172 C 
ATOM    513  OE1 GLU A  67      31.185 -50.343  13.730  1.00 88.45    -0.648 OA
ATOM    514  OE2 GLU A  67      32.636 -51.956  14.131  1.00 92.19    -0.648 OA
ATOM    515  N   CYS A  68      30.099 -50.707   8.431  1.00 67.98    -0.345 N 
ATOM    516  HN  CYS A  68      29.156 -50.378   8.640  1.00  0.00     0.163 HD
ATOM    517  CA  CYS A  68      30.857 -49.977   7.381  1.00 65.95     0.186 C 
ATOM    518  C   CYS A  68      31.882 -49.062   8.059  1.00 66.82     0.242 C 
ATOM    519  O   CYS A  68      31.447 -48.104   8.735  1.00 70.02    -0.271 OA
ATOM    520  CB  CYS A  68      29.911 -49.165   6.501  1.00 62.28     0.120 C 
ATOM    521  SG  CYS A  68      30.728 -48.337   5.112  0.50 59.98    -0.095 SA
ATOM    522  N   VAL A  69      33.181 -49.348   7.902  1.00 66.42    -0.346 N 
ATOM    523  HN  VAL A  69      33.435 -50.109   7.271  1.00  0.00     0.163 HD
ATOM    524  CA  VAL A  69      34.280 -48.613   8.601  1.00 64.73     0.180 C 
ATOM    525  C   VAL A  69      35.311 -48.131   7.585  1.00 63.00     0.243 C 
ATOM    526  O   VAL A  69      35.539 -48.771   6.564  1.00 62.38    -0.271 OA
ATOM    527  CB  VAL A  69      34.932 -49.477   9.698  1.00 67.15     0.009 C 
ATOM    528  CG1 VAL A  69      33.928 -49.856  10.775  1.00 67.51     0.012 C 
ATOM    529  CG2 VAL A  69      35.605 -50.723   9.135  1.00 68.96     0.012 C 
ATOM    530  N   PRO A  70      35.961 -46.977   7.845  1.00 63.25    -0.337 N 
ATOM    531  CA  PRO A  70      37.047 -46.486   6.994  1.00 64.21     0.179 C 
ATOM    532  C   PRO A  70      38.357 -47.282   7.100  1.00 66.52     0.241 C 
ATOM    533  O   PRO A  70      38.716 -47.680   8.193  1.00 68.16    -0.271 OA
ATOM    534  CB  PRO A  70      37.303 -45.067   7.518  1.00 64.14     0.037 C 
ATOM    535  CG  PRO A  70      36.833 -45.107   8.958  1.00 64.59     0.022 C 
ATOM    536  CD  PRO A  70      35.660 -46.064   8.959  1.00 63.63     0.127 C 
ATOM    537  N   THR A  71      39.039 -47.462   5.965  1.00 67.01    -0.344 N 
ATOM    538  HN  THR A  71      38.635 -47.079   5.110  1.00  0.00     0.163 HD
ATOM    539  CA  THR A  71      40.339 -48.176   5.846  1.00 70.76     0.205 C 
ATOM    540  C   THR A  71      41.428 -47.180   5.429  1.00 69.90     0.243 C 
ATOM    541  O   THR A  71      42.429 -47.094   6.152  1.00 72.49    -0.271 OA
ATOM    542  CB  THR A  71      40.224 -49.370   4.890  1.00 72.71     0.146 C 
ATOM    543  CG2 THR A  71      39.290 -50.435   5.416  1.00 72.84     0.042 C 
ATOM    544  OG1 THR A  71      39.739 -48.930   3.622  1.00 72.02    -0.393 OA
ATOM    545  HG1 THR A  71      39.668 -49.669   3.030  1.00  0.00     0.210 HD
ATOM    546  N   GLU A  72      41.234 -46.470   4.313  1.00 66.74    -0.346 N 
ATOM    547  HN  GLU A  72      40.401 -46.676   3.761  1.00  0.00     0.163 HD
ATOM    548  CA  GLU A  72      42.144 -45.401   3.816  1.00 66.28     0.172 C 
ATOM    549  C   GLU A  72      41.545 -44.040   4.186  1.00 63.46     0.240 C 
ATOM    550  O   GLU A  72      40.357 -43.834   3.896  1.00 60.20    -0.271 OA
ATOM    551  CB  GLU A  72      42.352 -45.534   2.306  1.00 65.99     0.042 C 
ATOM    552  N   GLU A  73      42.340 -43.164   4.807  1.00 66.21    -0.346 N 
ATOM    553  HN  GLU A  73      43.290 -43.464   5.028  1.00  0.00     0.163 HD
ATOM    554  CA  GLU A  73      41.944 -41.780   5.202  1.00 65.90     0.176 C 
ATOM    555  C   GLU A  73      42.907 -40.762   4.578  1.00 67.31     0.241 C 
ATOM    556  O   GLU A  73      44.058 -41.138   4.287  1.00 70.00    -0.271 OA
ATOM    557  CB  GLU A  73      41.965 -41.611   6.723  1.00 67.14     0.034 C 
ATOM    558  CG  GLU A  73      40.952 -42.471   7.456  1.00 67.12    -0.002 C 
ATOM    559  CD  GLU A  73      41.120 -42.463   8.966  1.00 68.18     0.005 C 
ATOM    560  N   SER A  74      42.443 -39.524   4.387  1.00 66.15    -0.344 N 
ATOM    561  HN  SER A  74      41.463 -39.354   4.611  1.00  0.00     0.163 HD
ATOM    562  CA  SER A  74      43.234 -38.372   3.875  1.00 67.91     0.200 C 
ATOM    563  C   SER A  74      42.666 -37.072   4.445  1.00 66.60     0.243 C 
ATOM    564  O   SER A  74      41.651 -37.143   5.145  1.00 64.83    -0.271 OA
ATOM    565  CB  SER A  74      43.240 -38.330   2.373  1.00 68.21     0.199 C 
ATOM    566  OG  SER A  74      41.918 -38.166   1.877  1.00 66.82    -0.398 OA
ATOM    567  HG  SER A  74      41.922 -38.139   0.927  1.00  0.00     0.209 HD
ATOM    568  N   ASN A  75      43.300 -35.934   4.155  1.00 68.42    -0.345 N 
ATOM    569  HN  ASN A  75      44.158 -35.989   3.606  1.00  0.00     0.163 HD
ATOM    570  CA  ASN A  75      42.830 -34.591   4.585  1.00 67.83     0.185 C 
ATOM    571  C   ASN A  75      42.505 -33.747   3.347  1.00 66.92     0.241 C 
ATOM    572  O   ASN A  75      43.167 -33.941   2.313  1.00 66.93    -0.271 OA
ATOM    573  CB  ASN A  75      43.850 -33.913   5.506  1.00 70.43     0.137 C 
ATOM    574  CG  ASN A  75      43.863 -34.523   6.893  1.00 71.48     0.217 C 
ATOM    575  ND2 ASN A  75      44.955 -35.176   7.256  1.00 74.93    -0.370 N 
ATOM    576 1HD2 ASN A  75      44.964 -35.587   8.190  1.00  0.00     0.159 HD
ATOM    577 2HD2 ASN A  75      45.781 -35.229   6.660  1.00  0.00     0.159 HD
ATOM    578  OD1 ASN A  75      42.870 -34.459   7.610  1.00 69.97    -0.274 OA
ATOM    579  N   ILE A  76      41.496 -32.875   3.451  1.00 66.79    -0.346 N 
ATOM    580  HN  ILE A  76      40.862 -32.980   4.243  1.00  0.00     0.163 HD
ATOM    581  CA  ILE A  76      41.228 -31.757   2.493  1.00 67.66     0.180 C 
ATOM    582  C   ILE A  76      41.231 -30.447   3.279  1.00 65.69     0.241 C 
ATOM    583  O   ILE A  76      40.647 -30.410   4.379  1.00 63.36    -0.271 OA
ATOM    584  CB  ILE A  76      39.906 -31.915   1.712  1.00 67.51     0.013 C 
ATOM    585  CG1 ILE A  76      38.731 -32.252   2.628  1.00 67.50     0.002 C 
ATOM    586  CG2 ILE A  76      40.049 -32.919   0.583  1.00 69.04     0.012 C 
ATOM    587  CD1 ILE A  76      37.417 -31.771   2.081  1.00 68.76     0.005 C 
ATOM    588  N   THR A  77      41.871 -29.419   2.725  1.00 66.53    -0.344 N 
ATOM    589  HN  THR A  77      42.374 -29.586   1.854  1.00  0.00     0.163 HD
ATOM    590  CA  THR A  77      41.902 -28.048   3.289  1.00 67.15     0.205 C 
ATOM    591  C   THR A  77      40.747 -27.250   2.678  1.00 64.01     0.243 C 
ATOM    592  O   THR A  77      40.449 -27.447   1.489  1.00 62.45    -0.271 OA
ATOM    593  CB  THR A  77      43.276 -27.403   3.079  1.00 71.00     0.146 C 
ATOM    594  CG2 THR A  77      44.401 -28.201   3.705  1.00 73.10     0.042 C 
ATOM    595  OG1 THR A  77      43.476 -27.292   1.670  1.00 74.53    -0.393 OA
ATOM    596  HG1 THR A  77      44.328 -26.892   1.540  1.00  0.00     0.210 HD
ATOM    597  N   MET A  78      40.108 -26.407   3.487  1.00 62.40    -0.346 N 
ATOM    598  HN  MET A  78      40.461 -26.302   4.438  1.00  0.00     0.163 HD
ATOM    599  CA  MET A  78      38.920 -25.611   3.100  1.00 61.39     0.177 C 
ATOM    600  C   MET A  78      38.998 -24.234   3.752  1.00 61.42     0.241 C 
ATOM    601  O   MET A  78      39.349 -24.160   4.943  1.00 60.78    -0.271 OA
ATOM    602  CB  MET A  78      37.638 -26.294   3.572  1.00 60.24     0.045 C 
ATOM    603  CG  MET A  78      37.318 -27.547   2.809  1.00 60.45     0.076 C 
ATOM    604  SD  MET A  78      35.681 -28.152   3.262  1.00 59.48    -0.173 SA
ATOM    605  CE  MET A  78      35.328 -29.245   1.887  1.00 60.71     0.089 C 
ATOM    606  N   GLN A  79      38.676 -23.190   2.990  1.00 61.13    -0.346 N 
ATOM    607  HN  GLN A  79      38.553 -23.341   1.989  1.00  0.00     0.163 HD
ATOM    608  CA  GLN A  79      38.487 -21.821   3.522  1.00 60.96     0.177 C 
ATOM    609  C   GLN A  79      37.227 -21.820   4.388  1.00 58.46     0.241 C 
ATOM    610  O   GLN A  79      36.172 -22.237   3.883  1.00 56.97    -0.271 OA
ATOM    611  CB  GLN A  79      38.395 -20.826   2.370  1.00 63.02     0.044 C 
ATOM    612  CG  GLN A  79      39.739 -20.543   1.721  1.00 64.68     0.105 C 
ATOM    613  CD  GLN A  79      39.668 -19.318   0.848  1.00 66.90     0.215 C 
ATOM    614  NE2 GLN A  79      40.782 -18.609   0.753  1.00 69.88    -0.370 N 
ATOM    615 1HE2 GLN A  79      40.734 -17.779   0.162  1.00  0.00     0.159 HD
ATOM    616 2HE2 GLN A  79      41.646 -18.863   1.232  1.00  0.00     0.159 HD
ATOM    617  OE1 GLN A  79      38.626 -19.012   0.271  1.00 66.80    -0.274 OA
ATOM    618  N   ILE A  80      37.361 -21.408   5.649  1.00 58.36    -0.346 N 
ATOM    619  HN  ILE A  80      38.289 -21.115   5.953  1.00  0.00     0.163 HD
ATOM    620  CA  ILE A  80      36.255 -21.343   6.648  1.00 58.43     0.180 C 
ATOM    621  C   ILE A  80      36.340 -19.994   7.359  1.00 60.50     0.241 C 
ATOM    622  O   ILE A  80      37.460 -19.589   7.696  1.00 62.60    -0.271 OA
ATOM    623  CB  ILE A  80      36.347 -22.500   7.659  1.00 57.39     0.013 C 
ATOM    624  CG1 ILE A  80      36.450 -23.867   6.974  1.00 56.34     0.002 C 
ATOM    625  CG2 ILE A  80      35.187 -22.429   8.643  1.00 57.52     0.012 C 
ATOM    626  CD1 ILE A  80      35.216 -24.269   6.199  1.00 55.81     0.005 C 
ATOM    627  N   MET A  81      35.198 -19.347   7.597  1.00 61.67    -0.346 N 
ATOM    628  HN  MET A  81      34.325 -19.780   7.295  1.00  0.00     0.163 HD
ATOM    629  CA  MET A  81      35.131 -18.030   8.279  1.00 64.05     0.177 C 
ATOM    630  C   MET A  81      35.166 -18.249   9.796  1.00 64.92     0.241 C 
ATOM    631  O   MET A  81      34.244 -18.887  10.313  1.00 63.91    -0.271 OA
ATOM    632  CB  MET A  81      33.862 -17.271   7.881  1.00 65.30     0.045 C 
ATOM    633  CG  MET A  81      33.689 -15.960   8.618  1.00 68.26     0.076 C 
ATOM    634  SD  MET A  81      32.524 -14.850   7.805  1.00 70.55    -0.173 SA
ATOM    635  CE  MET A  81      33.555 -14.265   6.461  1.00 71.25     0.089 C 
ATOM    636  N   ARG A  82      36.209 -17.744  10.462  1.00 68.18    -0.346 N 
ATOM    637  HN  ARG A  82      36.976 -17.364   9.907  1.00  0.00     0.163 HD
ATOM    638  CA  ARG A  82      36.350 -17.687  11.946  1.00 70.96     0.176 C 
ATOM    639  C   ARG A  82      35.674 -16.403  12.440  1.00 72.44     0.241 C 
ATOM    640  O   ARG A  82      35.991 -15.344  11.878  1.00 73.37    -0.271 OA
ATOM    641  CB  ARG A  82      37.832 -17.665  12.357  1.00 73.48     0.034 C 
ATOM    642  CG  ARG A  82      38.377 -18.969  12.923  1.00 74.61    -0.002 C 
ATOM    643  CD  ARG A  82      39.865 -19.137  12.670  1.00 76.02     0.005 C 
ATOM    644  N   ILE A  83      34.794 -16.495  13.443  1.00 74.03    -0.346 N 
ATOM    645  HN  ILE A  83      34.544 -17.426  13.778  1.00  0.00     0.163 HD
ATOM    646  CA  ILE A  83      34.154 -15.315  14.103  1.00 77.94     0.180 C 
ATOM    647  C   ILE A  83      34.265 -15.473  15.624  1.00 81.25     0.241 C 
ATOM    648  O   ILE A  83      33.566 -16.334  16.185  1.00 81.72    -0.271 OA
ATOM    649  CB  ILE A  83      32.685 -15.134  13.669  1.00 78.00     0.013 C 
ATOM    650  CG1 ILE A  83      32.513 -15.220  12.149  1.00 77.02     0.002 C 
ATOM    651  CG2 ILE A  83      32.128 -13.835  14.232  1.00 80.85     0.012 C 
ATOM    652  CD1 ILE A  83      31.077 -15.173  11.670  1.00 77.13     0.005 C 
ATOM    653  N   LYS A  84      35.139 -14.683  16.248  1.00 85.69    -0.346 N 
ATOM    654  HN  LYS A  84      35.805 -14.166  15.674  1.00  0.00     0.163 HD
ATOM    655  CA  LYS A  84      35.211 -14.503  17.722  1.00 89.56     0.176 C 
ATOM    656  C   LYS A  84      34.467 -13.214  18.054  1.00 93.89     0.243 C 
ATOM    657  O   LYS A  84      34.887 -12.136  17.637  1.00 95.98    -0.271 OA
ATOM    658  CB  LYS A  84      36.663 -14.450  18.215  1.00 90.42     0.034 C 
ATOM    659  CG  LYS A  84      36.823 -14.334  19.728  1.00 93.12    -0.002 C 
ATOM    660  CD  LYS A  84      38.260 -14.245  20.193  1.00 94.40     0.005 C 
ATOM    661  N   PRO A  85      33.344 -13.271  18.803  1.00 97.23    -0.337 N 
ATOM    662  CA  PRO A  85      32.668 -12.059  19.276  1.00101.46     0.179 C 
ATOM    663  C   PRO A  85      33.613 -11.005  19.882  1.00105.01     0.241 C 
ATOM    664  O   PRO A  85      34.540 -11.378  20.585  1.00106.59    -0.271 OA
ATOM    665  CB  PRO A  85      31.718 -12.592  20.359  1.00103.37     0.037 C 
ATOM    666  CG  PRO A  85      31.402 -14.006  19.914  1.00100.94     0.022 C 
ATOM    667  CD  PRO A  85      32.659 -14.500  19.228  1.00 97.38     0.127 C 
ATOM    668  N   HIS A  86      33.363  -9.727  19.578  1.00107.23    -0.346 N 
ATOM    669  HN  HIS A  86      32.593  -9.545  18.935  1.00  0.00     0.163 HD
ATOM    670  CA  HIS A  86      34.108  -8.545  20.094  1.00110.74     0.182 C 
ATOM    671  C   HIS A  86      35.549  -8.529  19.565  1.00109.70     0.241 C 
ATOM    672  O   HIS A  86      36.378  -7.813  20.157  1.00112.88    -0.271 OA
ATOM    673  CB  HIS A  86      34.072  -8.511  21.631  1.00114.63     0.093 C 
ATOM    674  CG  HIS A  86      32.741  -8.160  22.203  1.00117.60     0.028 A 
ATOM    675  CD2 HIS A  86      31.772  -8.929  22.745  1.00118.69     0.114 A 
ATOM    676  ND1 HIS A  86      32.290  -6.854  22.275  1.00120.50    -0.354 N 
ATOM    677  HD1 HIS A  86      32.803  -6.035  21.949  1.00  0.00     0.166 HD
ATOM    678  CE1 HIS A  86      31.096  -6.833  22.829  1.00123.21     0.180 A 
ATOM    679  NE2 HIS A  86      30.756  -8.095  23.128  1.00123.17    -0.360 N 
ATOM    680  HE2 HIS A  86      29.883  -8.386  23.569  1.00  0.00     0.166 HD
ATOM    681  N   GLN A  87      35.835  -9.265  18.484  1.00107.30    -0.346 N 
ATOM    682  HN  GLN A  87      35.074  -9.783  18.044  1.00  0.00     0.163 HD
ATOM    683  CA  GLN A  87      37.193  -9.376  17.882  1.00106.76     0.177 C 
ATOM    684  C   GLN A  87      37.152  -9.015  16.391  1.00104.91     0.240 C 
ATOM    685  O   GLN A  87      38.093  -8.340  15.927  1.00107.55    -0.271 OA
ATOM    686  CB  GLN A  87      37.745 -10.789  18.074  1.00105.92     0.044 C 
ATOM    687  CG  GLN A  87      39.256 -10.835  18.242  1.00108.07     0.105 C 
ATOM    688  CD  GLN A  87      39.687 -10.492  19.649  1.00112.34     0.215 C 
ATOM    689  NE2 GLN A  87      40.645  -9.586  19.766  1.00114.49    -0.370 N 
ATOM    690 1HE2 GLN A  87      40.936  -9.354  20.716  1.00  0.00     0.159 HD
ATOM    691 2HE2 GLN A  87      41.066  -9.127  18.958  1.00  0.00     0.159 HD
ATOM    692  OE1 GLN A  87      39.180 -11.045  20.623  1.00114.35    -0.274 OA
ATOM    693  N   GLY A  88      36.113  -9.459  15.672  1.00101.78    -0.351 N 
ATOM    694  HN  GLY A  88      35.356  -9.921  16.175  1.00  0.00     0.163 HD
ATOM    695  CA  GLY A  88      35.979  -9.332  14.207  1.00 99.17     0.225 C 
ATOM    696  C   GLY A  88      35.751 -10.691  13.564  1.00 94.90     0.236 C 
ATOM    697  O   GLY A  88      35.194 -11.572  14.247  1.00 96.12    -0.272 OA
ATOM    698  N   GLU A  89      36.196 -10.868  12.323  1.00 90.48    -0.346 N 
ATOM    699  HN  GLU A  89      36.643 -10.080  11.855  1.00  0.00     0.163 HD
ATOM    700  CA  GLU A  89      36.079 -12.147  11.583  1.00 86.33     0.177 C 
ATOM    701  C   GLU A  89      37.144 -12.196  10.494  1.00 84.26     0.241 C 
ATOM    702  O   GLU A  89      37.472 -11.141   9.947  1.00 87.98    -0.271 OA
ATOM    703  CB  GLU A  89      34.690 -12.282  10.968  1.00 86.03     0.045 C 
ATOM    704  CG  GLU A  89      34.292 -11.100  10.111  1.00 89.14     0.116 C 
ATOM    705  CD  GLU A  89      33.273 -11.424   9.035  1.00 90.74     0.172 C 
ATOM    706  OE1 GLU A  89      32.338 -12.200   9.323  1.00 92.13    -0.648 OA
ATOM    707  OE2 GLU A  89      33.419 -10.903   7.909  1.00 92.98    -0.648 OA
ATOM    708  N   HIS A  90      37.637 -13.395  10.187  1.00 80.68    -0.346 N 
ATOM    709  HN  HIS A  90      37.352 -14.187  10.763  1.00  0.00     0.163 HD
ATOM    710  CA  HIS A  90      38.570 -13.657   9.067  1.00 79.85     0.182 C 
ATOM    711  C   HIS A  90      38.276 -15.038   8.470  1.00 73.41     0.241 C 
ATOM    712  O   HIS A  90      37.602 -15.853   9.113  1.00 71.34    -0.271 OA
ATOM    713  CB  HIS A  90      40.028 -13.462   9.524  1.00 85.15     0.093 C 
ATOM    714  CG  HIS A  90      40.559 -14.548  10.396  1.00 89.29     0.028 A 
ATOM    715  CD2 HIS A  90      40.445 -14.774  11.726  1.00 92.96     0.114 A 
ATOM    716  ND1 HIS A  90      41.342 -15.571   9.894  1.00 91.28    -0.354 N 
ATOM    717  HD1 HIS A  90      41.619 -15.677   8.918  1.00  0.00     0.166 HD
ATOM    718  CE1 HIS A  90      41.676 -16.390  10.875  1.00 92.11     0.180 A 
ATOM    719  NE2 HIS A  90      41.132 -15.926  12.009  1.00 93.48    -0.360 N 
ATOM    720  HE2 HIS A  90      41.215 -16.358  12.929  1.00  0.00     0.166 HD
ATOM    721  N   ILE A  91      38.737 -15.250   7.244  1.00 70.24    -0.346 N 
ATOM    722  HN  ILE A  91      39.145 -14.454   6.753  1.00  0.00     0.163 HD
ATOM    723  CA  ILE A  91      38.708 -16.552   6.526  1.00 66.61     0.180 C 
ATOM    724  C   ILE A  91      40.121 -17.138   6.594  1.00 66.69     0.241 C 
ATOM    725  O   ILE A  91      41.053 -16.497   6.070  1.00 66.75    -0.271 OA
ATOM    726  CB  ILE A  91      38.211 -16.358   5.080  1.00 65.85     0.013 C 
ATOM    727  CG1 ILE A  91      36.736 -15.961   5.052  1.00 64.76     0.002 C 
ATOM    728  CG2 ILE A  91      38.468 -17.592   4.235  1.00 65.26     0.012 C 
ATOM    729  CD1 ILE A  91      36.246 -15.517   3.698  1.00 65.68     0.005 C 
ATOM    730  N   GLY A  92      40.263 -18.292   7.251  1.00 66.95    -0.351 N 
ATOM    731  HN  GLY A  92      39.459 -18.642   7.772  1.00  0.00     0.163 HD
ATOM    732  CA  GLY A  92      41.500 -19.097   7.277  1.00 68.35     0.225 C 
ATOM    733  C   GLY A  92      41.312 -20.423   6.562  1.00 67.49     0.236 C 
ATOM    734  O   GLY A  92      40.162 -20.763   6.253  1.00 64.58    -0.272 OA
ATOM    735  N   GLU A  93      42.411 -21.125   6.275  1.00 70.68    -0.346 N 
ATOM    736  HN  GLU A  93      43.314 -20.663   6.384  1.00  0.00     0.163 HD
ATOM    737  CA  GLU A  93      42.405 -22.537   5.807  1.00 71.21     0.177 C 
ATOM    738  C   GLU A  93      42.211 -23.444   7.027  1.00 70.18     0.241 C 
ATOM    739  O   GLU A  93      42.721 -23.090   8.107  1.00 71.43    -0.271 OA
ATOM    740  CB  GLU A  93      43.703 -22.868   5.067  1.00 74.85     0.045 C 
ATOM    741  CG  GLU A  93      43.833 -22.158   3.729  1.00 78.09     0.116 C 
ATOM    742  CD  GLU A  93      45.250 -22.019   3.193  1.00 83.46     0.172 C 
ATOM    743  OE1 GLU A  93      46.134 -22.797   3.621  1.00 85.59    -0.648 OA
ATOM    744  OE2 GLU A  93      45.468 -21.125   2.347  1.00 87.49    -0.648 OA
ATOM    745  N   MET A  94      41.469 -24.543   6.866  1.00 68.12    -0.346 N 
ATOM    746  HN  MET A  94      41.020 -24.682   5.961  1.00  0.00     0.163 HD
ATOM    747  CA  MET A  94      41.251 -25.579   7.913  1.00 66.84     0.177 C 
ATOM    748  C   MET A  94      41.268 -26.957   7.247  1.00 66.27     0.241 C 
ATOM    749  O   MET A  94      40.561 -27.134   6.243  1.00 63.16    -0.271 OA
ATOM    750  CB  MET A  94      39.915 -25.385   8.635  1.00 65.14     0.045 C 
ATOM    751  CG  MET A  94      39.923 -24.268   9.648  1.00 66.29     0.076 C 
ATOM    752  SD  MET A  94      38.304 -24.052  10.419  1.00 66.26    -0.173 SA
ATOM    753  CE  MET A  94      38.669 -24.615  12.079  1.00 68.74     0.089 C 
ATOM    754  N   SER A  95      42.068 -27.882   7.781  1.00 68.84    -0.344 N 
ATOM    755  HN  SER A  95      42.611 -27.616   8.602  1.00  0.00     0.163 HD
ATOM    756  CA  SER A  95      42.230 -29.268   7.274  1.00 69.76     0.200 C 
ATOM    757  C   SER A  95      41.209 -30.186   7.957  1.00 67.54     0.243 C 
ATOM    758  O   SER A  95      41.069 -30.104   9.188  1.00 66.73    -0.271 OA
ATOM    759  CB  SER A  95      43.638 -29.747   7.482  1.00 74.32     0.199 C 
ATOM    760  OG  SER A  95      43.864 -30.957   6.776  1.00 78.03    -0.398 OA
ATOM    761  HG  SER A  95      44.755 -31.260   6.908  1.00  0.00     0.209 HD
ATOM    762  N   PHE A  96      40.521 -31.015   7.169  1.00 65.59    -0.346 N 
ATOM    763  HN  PHE A  96      40.761 -31.023   6.178  1.00  0.00     0.163 HD
ATOM    764  CA  PHE A  96      39.435 -31.927   7.614  1.00 63.13     0.180 C 
ATOM    765  C   PHE A  96      39.715 -33.338   7.097  1.00 63.81     0.241 C 
ATOM    766  O   PHE A  96      40.136 -33.477   5.932  1.00 64.63    -0.271 OA
ATOM    767  CB  PHE A  96      38.076 -31.447   7.100  1.00 59.95     0.073 C 
ATOM    768  CG  PHE A  96      37.587 -30.175   7.737  1.00 58.78    -0.056 A 
ATOM    769  CD1 PHE A  96      37.099 -30.171   9.033  1.00 58.84     0.007 A 
ATOM    770  CD2 PHE A  96      37.597 -28.985   7.033  1.00 58.70     0.007 A 
ATOM    771  CE1 PHE A  96      36.642 -28.999   9.614  1.00 59.38     0.001 A 
ATOM    772  CE2 PHE A  96      37.134 -27.815   7.616  1.00 59.23     0.001 A 
ATOM    773  CZ  PHE A  96      36.655 -27.822   8.905  1.00 59.43     0.000 A 
ATOM    774  N   LEU A  97      39.479 -34.344   7.939  1.00 64.33    -0.346 N 
ATOM    775  HN  LEU A  97      39.128 -34.120   8.870  1.00  0.00     0.163 HD
ATOM    776  CA  LEU A  97      39.698 -35.773   7.597  1.00 65.52     0.177 C 
ATOM    777  C   LEU A  97      38.595 -36.225   6.637  1.00 62.09     0.241 C 
ATOM    778  O   LEU A  97      37.454 -35.804   6.826  1.00 61.45    -0.271 OA
ATOM    779  CB  LEU A  97      39.689 -36.597   8.888  1.00 68.77     0.038 C 
ATOM    780  CG  LEU A  97      40.232 -38.019   8.759  1.00 72.22    -0.020 C 
ATOM    781  CD1 LEU A  97      41.748 -38.009   8.610  1.00 75.18     0.009 C 
ATOM    782  CD2 LEU A  97      39.818 -38.866   9.952  1.00 74.46     0.009 C 
ATOM    783  N   GLN A  98      38.939 -37.044   5.641  1.00 61.25    -0.346 N 
ATOM    784  HN  GLN A  98      39.929 -37.271   5.545  1.00  0.00     0.163 HD
ATOM    785  CA  GLN A  98      38.003 -37.656   4.657  1.00 60.13     0.177 C 
ATOM    786  C   GLN A  98      38.340 -39.140   4.501  1.00 60.02     0.241 C 
ATOM    787  O   GLN A  98      39.539 -39.474   4.600  1.00 62.37    -0.271 OA
ATOM    788  CB  GLN A  98      38.145 -36.987   3.288  1.00 60.65     0.044 C 
ATOM    789  CG  GLN A  98      37.239 -35.784   3.073  1.00 59.78     0.105 C 
ATOM    790  CD  GLN A  98      37.255 -35.337   1.630  1.00 60.19     0.215 C 
ATOM    791  NE2 GLN A  98      36.200 -34.661   1.207  1.00 59.78    -0.370 N 
ATOM    792 1HE2 GLN A  98      35.407 -34.456   1.814  1.00  0.00     0.159 HD
ATOM    793 2HE2 GLN A  98      36.211 -34.359   0.233  1.00  0.00     0.159 HD
ATOM    794  OE1 GLN A  98      38.210 -35.584   0.899  1.00 62.18    -0.274 OA
ATOM    795  N   HIS A  99      37.332 -39.969   4.209  1.00 58.20    -0.346 N 
ATOM    796  HN  HIS A  99      36.403 -39.560   4.111  1.00  0.00     0.163 HD
ATOM    797  CA  HIS A  99      37.455 -41.438   4.015  1.00 58.33     0.182 C 
ATOM    798  C   HIS A  99      37.536 -41.742   2.514  1.00 58.72     0.241 C 
ATOM    799  O   HIS A  99      36.647 -41.287   1.774  1.00 58.06    -0.271 OA
ATOM    800  CB  HIS A  99      36.304 -42.162   4.727  1.00 57.01     0.093 C 
ATOM    801  CG  HIS A  99      36.245 -41.898   6.198  1.00 57.33     0.028 A 
ATOM    802  CD2 HIS A  99      37.213 -41.571   7.083  1.00 59.06     0.114 A 
ATOM    803  ND1 HIS A  99      35.077 -41.998   6.932  1.00 56.03    -0.354 N 
ATOM    804  HD1 HIS A  99      34.163 -42.247   6.553  1.00  0.00     0.166 HD
ATOM    805  CE1 HIS A  99      35.326 -41.722   8.199  1.00 57.02     0.180 A 
ATOM    806  NE2 HIS A  99      36.630 -41.448   8.318  1.00 58.94    -0.360 N 
ATOM    807  HE2 HIS A  99      37.109 -41.191   9.181  1.00  0.00     0.166 HD
ATOM    808  N   ASN A 100      38.577 -42.464   2.092  1.00 62.03    -0.346 N 
ATOM    809  HN  ASN A 100      39.220 -42.823   2.797  1.00  0.00     0.163 HD
ATOM    810  CA  ASN A 100      38.866 -42.782   0.669  1.00 64.76     0.185 C 
ATOM    811  C   ASN A 100      38.380 -44.196   0.340  1.00 66.25     0.241 C 
ATOM    812  O   ASN A 100      37.855 -44.386  -0.775  1.00 67.55    -0.271 OA
ATOM    813  CB  ASN A 100      40.354 -42.658   0.348  1.00 67.84     0.137 C 
ATOM    814  CG  ASN A 100      40.890 -41.273   0.618  1.00 68.04     0.217 C 
ATOM    815  ND2 ASN A 100      41.835 -41.176   1.532  1.00 69.27    -0.370 N 
ATOM    816 1HD2 ASN A 100      42.197 -40.240   1.714  1.00  0.00     0.159 HD
ATOM    817 2HD2 ASN A 100      42.186 -41.982   2.049  1.00  0.00     0.159 HD
ATOM    818  OD1 ASN A 100      40.467 -40.303  -0.005  1.00 68.47    -0.274 OA
ATOM    819  N   LYS A 101      38.574 -45.147   1.257  1.00 68.01    -0.346 N 
ATOM    820  HN  LYS A 101      39.047 -44.890   2.124  1.00  0.00     0.163 HD
ATOM    821  CA  LYS A 101      38.141 -46.557   1.087  1.00 69.85     0.176 C 
ATOM    822  C   LYS A 101      37.458 -47.042   2.367  1.00 68.79     0.241 C 
ATOM    823  O   LYS A 101      37.831 -46.581   3.460  1.00 67.90    -0.271 OA
ATOM    824  CB  LYS A 101      39.332 -47.429   0.682  1.00 74.45     0.035 C 
ATOM    825  CG  LYS A 101      39.857 -47.130  -0.717  1.00 77.64     0.004 C 
ATOM    826  CD  LYS A 101      40.374 -48.346  -1.457  1.00 82.82     0.027 C 
ATOM    827  CE  LYS A 101      40.154 -48.261  -2.953  1.00 84.98     0.229 C 
ATOM    828  NZ  LYS A 101      40.866 -49.345  -3.671  1.00 89.53    -0.079 N 
ATOM    829  HZ1 LYS A 101      40.718 -49.288  -4.679  1.00  0.00     0.274 HD
ATOM    830  HZ2 LYS A 101      40.610 -50.263  -3.308  1.00  0.00     0.274 HD
ATOM    831  HZ3 LYS A 101      41.860 -49.355  -3.440  1.00  0.00     0.274 HD
ATOM    832  N   CYS A 102      36.484 -47.936   2.201  1.00 69.47    -0.345 N 
ATOM    833  HN  CYS A 102      36.327 -48.276   1.252  1.00  0.00     0.163 HD
ATOM    834  CA  CYS A 102      35.607 -48.484   3.263  1.00 68.94     0.186 C 
ATOM    835  C   CYS A 102      35.627 -50.017   3.215  1.00 71.48     0.241 C 
ATOM    836  O   CYS A 102      35.915 -50.582   2.143  1.00 73.57    -0.271 OA
ATOM    837  CB  CYS A 102      34.195 -47.960   3.065  1.00 67.12     0.120 C 
ATOM    838  SG  CYS A 102      34.032 -46.198   3.450  0.70 65.38    -0.095 SA
ATOM    839  N   GLU A 103      35.337 -50.658   4.346  1.00 72.54    -0.346 N 
ATOM    840  HN  GLU A 103      35.093 -50.092   5.159  1.00  0.00     0.163 HD
ATOM    841  CA  GLU A 103      35.342 -52.134   4.513  1.00 75.82     0.177 C 
ATOM    842  C   GLU A 103      34.208 -52.492   5.478  1.00 75.89     0.241 C 
ATOM    843  O   GLU A 103      33.838 -51.629   6.303  1.00 71.63    -0.271 OA
ATOM    844  CB  GLU A 103      36.721 -52.570   5.016  1.00 80.50     0.045 C 
ATOM    845  CG  GLU A 103      37.036 -54.051   4.900  1.00 85.37     0.116 C 
ATOM    846  CD  GLU A 103      38.459 -54.397   5.327  1.00 90.74     0.172 C 
ATOM    847  OE1 GLU A 103      38.624 -55.282   6.193  1.00 95.49    -0.648 OA
ATOM    848  OE2 GLU A 103      39.410 -53.782   4.794  1.00 91.15    -0.648 OA
ATOM    849  N   CYS A 104      33.649 -53.696   5.346  1.00 79.64    -0.345 N 
ATOM    850  HN  CYS A 104      33.959 -54.280   4.569  1.00  0.00     0.163 HD
ATOM    851  CA  CYS A 104      32.606 -54.246   6.252  1.00 81.99     0.186 C 
ATOM    852  C   CYS A 104      33.276 -55.204   7.239  1.00 86.17     0.241 C 
ATOM    853  O   CYS A 104      33.629 -56.322   6.827  1.00 88.74    -0.271 OA
ATOM    854  CB  CYS A 104      31.492 -54.925   5.465  1.00 82.52     0.120 C 
ATOM    855  SG  CYS A 104      30.370 -53.738   4.676  1.00 82.33    -0.095 SA
ATOM    856  N   ARG A 105      33.464 -54.760   8.485  1.00 88.65    -0.346 N 
ATOM    857  HN  ARG A 105      33.095 -53.839   8.721  1.00  0.00     0.163 HD
ATOM    858  CA  ARG A 105      34.174 -55.514   9.552  1.00 94.64     0.176 C 
ATOM    859  C   ARG A 105      33.207 -55.851  10.681  1.00 95.92     0.243 C 
ATOM    860  O   ARG A 105      32.275 -55.098  10.937  1.00 93.76    -0.271 OA
ATOM    861  CB  ARG A 105      35.335 -54.680  10.100  1.00 98.45     0.036 C 
ATOM    862  CG  ARG A 105      36.541 -54.603   9.177  1.00100.99     0.023 C 
ATOM    863  CD  ARG A 105      37.692 -53.930   9.893  1.00104.77     0.138 C 
ATOM    864  NE  ARG A 105      38.706 -53.468   8.958  1.00106.78    -0.227 N 
ATOM    865  HE  ARG A 105      38.839 -54.009   8.104  1.00  0.00     0.177 HD
ATOM    866  CZ  ARG A 105      39.473 -52.396   9.130  1.00108.60     0.665 C 
ATOM    867  NH1 ARG A 105      39.355 -51.638  10.210  1.00108.83    -0.235 N 
ATOM    868 1HH1 ARG A 105      39.944 -50.815  10.342  1.00  0.00     0.174 HD
ATOM    869 2HH1 ARG A 105      38.667 -51.882  10.923  1.00  0.00     0.174 HD
ATOM    870  NH2 ARG A 105      40.365 -52.080   8.206  1.00110.07    -0.235 N 
ATOM    871 1HH2 ARG A 105      40.954 -51.257   8.338  1.00  0.00     0.174 HD
ATOM    872 2HH2 ARG A 105      40.456 -52.664   7.374  1.00  0.00     0.174 HD
ATOM    873  N   PRO A 106      33.405 -56.981  11.401  1.00 99.52    -0.337 N 
ATOM    874  CA  PRO A 106      32.547 -57.335  12.534  1.00101.69     0.179 C 
ATOM    875  C   PRO A 106      32.533 -56.255  13.627  1.00103.23     0.241 C 
ATOM    876  O   PRO A 106      33.528 -55.583  13.794  1.00103.11    -0.271 OA
ATOM    877  CB  PRO A 106      33.168 -58.629  13.082  1.00105.23     0.037 C 
ATOM    878  CG  PRO A 106      33.960 -59.191  11.921  1.00105.04     0.022 C 
ATOM    879  CD  PRO A 106      34.458 -57.979  11.163  1.00101.85     0.127 C 
ATOM    880  N   LYS A 107      31.409 -56.121  14.337  1.00107.19    -0.346 N 
ATOM    881  HN  LYS A 107      30.627 -56.736  14.110  1.00  0.00     0.163 HD
ATOM    882  CA  LYS A 107      31.221 -55.136  15.436  1.00112.37     0.176 C 
ATOM    883  C   LYS A 107      31.997 -55.600  16.676  1.00121.59     0.241 C 
ATOM    884  O   LYS A 107      31.636 -56.655  17.239  1.00122.85    -0.271 OA
ATOM    885  CB  LYS A 107      29.733 -54.966  15.759  1.00111.70     0.035 C 
ATOM    886  CG  LYS A 107      28.895 -54.361  14.642  1.00108.33     0.004 C 
ATOM    887  CD  LYS A 107      27.411 -54.337  14.948  1.00109.51     0.027 C 
ATOM    888  CE  LYS A 107      26.559 -53.930  13.763  1.00107.34     0.229 C 
ATOM    889  NZ  LYS A 107      26.594 -52.466  13.529  1.00105.87    -0.079 N 
ATOM    890  HZ1 LYS A 107      26.020 -52.192  12.731  1.00  0.00     0.274 HD
ATOM    891  HZ2 LYS A 107      27.552 -52.130  13.429  1.00  0.00     0.274 HD
ATOM    892  HZ3 LYS A 107      26.330 -51.951  14.369  1.00  0.00     0.274 HD
ATOM    893  N   ALA A 108      33.015 -54.829  17.080  1.00 92.03    -0.349 N 
ATOM    894  HN  ALA A 108      33.199 -53.983  16.541  1.00  0.00     0.163 HD
ATOM    895  CA  ALA A 108      33.899 -55.097  18.242  1.00 96.30     0.142 C 
ATOM    896  C   ALA A 108      33.397 -54.317  19.463  1.00 98.88     0.255 C 
ATOM    897  O   ALA A 108      32.817 -54.884  20.391  1.00100.75    -0.305 OA
ATOM    898  CB  ALA A 108      35.324 -54.729  17.901  1.00 95.83     0.039 C 
TER     899      ALA A 108 
ATOM    899  N   GLU B  13      45.234 -27.051  -3.784  1.00 99.85    -0.066 N 
ATOM    900  HN1 GLU B  13      45.265 -26.099  -3.420  1.00  0.00     0.275 HD
ATOM    901  HN2 GLU B  13      45.924 -27.195  -4.521  1.00  0.00     0.275 HD
ATOM    902  HN3 GLU B  13      45.590 -27.725  -3.106  1.00  0.00     0.275 HD
ATOM    903  CA  GLU B  13      43.860 -27.402  -4.240  1.00 96.27     0.275 C 
ATOM    904  C   GLU B  13      42.873 -27.172  -3.085  1.00 90.72     0.249 C 
ATOM    905  O   GLU B  13      41.982 -28.030  -2.866  1.00 87.00    -0.271 OA
ATOM    906  CB  GLU B  13      43.814 -28.836  -4.788  1.00 97.39     0.053 C 
ATOM    907  CG  GLU B  13      44.200 -29.926  -3.792  1.00 97.74     0.115 C 
ATOM    908  CD  GLU B  13      45.653 -30.380  -3.832  1.00103.10     0.172 C 
ATOM    909  OE1 GLU B  13      45.887 -31.607  -3.938  1.00104.16    -0.648 OA
ATOM    910  OE2 GLU B  13      46.552 -29.512  -3.742  1.00107.45    -0.648 OA
ATOM    911  N   VAL B  14      43.009 -26.034  -2.396  1.00 88.46    -0.346 N 
ATOM    912  HN  VAL B  14      43.783 -25.420  -2.648  1.00  0.00     0.163 HD
ATOM    913  CA  VAL B  14      42.111 -25.595  -1.284  1.00 83.79     0.180 C 
ATOM    914  C   VAL B  14      40.720 -25.312  -1.866  1.00 80.18     0.241 C 
ATOM    915  O   VAL B  14      40.644 -24.856  -3.024  1.00 80.92    -0.271 OA
ATOM    916  CB  VAL B  14      42.678 -24.359  -0.555  1.00 84.86     0.009 C 
ATOM    917  CG1 VAL B  14      41.733 -23.827   0.514  1.00 82.39     0.012 C 
ATOM    918  CG2 VAL B  14      44.049 -24.640   0.041  1.00 86.88     0.012 C 
ATOM    919  N   VAL B  15      39.664 -25.586  -1.093  1.00 76.27    -0.346 N 
ATOM    920  HN  VAL B  15      39.838 -25.978  -0.167  1.00  0.00     0.163 HD
ATOM    921  CA  VAL B  15      38.245 -25.355  -1.499  1.00 73.76     0.180 C 
ATOM    922  C   VAL B  15      37.856 -23.943  -1.048  1.00 73.67     0.241 C 
ATOM    923  O   VAL B  15      37.871 -23.680   0.176  1.00 72.41    -0.271 OA
ATOM    924  CB  VAL B  15      37.290 -26.419  -0.926  1.00 70.83     0.009 C 
ATOM    925  CG1 VAL B  15      35.906 -26.319  -1.551  1.00 69.60     0.012 C 
ATOM    926  CG2 VAL B  15      37.843 -27.830  -1.074  1.00 70.29     0.012 C 
ATOM    927  N   LYS B  16      37.518 -23.078  -2.010  1.00 74.57    -0.346 N 
ATOM    928  HN  LYS B  16      37.447 -23.438  -2.962  1.00  0.00     0.163 HD
ATOM    929  CA  LYS B  16      37.237 -21.632  -1.801  1.00 74.69     0.172 C 
ATOM    930  C   LYS B  16      35.979 -21.490  -0.937  1.00 71.82     0.240 C 
ATOM    931  O   LYS B  16      35.024 -22.289  -1.121  1.00 69.39    -0.271 OA
ATOM    932  CB  LYS B  16      37.091 -20.920  -3.149  1.00 76.75     0.042 C 
ATOM    933  N   PHE B  17      35.984 -20.505  -0.034  1.00 72.07    -0.346 N 
ATOM    934  HN  PHE B  17      36.761 -19.845  -0.068  1.00  0.00     0.163 HD
ATOM    935  CA  PHE B  17      34.955 -20.289   1.016  1.00 70.63     0.180 C 
ATOM    936  C   PHE B  17      33.541 -20.300   0.427  1.00 71.59     0.241 C 
ATOM    937  O   PHE B  17      32.642 -20.872   1.069  1.00 71.63    -0.271 OA
ATOM    938  CB  PHE B  17      35.177 -18.963   1.744  1.00 70.81     0.073 C 
ATOM    939  CG  PHE B  17      33.998 -18.531   2.573  1.00 69.24    -0.056 A 
ATOM    940  CD1 PHE B  17      33.747 -19.118   3.802  1.00 67.66     0.007 A 
ATOM    941  CD2 PHE B  17      33.118 -17.564   2.111  1.00 70.05     0.007 A 
ATOM    942  CE1 PHE B  17      32.656 -18.726   4.563  1.00 67.32     0.001 A 
ATOM    943  CE2 PHE B  17      32.029 -17.173   2.876  1.00 69.36     0.001 A 
ATOM    944  CZ  PHE B  17      31.800 -17.754   4.100  1.00 67.88     0.000 A 
ATOM    945  N   MET B  18      33.341 -19.652  -0.722  1.00 74.78    -0.346 N 
ATOM    946  HN  MET B  18      34.148 -19.239  -1.190  1.00  0.00     0.163 HD
ATOM    947  CA  MET B  18      32.007 -19.499  -1.357  1.00 76.44     0.177 C 
ATOM    948  C   MET B  18      31.502 -20.866  -1.835  1.00 73.90     0.241 C 
ATOM    949  O   MET B  18      30.290 -21.129  -1.694  1.00 72.38    -0.271 OA
ATOM    950  CB  MET B  18      32.064 -18.529  -2.543  1.00 81.89     0.045 C 
ATOM    951  CG  MET B  18      30.697 -18.022  -2.979  1.00 84.60     0.076 C 
ATOM    952  SD  MET B  18      29.871 -17.053  -1.681  1.00 86.60    -0.173 SA
ATOM    953  CE  MET B  18      28.941 -15.904  -2.696  1.00 89.97     0.089 C 
ATOM    954  N   ASP B  19      32.399 -21.701  -2.375  1.00 73.42    -0.346 N 
ATOM    955  HN  ASP B  19      33.359 -21.373  -2.478  1.00  0.00     0.163 HD
ATOM    956  CA  ASP B  19      32.078 -23.078  -2.833  1.00 72.00     0.172 C 
ATOM    957  C   ASP B  19      31.697 -23.915  -1.608  1.00 69.84     0.240 C 
ATOM    958  O   ASP B  19      30.704 -24.668  -1.692  1.00 70.31    -0.271 OA
ATOM    959  CB  ASP B  19      33.237 -23.705  -3.613  1.00 72.35     0.042 C 
ATOM    960  N   VAL B  20      32.444 -23.766  -0.508  1.00 69.37    -0.346 N 
ATOM    961  HN  VAL B  20      33.226 -23.112  -0.545  1.00  0.00     0.163 HD
ATOM    962  CA  VAL B  20      32.203 -24.499   0.771  1.00 67.38     0.180 C 
ATOM    963  C   VAL B  20      30.818 -24.112   1.302  1.00 66.95     0.241 C 
ATOM    964  O   VAL B  20      30.061 -25.014   1.666  1.00 65.99    -0.271 OA
ATOM    965  CB  VAL B  20      33.297 -24.224   1.820  1.00 68.08     0.009 C 
ATOM    966  CG1 VAL B  20      32.947 -24.851   3.161  1.00 66.28     0.012 C 
ATOM    967  CG2 VAL B  20      34.669 -24.699   1.361  1.00 70.03     0.012 C 
ATOM    968  N   TYR B  21      30.505 -22.816   1.341  1.00 69.00    -0.346 N 
ATOM    969  HN  TYR B  21      31.187 -22.148   0.982  1.00  0.00     0.163 HD
ATOM    970  CA  TYR B  21      29.223 -22.284   1.875  1.00 69.60     0.180 C 
ATOM    971  C   TYR B  21      28.050 -22.778   1.024  1.00 70.31     0.241 C 
ATOM    972  O   TYR B  21      27.013 -23.156   1.605  1.00 69.16    -0.271 OA
ATOM    973  CB  TYR B  21      29.213 -20.755   1.920  1.00 71.01     0.073 C 
ATOM    974  CG  TYR B  21      27.887 -20.183   2.352  1.00 70.67    -0.056 A 
ATOM    975  CD1 TYR B  21      27.552 -20.085   3.694  1.00 70.04     0.010 A 
ATOM    976  CD2 TYR B  21      26.947 -19.776   1.418  1.00 71.06     0.010 A 
ATOM    977  CE1 TYR B  21      26.327 -19.581   4.095  1.00 70.28     0.037 A 
ATOM    978  CE2 TYR B  21      25.719 -19.266   1.804  1.00 71.11     0.037 A 
ATOM    979  CZ  TYR B  21      25.408 -19.169   3.147  1.00 70.48     0.065 A 
ATOM    980  OH  TYR B  21      24.203 -18.670   3.538  1.00 70.65    -0.361 OA
ATOM    981  HH  TYR B  21      23.989 -18.603   4.461  1.00  0.00     0.217 HD
ATOM    982  N   GLN B  22      28.200 -22.748  -0.304  1.00 73.51    -0.346 N 
ATOM    983  HN  GLN B  22      29.093 -22.426  -0.678  1.00  0.00     0.163 HD
ATOM    984  CA  GLN B  22      27.144 -23.155  -1.271  1.00 75.47     0.177 C 
ATOM    985  C   GLN B  22      26.855 -24.655  -1.134  1.00 73.95     0.241 C 
ATOM    986  O   GLN B  22      25.671 -25.034  -1.239  1.00 73.41    -0.271 OA
ATOM    987  CB  GLN B  22      27.557 -22.806  -2.702  1.00 78.87     0.044 C 
ATOM    988  CG  GLN B  22      27.125 -21.409  -3.124  1.00 82.59     0.105 C 
ATOM    989  CD  GLN B  22      27.946 -20.860  -4.266  1.00 86.41     0.215 C 
ATOM    990  NE2 GLN B  22      27.891 -19.549  -4.439  1.00 89.53    -0.370 N 
ATOM    991 1HE2 GLN B  22      27.330 -18.939  -3.844  1.00  0.00     0.159 HD
ATOM    992 2HE2 GLN B  22      28.446 -19.178  -5.211  1.00  0.00     0.159 HD
ATOM    993  OE1 GLN B  22      28.623 -21.596  -4.985  1.00 87.72    -0.274 OA
ATOM    994  N   ARG B  23      27.890 -25.470  -0.904  1.00 73.24    -0.346 N 
ATOM    995  HN  ARG B  23      28.813 -25.052  -0.789  1.00  0.00     0.163 HD
ATOM    996  CA  ARG B  23      27.776 -26.950  -0.806  1.00 71.08     0.176 C 
ATOM    997  C   ARG B  23      27.190 -27.361   0.554  1.00 69.16     0.241 C 
ATOM    998  O   ARG B  23      26.646 -28.472   0.630  1.00 68.72    -0.271 OA
ATOM    999  CB  ARG B  23      29.136 -27.621  -1.031  1.00 71.37     0.036 C 
ATOM   1000  CG  ARG B  23      29.622 -27.598  -2.474  1.00 73.66     0.023 C 
ATOM   1001  CD  ARG B  23      29.888 -28.984  -3.048  1.00 74.67     0.138 C 
ATOM   1002  NE  ARG B  23      30.848 -29.771  -2.277  1.00 74.34    -0.227 N 
ATOM   1003  HE  ARG B  23      30.474 -30.492  -1.660  1.00  0.00     0.177 HD
ATOM   1004  CZ  ARG B  23      32.172 -29.624  -2.313  1.00 75.31     0.665 C 
ATOM   1005  NH1 ARG B  23      32.732 -28.705  -3.084  1.00 77.92    -0.235 N 
ATOM   1006 1HH1 ARG B  23      32.141 -28.108  -3.662  1.00  0.00     0.174 HD
ATOM   1007 2HH1 ARG B  23      33.745 -28.592  -3.112  1.00  0.00     0.174 HD
ATOM   1008  NH2 ARG B  23      32.938 -30.397  -1.564  1.00 74.93    -0.235 N 
ATOM   1009 1HH2 ARG B  23      32.507 -31.105  -0.970  1.00  0.00     0.174 HD
ATOM   1010 2HH2 ARG B  23      33.951 -30.284  -1.592  1.00  0.00     0.174 HD
ATOM   1011  N   SER B  24      27.295 -26.513   1.582  1.00 68.91    -0.344 N 
ATOM   1012  HN  SER B  24      27.636 -25.572   1.383  1.00  0.00     0.163 HD
ATOM   1013  CA  SER B  24      26.953 -26.835   2.994  1.00 68.40     0.200 C 
ATOM   1014  C   SER B  24      25.585 -26.275   3.387  1.00 69.88     0.243 C 
ATOM   1015  O   SER B  24      25.039 -26.757   4.398  1.00 70.55    -0.271 OA
ATOM   1016  CB  SER B  24      27.987 -26.298   3.939  1.00 69.21     0.199 C 
ATOM   1017  OG  SER B  24      29.278 -26.796   3.642  1.00 71.39    -0.398 OA
ATOM   1018  HG  SER B  24      29.933 -26.456   4.240  1.00  0.00     0.209 HD
ATOM   1019  N   TYR B  25      25.069 -25.269   2.669  1.00 71.58    -0.346 N 
ATOM   1020  HN  TYR B  25      25.557 -24.973   1.824  1.00  0.00     0.163 HD
ATOM   1021  CA  TYR B  25      23.817 -24.566   3.049  1.00 72.36     0.180 C 
ATOM   1022  C   TYR B  25      22.611 -25.490   2.854  1.00 72.10     0.241 C 
ATOM   1023  O   TYR B  25      22.522 -26.165   1.813  1.00 69.53    -0.271 OA
ATOM   1024  CB  TYR B  25      23.591 -23.277   2.261  1.00 74.31     0.073 C 
ATOM   1025  CG  TYR B  25      22.427 -22.482   2.795  1.00 76.16    -0.056 A 
ATOM   1026  CD1 TYR B  25      22.559 -21.717   3.942  1.00 77.67     0.010 A 
ATOM   1027  CD2 TYR B  25      21.179 -22.543   2.200  1.00 77.22     0.010 A 
ATOM   1028  CE1 TYR B  25      21.496 -21.000   4.467  1.00 79.86     0.037 A 
ATOM   1029  CE2 TYR B  25      20.103 -21.831   2.707  1.00 79.76     0.037 A 
ATOM   1030  CZ  TYR B  25      20.262 -21.053   3.841  1.00 81.04     0.065 A 
ATOM   1031  OH  TYR B  25      19.203 -20.355   4.346  1.00 83.71    -0.361 OA
ATOM   1032  HH  TYR B  25      19.312 -19.821   5.124  1.00  0.00     0.217 HD
ATOM   1033  N   CYS B  26      21.705 -25.466   3.837  1.00 74.77    -0.345 N 
ATOM   1034  HN  CYS B  26      21.899 -24.834   4.614  1.00  0.00     0.163 HD
ATOM   1035  CA  CYS B  26      20.445 -26.255   3.930  1.00 75.91     0.186 C 
ATOM   1036  C   CYS B  26      19.864 -26.551   2.544  1.00 75.55     0.242 C 
ATOM   1037  O   CYS B  26      19.328 -25.618   1.916  1.00 77.59    -0.271 OA
ATOM   1038  CB  CYS B  26      19.413 -25.499   4.757  1.00 78.68     0.120 C 
ATOM   1039  SG  CYS B  26      17.776 -26.270   4.732  1.00 82.52    -0.095 SA
ATOM   1040  N   HIS B  27      19.949 -27.810   2.106  1.00 73.79    -0.346 N 
ATOM   1041  HN  HIS B  27      20.410 -28.490   2.710  1.00  0.00     0.163 HD
ATOM   1042  CA  HIS B  27      19.421 -28.293   0.802  1.00 74.20     0.182 C 
ATOM   1043  C   HIS B  27      19.206 -29.803   0.867  1.00 73.74     0.243 C 
ATOM   1044  O   HIS B  27      19.752 -30.469   1.745  1.00 72.85    -0.271 OA
ATOM   1045  CB  HIS B  27      20.363 -27.872  -0.337  1.00 73.90     0.093 C 
ATOM   1046  CG  HIS B  27      21.648 -28.631  -0.378  1.00 72.40     0.028 A 
ATOM   1047  CD2 HIS B  27      22.168 -29.464  -1.308  1.00 72.33     0.114 A 
ATOM   1048  ND1 HIS B  27      22.573 -28.565   0.642  1.00 71.70    -0.354 N 
ATOM   1049  HD1 HIS B  27      22.471 -28.013   1.494  1.00  0.00     0.166 HD
ATOM   1050  CE1 HIS B  27      23.608 -29.324   0.348  1.00 70.93     0.180 A 
ATOM   1051  NE2 HIS B  27      23.385 -29.886  -0.846  1.00 71.35    -0.360 N 
ATOM   1052  HE2 HIS B  27      24.017 -30.523  -1.331  1.00  0.00     0.166 HD
ATOM   1053  N   PRO B  28      18.391 -30.390  -0.040  1.00 75.01    -0.337 N 
ATOM   1054  CA  PRO B  28      18.218 -31.841  -0.084  1.00 73.88     0.179 C 
ATOM   1055  C   PRO B  28      19.465 -32.539  -0.650  1.00 71.00     0.241 C 
ATOM   1056  O   PRO B  28      19.884 -32.192  -1.746  1.00 69.85    -0.271 OA
ATOM   1057  CB  PRO B  28      16.995 -32.028  -0.991  1.00 76.88     0.037 C 
ATOM   1058  CG  PRO B  28      17.015 -30.816  -1.898  1.00 78.33     0.022 C 
ATOM   1059  CD  PRO B  28      17.578 -29.693  -1.051  1.00 77.45     0.127 C 
ATOM   1060  N   ILE B  29      20.014 -33.490   0.112  1.00 69.28    -0.346 N 
ATOM   1061  HN  ILE B  29      19.540 -33.728   0.983  1.00  0.00     0.163 HD
ATOM   1062  CA  ILE B  29      21.269 -34.231  -0.215  1.00 68.69     0.180 C 
ATOM   1063  C   ILE B  29      21.003 -35.736  -0.085  1.00 67.98     0.241 C 
ATOM   1064  O   ILE B  29      20.298 -36.132   0.870  1.00 67.74    -0.271 OA
ATOM   1065  CB  ILE B  29      22.444 -33.772   0.676  1.00 68.53     0.013 C 
ATOM   1066  CG1 ILE B  29      23.752 -34.457   0.265  1.00 68.96     0.002 C 
ATOM   1067  CG2 ILE B  29      22.145 -33.979   2.155  1.00 67.88     0.012 C 
ATOM   1068  CD1 ILE B  29      24.999 -33.788   0.788  1.00 69.55     0.005 C 
ATOM   1069  N   GLU B  30      21.559 -36.533  -1.007  1.00 67.27    -0.346 N 
ATOM   1070  HN  GLU B  30      22.079 -36.095  -1.767  1.00  0.00     0.163 HD
ATOM   1071  CA  GLU B  30      21.465 -38.017  -0.992  1.00 67.26     0.176 C 
ATOM   1072  C   GLU B  30      21.969 -38.516   0.367  1.00 65.87     0.241 C 
ATOM   1073  O   GLU B  30      23.152 -38.313   0.683  1.00 65.84    -0.271 OA
ATOM   1074  CB  GLU B  30      22.247 -38.642  -2.152  1.00 67.69     0.030 C 
ATOM   1075  CG  GLU B  30      21.909 -40.104  -2.403  1.00 67.78     0.007 C 
ATOM   1076  N   THR B  31      21.066 -39.099   1.150  1.00 66.75    -0.344 N 
ATOM   1077  HN  THR B  31      20.111 -39.147   0.795  1.00  0.00     0.163 HD
ATOM   1078  CA  THR B  31      21.314 -39.687   2.490  1.00 66.69     0.205 C 
ATOM   1079  C   THR B  31      21.016 -41.184   2.405  1.00 67.82     0.243 C 
ATOM   1080  O   THR B  31      20.002 -41.531   1.773  1.00 72.06    -0.271 OA
ATOM   1081  CB  THR B  31      20.426 -39.019   3.549  1.00 67.31     0.146 C 
ATOM   1082  CG2 THR B  31      20.668 -39.565   4.939  1.00 68.33     0.042 C 
ATOM   1083  OG1 THR B  31      20.660 -37.610   3.529  1.00 66.48    -0.393 OA
ATOM   1084  HG1 THR B  31      20.110 -37.197   4.184  1.00  0.00     0.210 HD
ATOM   1085  N   LEU B  32      21.852 -42.034   3.003  1.00 66.40    -0.346 N 
ATOM   1086  HN  LEU B  32      22.715 -41.668   3.406  1.00  0.00     0.163 HD
ATOM   1087  CA  LEU B  32      21.581 -43.492   3.108  1.00 66.13     0.177 C 
ATOM   1088  C   LEU B  32      20.801 -43.733   4.401  1.00 67.05     0.241 C 
ATOM   1089  O   LEU B  32      21.409 -43.656   5.476  1.00 68.32    -0.271 OA
ATOM   1090  CB  LEU B  32      22.899 -44.268   3.049  1.00 64.93     0.038 C 
ATOM   1091  CG  LEU B  32      23.615 -44.172   1.704  1.00 63.82    -0.020 C 
ATOM   1092  CD1 LEU B  32      24.997 -44.799   1.757  1.00 63.71     0.009 C 
ATOM   1093  CD2 LEU B  32      22.783 -44.816   0.612  1.00 64.73     0.009 C 
ATOM   1094  N   VAL B  33      19.493 -43.961   4.268  1.00 68.66    -0.346 N 
ATOM   1095  HN  VAL B  33      19.135 -44.086   3.321  1.00  0.00     0.163 HD
ATOM   1096  CA  VAL B  33      18.510 -44.049   5.385  1.00 71.32     0.180 C 
ATOM   1097  C   VAL B  33      18.202 -45.524   5.648  1.00 74.78     0.241 C 
ATOM   1098  O   VAL B  33      17.874 -46.242   4.682  1.00 75.91    -0.271 OA
ATOM   1099  CB  VAL B  33      17.227 -43.268   5.050  1.00 71.40     0.009 C 
ATOM   1100  CG1 VAL B  33      16.199 -43.399   6.157  1.00 74.48     0.012 C 
ATOM   1101  CG2 VAL B  33      17.515 -41.805   4.755  1.00 70.09     0.012 C 
ATOM   1102  N   ASP B  34      18.296 -45.944   6.911  1.00 79.02    -0.345 N 
ATOM   1103  HN  ASP B  34      18.600 -45.267   7.610  1.00  0.00     0.163 HD
ATOM   1104  CA  ASP B  34      17.992 -47.321   7.378  1.00 83.89     0.186 C 
ATOM   1105  C   ASP B  34      16.495 -47.576   7.164  1.00 87.57     0.241 C 
ATOM   1106  O   ASP B  34      15.692 -46.681   7.487  1.00 88.63    -0.271 OA
ATOM   1107  CB  ASP B  34      18.413 -47.471   8.843  1.00 87.11     0.147 C 
ATOM   1108  CG  ASP B  34      18.105 -48.822   9.458  1.00 91.98     0.175 C 
ATOM   1109  OD1 ASP B  34      18.095 -49.816   8.704  1.00 94.62    -0.648 OA
ATOM   1110  OD2 ASP B  34      17.877 -48.868  10.688  1.00 95.65    -0.648 OA
ATOM   1111  N   ILE B  35      16.141 -48.744   6.623  1.00 90.73    -0.346 N 
ATOM   1112  HN  ILE B  35      16.882 -49.404   6.389  1.00  0.00     0.163 HD
ATOM   1113  CA  ILE B  35      14.730 -49.148   6.338  1.00 94.60     0.180 C 
ATOM   1114  C   ILE B  35      14.011 -49.400   7.669  1.00 98.99     0.241 C 
ATOM   1115  O   ILE B  35      12.804 -49.113   7.749  1.00101.85    -0.271 OA
ATOM   1116  CB  ILE B  35      14.679 -50.379   5.408  1.00 94.91     0.013 C 
ATOM   1117  CG1 ILE B  35      15.210 -50.047   4.011  1.00 92.61     0.002 C 
ATOM   1118  CG2 ILE B  35      13.275 -50.956   5.352  1.00 98.61     0.012 C 
ATOM   1119  CD1 ILE B  35      15.245 -51.225   3.056  1.00 93.50     0.005 C 
ATOM   1120  N   PHE B  36      14.729 -49.910   8.672  1.00101.00    -0.346 N 
ATOM   1121  HN  PHE B  36      15.740 -49.971   8.550  1.00  0.00     0.163 HD
ATOM   1122  CA  PHE B  36      14.155 -50.395   9.955  1.00106.83     0.172 C 
ATOM   1123  C   PHE B  36      13.492 -49.233  10.709  1.00110.27     0.240 C 
ATOM   1124  O   PHE B  36      12.586 -49.514  11.512  1.00115.84    -0.271 OA
ATOM   1125  CB  PHE B  36      15.224 -51.102  10.796  1.00106.83     0.042 C 
ATOM   1126  N   GLN B  37      13.927 -47.986  10.487  1.00109.07    -0.346 N 
ATOM   1127  HN  GLN B  37      14.676 -47.844   9.809  1.00  0.00     0.163 HD
ATOM   1128  CA  GLN B  37      13.364 -46.797  11.188  1.00112.62     0.177 C 
ATOM   1129  C   GLN B  37      12.308 -46.114  10.303  1.00113.74     0.241 C 
ATOM   1130  O   GLN B  37      11.587 -45.253  10.839  1.00116.49    -0.271 OA
ATOM   1131  CB  GLN B  37      14.475 -45.866  11.696  1.00111.74     0.044 C 
ATOM   1132  CG  GLN B  37      15.476 -45.391  10.648  1.00108.56     0.105 C 
ATOM   1133  CD  GLN B  37      16.526 -44.480  11.243  1.00107.39     0.215 C 
ATOM   1134  NE2 GLN B  37      16.902 -43.447  10.503  1.00104.79    -0.370 N 
ATOM   1135 1HE2 GLN B  37      17.610 -42.832  10.904  1.00  0.00     0.159 HD
ATOM   1136 2HE2 GLN B  37      16.504 -43.268   9.581  1.00  0.00     0.159 HD
ATOM   1137  OE1 GLN B  37      17.006 -44.696  12.355  1.00108.33    -0.274 OA
ATOM   1138  N   GLU B  38      12.152 -46.540   9.043  1.00113.53    -0.346 N 
ATOM   1139  HN  GLU B  38      12.807 -47.242   8.698  1.00  0.00     0.163 HD
ATOM   1140  CA  GLU B  38      11.093 -46.065   8.106  1.00114.77     0.177 C 
ATOM   1141  C   GLU B  38       9.907 -47.041   8.101  1.00117.16     0.241 C 
ATOM   1142  O   GLU B  38       8.782 -46.596   7.799  1.00117.67    -0.271 OA
ATOM   1143  CB  GLU B  38      11.661 -45.917   6.693  1.00113.54     0.045 C 
ATOM   1144  CG  GLU B  38      12.806 -44.923   6.613  1.00111.49     0.116 C 
ATOM   1145  CD  GLU B  38      12.413 -43.490   6.930  1.00112.85     0.172 C 
ATOM   1146  OE1 GLU B  38      11.568 -42.943   6.196  1.00114.72    -0.648 OA
ATOM   1147  OE2 GLU B  38      12.944 -42.927   7.913  1.00112.38    -0.648 OA
ATOM   1148  N   TYR B  39      10.157 -48.323   8.393  1.00118.01    -0.346 N 
ATOM   1149  HN  TYR B  39      11.128 -48.583   8.565  1.00  0.00     0.163 HD
ATOM   1150  CA  TYR B  39       9.137 -49.400   8.487  1.00122.22     0.181 C 
ATOM   1151  C   TYR B  39       9.375 -50.212   9.760  1.00126.00     0.243 C 
ATOM   1152  O   TYR B  39       9.737 -51.382   9.681  1.00125.90    -0.271 OA
ATOM   1153  CB  TYR B  39       9.217 -50.306   7.256  1.00120.76     0.073 C 
ATOM   1154  CG  TYR B  39       8.715 -49.724   5.958  1.00120.07    -0.056 A 
ATOM   1155  CD1 TYR B  39       9.373 -48.698   5.295  1.00116.76     0.010 A 
ATOM   1156  CD2 TYR B  39       7.598 -50.271   5.348  1.00123.53     0.010 A 
ATOM   1157  CE1 TYR B  39       8.895 -48.196   4.093  1.00116.61     0.037 A 
ATOM   1158  CE2 TYR B  39       7.111 -49.784   4.145  1.00123.54     0.037 A 
ATOM   1159  CZ  TYR B  39       7.770 -48.748   3.508  1.00119.99     0.065 A 
ATOM   1160  OH  TYR B  39       7.303 -48.281   2.313  1.00119.81    -0.361 OA
ATOM   1161  HH  TYR B  39       7.756 -47.569   1.876  1.00  0.00     0.217 HD
ATOM   1162  N   PRO B  40       9.203 -49.618  10.967  1.00129.57    -0.337 N 
ATOM   1163  CA  PRO B  40       9.496 -50.312  12.220  1.00132.12     0.179 C 
ATOM   1164  C   PRO B  40       8.503 -51.452  12.493  1.00137.42     0.241 C 
ATOM   1165  O   PRO B  40       8.919 -52.465  13.034  1.00137.79    -0.271 OA
ATOM   1166  CB  PRO B  40       9.407 -49.232  13.315  1.00132.74     0.037 C 
ATOM   1167  CG  PRO B  40       9.195 -47.912  12.588  1.00130.14     0.022 C 
ATOM   1168  CD  PRO B  40       8.701 -48.256  11.197  1.00129.52     0.127 C 
ATOM   1169  N   ASP B  41       7.238 -51.272  12.093  1.00141.78    -0.346 N 
ATOM   1170  HN  ASP B  41       7.016 -50.403  11.608  1.00  0.00     0.163 HD
ATOM   1171  CA  ASP B  41       6.130 -52.247  12.303  1.00149.30     0.172 C 
ATOM   1172  C   ASP B  41       6.489 -53.609  11.686  1.00150.50     0.240 C 
ATOM   1173  O   ASP B  41       5.990 -54.634  12.201  1.00155.27    -0.271 OA
ATOM   1174  CB  ASP B  41       4.810 -51.722  11.731  1.00151.14     0.042 C 
ATOM   1175  N   GLU B  42       7.301 -53.624  10.620  1.00146.94    -0.346 N 
ATOM   1176  HN  GLU B  42       7.653 -52.731  10.276  1.00  0.00     0.163 HD
ATOM   1177  CA  GLU B  42       7.723 -54.861   9.905  1.00146.67     0.177 C 
ATOM   1178  C   GLU B  42       8.972 -55.435  10.584  1.00144.43     0.241 C 
ATOM   1179  O   GLU B  42      10.061 -55.367   9.989  1.00139.62    -0.271 OA
ATOM   1180  CB  GLU B  42       7.936 -54.568   8.417  1.00143.44     0.045 C 
ATOM   1181  CG  GLU B  42       6.629 -54.398   7.661  1.00146.57     0.116 C 
ATOM   1182  CD  GLU B  42       6.754 -54.345   6.148  1.00144.43     0.172 C 
ATOM   1183  OE1 GLU B  42       7.582 -53.557   5.649  1.00140.29    -0.648 OA
ATOM   1184  OE2 GLU B  42       6.021 -55.095   5.472  1.00148.07    -0.648 OA
ATOM   1185  N   ILE B  43       8.790 -56.022  11.770  1.00147.51    -0.346 N 
ATOM   1186  HN  ILE B  43       7.833 -56.093  12.116  1.00  0.00     0.163 HD
ATOM   1187  CA  ILE B  43       9.875 -56.583  12.632  1.00146.19     0.180 C 
ATOM   1188  C   ILE B  43      10.316 -57.944  12.075  1.00143.60     0.241 C 
ATOM   1189  O   ILE B  43      11.537 -58.159  11.946  1.00140.55    -0.271 OA
ATOM   1190  CB  ILE B  43       9.399 -56.691  14.096  1.00152.69     0.013 C 
ATOM   1191  CG1 ILE B  43       9.128 -55.315  14.709  1.00153.50     0.002 C 
ATOM   1192  CG2 ILE B  43      10.385 -57.490  14.932  1.00153.61     0.012 C 
ATOM   1193  CD1 ILE B  43       8.133 -55.336  15.841  1.00159.77     0.005 C 
ATOM   1194  N   GLU B  44       9.354 -58.813  11.753  1.00143.76    -0.346 N 
ATOM   1195  HN  GLU B  44       8.390 -58.481  11.789  1.00  0.00     0.163 HD
ATOM   1196  CA  GLU B  44       9.578 -60.228  11.346  1.00143.15     0.177 C 
ATOM   1197  C   GLU B  44      10.504 -60.314  10.122  1.00136.18     0.241 C 
ATOM   1198  O   GLU B  44      11.189 -61.348   9.986  1.00136.02    -0.271 OA
ATOM   1199  CB  GLU B  44       8.240 -60.934  11.091  1.00148.12     0.045 C 
ATOM   1200  CG  GLU B  44       7.436 -60.390   9.916  1.00147.08     0.116 C 
ATOM   1201  CD  GLU B  44       6.426 -59.307  10.258  1.00148.86     0.172 C 
ATOM   1202  OE1 GLU B  44       5.223 -59.515   9.991  1.00151.56    -0.648 OA
ATOM   1203  OE2 GLU B  44       6.846 -58.252  10.780  1.00146.91    -0.648 OA
ATOM   1204  N   TYR B  45      10.540 -59.282   9.271  1.00129.80    -0.346 N 
ATOM   1205  HN  TYR B  45      10.043 -58.430   9.532  1.00  0.00     0.163 HD
ATOM   1206  CA  TYR B  45      11.260 -59.297   7.965  1.00122.83     0.172 C 
ATOM   1207  C   TYR B  45      12.679 -58.734   8.113  1.00116.17     0.240 C 
ATOM   1208  O   TYR B  45      12.881 -57.814   8.929  1.00114.73    -0.271 OA
ATOM   1209  CB  TYR B  45      10.479 -58.507   6.912  1.00121.57     0.042 C 
ATOM   1210  N   ILE B  46      13.624 -59.298   7.351  1.00110.96    -0.346 N 
ATOM   1211  HN  ILE B  46      13.376 -60.166   6.876  1.00  0.00     0.163 HD
ATOM   1212  CA  ILE B  46      15.008 -58.777   7.130  1.00104.21     0.180 C 
ATOM   1213  C   ILE B  46      15.078 -58.275   5.683  1.00 98.63     0.241 C 
ATOM   1214  O   ILE B  46      14.620 -59.010   4.788  1.00 99.75    -0.271 OA
ATOM   1215  CB  ILE B  46      16.065 -59.864   7.430  1.00104.51     0.013 C 
ATOM   1216  CG1 ILE B  46      16.094 -60.201   8.925  1.00107.52     0.002 C 
ATOM   1217  CG2 ILE B  46      17.446 -59.457   6.924  1.00101.10     0.012 C 
ATOM   1218  CD1 ILE B  46      16.787 -61.502   9.269  1.00109.13     0.005 C 
ATOM   1219  N   PHE B  47      15.615 -57.072   5.466  1.00 92.46    -0.346 N 
ATOM   1220  HN  PHE B  47      16.014 -56.579   6.265  1.00  0.00     0.163 HD
ATOM   1221  CA  PHE B  47      15.671 -56.403   4.142  1.00 88.81     0.180 C 
ATOM   1222  C   PHE B  47      17.096 -56.438   3.580  1.00 84.35     0.241 C 
ATOM   1223  O   PHE B  47      18.065 -56.394   4.359  1.00 83.32    -0.271 OA
ATOM   1224  CB  PHE B  47      15.170 -54.965   4.260  1.00 88.30     0.073 C 
ATOM   1225  CG  PHE B  47      13.704 -54.846   4.581  1.00 91.92    -0.056 A 
ATOM   1226  CD1 PHE B  47      12.751 -55.159   3.628  1.00 93.74     0.007 A 
ATOM   1227  CD2 PHE B  47      13.275 -54.440   5.833  1.00 94.46     0.007 A 
ATOM   1228  CE1 PHE B  47      11.398 -55.048   3.913  1.00 97.35     0.001 A 
ATOM   1229  CE2 PHE B  47      11.922 -54.340   6.122  1.00 97.82     0.001 A 
ATOM   1230  CZ  PHE B  47      10.986 -54.638   5.160  1.00 99.21     0.000 A 
ATOM   1231  N   LYS B  48      17.194 -56.515   2.251  1.00 81.79    -0.346 N 
ATOM   1232  HN  LYS B  48      16.332 -56.687   1.733  1.00  0.00     0.163 HD
ATOM   1233  CA  LYS B  48      18.441 -56.374   1.456  1.00 78.12     0.176 C 
ATOM   1234  C   LYS B  48      18.149 -55.433   0.290  1.00 74.70     0.243 C 
ATOM   1235  O   LYS B  48      17.256 -55.712  -0.498  1.00 75.79    -0.271 OA
ATOM   1236  CB  LYS B  48      18.891 -57.738   0.927  1.00 80.31     0.035 C 
ATOM   1237  CG  LYS B  48      19.894 -58.493   1.793  1.00 82.17     0.004 C 
ATOM   1238  CD  LYS B  48      20.684 -59.527   1.005  1.00 82.84     0.027 C 
ATOM   1239  CE  LYS B  48      22.092 -59.763   1.520  1.00 82.62     0.229 C 
ATOM   1240  NZ  LYS B  48      22.100 -60.693   2.674  1.00 85.16    -0.079 N 
ATOM   1241  HZ1 LYS B  48      23.046 -60.852   3.020  1.00  0.00     0.274 HD
ATOM   1242  HZ2 LYS B  48      21.633 -61.571   2.448  1.00  0.00     0.274 HD
ATOM   1243  HZ3 LYS B  48      21.480 -60.371   3.417  1.00  0.00     0.274 HD
ATOM   1244  N   PRO B  49      18.831 -54.275   0.156  1.00 71.11    -0.337 N 
ATOM   1245  CA  PRO B  49      19.758 -53.779   1.168  1.00 69.93     0.179 C 
ATOM   1246  C   PRO B  49      18.986 -53.323   2.413  1.00 71.71     0.241 C 
ATOM   1247  O   PRO B  49      17.797 -53.089   2.314  1.00 73.35    -0.271 OA
ATOM   1248  CB  PRO B  49      20.457 -52.602   0.476  1.00 67.33     0.037 C 
ATOM   1249  CG  PRO B  49      19.440 -52.113  -0.530  1.00 67.79     0.022 C 
ATOM   1250  CD  PRO B  49      18.709 -53.357  -0.986  1.00 70.01     0.127 C 
ATOM   1251  N   SER B  50      19.678 -53.217   3.546  1.00 71.89    -0.344 N 
ATOM   1252  HN  SER B  50      20.683 -53.389   3.506  1.00  0.00     0.163 HD
ATOM   1253  CA  SER B  50      19.091 -52.866   4.863  1.00 74.08     0.200 C 
ATOM   1254  C   SER B  50      18.845 -51.354   4.947  1.00 72.80     0.243 C 
ATOM   1255  O   SER B  50      18.112 -50.943   5.868  1.00 73.89    -0.271 OA
ATOM   1256  CB  SER B  50      19.967 -53.355   5.983  1.00 75.34     0.199 C 
ATOM   1257  OG  SER B  50      21.262 -52.784   5.891  1.00 74.01    -0.398 OA
ATOM   1258  HG  SER B  50      21.815 -53.093   6.599  1.00  0.00     0.209 HD
ATOM   1259  N   CYS B  51      19.421 -50.563   4.032  1.00 70.90    -0.345 N 
ATOM   1260  HN  CYS B  51      20.038 -51.002   3.349  1.00  0.00     0.163 HD
ATOM   1261  CA  CYS B  51      19.227 -49.087   3.939  1.00 71.12     0.186 C 
ATOM   1262  C   CYS B  51      19.138 -48.651   2.470  1.00 68.83     0.242 C 
ATOM   1263  O   CYS B  51      19.497 -49.461   1.601  1.00 69.72    -0.271 OA
ATOM   1264  CB  CYS B  51      20.367 -48.353   4.629  1.00 71.73     0.120 C 
ATOM   1265  SG  CYS B  51      21.928 -48.491   3.727  1.00 74.02    -0.095 SA
ATOM   1266  N   VAL B  52      18.724 -47.404   2.215  1.00 67.29    -0.346 N 
ATOM   1267  HN  VAL B  52      18.713 -46.740   2.989  1.00  0.00     0.163 HD
ATOM   1268  CA  VAL B  52      18.276 -46.918   0.874  1.00 66.52     0.180 C 
ATOM   1269  C   VAL B  52      18.741 -45.481   0.637  1.00 64.28     0.243 C 
ATOM   1270  O   VAL B  52      18.747 -44.671   1.555  1.00 63.40    -0.271 OA
ATOM   1271  CB  VAL B  52      16.744 -47.032   0.746  1.00 68.95     0.009 C 
ATOM   1272  CG1 VAL B  52      16.298 -48.482   0.693  1.00 71.07     0.012 C 
ATOM   1273  CG2 VAL B  52      15.997 -46.293   1.843  1.00 70.33     0.012 C 
ATOM   1274  N   PRO B  53      19.124 -45.108  -0.605  1.00 63.76    -0.337 N 
ATOM   1275  CA  PRO B  53      19.529 -43.736  -0.909  1.00 62.77     0.179 C 
ATOM   1276  C   PRO B  53      18.333 -42.807  -1.153  1.00 64.27     0.241 C 
ATOM   1277  O   PRO B  53      17.725 -42.897  -2.195  1.00 65.58    -0.271 OA
ATOM   1278  CB  PRO B  53      20.356 -43.903  -2.192  1.00 62.93     0.037 C 
ATOM   1279  CG  PRO B  53      19.713 -45.086  -2.891  1.00 64.26     0.022 C 
ATOM   1280  CD  PRO B  53      19.216 -45.991  -1.779  1.00 64.82     0.127 C 
ATOM   1281  N   LEU B  54      18.031 -41.937  -0.189  1.00 65.29    -0.346 N 
ATOM   1282  HN  LEU B  54      18.624 -41.921   0.641  1.00  0.00     0.163 HD
ATOM   1283  CA  LEU B  54      16.886 -40.987  -0.244  1.00 67.76     0.177 C 
ATOM   1284  C   LEU B  54      17.412 -39.551  -0.183  1.00 68.33     0.241 C 
ATOM   1285  O   LEU B  54      18.332 -39.297   0.608  1.00 68.08    -0.271 OA
ATOM   1286  CB  LEU B  54      15.944 -41.257   0.933  1.00 68.84     0.038 C 
ATOM   1287  CG  LEU B  54      15.377 -42.671   1.017  1.00 69.59    -0.020 C 
ATOM   1288  CD1 LEU B  54      14.545 -42.844   2.279  1.00 71.27     0.009 C 
ATOM   1289  CD2 LEU B  54      14.559 -42.993  -0.221  1.00 71.35     0.009 C 
ATOM   1290  N   MET B  55      16.836 -38.655  -0.985  1.00 70.38    -0.346 N 
ATOM   1291  HN  MET B  55      16.205 -38.993  -1.711  1.00  0.00     0.163 HD
ATOM   1292  CA  MET B  55      17.064 -37.193  -0.878  1.00 70.85     0.177 C 
ATOM   1293  C   MET B  55      16.403 -36.701   0.411  1.00 71.77     0.241 C 
ATOM   1294  O   MET B  55      15.168 -36.746   0.497  1.00 73.92    -0.271 OA
ATOM   1295  CB  MET B  55      16.472 -36.449  -2.076  1.00 73.91     0.045 C 
ATOM   1296  CG  MET B  55      17.151 -36.775  -3.378  1.00 74.76     0.076 C 
ATOM   1297  SD  MET B  55      18.892 -36.315  -3.348  1.00 74.19    -0.173 SA
ATOM   1298  CE  MET B  55      19.314 -36.602  -5.067  1.00 76.26     0.089 C 
ATOM   1299  N   ARG B  56      17.212 -36.278   1.380  1.00 70.96    -0.346 N 
ATOM   1300  HN  ARG B  56      18.216 -36.296   1.203  1.00  0.00     0.163 HD
ATOM   1301  CA  ARG B  56      16.750 -35.782   2.701  1.00 72.13     0.176 C 
ATOM   1302  C   ARG B  56      17.385 -34.415   2.973  1.00 73.46     0.241 C 
ATOM   1303  O   ARG B  56      18.558 -34.215   2.587  1.00 72.64    -0.271 OA
ATOM   1304  CB  ARG B  56      17.094 -36.798   3.794  1.00 70.86     0.036 C 
ATOM   1305  CG  ARG B  56      16.247 -38.060   3.760  1.00 71.52     0.023 C 
ATOM   1306  CD  ARG B  56      14.801 -37.756   4.096  1.00 73.77     0.138 C 
ATOM   1307  NE  ARG B  56      13.940 -38.893   3.810  1.00 74.71    -0.227 N 
ATOM   1308  HE  ARG B  56      13.542 -38.951   2.873  1.00  0.00     0.177 HD
ATOM   1309  CZ  ARG B  56      13.626 -39.865   4.664  1.00 75.41     0.665 C 
ATOM   1310  NH1 ARG B  56      12.822 -40.839   4.274  1.00 77.09    -0.235 N 
ATOM   1311 1HH1 ARG B  56      12.439 -40.824   3.329  1.00  0.00     0.174 HD
ATOM   1312 2HH1 ARG B  56      12.581 -41.584   4.928  1.00  0.00     0.174 HD
ATOM   1313  NH2 ARG B  56      14.122 -39.885   5.888  1.00 75.74    -0.235 N 
ATOM   1314 1HH2 ARG B  56      14.742 -39.133   6.189  1.00  0.00     0.174 HD
ATOM   1315 2HH2 ARG B  56      13.881 -40.630   6.542  1.00  0.00     0.174 HD
ATOM   1316  N   CYS B  57      16.624 -33.511   3.596  1.00 76.57    -0.345 N 
ATOM   1317  HN  CYS B  57      15.662 -33.774   3.809  1.00  0.00     0.163 HD
ATOM   1318  CA  CYS B  57      17.067 -32.153   4.004  1.00 76.84     0.186 C 
ATOM   1319  C   CYS B  57      18.298 -32.308   4.900  1.00 76.03     0.241 C 
ATOM   1320  O   CYS B  57      18.200 -33.013   5.923  1.00 76.68    -0.271 OA
ATOM   1321  CB  CYS B  57      15.989 -31.373   4.755  1.00 79.57     0.120 C 
ATOM   1322  SG  CYS B  57      14.747 -30.552   3.719  0.70 83.30    -0.095 SA
ATOM   1323  N   GLY B  58      19.422 -31.721   4.486  1.00 75.53    -0.351 N 
ATOM   1324  HN  GLY B  58      19.413 -31.263   3.575  1.00  0.00     0.163 HD
ATOM   1325  CA  GLY B  58      20.676 -31.691   5.259  1.00 75.05     0.225 C 
ATOM   1326  C   GLY B  58      21.415 -30.384   5.049  1.00 74.87     0.235 C 
ATOM   1327  O   GLY B  58      21.055 -29.633   4.114  1.00 74.85    -0.272 OA
ATOM   1328  N   GLY B  59      22.411 -30.125   5.898  1.00 74.81    -0.351 N 
ATOM   1329  HN  GLY B  59      22.607 -30.809   6.629  1.00  0.00     0.163 HD
ATOM   1330  CA  GLY B  59      23.246 -28.912   5.846  1.00 75.00     0.225 C 
ATOM   1331  C   GLY B  59      22.880 -27.940   6.947  1.00 76.34     0.236 C 
ATOM   1332  O   GLY B  59      22.009 -28.273   7.777  1.00 78.36    -0.272 OA
ATOM   1333  N   CYS B  60      23.521 -26.772   6.938  1.00 76.41    -0.346 N 
ATOM   1334  HN  CYS B  60      24.095 -26.556   6.123  1.00  0.00     0.163 HD
ATOM   1335  CA  CYS B  60      23.465 -25.762   8.021  1.00 78.64     0.186 C 
ATOM   1336  C   CYS B  60      22.689 -24.531   7.555  1.00 79.60     0.242 C 
ATOM   1337  O   CYS B  60      22.480 -24.373   6.340  1.00 78.12    -0.271 OA
ATOM   1338  CB  CYS B  60      24.870 -25.340   8.417  1.00 80.26     0.120 C 
ATOM   1339  SG  CYS B  60      25.868 -24.809   7.000  1.00 82.95    -0.095 SA
ATOM   1340  N   CYS B  61      22.304 -23.696   8.515  1.00 82.16    -0.345 N 
ATOM   1341  HN  CYS B  61      22.462 -23.990   9.479  1.00  0.00     0.163 HD
ATOM   1342  CA  CYS B  61      21.664 -22.374   8.307  1.00 84.25     0.186 C 
ATOM   1343  C   CYS B  61      22.634 -21.290   8.785  1.00 84.02     0.242 C 
ATOM   1344  O   CYS B  61      23.649 -21.647   9.418  1.00 83.23    -0.271 OA
ATOM   1345  CB  CYS B  61      20.333 -22.320   9.047  1.00 87.54     0.120 C 
ATOM   1346  SG  CYS B  61      19.192 -23.633   8.529  1.00 88.73    -0.095 SA
ATOM   1347  N   ASN B  62      22.334 -20.024   8.492  1.00 85.03    -0.346 N 
ATOM   1348  HN  ASN B  62      21.419 -19.834   8.083  1.00  0.00     0.163 HD
ATOM   1349  CA  ASN B  62      23.246 -18.870   8.722  1.00 86.26     0.185 C 
ATOM   1350  C   ASN B  62      23.486 -18.657  10.224  1.00 88.52     0.241 C 
ATOM   1351  O   ASN B  62      24.514 -18.040  10.565  1.00 90.06    -0.271 OA
ATOM   1352  CB  ASN B  62      22.708 -17.602   8.057  1.00 87.21     0.137 C 
ATOM   1353  CG  ASN B  62      22.667 -17.715   6.549  1.00 85.75     0.217 C 
ATOM   1354  ND2 ASN B  62      21.610 -17.213   5.935  1.00 88.13    -0.370 N 
ATOM   1355 1HD2 ASN B  62      20.842 -16.767   6.436  1.00  0.00     0.159 HD
ATOM   1356 2HD2 ASN B  62      21.582 -17.289   4.918  1.00  0.00     0.159 HD
ATOM   1357  OD1 ASN B  62      23.590 -18.251   5.947  1.00 82.06    -0.274 OA
ATOM   1358  N   ASP B  63      22.576 -19.138  11.076  1.00 90.61    -0.345 N 
ATOM   1359  HN  ASP B  63      21.752 -19.589  10.680  1.00  0.00     0.163 HD
ATOM   1360  CA  ASP B  63      22.674 -19.065  12.557  1.00 93.20     0.186 C 
ATOM   1361  C   ASP B  63      22.250 -20.418  13.142  1.00 93.39     0.241 C 
ATOM   1362  O   ASP B  63      21.252 -20.978  12.652  1.00 94.13    -0.271 OA
ATOM   1363  CB  ASP B  63      21.809 -17.917  13.085  1.00 97.09     0.147 C 
ATOM   1364  CG  ASP B  63      21.636 -17.905  14.593  1.00101.04     0.175 C 
ATOM   1365  OD1 ASP B  63      22.657 -17.777  15.299  1.00102.37    -0.648 OA
ATOM   1366  OD2 ASP B  63      20.481 -18.025  15.048  1.00104.47    -0.648 OA
ATOM   1367  N   GLU B  64      22.986 -20.936  14.133  1.00 94.65    -0.346 N 
ATOM   1368  HN  GLU B  64      23.915 -20.549  14.302  1.00  0.00     0.163 HD
ATOM   1369  CA  GLU B  64      22.513 -22.050  15.001  1.00 95.25     0.172 C 
ATOM   1370  C   GLU B  64      21.390 -21.466  15.865  1.00 98.77     0.240 C 
ATOM   1371  O   GLU B  64      21.632 -20.448  16.546  1.00101.85    -0.271 OA
ATOM   1372  CB  GLU B  64      23.650 -22.658  15.825  1.00 94.94     0.042 C 
ATOM   1373  N   GLY B  65      20.201 -22.064  15.795  1.00 99.08    -0.351 N 
ATOM   1374  HN  GLY B  65      20.167 -23.002  15.396  1.00  0.00     0.163 HD
ATOM   1375  CA  GLY B  65      18.926 -21.468  16.254  1.00101.43     0.225 C 
ATOM   1376  C   GLY B  65      17.847 -21.647  15.198  1.00100.12     0.236 C 
ATOM   1377  O   GLY B  65      16.660 -21.765  15.554  1.00103.02    -0.272 OA
ATOM   1378  N   LEU B  66      18.264 -21.684  13.932  1.00 96.80    -0.346 N 
ATOM   1379  HN  LEU B  66      19.203 -21.337  13.738  1.00  0.00     0.163 HD
ATOM   1380  CA  LEU B  66      17.472 -22.189  12.781  1.00 96.01     0.177 C 
ATOM   1381  C   LEU B  66      17.829 -23.663  12.558  1.00 94.27     0.241 C 
ATOM   1382  O   LEU B  66      18.976 -24.050  12.880  1.00 92.49    -0.271 OA
ATOM   1383  CB  LEU B  66      17.816 -21.354  11.544  1.00 94.08     0.038 C 
ATOM   1384  CG  LEU B  66      17.643 -19.846  11.699  1.00 95.43    -0.020 C 
ATOM   1385  CD1 LEU B  66      18.357 -19.110  10.576  1.00 93.89     0.009 C 
ATOM   1386  CD2 LEU B  66      16.170 -19.476  11.750  1.00 97.95     0.009 C 
ATOM   1387  N   GLU B  67      16.891 -24.443  12.012  1.00 94.48    -0.346 N 
ATOM   1388  HN  GLU B  67      15.966 -24.041  11.862  1.00  0.00     0.163 HD
ATOM   1389  CA  GLU B  67      17.107 -25.859  11.609  1.00 92.19     0.177 C 
ATOM   1390  C   GLU B  67      16.641 -26.038  10.163  1.00 88.75     0.241 C 
ATOM   1391  O   GLU B  67      15.650 -25.401   9.775  1.00 89.07    -0.271 OA
ATOM   1392  CB  GLU B  67      16.402 -26.829  12.561  1.00 96.82     0.045 C 
ATOM   1393  CG  GLU B  67      14.926 -26.535  12.790  1.00102.49     0.116 C 
ATOM   1394  CD  GLU B  67      14.223 -27.482  13.757  1.00106.54     0.172 C 
ATOM   1395  OE1 GLU B  67      14.883 -28.418  14.269  1.00106.70    -0.648 OA
ATOM   1396  OE2 GLU B  67      13.016 -27.276  14.011  1.00109.66    -0.648 OA
ATOM   1397  N   CYS B  68      17.367 -26.859   9.403  1.00 85.59    -0.345 N 
ATOM   1398  HN  CYS B  68      18.194 -27.278   9.829  1.00  0.00     0.163 HD
ATOM   1399  CA  CYS B  68      17.077 -27.217   7.990  1.00 83.71     0.186 C 
ATOM   1400  C   CYS B  68      15.942 -28.248   7.963  1.00 83.98     0.242 C 
ATOM   1401  O   CYS B  68      16.177 -29.380   8.425  1.00 84.54    -0.271 OA
ATOM   1402  CB  CYS B  68      18.334 -27.760   7.321  1.00 81.03     0.120 C 
ATOM   1403  SG  CYS B  68      18.121 -28.105   5.558  0.70 80.79    -0.095 SA
ATOM   1404  N   VAL B  69      14.760 -27.873   7.457  1.00 84.50    -0.346 N 
ATOM   1405  HN  VAL B  69      14.699 -26.959   7.009  1.00  0.00     0.163 HD
ATOM   1406  CA  VAL B  69      13.523 -28.715   7.509  1.00 85.61     0.180 C 
ATOM   1407  C   VAL B  69      12.900 -28.815   6.119  1.00 84.99     0.243 C 
ATOM   1408  O   VAL B  69      13.007 -27.890   5.321  1.00 84.85    -0.271 OA
ATOM   1409  CB  VAL B  69      12.508 -28.172   8.533  1.00 88.55     0.009 C 
ATOM   1410  CG1 VAL B  69      13.064 -28.210   9.949  1.00 88.88     0.012 C 
ATOM   1411  CG2 VAL B  69      12.025 -26.776   8.177  1.00 90.33     0.012 C 
ATOM   1412  N   PRO B  70      12.230 -29.946   5.794  1.00 84.92    -0.337 N 
ATOM   1413  CA  PRO B  70      11.527 -30.105   4.518  1.00 86.11     0.179 C 
ATOM   1414  C   PRO B  70      10.254 -29.258   4.366  1.00 89.95     0.241 C 
ATOM   1415  O   PRO B  70       9.512 -29.137   5.324  1.00 93.26    -0.271 OA
ATOM   1416  CB  PRO B  70      11.132 -31.591   4.520  1.00 86.42     0.037 C 
ATOM   1417  CG  PRO B  70      11.028 -31.948   5.987  1.00 86.99     0.022 C 
ATOM   1418  CD  PRO B  70      12.129 -31.145   6.641  1.00 85.06     0.127 C 
ATOM   1419  N   THR B  71      10.022 -28.734   3.158  1.00 90.69    -0.344 N 
ATOM   1420  HN  THR B  71      10.726 -28.889   2.437  1.00  0.00     0.163 HD
ATOM   1421  CA  THR B  71       8.818 -27.942   2.780  1.00 94.33     0.205 C 
ATOM   1422  C   THR B  71       8.003 -28.730   1.748  1.00 95.23     0.243 C 
ATOM   1423  O   THR B  71       6.818 -28.976   2.015  1.00 97.63    -0.271 OA
ATOM   1424  CB  THR B  71       9.211 -26.543   2.287  1.00 95.23     0.146 C 
ATOM   1425  CG2 THR B  71       9.830 -25.699   3.381  1.00 95.17     0.042 C 
ATOM   1426  OG1 THR B  71      10.138 -26.657   1.205  1.00 93.61    -0.393 OA
ATOM   1427  HG1 THR B  71       9.750 -27.187   0.519  1.00  0.00     0.210 HD
ATOM   1428  N   GLU B  72       8.624 -29.106   0.624  1.00 93.72    -0.346 N 
ATOM   1429  HN  GLU B  72       9.575 -28.768   0.477  1.00  0.00     0.163 HD
ATOM   1430  CA  GLU B  72       8.036 -29.978  -0.429  1.00 94.93     0.172 C 
ATOM   1431  C   GLU B  72       8.571 -31.400  -0.238  1.00 92.89     0.240 C 
ATOM   1432  O   GLU B  72       9.791 -31.559  -0.137  1.00 89.58    -0.271 OA
ATOM   1433  CB  GLU B  72       8.368 -29.451  -1.826  1.00 94.28     0.042 C 
ATOM   1434  N   GLU B  73       7.673 -32.385  -0.163  1.00 96.43    -0.346 N 
ATOM   1435  HN  GLU B  73       6.689 -32.126  -0.228  1.00  0.00     0.163 HD
ATOM   1436  CA  GLU B  73       7.988 -33.828   0.008  1.00 95.88     0.177 C 
ATOM   1437  C   GLU B  73       7.332 -34.617  -1.127  1.00 97.47     0.241 C 
ATOM   1438  O   GLU B  73       6.363 -34.117  -1.726  1.00101.28    -0.271 OA
ATOM   1439  CB  GLU B  73       7.477 -34.342   1.356  1.00 98.45     0.045 C 
ATOM   1440  CG  GLU B  73       8.219 -33.762   2.548  1.00 98.12     0.116 C 
ATOM   1441  CD  GLU B  73       7.408 -33.678   3.831  1.00102.83     0.172 C 
ATOM   1442  OE1 GLU B  73       6.603 -34.601   4.082  1.00107.01    -0.648 OA
ATOM   1443  OE2 GLU B  73       7.573 -32.681   4.567  1.00104.40    -0.648 OA
ATOM   1444  N   SER B  74       7.853 -35.812  -1.400  1.00 95.69    -0.344 N 
ATOM   1445  HN  SER B  74       8.693 -36.083  -0.889  1.00  0.00     0.163 HD
ATOM   1446  CA  SER B  74       7.315 -36.782  -2.385  1.00 96.81     0.200 C 
ATOM   1447  C   SER B  74       7.653 -38.194  -1.910  1.00 95.53     0.243 C 
ATOM   1448  O   SER B  74       8.368 -38.328  -0.895  1.00 94.10    -0.271 OA
ATOM   1449  CB  SER B  74       7.865 -36.518  -3.765  1.00 95.67     0.199 C 
ATOM   1450  OG  SER B  74       9.277 -36.663  -3.789  1.00 90.68    -0.398 OA
ATOM   1451  HG  SER B  74       9.623 -36.497  -4.658  1.00  0.00     0.209 HD
ATOM   1452  N   ASN B  75       7.174 -39.198  -2.641  1.00 97.61    -0.345 N 
ATOM   1453  HN  ASN B  75       6.502 -38.980  -3.377  1.00  0.00     0.163 HD
ATOM   1454  CA  ASN B  75       7.563 -40.616  -2.444  1.00 96.61     0.185 C 
ATOM   1455  C   ASN B  75       8.357 -41.095  -3.663  1.00 94.94     0.241 C 
ATOM   1456  O   ASN B  75       8.085 -40.625  -4.788  1.00 95.58    -0.271 OA
ATOM   1457  CB  ASN B  75       6.347 -41.496  -2.171  1.00100.04     0.137 C 
ATOM   1458  CG  ASN B  75       5.794 -41.332  -0.773  1.00101.32     0.217 C 
ATOM   1459  ND2 ASN B  75       4.476 -41.273  -0.674  1.00105.91    -0.370 N 
ATOM   1460 1HD2 ASN B  75       4.103 -41.162   0.269  1.00  0.00     0.159 HD
ATOM   1461 2HD2 ASN B  75       3.865 -41.275  -1.490  1.00  0.00     0.159 HD
ATOM   1462  OD1 ASN B  75       6.533 -41.329   0.214  1.00 98.88    -0.274 OA
ATOM   1463  N   ILE B  76       9.337 -41.964  -3.414  1.00 92.84    -0.346 N 
ATOM   1464  HN  ILE B  76       9.614 -42.093  -2.441  1.00  0.00     0.163 HD
ATOM   1465  CA  ILE B  76      10.061 -42.763  -4.444  1.00 92.20     0.180 C 
ATOM   1466  C   ILE B  76       9.845 -44.242  -4.101  1.00 91.63     0.241 C 
ATOM   1467  O   ILE B  76       9.996 -44.607  -2.917  1.00 89.56    -0.271 OA
ATOM   1468  CB  ILE B  76      11.554 -42.367  -4.520  1.00 89.82     0.013 C 
ATOM   1469  CG1 ILE B  76      12.255 -43.003  -5.725  1.00 89.87     0.002 C 
ATOM   1470  CG2 ILE B  76      12.296 -42.662  -3.221  1.00 88.23     0.012 C 
ATOM   1471  CD1 ILE B  76      11.772 -42.480  -7.061  1.00 92.92     0.005 C 
ATOM   1472  N   THR B  77       9.446 -45.040  -5.092  1.00 92.61    -0.344 N 
ATOM   1473  HN  THR B  77       9.238 -44.613  -5.995  1.00  0.00     0.163 HD
ATOM   1474  CA  THR B  77       9.285 -46.509  -4.964  1.00 93.42     0.205 C 
ATOM   1475  C   THR B  77      10.605 -47.156  -5.385  1.00 89.75     0.243 C 
ATOM   1476  O   THR B  77      11.248 -46.639  -6.323  1.00 87.66    -0.271 OA
ATOM   1477  CB  THR B  77       8.082 -47.006  -5.773  1.00 98.21     0.146 C 
ATOM   1478  CG2 THR B  77       6.785 -46.351  -5.347  1.00101.92     0.042 C 
ATOM   1479  OG1 THR B  77       8.347 -46.736  -7.150  1.00 98.79    -0.393 OA
ATOM   1480  HG1 THR B  77       7.601 -47.044  -7.651  1.00  0.00     0.210 HD
ATOM   1481  N   MET B  78      11.003 -48.220  -4.688  1.00 88.54    -0.346 N 
ATOM   1482  HN  MET B  78      10.384 -48.575  -3.960  1.00  0.00     0.163 HD
ATOM   1483  CA  MET B  78      12.293 -48.919  -4.908  1.00 86.17     0.177 C 
ATOM   1484  C   MET B  78      12.080 -50.421  -4.750  1.00 86.61     0.241 C 
ATOM   1485  O   MET B  78      11.376 -50.816  -3.798  1.00 87.26    -0.271 OA
ATOM   1486  CB  MET B  78      13.340 -48.465  -3.892  1.00 84.92     0.045 C 
ATOM   1487  CG  MET B  78      13.764 -47.036  -4.077  1.00 84.16     0.076 C 
ATOM   1488  SD  MET B  78      14.933 -46.522  -2.827  1.00 82.26    -0.173 SA
ATOM   1489  CE  MET B  78      15.351 -44.904  -3.473  1.00 81.44     0.089 C 
ATOM   1490  N   GLN B  79      12.680 -51.205  -5.647  1.00 86.05    -0.346 N 
ATOM   1491  HN  GLN B  79      13.129 -50.761  -6.448  1.00  0.00     0.163 HD
ATOM   1492  CA  GLN B  79      12.733 -52.686  -5.548  1.00 87.04     0.177 C 
ATOM   1493  C   GLN B  79      13.638 -53.034  -4.362  1.00 82.86     0.241 C 
ATOM   1494  O   GLN B  79      14.788 -52.576  -4.360  1.00 80.61    -0.271 OA
ATOM   1495  CB  GLN B  79      13.240 -53.307  -6.852  1.00 88.96     0.044 C 
ATOM   1496  CG  GLN B  79      12.321 -53.090  -8.048  1.00 92.54     0.105 C 
ATOM   1497  CD  GLN B  79      12.983 -53.417  -9.366  1.00 93.29     0.215 C 
ATOM   1498  NE2 GLN B  79      12.213 -53.345 -10.436  1.00 96.30    -0.370 N 
ATOM   1499 1HE2 GLN B  79      11.228 -53.089 -10.371  1.00  0.00     0.159 HD
ATOM   1500 2HE2 GLN B  79      12.660 -53.566 -11.326  1.00  0.00     0.159 HD
ATOM   1501  OE1 GLN B  79      14.170 -53.725  -9.444  1.00 92.19    -0.274 OA
ATOM   1502  N   ILE B  80      13.116 -53.772  -3.380  1.00 82.63    -0.346 N 
ATOM   1503  HN  ILE B  80      12.149 -54.078  -3.487  1.00  0.00     0.163 HD
ATOM   1504  CA  ILE B  80      13.834 -54.186  -2.138  1.00 81.30     0.180 C 
ATOM   1505  C   ILE B  80      13.544 -55.666  -1.903  1.00 83.40     0.241 C 
ATOM   1506  O   ILE B  80      12.385 -56.057  -2.095  1.00 87.21    -0.271 OA
ATOM   1507  CB  ILE B  80      13.385 -53.350  -0.923  1.00 81.69     0.013 C 
ATOM   1508  CG1 ILE B  80      13.476 -51.844  -1.175  1.00 80.30     0.002 C 
ATOM   1509  CG2 ILE B  80      14.161 -53.753   0.320  1.00 81.14     0.012 C 
ATOM   1510  CD1 ILE B  80      14.879 -51.321  -1.382  1.00 77.19     0.005 C 
ATOM   1511  N   MET B  81      14.541 -56.440  -1.472  1.00 82.72    -0.346 N 
ATOM   1512  HN  MET B  81      15.460 -56.018  -1.339  1.00  0.00     0.163 HD
ATOM   1513  CA  MET B  81      14.379 -57.887  -1.176  1.00 86.25     0.177 C 
ATOM   1514  C   MET B  81      13.806 -58.054   0.236  1.00 90.78     0.241 C 
ATOM   1515  O   MET B  81      14.488 -57.660   1.202  1.00 90.86    -0.271 OA
ATOM   1516  CB  MET B  81      15.710 -58.634  -1.274  1.00 83.93     0.045 C 
ATOM   1517  CG  MET B  81      15.577 -60.113  -0.965  1.00 85.91     0.076 C 
ATOM   1518  SD  MET B  81      16.995 -61.083  -1.524  1.00 84.47    -0.173 SA
ATOM   1519  CE  MET B  81      16.787 -60.992  -3.301  1.00 84.84     0.089 C 
ATOM   1520  N   ARG B  82      12.590 -58.601   0.338  1.00 96.72    -0.346 N 
ATOM   1521  HN  ARG B  82      12.079 -58.777  -0.527  1.00  0.00     0.163 HD
ATOM   1522  CA  ARG B  82      11.926 -58.972   1.615  1.00101.31     0.176 C 
ATOM   1523  C   ARG B  82      12.309 -60.414   1.947  1.00104.58     0.241 C 
ATOM   1524  O   ARG B  82      12.190 -61.264   1.045  1.00105.75    -0.271 OA
ATOM   1525  CB  ARG B  82      10.408 -58.819   1.492  1.00105.07     0.036 C 
ATOM   1526  CG  ARG B  82       9.963 -57.381   1.263  1.00104.38     0.023 C 
ATOM   1527  CD  ARG B  82       8.551 -57.078   1.733  1.00108.70     0.138 C 
ATOM   1528  NE  ARG B  82       8.429 -57.149   3.187  1.00111.55    -0.227 N 
ATOM   1529  HE  ARG B  82       8.872 -56.405   3.726  1.00  0.00     0.177 HD
ATOM   1530  CZ  ARG B  82       7.790 -58.100   3.876  1.00116.18     0.665 C 
ATOM   1531  NH1 ARG B  82       7.174 -59.099   3.263  1.00118.57    -0.235 N 
ATOM   1532 1HH1 ARG B  82       7.194 -59.145   2.244  1.00  0.00     0.174 HD
ATOM   1533 2HH1 ARG B  82       6.686 -59.825   3.789  1.00  0.00     0.174 HD
ATOM   1534  NH2 ARG B  82       7.764 -58.041   5.197  1.00118.13    -0.235 N 
ATOM   1535 1HH2 ARG B  82       8.239 -57.271   5.669  1.00  0.00     0.174 HD
ATOM   1536 2HH2 ARG B  82       7.276 -58.767   5.723  1.00  0.00     0.174 HD
ATOM   1537  N   ILE B  83      12.774 -60.679   3.173  1.00107.38    -0.346 N 
ATOM   1538  HN  ILE B  83      12.898 -59.901   3.821  1.00  0.00     0.163 HD
ATOM   1539  CA  ILE B  83      13.122 -62.054   3.644  1.00112.21     0.180 C 
ATOM   1540  C   ILE B  83      12.499 -62.294   5.022  1.00118.21     0.241 C 
ATOM   1541  O   ILE B  83      12.949 -61.648   5.988  1.00117.72    -0.271 OA
ATOM   1542  CB  ILE B  83      14.647 -62.294   3.685  1.00110.14     0.013 C 
ATOM   1543  CG1 ILE B  83      15.356 -61.818   2.413  1.00106.70     0.002 C 
ATOM   1544  CG2 ILE B  83      14.928 -63.763   3.979  1.00112.40     0.012 C 
ATOM   1545  CD1 ILE B  83      16.867 -61.876   2.493  1.00104.29     0.005 C 
ATOM   1546  N   LYS B  84      11.524 -63.208   5.103  1.00125.87    -0.346 N 
ATOM   1547  HN  LYS B  84      11.061 -63.487   4.238  1.00  0.00     0.163 HD
ATOM   1548  CA  LYS B  84      11.069 -63.846   6.370  1.00133.46     0.172 C 
ATOM   1549  C   LYS B  84      11.805 -65.178   6.525  1.00137.32     0.243 C 
ATOM   1550  O   LYS B  84      11.596 -66.086   5.725  1.00139.23    -0.271 OA
ATOM   1551  CB  LYS B  84       9.552 -64.047   6.363  1.00137.05     0.042 C 
ATOM   1552  N   PRO B  85      12.733 -65.308   7.506  1.00139.51    -0.337 N 
ATOM   1553  CA  PRO B  85      13.555 -66.513   7.635  1.00140.04     0.179 C 
ATOM   1554  C   PRO B  85      12.753 -67.823   7.621  1.00143.80     0.241 C 
ATOM   1555  O   PRO B  85      11.688 -67.868   8.205  1.00146.56    -0.271 OA
ATOM   1556  CB  PRO B  85      14.246 -66.315   8.992  1.00141.79     0.037 C 
ATOM   1557  CG  PRO B  85      14.372 -64.812   9.114  1.00138.66     0.022 C 
ATOM   1558  CD  PRO B  85      13.096 -64.277   8.496  1.00139.23     0.127 C 
ATOM   1559  N   HIS B  86      13.291 -68.839   6.938  1.00143.33    -0.346 N 
ATOM   1560  HN  HIS B  86      14.162 -68.653   6.440  1.00  0.00     0.163 HD
ATOM   1561  CA  HIS B  86      12.737 -70.217   6.837  1.00147.66     0.172 C 
ATOM   1562  C   HIS B  86      11.418 -70.217   6.051  1.00149.28     0.240 C 
ATOM   1563  O   HIS B  86      10.675 -71.212   6.171  1.00154.52    -0.271 OA
ATOM   1564  CB  HIS B  86      12.566 -70.826   8.237  1.00152.09     0.042 C 
ATOM   1565  N   GLN B  87      11.146 -69.165   5.268  1.00145.05    -0.346 N 
ATOM   1566  HN  GLN B  87      11.847 -68.427   5.198  1.00  0.00     0.163 HD
ATOM   1567  CA  GLN B  87       9.882 -69.005   4.492  1.00145.96     0.177 C 
ATOM   1568  C   GLN B  87      10.192 -68.748   3.012  1.00141.24     0.240 C 
ATOM   1569  O   GLN B  87       9.476 -69.314   2.164  1.00143.16    -0.271 OA
ATOM   1570  CB  GLN B  87       9.024 -67.882   5.080  1.00146.80     0.044 C 
ATOM   1571  CG  GLN B  87       8.053 -68.370   6.146  1.00152.30     0.105 C 
ATOM   1572  CD  GLN B  87       6.973 -67.364   6.459  1.00153.36     0.215 C 
ATOM   1573  NE2 GLN B  87       5.749 -67.847   6.566  1.00158.43    -0.370 N 
ATOM   1574 1HE2 GLN B  87       5.019 -67.167   6.778  1.00  0.00     0.159 HD
ATOM   1575 2HE2 GLN B  87       5.541 -68.837   6.438  1.00  0.00     0.159 HD
ATOM   1576  OE1 GLN B  87       7.223 -66.171   6.613  1.00150.69    -0.274 OA
ATOM   1577  N   GLY B  88      11.194 -67.919   2.716  1.00135.76    -0.351 N 
ATOM   1578  HN  GLY B  88      11.675 -67.452   3.485  1.00  0.00     0.163 HD
ATOM   1579  CA  GLY B  88      11.647 -67.638   1.342  1.00131.57     0.225 C 
ATOM   1580  C   GLY B  88      12.001 -66.178   1.152  1.00126.60     0.236 C 
ATOM   1581  O   GLY B  88      11.969 -65.411   2.139  1.00126.81    -0.272 OA
ATOM   1582  N   GLN B  89      12.354 -65.814  -0.088  1.00122.27    -0.346 N 
ATOM   1583  HN  GLN B  89      12.300 -66.529  -0.813  1.00  0.00     0.163 HD
ATOM   1584  CA  GLN B  89      12.818 -64.462  -0.506  1.00116.32     0.177 C 
ATOM   1585  C   GLN B  89      11.926 -63.942  -1.638  1.00115.18     0.241 C 
ATOM   1586  O   GLN B  89      11.490 -64.758  -2.474  1.00118.82    -0.271 OA
ATOM   1587  CB  GLN B  89      14.263 -64.516  -1.007  1.00113.01     0.044 C 
ATOM   1588  CG  GLN B  89      15.288 -64.824   0.075  1.00112.88     0.105 C 
ATOM   1589  CD  GLN B  89      15.293 -66.278   0.480  1.00116.27     0.215 C 
ATOM   1590  NE2 GLN B  89      15.301 -66.520   1.780  1.00118.23    -0.370 N 
ATOM   1591 1HE2 GLN B  89      15.308 -65.774   2.475  1.00  0.00     0.159 HD
ATOM   1592 2HE2 GLN B  89      15.304 -67.503   2.054  1.00  0.00     0.159 HD
ATOM   1593  OE1 GLN B  89      15.284 -67.177  -0.358  1.00117.93    -0.274 OA
ATOM   1594  N   HIS B  90      11.670 -62.638  -1.664  1.00111.74    -0.346 N 
ATOM   1595  HN  HIS B  90      12.022 -62.066  -0.896  1.00  0.00     0.163 HD
ATOM   1596  CA  HIS B  90      10.903 -61.960  -2.743  1.00111.27     0.182 C 
ATOM   1597  C   HIS B  90      11.408 -60.531  -2.891  1.00105.86     0.241 C 
ATOM   1598  O   HIS B  90      11.770 -59.949  -1.860  1.00104.85    -0.271 OA
ATOM   1599  CB  HIS B  90       9.404 -61.947  -2.434  1.00115.96     0.093 C 
ATOM   1600  CG  HIS B  90       8.749 -63.278  -2.565  1.00120.52     0.028 A 
ATOM   1601  CD2 HIS B  90       8.503 -64.235  -1.647  1.00123.82     0.114 A 
ATOM   1602  ND1 HIS B  90       8.275 -63.757  -3.773  1.00122.64    -0.354 N 
ATOM   1603  HD1 HIS B  90       8.320 -63.262  -4.663  1.00  0.00     0.166 HD
ATOM   1604  CE1 HIS B  90       7.756 -64.953  -3.592  1.00127.09     0.180 A 
ATOM   1605  NE2 HIS B  90       7.881 -65.269  -2.294  1.00128.19    -0.360 N 
ATOM   1606  HE2 HIS B  90       7.565 -66.137  -1.861  1.00  0.00     0.166 HD
ATOM   1607  N   ILE B  91      11.411 -60.007  -4.116  1.00103.11    -0.346 N 
ATOM   1608  HN  ILE B  91      11.219 -60.628  -4.902  1.00  0.00     0.163 HD
ATOM   1609  CA  ILE B  91      11.677 -58.571  -4.410  1.00100.42     0.180 C 
ATOM   1610  C   ILE B  91      10.328 -57.903  -4.686  1.00103.92     0.241 C 
ATOM   1611  O   ILE B  91       9.669 -58.290  -5.668  1.00107.90    -0.271 OA
ATOM   1612  CB  ILE B  91      12.668 -58.417  -5.579  1.00 97.69     0.013 C 
ATOM   1613  CG1 ILE B  91      14.057 -58.926  -5.183  1.00 95.59     0.002 C 
ATOM   1614  CG2 ILE B  91      12.709 -56.976  -6.080  1.00 95.92     0.012 C 
ATOM   1615  CD1 ILE B  91      15.038 -58.991  -6.326  1.00 94.29     0.005 C 
ATOM   1616  N   GLY B  92       9.930 -56.974  -3.813  1.00104.34    -0.351 N 
ATOM   1617  HN  GLY B  92      10.504 -56.829  -2.983  1.00  0.00     0.163 HD
ATOM   1618  CA  GLY B  92       8.723 -56.143  -3.961  1.00106.94     0.225 C 
ATOM   1619  C   GLY B  92       9.094 -54.683  -4.118  1.00104.31     0.236 C 
ATOM   1620  O   GLY B  92      10.283 -54.357  -3.949  1.00100.70    -0.272 OA
ATOM   1621  N   GLU B  93       8.112 -53.843  -4.446  1.00107.66    -0.346 N 
ATOM   1622  HN  GLU B  93       7.227 -54.244  -4.756  1.00  0.00     0.163 HD
ATOM   1623  CA  GLU B  93       8.219 -52.363  -4.391  1.00106.76     0.177 C 
ATOM   1624  C   GLU B  93       8.057 -51.926  -2.930  1.00105.71     0.241 C 
ATOM   1625  O   GLU B  93       7.281 -52.577  -2.197  1.00106.78    -0.271 OA
ATOM   1626  CB  GLU B  93       7.156 -51.703  -5.271  1.00111.64     0.045 C 
ATOM   1627  CG  GLU B  93       7.340 -51.948  -6.760  1.00113.90     0.116 C 
ATOM   1628  CD  GLU B  93       6.116 -51.630  -7.611  1.00120.05     0.172 C 
ATOM   1629  OE1 GLU B  93       5.258 -50.836  -7.163  1.00122.34    -0.648 OA
ATOM   1630  OE2 GLU B  93       6.012 -52.184  -8.725  1.00124.60    -0.648 OA
ATOM   1631  N   MET B  94       8.788 -50.883  -2.528  1.00102.47    -0.346 N 
ATOM   1632  HN  MET B  94       9.511 -50.539  -3.160  1.00  0.00     0.163 HD
ATOM   1633  CA  MET B  94       8.623 -50.190  -1.227  1.00101.86     0.177 C 
ATOM   1634  C   MET B  94       8.740 -48.683  -1.455  1.00 99.77     0.241 C 
ATOM   1635  O   MET B  94       9.730 -48.255  -2.089  1.00 96.38    -0.271 OA
ATOM   1636  CB  MET B  94       9.675 -50.642  -0.216  1.00100.17     0.045 C 
ATOM   1637  CG  MET B  94       9.309 -51.943   0.458  1.00103.81     0.076 C 
ATOM   1638  SD  MET B  94      10.643 -52.563   1.504  1.00104.63    -0.173 SA
ATOM   1639  CE  MET B  94      10.320 -51.701   3.044  1.00105.68     0.089 C 
ATOM   1640  N   SER B  95       7.752 -47.933  -0.959  1.00101.59    -0.344 N 
ATOM   1641  HN  SER B  95       7.014 -48.409  -0.440  1.00  0.00     0.163 HD
ATOM   1642  CA  SER B  95       7.645 -46.461  -1.105  1.00 99.91     0.200 C 
ATOM   1643  C   SER B  95       8.324 -45.791   0.089  1.00 96.06     0.243 C 
ATOM   1644  O   SER B  95       8.076 -46.222   1.236  1.00 96.22    -0.271 OA
ATOM   1645  CB  SER B  95       6.210 -46.025  -1.248  1.00104.36     0.199 C 
ATOM   1646  OG  SER B  95       5.430 -46.475  -0.151  1.00108.43    -0.398 OA
ATOM   1647  HG  SER B  95       4.525 -46.200  -0.241  1.00  0.00     0.209 HD
ATOM   1648  N   PHE B  96       9.162 -44.790  -0.185  1.00 92.06    -0.346 N 
ATOM   1649  HN  PHE B  96       9.270 -44.524  -1.164  1.00  0.00     0.163 HD
ATOM   1650  CA  PHE B  96       9.950 -44.033   0.818  1.00 88.62     0.180 C 
ATOM   1651  C   PHE B  96       9.724 -42.536   0.611  1.00 87.72     0.241 C 
ATOM   1652  O   PHE B  96       9.704 -42.093  -0.550  1.00 87.03    -0.271 OA
ATOM   1653  CB  PHE B  96      11.432 -44.375   0.681  1.00 84.56     0.073 C 
ATOM   1654  CG  PHE B  96      11.800 -45.761   1.139  1.00 84.01    -0.056 A 
ATOM   1655  CD1 PHE B  96      11.860 -46.061   2.490  1.00 84.72     0.007 A 
ATOM   1656  CD2 PHE B  96      12.089 -46.761   0.223  1.00 83.58     0.007 A 
ATOM   1657  CE1 PHE B  96      12.204 -47.334   2.919  1.00 85.22     0.001 A 
ATOM   1658  CE2 PHE B  96      12.427 -48.035   0.651  1.00 83.86     0.001 A 
ATOM   1659  CZ  PHE B  96      12.482 -48.319   1.996  1.00 84.71     0.000 A 
ATOM   1660  N   LEU B  97       9.590 -41.787   1.706  1.00 87.63    -0.346 N 
ATOM   1661  HN  LEU B  97       9.588 -42.255   2.612  1.00  0.00     0.163 HD
ATOM   1662  CA  LEU B  97       9.444 -40.308   1.680  1.00 88.20     0.177 C 
ATOM   1663  C   LEU B  97      10.791 -39.689   1.297  1.00 83.55     0.241 C 
ATOM   1664  O   LEU B  97      11.820 -40.217   1.764  1.00 81.33    -0.271 OA
ATOM   1665  CB  LEU B  97       8.982 -39.821   3.057  1.00 90.45     0.038 C 
ATOM   1666  CG  LEU B  97       8.484 -38.377   3.110  1.00 92.16    -0.020 C 
ATOM   1667  CD1 LEU B  97       7.113 -38.247   2.461  1.00 95.94     0.009 C 
ATOM   1668  CD2 LEU B  97       8.445 -37.877   4.547  1.00 93.63     0.009 C 
ATOM   1669  N   GLN B  98      10.790 -38.643   0.464  1.00 83.20    -0.346 N 
ATOM   1670  HN  GLN B  98       9.913 -38.363   0.025  1.00  0.00     0.163 HD
ATOM   1671  CA  GLN B  98      12.025 -37.875   0.156  1.00 81.20     0.177 C 
ATOM   1672  C   GLN B  98      11.690 -36.389  -0.004  1.00 81.79     0.241 C 
ATOM   1673  O   GLN B  98      10.534 -36.060  -0.292  1.00 85.22    -0.271 OA
ATOM   1674  CB  GLN B  98      12.801 -38.492  -1.012  1.00 81.16     0.044 C 
ATOM   1675  CG  GLN B  98      12.311 -38.148  -2.410  1.00 83.63     0.105 C 
ATOM   1676  CD  GLN B  98      13.198 -38.783  -3.459  1.00 82.86     0.215 C 
ATOM   1677  NE2 GLN B  98      12.702 -38.829  -4.685  1.00 85.57    -0.370 N 
ATOM   1678 1HE2 GLN B  98      13.300 -39.257  -5.392  1.00  0.00     0.159 HD
ATOM   1679 2HE2 GLN B  98      11.776 -38.466  -4.910  1.00  0.00     0.159 HD
ATOM   1680  OE1 GLN B  98      14.318 -39.222  -3.187  1.00 78.36    -0.274 OA
ATOM   1681  N   HIS B  99      12.683 -35.537   0.258  1.00 79.54    -0.346 N 
ATOM   1682  HN  HIS B  99      13.618 -35.931   0.366  1.00  0.00     0.163 HD
ATOM   1683  CA  HIS B  99      12.548 -34.064   0.407  1.00 79.85     0.182 C 
ATOM   1684  C   HIS B  99      13.001 -33.394  -0.895  1.00 79.14     0.241 C 
ATOM   1685  O   HIS B  99      14.121 -33.681  -1.356  1.00 75.76    -0.271 OA
ATOM   1686  CB  HIS B  99      13.334 -33.581   1.639  1.00 78.33     0.093 C 
ATOM   1687  CG  HIS B  99      12.961 -34.253   2.924  1.00 78.85     0.028 A 
ATOM   1688  CD2 HIS B  99      13.457 -34.122   4.174  1.00 77.95     0.114 A 
ATOM   1689  ND1 HIS B  99      12.018 -35.258   2.997  1.00 81.12    -0.354 N 
ATOM   1690  HD1 HIS B  99      11.482 -35.620   2.209  1.00  0.00     0.166 HD
ATOM   1691  CE1 HIS B  99      11.917 -35.678   4.242  1.00 81.65     0.180 A 
ATOM   1692  NE2 HIS B  99      12.787 -34.996   4.982  1.00 79.88    -0.360 N 
ATOM   1693  HE2 HIS B  99      12.930 -35.107   5.986  1.00  0.00     0.166 HD
ATOM   1694  N   ASN B 100      12.145 -32.545  -1.468  1.00 82.05    -0.346 N 
ATOM   1695  HN  ASN B 100      11.272 -32.355  -0.976  1.00  0.00     0.163 HD
ATOM   1696  CA  ASN B 100      12.363 -31.853  -2.768  1.00 82.98     0.185 C 
ATOM   1697  C   ASN B 100      12.850 -30.420  -2.522  1.00 82.66     0.241 C 
ATOM   1698  O   ASN B 100      13.736 -29.967  -3.270  1.00 82.04    -0.271 OA
ATOM   1699  CB  ASN B 100      11.089 -31.864  -3.613  1.00 86.59     0.137 C 
ATOM   1700  CG  ASN B 100      10.616 -33.272  -3.915  1.00 87.38     0.217 C 
ATOM   1701  ND2 ASN B 100       9.471 -33.657  -3.372  1.00 90.03    -0.370 N 
ATOM   1702 1HD2 ASN B 100       8.904 -33.038  -2.792  1.00  0.00     0.159 HD
ATOM   1703 2HD2 ASN B 100       9.153 -34.605  -3.575  1.00  0.00     0.159 HD
ATOM   1704  OD1 ASN B 100      11.297 -34.016  -4.612  1.00 86.10    -0.274 OA
ATOM   1705  N   LYS B 101      12.279 -29.732  -1.528  1.00 83.32    -0.346 N 
ATOM   1706  HN  LYS B 101      11.533 -30.186  -1.001  1.00  0.00     0.163 HD
ATOM   1707  CA  LYS B 101      12.661 -28.348  -1.140  1.00 83.20     0.172 C 
ATOM   1708  C   LYS B 101      12.809 -28.265   0.384  1.00 82.62     0.240 C 
ATOM   1709  O   LYS B 101      12.088 -28.986   1.107  1.00 81.64    -0.271 OA
ATOM   1710  CB  LYS B 101      11.641 -27.338  -1.675  1.00 85.58     0.042 C 
ATOM   1711  N   CYS B 102      13.736 -27.418   0.837  1.00 83.17    -0.345 N 
ATOM   1712  HN  CYS B 102      14.222 -26.844   0.148  1.00  0.00     0.163 HD
ATOM   1713  CA  CYS B 102      14.118 -27.242   2.262  1.00 83.35     0.186 C 
ATOM   1714  C   CYS B 102      14.042 -25.758   2.639  1.00 85.27     0.241 C 
ATOM   1715  O   CYS B 102      14.130 -24.903   1.739  1.00 85.94    -0.271 OA
ATOM   1716  CB  CYS B 102      15.519 -27.780   2.528  1.00 80.56     0.120 C 
ATOM   1717  SG  CYS B 102      15.718 -29.557   2.221  1.00 80.89    -0.095 SA
ATOM   1718  N   GLU B 103      13.875 -25.479   3.930  1.00 86.73    -0.346 N 
ATOM   1719  HN  GLU B 103      13.808 -26.263   4.579  1.00  0.00     0.163 HD
ATOM   1720  CA  GLU B 103      13.779 -24.110   4.493  1.00 89.29     0.172 C 
ATOM   1721  C   GLU B 103      14.498 -24.109   5.846  1.00 89.53     0.240 C 
ATOM   1722  O   GLU B 103      14.579 -25.187   6.470  1.00 88.89    -0.271 OA
ATOM   1723  CB  GLU B 103      12.307 -23.701   4.592  1.00 92.48     0.042 C 
ATOM   1724  N   CYS B 104      15.032 -22.957   6.256  1.00 90.81    -0.345 N 
ATOM   1725  HN  CYS B 104      15.012 -22.169   5.608  1.00  0.00     0.163 HD
ATOM   1726  CA  CYS B 104      15.653 -22.738   7.586  1.00 92.13     0.186 C 
ATOM   1727  C   CYS B 104      14.631 -22.057   8.500  1.00 96.36     0.241 C 
ATOM   1728  O   CYS B 104      14.404 -20.845   8.326  1.00 98.71    -0.271 OA
ATOM   1729  CB  CYS B 104      16.920 -21.905   7.460  1.00 92.32     0.120 C 
ATOM   1730  SG  CYS B 104      18.332 -22.852   6.836  1.00 92.36    -0.095 SA
ATOM   1731  N   ARG B 105      14.019 -22.826   9.405  1.00 99.38    -0.346 N 
ATOM   1732  HN  ARG B 105      14.328 -23.794   9.493  1.00  0.00     0.163 HD
ATOM   1733  CA  ARG B 105      12.918 -22.366  10.293  1.00104.23     0.176 C 
ATOM   1734  C   ARG B 105      13.390 -22.403  11.742  1.00104.35     0.243 C 
ATOM   1735  O   ARG B 105      14.183 -23.267  12.119  1.00102.21    -0.271 OA
ATOM   1736  CB  ARG B 105      11.668 -23.230  10.112  1.00107.58     0.036 C 
ATOM   1737  CG  ARG B 105      10.931 -22.975   8.806  1.00109.63     0.023 C 
ATOM   1738  CD  ARG B 105       9.638 -23.761   8.693  1.00113.25     0.138 C 
ATOM   1739  NE  ARG B 105       9.205 -23.882   7.304  1.00113.88    -0.227 N 
ATOM   1740  HE  ARG B 105       9.890 -24.230   6.633  1.00  0.00     0.177 HD
ATOM   1741  CZ  ARG B 105       7.993 -23.578   6.832  1.00117.24     0.665 C 
ATOM   1742  NH1 ARG B 105       7.042 -23.127   7.635  1.00120.48    -0.235 N 
ATOM   1743 1HH1 ARG B 105       6.116 -22.895   7.275  1.00  0.00     0.174 HD
ATOM   1744 2HH1 ARG B 105       7.238 -23.004   8.628  1.00  0.00     0.174 HD
ATOM   1745  NH2 ARG B 105       7.739 -23.737   5.544  1.00116.97    -0.235 N 
ATOM   1746 1HH2 ARG B 105       6.813 -23.505   5.184  1.00  0.00     0.174 HD
ATOM   1747 2HH2 ARG B 105       8.472 -24.084   4.925  1.00  0.00     0.174 HD
ATOM   1748  N   PRO B 106      12.907 -21.468  12.593  1.00106.86    -0.337 N 
ATOM   1749  CA  PRO B 106      13.288 -21.442  14.003  1.00108.57     0.179 C 
ATOM   1750  C   PRO B 106      12.936 -22.745  14.734  1.00110.44     0.241 C 
ATOM   1751  O   PRO B 106      11.966 -23.379  14.367  1.00111.27    -0.271 OA
ATOM   1752  CB  PRO B 106      12.468 -20.278  14.585  1.00112.35     0.037 C 
ATOM   1753  CG  PRO B 106      12.144 -19.407  13.390  1.00111.76     0.022 C 
ATOM   1754  CD  PRO B 106      11.989 -20.375  12.238  1.00109.26     0.127 C 
ATOM   1755  N   LYS B 107      13.740 -23.103  15.737  1.00112.17    -0.348 N 
ATOM   1756  HN  LYS B 107      14.617 -22.593  15.845  1.00  0.00     0.163 HD
ATOM   1757  CA  LYS B 107      13.453 -24.190  16.709  1.00115.29     0.146 C 
ATOM   1758  C   LYS B 107      12.510 -23.638  17.789  1.00120.08     0.256 C 
ATOM   1759  O   LYS B 107      11.860 -24.358  18.549  1.00122.79    -0.305 OA
ATOM   1760  CB  LYS B 107      14.755 -24.709  17.329  1.00114.08     0.032 C 
ATOM   1761  CG  LYS B 107      15.798 -25.225  16.345  1.00109.17     0.004 C 
ATOM   1762  CD  LYS B 107      17.174 -25.367  16.967  1.00108.15     0.027 C 
ATOM   1763  CE  LYS B 107      18.231 -25.837  15.990  1.00104.73     0.229 C 
ATOM   1764  NZ  LYS B 107      19.588 -25.792  16.586  1.00103.86    -0.079 N 
ATOM   1765  HZ1 LYS B 107      20.300 -26.109  15.928  1.00  0.00     0.274 HD
ATOM   1766  HZ2 LYS B 107      19.628 -26.318  17.459  1.00  0.00     0.274 HD
ATOM   1767  HZ3 LYS B 107      19.804 -24.864  16.949  1.00  0.00     0.274 HD
TER    1768      LYS B 107 
ATOM   1768  N   ASN C   4      32.816 -67.431  -3.818  1.00118.81    -0.066 N 
ATOM   1769  HN1 ASN C   4      32.591 -67.695  -2.859  1.00  0.00     0.275 HD
ATOM   1770  HN2 ASN C   4      33.431 -68.116  -4.257  1.00  0.00     0.275 HD
ATOM   1771  HN3 ASN C   4      32.005 -67.529  -4.429  1.00  0.00     0.275 HD
ATOM   1772  CA  ASN C   4      33.390 -66.059  -3.896  1.00118.21     0.283 C 
ATOM   1773  C   ASN C   4      32.440 -65.038  -3.249  1.00114.55     0.249 C 
ATOM   1774  O   ASN C   4      32.915 -63.932  -2.925  1.00112.32    -0.271 OA
ATOM   1775  CB  ASN C   4      33.728 -65.662  -5.338  1.00118.90     0.145 C 
ATOM   1776  CG  ASN C   4      32.509 -65.498  -6.224  1.00118.77     0.217 C 
ATOM   1777  ND2 ASN C   4      32.259 -64.280  -6.679  1.00117.68    -0.370 N 
ATOM   1778 1HD2 ASN C   4      32.843 -63.477  -6.444  1.00  0.00     0.159 HD
ATOM   1779 2HD2 ASN C   4      31.439 -64.170  -7.275  1.00  0.00     0.159 HD
ATOM   1780  OD1 ASN C   4      31.806 -66.465  -6.507  1.00118.68    -0.274 OA
ATOM   1781  N   CYS C   5      31.159 -65.386  -3.064  1.00110.75    -0.345 N 
ATOM   1782  HN  CYS C   5      30.878 -66.322  -3.357  1.00  0.00     0.163 HD
ATOM   1783  CA  CYS C   5      30.115 -64.511  -2.463  1.00107.93     0.186 C 
ATOM   1784  C   CYS C   5      30.302 -64.439  -0.941  1.00104.35     0.242 C 
ATOM   1785  O   CYS C   5      29.409 -64.904  -0.205  1.00104.95    -0.271 OA
ATOM   1786  CB  CYS C   5      28.715 -65.005  -2.812  1.00107.86     0.120 C 
ATOM   1787  SG  CYS C   5      28.351 -64.902  -4.584  1.00110.76    -0.095 SA
ATOM   1788  N   ASP C   6      31.425 -63.867  -0.498  1.00 99.92    -0.345 N 
ATOM   1789  HN  ASP C   6      32.123 -63.595  -1.190  1.00  0.00     0.163 HD
ATOM   1790  CA  ASP C   6      31.730 -63.598   0.931  1.00 98.64     0.186 C 
ATOM   1791  C   ASP C   6      30.854 -62.424   1.384  1.00 96.33     0.241 C 
ATOM   1792  O   ASP C   6      30.660 -61.494   0.577  1.00 96.62    -0.271 OA
ATOM   1793  CB  ASP C   6      33.225 -63.318   1.121  1.00100.78     0.147 C 
ATOM   1794  CG  ASP C   6      33.684 -63.258   2.569  1.00103.65     0.175 C 
ATOM   1795  OD1 ASP C   6      32.950 -63.761   3.445  1.00108.39    -0.648 OA
ATOM   1796  OD2 ASP C   6      34.780 -62.712   2.810  1.00102.78    -0.648 OA
ATOM   1797  N   ILE C   7      30.341 -62.470   2.617  1.00 92.55    -0.346 N 
ATOM   1798  HN  ILE C   7      30.582 -63.269   3.204  1.00  0.00     0.163 HD
ATOM   1799  CA  ILE C   7      29.436 -61.427   3.193  1.00 90.99     0.180 C 
ATOM   1800  C   ILE C   7      30.202 -60.107   3.364  1.00 87.57     0.241 C 
ATOM   1801  O   ILE C   7      29.543 -59.049   3.408  1.00 90.11    -0.271 OA
ATOM   1802  CB  ILE C   7      28.798 -61.895   4.519  1.00 93.86     0.013 C 
ATOM   1803  CG1 ILE C   7      29.837 -62.391   5.531  1.00 94.95     0.002 C 
ATOM   1804  CG2 ILE C   7      27.727 -62.943   4.254  1.00 95.10     0.012 C 
ATOM   1805  CD1 ILE C   7      29.340 -62.414   6.959  1.00 95.15     0.005 C 
ATOM   1806  N   HIS C   8      31.534 -60.162   3.444  1.00 83.39    -0.346 N 
ATOM   1807  HN  HIS C   8      31.977 -61.073   3.324  1.00  0.00     0.163 HD
ATOM   1808  CA  HIS C   8      32.420 -58.993   3.695  1.00 81.56     0.182 C 
ATOM   1809  C   HIS C   8      32.696 -58.225   2.393  1.00 76.77     0.241 C 
ATOM   1810  O   HIS C   8      33.304 -57.142   2.481  1.00 79.16    -0.271 OA
ATOM   1811  CB  HIS C   8      33.718 -59.452   4.375  1.00 84.78     0.093 C 
ATOM   1812  CG  HIS C   8      33.496 -60.263   5.608  1.00 88.40     0.028 A 
ATOM   1813  CD2 HIS C   8      33.155 -59.902   6.865  1.00 89.14     0.114 A 
ATOM   1814  ND1 HIS C   8      33.612 -61.641   5.617  1.00 89.74    -0.354 N 
ATOM   1815  HD1 HIS C   8      33.856 -62.218   4.812  1.00  0.00     0.166 HD
ATOM   1816  CE1 HIS C   8      33.358 -62.093   6.829  1.00 90.84     0.180 A 
ATOM   1817  NE2 HIS C   8      33.075 -61.045   7.614  1.00 90.48    -0.360 N 
ATOM   1818  HE2 HIS C   8      32.839 -61.091   8.605  1.00  0.00     0.166 HD
ATOM   1819  N   VAL C   9      32.267 -58.749   1.239  1.00 71.67    -0.346 N 
ATOM   1820  HN  VAL C   9      31.704 -59.599   1.281  1.00  0.00     0.163 HD
ATOM   1821  CA  VAL C   9      32.558 -58.171  -0.108  1.00 69.32     0.180 C 
ATOM   1822  C   VAL C   9      31.255 -57.714  -0.761  1.00 67.08     0.241 C 
ATOM   1823  O   VAL C   9      30.192 -58.278  -0.514  1.00 67.18    -0.271 OA
ATOM   1824  CB  VAL C   9      33.312 -59.183  -0.993  1.00 70.93     0.009 C 
ATOM   1825  CG1 VAL C   9      33.639 -58.614  -2.369  1.00 71.77     0.012 C 
ATOM   1826  CG2 VAL C   9      34.575 -59.686  -0.309  1.00 72.14     0.012 C 
ATOM   1853  N   GLU C  12      27.753 -59.536  -7.273  1.00 80.86    -0.348 N 
ATOM   1854  HN  GLU C  12      28.485 -59.880  -6.652  1.00  0.00     0.163 HD
ATOM   1855  CA  GLU C  12      27.385 -60.344  -8.469  1.00 84.43     0.177 C 
ATOM   1856  C   GLU C  12      25.997 -60.962  -8.275  1.00 85.30     0.241 C 
ATOM   1857  O   GLU C  12      25.721 -61.461  -7.165  1.00 85.30    -0.271 OA
ATOM   1858  CB  GLU C  12      28.425 -61.436  -8.731  1.00 88.10     0.045 C 
ATOM   1859  CG  GLU C  12      29.683 -60.916  -9.402  1.00 92.68     0.116 C 
ATOM   1860  CD  GLU C  12      30.728 -61.974  -9.711  1.00 97.88     0.172 C 
ATOM   1861  OE1 GLU C  12      31.794 -61.609 -10.249  1.00 99.53    -0.648 OA
ATOM   1862  OE2 GLU C  12      30.476 -63.161  -9.415  1.00104.54    -0.648 OA
ATOM   1863  N   TRP C  13      25.172 -60.930  -9.328  1.00 85.93    -0.346 N 
ATOM   1864  HN  TRP C  13      25.508 -60.466 -10.172  1.00  0.00     0.163 HD
ATOM   1865  CA  TRP C  13      23.805 -61.515  -9.369  1.00 86.07     0.181 C 
ATOM   1866  C   TRP C  13      23.874 -63.022  -9.109  1.00 84.99     0.241 C 
ATOM   1867  O   TRP C  13      23.229 -63.559  -8.210  1.00 86.03    -0.271 OA
ATOM   1868  CB  TRP C  13      23.133 -61.227 -10.715  1.00 88.63     0.075 C 
ATOM   1869  CG  TRP C  13      21.735 -61.755 -10.785  1.00 93.24    -0.028 A 
ATOM   1870  CD1 TRP C  13      21.264 -62.773 -11.563  1.00 95.60     0.096 A 
ATOM   1871  CD2 TRP C  13      20.621 -61.304  -9.998  1.00 95.42    -0.002 A 
ATOM   1872  CE2 TRP C  13      19.508 -62.088 -10.369  1.00 97.34     0.042 A 
ATOM   1873  CE3 TRP C  13      20.458 -60.311  -9.027  1.00 93.92     0.014 A 
ATOM   1874  NE1 TRP C  13      19.930 -62.971 -11.329  1.00 97.36    -0.365 N 
ATOM   1875  HE1 TRP C  13      19.344 -63.664 -11.794  1.00  0.00     0.165 HD
ATOM   1876  CZ2 TRP C  13      18.248 -61.899  -9.800  1.00 97.70     0.030 A 
ATOM   1877  CZ3 TRP C  13      19.215 -60.129  -8.462  1.00 94.96     0.001 A 
ATOM   1878  CH2 TRP C  13      18.127 -60.914  -8.845  1.00 96.80     0.002 A 
ATOM   1890  N   CYS C  15      25.530 -64.388  -6.628  1.00 92.05    -0.347 N 
ATOM   1891  HN  CYS C  15      25.710 -63.492  -7.082  1.00  0.00     0.163 HD
ATOM   1892  CA  CYS C  15      25.174 -64.385  -5.179  1.00 92.94     0.186 C 
ATOM   1893  C   CYS C  15      23.657 -64.356  -4.952  1.00 89.20     0.242 C 
ATOM   1894  O   CYS C  15      23.161 -65.262  -4.258  1.00 91.90    -0.271 OA
ATOM   1895  CB  CYS C  15      25.826 -63.203  -4.470  1.00 98.06     0.120 C 
ATOM   1896  SG  CYS C  15      27.592 -63.026  -4.842  1.00104.84    -0.095 SA
ATOM   1897  N   PHE C  16      22.954 -63.357  -5.492  1.00 86.02    -0.346 N 
ATOM   1898  HN  PHE C  16      23.451 -62.692  -6.084  1.00  0.00     0.163 HD
ATOM   1899  CA  PHE C  16      21.494 -63.149  -5.288  1.00 85.82     0.180 C 
ATOM   1900  C   PHE C  16      20.666 -64.200  -6.040  1.00 86.37     0.241 C 
ATOM   1901  O   PHE C  16      19.458 -64.243  -5.831  1.00 88.39    -0.271 OA
ATOM   1902  CB  PHE C  16      21.040 -61.780  -5.799  1.00 84.96     0.073 C 
ATOM   1903  CG  PHE C  16      21.704 -60.583  -5.170  1.00 84.63    -0.056 A 
ATOM   1904  CD1 PHE C  16      21.276 -60.090  -3.946  1.00 83.21     0.007 A 
ATOM   1905  CD2 PHE C  16      22.728 -59.920  -5.827  1.00 84.28     0.007 A 
ATOM   1906  CE1 PHE C  16      21.877 -58.974  -3.384  1.00 83.30     0.001 A 
ATOM   1907  CE2 PHE C  16      23.326 -58.803  -5.265  1.00 83.79     0.001 A 
ATOM   1908  CZ  PHE C  16      22.900 -58.333  -4.045  1.00 83.94     0.000 A 
ATOM   1920  N   ARG C  18      21.408 -67.978  -5.128  1.00 83.15    -0.350 N 
ATOM   1921  HN  ARG C  18      22.283 -67.458  -5.194  1.00  0.00     0.163 HD
ATOM   1922  CA  ARG C  18      21.020 -68.571  -3.817  1.00 82.92     0.142 C 
ATOM   1923  C   ARG C  18      19.842 -67.784  -3.225  1.00 82.95     0.255 C 
ATOM   1924  O   ARG C  18      19.988 -66.834  -2.452  1.00 83.59    -0.305 OA
ATOM   1925  CB  ARG C  18      22.227 -68.598  -2.871  1.00 80.84     0.039 C 
TER    1926      ARG C  18 
HETATM 1827  N   NLE C  10      31.366 -56.671  -1.592  1.00 65.47    -0.346 N 
HETATM 1828  HN  NLE C  10      32.276 -56.219  -1.684  1.00  0.00     0.163 HD
HETATM 1829  CA  NLE C  10      30.255 -56.151  -2.369  1.00 63.75     0.176 C 
HETATM 1830  C   NLE C  10      29.847 -57.198  -3.410  1.00 64.12     0.240 C 
HETATM 1831  O   NLE C  10      30.709 -57.777  -4.068  1.00 63.39    -0.271 OA
HETATM 1832  CB  NLE C  10      30.664 -54.831  -3.037  1.00 63.90     0.035 C 
HETATM 1833  CG  NLE C  10      29.860 -54.404  -4.264  1.00 63.59     0.002 C 
HETATM 1834  CD  NLE C  10      28.879 -53.274  -4.032  1.00 61.93    -0.004 C 
HETATM 1835  CE  NLE C  10      28.971 -52.164  -5.054  1.00 60.69     0.005 C 
HETATM 1836  N   HT7 C  11      28.538 -57.424  -3.543  1.00 66.61    -0.354 N 
HETATM 1837  HN  HT7 C  11      27.891 -56.898  -2.955  1.00  0.00     0.162 HD
HETATM 1838  CA  HT7 C  11      27.577 -57.586  -5.738  1.00 69.66     0.128 C 
HETATM 1839  C   HT7 C  11      27.143 -58.352  -6.981  1.00 73.73     0.220 C 
HETATM 1840  O   HT7 C  11      26.231 -57.852  -7.688  1.00 73.97    -0.274 OA
HETATM 1841  CB  HT7 C  11      27.980 -58.405  -4.506  1.00 66.48     0.097 C 
HETATM 1842  CG  HT7 C  11      26.771 -59.127  -3.915  1.00 63.46     0.066 C 
HETATM 1843  CD  HT7 C  11      27.145 -60.040  -2.772  1.00 61.33    -0.028 A 
HETATM 1844  CE1 HT7 C  11      28.409 -60.390  -2.306  1.00 60.62     0.096 A 
HETATM 1845  CE2 HT7 C  11      26.206 -60.760  -1.895  1.00 61.15    -0.002 A 
HETATM 1846  CZ2 HT7 C  11      27.038 -61.509  -0.945  1.00 61.14     0.042 A 
HETATM 1847  CZ3 HT7 C  11      24.822 -60.826  -1.845  1.00 61.83     0.014 A 
HETATM 1848  NZ1 HT7 C  11      28.319 -61.241  -1.246  1.00 60.54    -0.365 N 
HETATM 1849  HZ1 HT7 C  11      29.121 -61.625  -0.746  1.00  0.00     0.165 HD
HETATM 1850  CH2 HT7 C  11      26.397 -62.290   0.011  1.00 62.44     0.030 A 
HETATM 1851  CH3 HT7 C  11      24.225 -61.624  -0.869  1.00 62.18     0.001 A 
HETATM 1852  CT2 HT7 C  11      25.000 -62.345   0.045  1.00 62.27     0.002 A 
HETATM 1879  N   B3E C  14      24.674 -63.683  -9.924  1.00 85.60    -0.354 N 
HETATM 1880  HN  B3E C  14      25.176 -63.168 -10.648  1.00  0.00     0.162 HD
HETATM 1881  CA  B3E C  14      26.004 -65.381  -8.857  1.00 88.97     0.128 C 
HETATM 1882  C   B3E C  14      25.629 -65.530  -7.384  1.00 89.57     0.220 C 
HETATM 1883  O   B3E C  14      25.434 -66.655  -6.935  1.00 90.52    -0.274 OA
HETATM 1884  CB  B3E C  14      24.862 -65.109  -9.825  1.00 87.87     0.093 C 
HETATM 1885  CG  B3E C  14      25.221 -65.556 -11.246  1.00 90.32     0.036 C 
HETATM 1886  CD  B3E C  14      25.019 -67.041 -11.533  1.00 91.49     0.115 C 
HETATM 1887  CE  B3E C  14      23.564 -67.479 -11.422  1.00 90.91     0.172 C 
HETATM 1888  OF1 B3E C  14      23.345 -68.585 -10.887  1.00 90.61    -0.648 OA
HETATM 1889  OF2 B3E C  14      22.651 -66.741 -11.862  1.00 87.78    -0.648 OA
HETATM 1909  N   XPC C  17      21.280 -65.022  -6.888  1.00 86.09    -0.352 N 
HETATM 1910  HN  XPC C  17      22.288 -64.945  -7.027  1.00  0.00     0.163 HD
HETATM 1911  CA  XPC C  17      21.135 -67.452  -7.534  1.00 83.78     0.128 C 
HETATM 1912  C   XPC C  17      20.631 -68.107  -6.244  1.00 84.59     0.226 C 
HETATM 1913  O   XPC C  17      19.565 -68.717  -6.251  1.00 90.15    -0.273 OA
HETATM 1914  CB  XPC C  17      20.518 -66.039  -7.625  1.00 83.53     0.124 C 
HETATM 1915  CG  XPC C  17      20.451 -65.708  -9.124  1.00 81.30     0.258 C 
HETATM 1916  ND  XPC C  17      20.165 -67.055  -9.802  1.00 81.50    -0.072 N 
HETATM 1917  HD1 XPC C  17      20.543 -67.121 -10.747  1.00  0.00     0.277 HD
HETATM 1918  HD2 XPC C  17      19.184 -67.183 -10.050  1.00  0.00     0.277 HD
HETATM 1919  CE  XPC C  17      20.705 -68.145  -8.847  1.00 83.60     0.248 C 
ATOM   1926  N   CYS D   5      20.999  -9.499   3.216  1.00101.19    -0.066 N 
ATOM   1927  HN1 CYS D   5      21.010  -8.963   4.084  1.00  0.00     0.275 HD
ATOM   1928  HN2 CYS D   5      21.353  -8.952   2.431  1.00  0.00     0.275 HD
ATOM   1929  HN3 CYS D   5      21.703 -10.237   3.221  1.00  0.00     0.275 HD
ATOM   1930  CA  CYS D   5      19.639 -10.040   2.939  1.00102.17     0.284 C 
ATOM   1931  C   CYS D   5      19.163 -10.887   4.129  1.00102.84     0.249 C 
ATOM   1932  O   CYS D   5      19.930 -11.015   5.108  1.00 98.18    -0.271 OA
ATOM   1933  CB  CYS D   5      19.623 -10.842   1.641  1.00101.31     0.128 C 
ATOM   1934  SG  CYS D   5      19.478  -9.805   0.161  1.00101.26    -0.095 SA
ATOM   1935  N   ASP D   6      17.941 -11.428   4.040  1.00104.84    -0.345 N 
ATOM   1936  HN  ASP D   6      17.451 -11.328   3.151  1.00  0.00     0.163 HD
ATOM   1937  CA  ASP D   6      17.235 -12.164   5.127  1.00105.01     0.186 C 
ATOM   1938  C   ASP D   6      18.121 -13.301   5.657  1.00104.78     0.241 C 
ATOM   1939  O   ASP D   6      18.910 -13.865   4.871  1.00106.83    -0.271 OA
ATOM   1940  CB  ASP D   6      15.881 -12.694   4.641  1.00104.38     0.147 C 
ATOM   1941  CG  ASP D   6      14.930 -13.134   5.745  1.00103.48     0.175 C 
ATOM   1942  OD1 ASP D   6      15.274 -12.960   6.933  1.00102.72    -0.648 OA
ATOM   1943  OD2 ASP D   6      13.846 -13.646   5.406  1.00102.52    -0.648 OA
ATOM   1944  N   ILE D   7      17.968 -13.626   6.945  1.00101.81    -0.346 N 
ATOM   1945  HN  ILE D   7      17.252 -13.125   7.471  1.00  0.00     0.163 HD
ATOM   1946  CA  ILE D   7      18.757 -14.661   7.680  1.00 97.59     0.180 C 
ATOM   1947  C   ILE D   7      18.309 -16.053   7.213  1.00 95.32     0.241 C 
ATOM   1948  O   ILE D   7      19.159 -16.961   7.169  1.00 96.88    -0.271 OA
ATOM   1949  CB  ILE D   7      18.594 -14.484   9.207  1.00 98.16     0.013 C 
ATOM   1950  CG1 ILE D   7      19.002 -13.081   9.670  1.00101.97     0.002 C 
ATOM   1951  CG2 ILE D   7      19.357 -15.559   9.967  1.00 96.12     0.012 C 
ATOM   1952  CD1 ILE D   7      18.363 -12.651  10.973  1.00103.39     0.005 C 
ATOM   1953  N   HIS D   8      17.026 -16.201   6.864  1.00 94.94    -0.346 N 
ATOM   1954  HN  HIS D   8      16.455 -15.358   6.814  1.00  0.00     0.163 HD
ATOM   1955  CA  HIS D   8      16.363 -17.495   6.542  1.00 93.96     0.182 C 
ATOM   1956  C   HIS D   8      16.697 -17.936   5.110  1.00 90.63     0.241 C 
ATOM   1957  O   HIS D   8      16.476 -19.123   4.804  1.00 87.49    -0.271 OA
ATOM   1958  CB  HIS D   8      14.842 -17.389   6.743  1.00 96.99     0.093 C 
ATOM   1959  CG  HIS D   8      14.432 -16.861   8.078  1.00 99.30     0.028 A 
ATOM   1960  CD2 HIS D   8      14.061 -17.493   9.213  1.00100.45     0.114 A 
ATOM   1961  ND1 HIS D   8      14.358 -15.507   8.345  1.00100.11    -0.354 N 
ATOM   1962  HD1 HIS D   8      14.572 -14.763   7.681  1.00  0.00     0.166 HD
ATOM   1963  CE1 HIS D   8      13.968 -15.327   9.590  1.00102.00     0.180 A 
ATOM   1964  NE2 HIS D   8      13.779 -16.531  10.145  1.00102.17    -0.360 N 
ATOM   1965  HE2 HIS D   8      13.475 -16.703  11.103  1.00  0.00     0.166 HD
ATOM   1966  N   VAL D   9      17.189 -17.017   4.270  1.00 90.84    -0.346 N 
ATOM   1967  HN  VAL D   9      17.362 -16.083   4.642  1.00  0.00     0.163 HD
ATOM   1968  CA  VAL D   9      17.504 -17.256   2.828  1.00 92.64     0.180 C 
ATOM   1969  C   VAL D   9      19.004 -17.507   2.682  1.00 91.27     0.241 C 
ATOM   1970  O   VAL D   9      19.800 -17.037   3.493  1.00 91.54    -0.271 OA
ATOM   1971  CB  VAL D   9      17.035 -16.073   1.954  1.00 93.72     0.009 C 
ATOM   1972  CG1 VAL D   9      17.364 -16.274   0.480  1.00 92.65     0.012 C 
ATOM   1973  CG2 VAL D   9      15.547 -15.802   2.131  1.00 95.04     0.012 C 
ATOM   2000  N   GLU D  12      24.916 -13.974  -0.987  1.00106.18    -0.348 N 
ATOM   2001  HN  GLU D  12      24.057 -13.666  -0.531  1.00  0.00     0.163 HD
ATOM   2002  CA  GLU D  12      25.779 -12.955  -1.650  1.00110.12     0.177 C 
ATOM   2003  C   GLU D  12      26.838 -12.458  -0.659  1.00109.52     0.241 C 
ATOM   2004  O   GLU D  12      26.511 -12.335   0.540  1.00107.52    -0.271 OA
ATOM   2005  CB  GLU D  12      24.927 -11.796  -2.174  1.00114.87     0.045 C 
ATOM   2006  CG  GLU D  12      23.946 -12.207  -3.258  1.00118.64     0.116 C 
ATOM   2007  CD  GLU D  12      22.823 -11.215  -3.512  1.00124.05     0.172 C 
ATOM   2008  OE1 GLU D  12      23.075  -9.995  -3.415  1.00126.89    -0.648 OA
ATOM   2009  OE2 GLU D  12      21.694 -11.665  -3.802  1.00125.87    -0.648 OA
ATOM   2010  N   TRP D  13      28.051 -12.175  -1.149  1.00108.87    -0.346 N 
ATOM   2011  HN  TRP D  13      28.181 -12.242  -2.158  1.00  0.00     0.163 HD
ATOM   2012  CA  TRP D  13      29.224 -11.769  -0.326  1.00108.90     0.181 C 
ATOM   2013  C   TRP D  13      28.941 -10.439   0.384  1.00110.57     0.241 C 
ATOM   2014  O   TRP D  13      29.030 -10.354   1.612  1.00107.56    -0.271 OA
ATOM   2015  CB  TRP D  13      30.501 -11.689  -1.173  1.00105.74     0.075 C 
ATOM   2016  CG  TRP D  13      31.682 -11.228  -0.377  1.00104.25    -0.028 A 
ATOM   2017  CD1 TRP D  13      32.305 -10.016  -0.450  1.00103.81     0.096 A 
ATOM   2018  CD2 TRP D  13      32.350 -11.959   0.666  1.00102.73    -0.002 A 
ATOM   2019  CE2 TRP D  13      33.380 -11.128   1.157  1.00102.95     0.042 A 
ATOM   2020  CE3 TRP D  13      32.190 -13.234   1.221  1.00101.68     0.014 A 
ATOM   2021  NE1 TRP D  13      33.328  -9.951   0.458  1.00103.79    -0.365 N 
ATOM   2022  HE1 TRP D  13      33.951  -9.155   0.592  1.00  0.00     0.165 HD
ATOM   2023  CZ2 TRP D  13      34.240 -11.535   2.177  1.00102.30     0.030 A 
ATOM   2024  CZ3 TRP D  13      33.040 -13.634   2.229  1.00100.98     0.001 A 
ATOM   2025  CH2 TRP D  13      34.051 -12.794   2.699  1.00100.25     0.002 A 
ATOM   2037  N   CYS D  15      26.084  -9.694   2.296  1.00104.62    -0.347 N 
ATOM   2038  HN  CYS D  15      25.914 -10.295   1.490  1.00  0.00     0.163 HD
ATOM   2039  CA  CYS D  15      25.761 -10.231   3.649  1.00103.85     0.186 C 
ATOM   2040  C   CYS D  15      27.011 -10.467   4.506  1.00100.76     0.242 C 
ATOM   2041  O   CYS D  15      27.020  -9.996   5.661  1.00103.54    -0.271 OA
ATOM   2042  CB  CYS D  15      24.966 -11.526   3.531  1.00106.66     0.120 C 
ATOM   2043  SG  CYS D  15      23.439 -11.343   2.570  1.00112.32    -0.095 SA
ATOM   2044  N   PHE D  16      28.007 -11.190   3.986  1.00 96.85    -0.346 N 
ATOM   2045  HN  PHE D  16      27.932 -11.471   3.008  1.00  0.00     0.163 HD
ATOM   2046  CA  PHE D  16      29.218 -11.611   4.741  1.00 94.76     0.180 C 
ATOM   2047  C   PHE D  16      30.092 -10.388   5.049  1.00 96.17     0.241 C 
ATOM   2048  O   PHE D  16      30.448 -10.160   6.210  1.00 93.12    -0.271 OA
ATOM   2049  CB  PHE D  16      29.999 -12.677   3.968  1.00 91.59     0.073 C 
ATOM   2050  CG  PHE D  16      29.290 -14.000   3.823  1.00 86.85    -0.056 A 
ATOM   2051  CD1 PHE D  16      29.149 -14.854   4.907  1.00 84.66     0.007 A 
ATOM   2052  CD2 PHE D  16      28.773 -14.399   2.599  1.00 83.88     0.007 A 
ATOM   2053  CE1 PHE D  16      28.504 -16.074   4.769  1.00 83.00     0.001 A 
ATOM   2054  CE2 PHE D  16      28.128 -15.617   2.463  1.00 82.18     0.001 A 
ATOM   2055  CZ  PHE D  16      27.996 -16.453   3.547  1.00 82.04     0.000 A 
TER    2056      PHE D  16 
HETATM 1974  N   NLE D  10      19.371 -18.262   1.640  1.00 88.53    -0.346 N 
HETATM 1975  HN  NLE D  10      18.643 -18.665   1.050  1.00  0.00     0.163 HD
HETATM 1976  CA  NLE D  10      20.760 -18.534   1.312  1.00 86.59     0.176 C 
HETATM 1977  C   NLE D  10      21.445 -17.255   0.815  1.00 85.52     0.240 C 
HETATM 1978  O   NLE D  10      20.876 -16.514   0.015  1.00 87.35    -0.271 OA
HETATM 1979  CB  NLE D  10      20.845 -19.610   0.224  1.00 86.97     0.035 C 
HETATM 1980  CG  NLE D  10      22.249 -20.120  -0.081  1.00 85.90     0.002 C 
HETATM 1981  CD  NLE D  10      22.280 -21.189  -1.142  1.00 85.10    -0.004 C 
HETATM 1982  CE  NLE D  10      23.462 -21.075  -2.073  1.00 85.63     0.005 C 
HETATM 1983  N   HT7 D  11      22.663 -17.010   1.297  1.00 85.05    -0.354 N 
HETATM 1984  HN  HT7 D  11      23.069 -17.672   1.958  1.00  0.00     0.162 HD
HETATM 1985  CA  HT7 D  11      24.304 -16.291  -0.270  1.00 91.39     0.128 C 
HETATM 1986  C   HT7 D  11      25.230 -15.302  -0.966  1.00 98.02     0.220 C 
HETATM 1987  O   HT7 D  11      26.261 -15.777  -1.498  1.00 99.82    -0.274 OA
HETATM 1988  CB  HT7 D  11      23.453 -15.814   0.912  1.00 86.02     0.097 C 
HETATM 1989  CG  HT7 D  11      24.307 -15.314   2.079  1.00 82.58     0.066 C 
HETATM 1990  CD  HT7 D  11      23.470 -14.856   3.256  1.00 80.38    -0.028 A 
HETATM 1991  CE1 HT7 D  11      22.094 -14.638   3.314  1.00 80.13     0.096 A 
HETATM 1992  CE2 HT7 D  11      23.956 -14.541   4.616  1.00 80.07    -0.002 A 
HETATM 1993  CZ2 HT7 D  11      22.769 -14.146   5.388  1.00 80.13     0.042 A 
HETATM 1994  CZ3 HT7 D  11      25.213 -14.555   5.201  1.00 80.85     0.014 A 
HETATM 1995  NZ1 HT7 D  11      21.714 -14.230   4.560  1.00 80.32    -0.365 N 
HETATM 1996  HZ1 HT7 D  11      20.753 -14.016   4.828  1.00  0.00     0.165 HD
HETATM 1997  CH2 HT7 D  11      22.941 -13.791   6.722  1.00 80.50     0.030 A 
HETATM 1998  CH3 HT7 D  11      25.339 -14.191   6.542  1.00 80.32     0.001 A 
HETATM 1999  CT2 HT7 D  11      24.218 -13.815   7.289  1.00 80.47     0.002 A 
HETATM 2026  N   B3E D  14      28.603  -9.416  -0.398  1.00112.14    -0.354 N 
HETATM 2027  HN  B3E D  14      28.549  -9.555  -1.407  1.00  0.00     0.162 HD
HETATM 2028  CA  B3E D  14      26.856  -8.087   0.608  1.00110.24     0.128 C 
HETATM 2029  C   B3E D  14      26.594  -8.446   2.068  1.00107.93     0.220 C 
HETATM 2030  O   B3E D  14      26.839  -7.640   2.965  1.00105.76    -0.274 OA
HETATM 2031  CB  B3E D  14      28.310  -8.105   0.156  1.00112.31     0.093 C 
HETATM 2032  CG  B3E D  14      28.522  -7.032  -0.920  1.00114.34     0.036 C 
HETATM 2033  CD  B3E D  14      29.944  -6.482  -0.928  1.00116.46     0.115 C 
HETATM 2034  CE  B3E D  14      30.270  -5.707   0.346  1.00119.46     0.172 C 
HETATM 2035  OF1 B3E D  14      29.349  -5.179   1.009  1.00119.60    -0.648 OA
HETATM 2036  OF2 B3E D  14      31.466  -5.630   0.695  1.00122.23    -0.648 OA
HETATM 2056  N   XPC D  17      30.428  -9.618   4.011  1.00 97.93    -0.352 N 
HETATM 2057  HN  XPC D  17      30.099  -9.867   3.078  1.00  0.00     0.163 HD
HETATM 2058  CA  XPC D  17      30.452  -7.102   4.339  1.00 96.87     0.097 C 
HETATM 2059  C   XPC D  17      29.956  -6.902   5.766  1.00 93.05     0.239 C 
HETATM 2060  O   XPC D  17      28.764  -6.964   6.018  1.00 89.24    -0.306 OA
HETATM 2061  CB  XPC D  17      31.264  -8.417   4.183  1.00 98.56     0.122 C 
HETATM 2062  CG  XPC D  17      32.152  -8.169   2.951  1.00 98.75     0.258 C 
HETATM 2063  ND  XPC D  17      32.474  -6.665   2.973  1.00 98.72    -0.072 N 
HETATM 2064  HD1 XPC D  17      32.527  -6.252   2.042  1.00  0.00     0.277 HD
HETATM 2065  HD2 XPC D  17      33.432  -6.464   3.259  1.00  0.00     0.277 HD
HETATM 2066  CE  XPC D  17      31.417  -5.994   3.876  1.00 98.51     0.246 C 
